# Supplementary material for: Drought and Recovery: Independently Regulated Processes Highlighting the Importance of Protein Turnover Dynamics and Translational Regulation in Medicago truncatula
Source: Mol Cell Proteomics. 2016 Mar 21;15(6):1921–37. doi: 10.1074/mcp.M115.049205 (PMC5083093; doi:10.1074/mcp.M115.049205)
Supplement: Supplemental Data [file 10.1074_M115.049205_mcp.M115.049205-5.xlsx]

## Sheet: Shoots
Supplemental Table 2i. List of shoot proteins with significant changed ratios ( treatment vs. control; ANOVA Tukey p ≤ 0.05; FDR Benjamini Hochberg)
			RATIO						ANOVA p-VAL											FDR
	10 DOD	2 HAR	24 HAR	48 HAR	72 HAR	96 HAR	10 DOD	2 HAR	24 HAR	48 HAR	72 HAR	96 HAR	MapMan	Protein Description	GO (GO Retriever)	KEGG	Probeset	10 DOD	2 HAR	24 HAR	48 HAR	72 HAR	96 HAR
I3S0L8	15.3333	2.63684	0.331885	3.57952	0.362899	0.364392	0.0187042	0.0619112	0.0346943	0.017768	0.0508514	0.0517809	misc.oxidases - copper, flavone etc	I3S0L8| UniRef100_I3S0L8 Uncharacterized protein n=1 Tax=Medicago truncatula RepID=I3S0L8_MEDTR	GO:0008270	I3S0L8		0.587449	0.050139	7.35496e-05	7.35496e-05	0.118681	0.153009
contig_73272_1.1	0.446809	2.47963	1.28866	0.905516	1.00631	0.860527	0.0243927	0.0497257	0.999999	1	1	1	not assigned.unknown.below BLAST cutoff	IMGA|contig_73272_1.1 6-phosphogluconate dehydrogenase decarboxylating contig_73272 2669-947 F PREDN 20111014			Mtr.12314.1.S1_at	0.524729	0.187398	0.741628	0.961685	1	0.933509
G7K8J5	0.338462	0.343407	1	3.37832	1	0.666667	0.00445249	0.0112091	1	0.0054184	1	0.10455	protein.degradation.ubiquitin.ubiquitin	UniRef100_G7K8J5 Bi-ubiquitin n=1 Tax=Medicago truncatula RepID=G7K8J5_MEDTR __***__ Medtr5g092700.1| IMGA|Medtr5g092700.1 Bi-ubiquitin chr5 39454527-39453230 F EGN_Mt100125 20111014		MTR_5g092700.1	Mtr.40541.1.S1_at	0.531003	0.132291	1	0.0546686	1	0.79765
G7JQL0	0.0535714	0.290655	4.62879	0.283939	0.994198	1.05935	0.000608712	5.88544e-07	1.2248e-06	0.162916	1	1	misc.beta 1,3 glucan hydrolases.glucan endo-1,3-beta-glucosidase	G7JQL0| UniRef100_G7JQL0 Glucan endo-1,3-beta-glucosidase n=1 Tax=Medicago truncatula RepID=G7JQL0_MEDTR __***__ IMGA|Medtr4g076430.1 "Glucan endo-1,3-beta-glucosidase" chr4 24689663-24691456 H EGN_Mt100125 20111014	GO:0004553	MTR_4g076430	Mtr.19888.1.S1_at	0.182221	0.0570523	0.00548181	0.150021	1	0.982681
transFerulic acid	0.152079	0.288937	0.367975	1.30293	2.11407	1.2721	0.0102066	0.0492045	0.966706	1	1	0.993172	amino acid metabolism.synthesis.central amino acid metabolism					0.148541	0.192567	0.737371	0.877429	0.763765	0.844283
Galactonate	0.188764	0.319098	0.302216	0.572809	0.480138	0.864466	0.0169981	0.0722484	0.566539	0.994962	0.999988	0.999999	major CHO metabolism.degradation.sucrose					0.200049	0.77914	0.79765	0.92513	0.958919	0.619755
Genistein GlcA GlcA	3.22807	0.221448	0.210908	0.435691	0.489259	0.823757	0.000387848	0.50871	0.215001	0.944783	0.998033	1	secondary metabolism.flavonoids					0.0324494	0.274594	0.430014	0.809861	0.307056	0.832734
Q2HRQ7	2.85714	0.630933	4.62765	4.30806	1	1.00722	0.000467985	0.999469	3.15791e-05	0.000181741	1	1	protein.degradation.cysteine protease	Q2HRQ7| UniRef100_Q2HRQ7 Peptidase A1, pepsin n=1 Tax=Medicago truncatula RepID=Q2HRQ7_MEDTR	GO:0004190	MtrDRAFT_AC157894g38v2		0.189734	0.787371	0.0829661	0.0738409	1	1
Q1RSH4	3.43182	0.85254	3.33614	1.19729	1.12443	0.356576	0.0335559	1	0.0203926	0.999186	0.999838	0.0758695	protein.folding	Q1RSH4| UniRef100_Q1RSH4 Chaperonin CPN60-2 n=1 Tax=Medicago truncatula RepID=Q1RSH4_MEDTR __***__ IMGA|Medtr1g090130.1 Chaperonin CPN60-2 chr1 24825922-24820135 F EGN_Mt100125 20111014	GO:0000166	MTR_1g090130	Mtr.8561.1.S1_at	0.587449	0.955861	0.0298396	0.165106	0.734599	0.185449
G7K0L3	33.3333	0.814815	1.51852	2.92	1.76	1	0.00316541	1	0.999863	0.985008	0.999997	1	secondary metabolism.isoprenoids.mevalonate pathway.acetyl-CoA C-acyltransferase	G7K0L3| UniRef100_G7K0L3 Acetyl-CoA acetyltransferase, cytosolic n=2 Tax=Medicago truncatula RepID=G7K0L3_MEDTR __***__ IMGA|Medtr5g098310.1 "Acetyl-CoA acetyltransferase, cytosolic" chr5 42013142-42007793 F EGN_Mt100125 20111014	GO:0003824	MTR_5g098310	Mtr.10429.1.S1_at	0.133223	0.949709	0.899326	0.768556	0.844283	1
Pinitol	2.1081	1.6123	1.49328	1.28093	1.7494	1.30029	0.0072152	0.406043	0.240547	0.912969	0.0122899	0.873005	minor CHO metabolism.sugar alcohols					0.156971	0.456517	0.189731	0.683493	0.108779	0.531159
contig_50092_3.1	2.85714	1.07013	1.33054	1.11618	1.06667	1.0507	0.000535005	0.999994	0.758806	0.999535	0.999997	1	not assigned.unknown.below BLAST cutoff	contig_50092_3.1| IMGA|contig_50092_3.1 beta-hydroxyacyl-ACP dehydratase contig_50092 5513-8087 F PREDN 20111014			Mtr.41225.1.S1_at	0.222965	0.911526	0.502859	0.730085	0.911526	0.836222
Medtr8g087310.2	18.6667	0.24	1	1	0.136364	4.16667	0.0121039	0.999673	1	1	0.920903	0.999673	not assigned.unknown.below BLAST cutoff	Medtr8g087310.2| IMGA|Medtr8g087310.2 UOS1 chr8 24265954-24271060 F EGN_Mt100125 20111014				0.307821	0.784316	1	1	0.502859	0.784316
TC200299	4.04	0.966964	1	1	1.27871	0.919847	0.00160948	1	1	1	0.564724	0.99985	hormone metabolism.jasmonate.synthesis-degradation.lipoxygenase	TC200299| TC200299 similar to UniRef100_Q43817 Cluster: Lipoxygenase; n=1; Pisum sativum Rep: Lipoxygenase - Pisum sativum (Garden pea), partial (27%)_rframe1				0.348415	0.949709	1	1	0.525041	0.7673
G7JQC9	13.6667	1	1	0.24	0.24	1	0.0208286	1	1	0.996195	0.996195	1	protein.synthesis.ribosomal protein.prokaryotic.chloroplast.30S subunit.S4	G7JQC9| UniRef100_G7JQC9 Ribosomal protein S4 n=1 Tax=Medicago truncatula RepID=G7JQC9_MEDTR __***__ IMGA|Medtr4g035020.1 Ribosomal protein S4 chr4 10936405-10935801 H EGN_Mt100125 20111014		MTR_4g035020.1	Mtr.29143.1.S1_s_at	0.587449	1	1	0.784316	0.784316	1
I3SJ59	4.09091	1	1	1	1	1	5.67296e-05	1	1	1	1	1	fermentation.aldehyde dehydrogenase	I3SJ59| UniRef100_I3SJ59 Uncharacterized protein n=1 Tax=Medicago truncatula RepID=I3SJ59_MEDTR	GO:0008152	I3SJ59		0.390701	1	1	1	1	1
B7FJH9	3.63636	1	1	1	1	1	9.60351e-11	1	1	1	1	1	not assigned.unknown.below BLAST cutoff	B7FJH9| UniRef100_B7FJH9 Uncharacterized protein n=2 Tax=Medicago truncatula RepID=B7FJH9_MEDTR	GO:0004462	B7FJH9		0.112233	1	1	1	1	1
TC199344	2.88571	1	1	1	1	1	0.00440932	1	1	1	1	1	not assigned.unknown	no hits & (original description: | TC199344_5 similar to UniRef100_Q9FH13 Cluster: Regulator of ribonuclease-like protein 3; n=1; Arabidopsis thaliana|Rep: Regulator of ribonuclease-like protein 3 - Arabidopsis thaliana (Mouse-ear cress), partial (89%))				0.587449	1	1	1	1	1
TC188241	2.87671	1	1	1	1	1	6.12399e-13	1	1	1	1	1	amino acid metabolism.synthesis.central amino acid metabolism.aspartate.aspartate aminotransferase	TC188241| TC188241 UniRef100_P28011 Cluster: Aspartate aminotransferase 1; n=1; Medicago sativa Rep: Aspartate aminotransferase 1 - Medicago sativa (Alfalfa), complete_rframe1				0.0674696	1	1	1	1	1
G7L7L3	2.22222	1	1	1	1	1	7.93977e-05	1	1	1	1	1	protein.degradation.subtilases	(at3g14067 : 923.0) Subtilase family protein; FUNCTIONS IN: identical protein binding, serine-type endopeptidase activity; INVOLVED IN: proteolysis, negative regulation of catalytic activity; LOCATED IN: apoplast, plasma membrane, vacuole, plant-type cell wall; EXPRESSED IN: 24 plant structures; EXPRESSED DURING: 13 growth stages; CONTAINS InterPro DOMAIN/s: Protease-associated PA (InterPro:IPR00…	GO:0004252	MTR_8g021130	Mtr.35064.1.S1_at	0.404201	1	1	1	1	1
B7FLG1	3.65909	1.01324	0.750018	2.01535	1.06568	1.5775	0.00509695	1	0.999999	0.999113	1	0.99998	not assigned.unknown.below BLAST cutoff	B7FLG1| UniRef100_B7FLG1 Uncharacterized protein n=1 Tax=Medicago truncatula RepID=B7FLG1_MEDTR	GO:0004190	B7FLG1		0.520183	1	0.656721	0.784316	0.9815	0.737452
B7FIV2	2.39683	0.531107	0.549229	5.43999	0.913077	0.30097	0.0237887	0.373908	0.428607	0.000611479	0.999907	0.0359292	minor CHO metabolism.others	B7FIV2| UniRef100_B7FIV2 Putative uncharacterized protein n=1 Tax=Medicago truncatula RepID=B7FIV2_MEDTR	GO:0016491	B7FIV2		0.587449	0.180005	0.273076	0.00434553	0.703556	0.0608199
I3S3K3	13.6667	0.721107	0.521651	0.812534	1.13927	1.45336	0.000141121	0.996972	0.898199	0.999992	1	0.999118	cell.cycle.peptidylprolyl isomerase	(at5g58710 : 318.0) Encodes cyclophilin ROC7.; rotamase CYP 7 (ROC7); FUNCTIONS IN: peptidyl-prolyl cis-trans isomerase activity; INVOLVED IN: protein folding, root development; LOCATED IN: chloroplast; EXPRESSED IN: 22 plant structures; EXPRESSED DURING: 13 growth stages; CONTAINS InterPro DOMAIN/s: Cyclophilin-like (InterPro:IPR015891), Peptidyl-prolyl cis-trans isomerase, cyclophilin-type (Int…	GO:0000413	MTR_3g463900	Msa.3066.1.S1_at	0.187792	0.828484	0.520239	0.806556	0.84933	0.784316
G7JB75	1.80328	1.4166	0.95867	0.582843	1	0.905206	0.00186101	0.224735	1	0.00230076	1	0.997961	PS.lightreaction.photosystem II.LHC-II	Lhcb4:3 protein (Lhcb4.3, light harvesting complex of photosystem II; light harvesting complex photosystem II (LHCB4.3)	GO:0006364	MTR_3g070340	Mtr.37361.1.S1_at	0.200049	0.171071	0.942273	0.19421	1	0.722107
TC191494	1.65289	1	1	1	1	1	0.00010709	1	1	1	1	1	cell wall.cell wall proteins.AGPs.AGP	(at3g60900 : 304.0) FASCICLIN-like arabinogalactan-protein 10 (FLA10); LOCATED IN: anchored to plasma membrane, plasma membrane, anchored to membrane; EXPRESSED IN: 17 plant structures; EXPRESSED DURING: 8 growth stages; CONTAINS InterPro DOMAIN/s: FAS1 domain (InterPro:IPR000782); BEST Arabidopsis thaliana protein match is: FASCICLIN-like arabinogalactan protein 8 (TAIR:AT2G45470.1); Has 12874 B…				0.421051	1	1	1	1	1
TC193035	1.49068	1.27494	1.10573	2.05552	0.836591	0.564094	0.0434966	0.718889	1	0.02312	0.992367	0.99851	major CHO metabolism.degradation.starch.starch phosphorylase	TC193035 homologue to UniRef100_P53537 Cluster: Alpha-glucan phosphorylase, H isozyme; n=1; Vicia faba Rep: Alpha-glucan phosphorylase, H isozyme - Vicia faba (Broad bean), partial (68%)_rframe1				0.297084	0.599854	0.768556	0.240638	0.436397	0.799391
G7K8Y3	1.4086	1	1	1	1	1	0.0484306	1	1	1	1	1	C1-metabolism.formate-tetrahydrofolate ligase	(p28723|fths_spiol : 1046.0) Formate--tetrahydrofolate ligase (EC 6.3.4.3) (Formyltetrahydrofolate synthetase) (10-formyletrahydrofolate synthetase) (FHS) (FTHFS) - Spinacia oleracea (Spinach) & (at1g50480 : 1016.0) 10-formyltetrahydrofolate synthetase (THFS) mRNA, complete; 10-formyltetrahydrofolate synthetase (THFS); FUNCTIONS IN: formate-tetrahydrofolate ligase activity, copper ion binding, AT…	GO:0004329	MTR_5g059390	Mtr.19637.1.S1_s_at	0.721671	1	1	1	1	1
G7LIZ7	1.26786	1	1	1	1	1	0.0349441	1	1	1	1	1	hormone metabolism.jasmonate.synthesis-degradation.lipoxygenase	(p24095|loxx_soybn : 1424.0) Seed lipoxygenase (EC 1.13.11.12) - Glycine max (Soybean) & (gnl|cdd|84680 : 1093.0) no description available & (at1g55020 : 996.0) lipoxygenase, a defense gene conferring resistance Xanthomonas campestris; lipoxygenase 1 (LOX1); CONTAINS InterPro DOMAIN/s: Lipoxygenase, iron binding site (InterPro:IPR020833), Lipoxygenase, C-terminal (InterPro:IPR013819), Lipoxygenas…	GO:0006633	MTR_8g018730	Mtr.37267.1.S1_x_at	0.697156	1	1	1	1	1
contig_129786_2.1	1.25	1	1	1	1	1	0.0119038	1	1	1	1	1	protein.synthesis.ribosomal protein.eukaryotic.40S subunit.S27	(gnl|cdd|36990 : 136.0) no description available & (at3g61110 : 135.0) Arabidopsis ribosomal protein; ribosomal protein S27 (RS27A); FUNCTIONS IN: structural constituent of ribosome; INVOLVED IN: translation, ribosome biogenesis; LOCATED IN: cytosolic small ribosomal subunit, cytosolic ribosome, ribosome, cell wall; EXPRESSED IN: 22 plant structures; EXPRESSED DURING: 13 growth stages; CONTAINS I…				0.632881	1	1	1	1	1
TC194452	1.21429	1	1	1	1	1	7.43528e-05	1	1	1	1	1	not assigned.unknown.not_mercatorable	TC194452_3 | TC194452_3 UniRef100_UPI0001596BB7 Cluster: ATP synthase CF1 alpha subunit; n=1; Medicago truncatula|Rep: ATP synthase CF1 alpha subunit - Medicago truncatula, partial (29%)				0.402876	1	1	1	1	1
TC199007	1.2	1	1	1	1	1	0.0119038	1	1	1	1	1	not assigned.unknown.not_mercatorable	TC199007_5 | TC199007_5 UniRef100_O81361 Cluster: 40S ribosomal protein S8; n=1; Prunus armeniaca|Rep: 40S ribosomal protein S8 - Prunus armeniaca (Apricot), partial (52%)				0.632881	1	1	1	1	1
B7FM02	0.829787	1	1	1	1	1	0.00138047	1	1	1	1	1	PS.calvin cycle.rubisco interacting	(p08926|ruba_pea : 867.0) RuBisCO large subunit-binding protein subunit alpha, chloroplast precursor (60 kDa chaperonin subunit alpha) (CPN-60 alpha) - Pisum sativum (Garden pea) & (at2g28000 : 752.0) Encodes chaperonin-60 alpha, a molecular chaperone involved in Rubisco folding. Mutants display aberrant chloroplast and embryo development.; chaperonin-60alpha (CPN60A); FUNCTIONS IN: ATP binding; …	GO:0000166	B7FM02		0.556553	1	1	1	1	1
EV262290	0.826087	1	1	1	1	1	0.00859255	1	1	1	1	1	redox.peroxiredoxin	(at3g52960 : 222.0) Thioredoxin superfamily protein; FUNCTIONS IN: oxidoreductase activity, antioxidant activity; INVOLVED IN: defense response to bacterium, peptidyl-cysteine S-nitrosylation; LOCATED IN: thylakoid, chloroplast stroma, chloroplast, plant-type cell wall; EXPRESSED IN: 25 plant structures; EXPRESSED DURING: 15 growth stages; CONTAINS InterPro DOMAIN/s: Thioredoxin fold (InterPro:IP…				0.616172	1	1	1	1	1
B7FJZ4	0.818182	1	1	1	1	1	0.0404438	1	1	1	1	1	protein.synthesis.initiation	(q40465|if411_tobac : 687.0) Eukaryotic initiation factor 4A-11 (EC 3.6.1.-) (ATP-dependent RNA helicase eIF4A-11) (eIF-4A-11) - Nicotiana tabacum (Common tobacco) & (at1g54270 : 675.0) member of eIF4A - eukaryotic initiation factor 4A; eif4a-2 (EIF4A-2); CONTAINS InterPro DOMAIN/s: DNA/RNA helicase, DEAD/DEAH box type, N-terminal (InterPro:IPR011545), RNA helicase, ATP-dependent, DEAD-box, conse…	GO:0000166	B7FJZ4		0.707252	1	1	1	1	1
G7LD98	0.8125	1	1	1	1	1	0.00122348	1	1	1	1	1	protein.postranslational modification	(o24076|gblp_medsa : 623.0) Guanine nucleotide-binding protein subunit beta-like protein - Medicago sativa (Alfalfa) & (at3g18130 : 555.0) Encodes a protein with similarity to mammalian RACKs. RACKs function to shuttle activated protein kinase C to different subcellular sites and may also function as a scaffold through physical interactions with other proteins. RACK1C has no phenotype on its own …				0.556553	1	1	1	1	1
B7FH15	0.8	1	1	1	1	1	1.9877e-05	1	1	1	1	1	development.unspecified	(p28014|tctp_medsa : 270.0) Translationally-controlled tumor protein homolog (TCTP) - Medicago sativa (Alfalfa) & (at3g16640 : 219.0) Encodes a protein homologous to translationally controlled tumor protein (TCTP) from Drosophila. In flies, TCTP functions guanine nucleotide exchange factor in the TOR signaling pathway. TCTP is expressed throughout the plant with highest levels seen in meristemati…				0.348415	1	1	1	1	1
Medtr6g006990.4	0.787879	1	1	1	1	1	0.000708887	1	1	1	1	1	TCA / org transformation.carbonic anhydrases	(p17067|cahc_pea : 498.0) Carbonic anhydrase, chloroplast precursor (EC 4.2.1.1) (Carbonate dehydratase) [Contains: Carbonic anhydrase, 27 kDa isoform; Carbonic anhydrase, 25 kDa isoform] - Pisum sativum (Garden pea) & (at3g01500 : 385.0) Encodes a putative beta-carbonic anhydrase betaCA1. Together with betaCA4 (At1g70410) regulates CO2-controlled stomatal movements in guard cells.; carbonic anhy…				0.524729	1	1	1	1	1
Medtr4g132360.2	0.701754	1	1	1	1	1	1.21747e-05	1	1	1	1	1	PS.photorespiration.glycine cleavage.T subunit	(p49364|gcst_pea : 797.0) Aminomethyltransferase, mitochondrial precursor (EC 2.1.2.10) (Glycine cleavage system T protein) (GCVT) - Pisum sativum (Garden pea) & (at1g11860 : 747.0) Glycine cleavage T-protein family; FUNCTIONS IN: aminomethyltransferase activity; EXPRESSED IN: 23 plant structures; EXPRESSED DURING: 14 growth stages; CONTAINS InterPro DOMAIN/s: Glycine cleavage system T protein (I…				0.326008	1	1	1	1	1
TC181557	0.692308	1	1	1	1	1	0.0404438	1	1	1	1	1	not assigned.unknown.not_mercatorable	TC181557_2 | TC181557_2 homologue to UniRef100_Q6EJD0 Cluster: 1-deoxy-D-xylulose 5-phosphate reductoisomerase; n=1; Pueraria montana var. lobata|Rep: 1-deoxy-D-xylulose 5-phosphate reductoisomerase - Pueraria lobata (Kudzu vine), partial (64%)				0.707252	1	1	1	1	1
G7I7Q4	0.692308	0.91514	1.2298	0.59636	0.766136	1.12224	0.0103172	0.999987	0.973671	0.834235	0.968971	0.999956	stress.abiotic.heat	(p35016|enpl_catro : 1158.0) Endoplasmin homolog precursor (GRP94 homolog) - Catharanthus roseus (Rosy periwinkle) (Madagascar periwinkle) & (at4g24190 : 1112.0) encodes an ortholog of GRP94, an ER-resident HSP90-like protein and is involved in regulation of meristem size and organization. Single and double mutant analyses suggest that SHD may be required for the correct folding and/or complex fo…	GO:0005524	MTR_1g025430	Mtr.12362.1.S1_at	0.292196	0.896257	0.727079	0.606515	0.474788	0.701332
B7FJ67	0.642857	1	1	1	1	1	0.000440428	1	1	1	1	1	cell.organisation.cytoskeleton.mikrotubuli	(gnl|cdd|30218 : 873.0) no description available & (p12459|tbb1_soybn : 845.0) Tubulin beta-1 chain (Beta-1 tubulin) - Glycine max (Soybean) & (at5g12250 : 821.0) Encodes a beta-tubulin. Expression of TUB6 has been shown to decrease in response to cold treatment.; beta-6 tubulin (TUB6); FUNCTIONS IN: structural constituent of cytoskeleton; INVOLVED IN: microtubule-based process, response to salt …	GO:0000166	B7FJ67		0.497885	1	1	1	1	1
G7ZVI4	0.633803	1.02667	0.987179	1.11765	0.929577	0.958333	0.0481598	1	1	0.990807	0.999855	0.999999	PS.lightreaction.photosystem II.PSII polypeptide subunits	(p14226|psbo_pea : 579.0) Oxygen-evolving enhancer protein 1, chloroplast precursor (OEE1) (33 kDa subunit of oxygen evolving system of photosystem II) (OEC 33 kDa subunit) (33 kDa thylakoid membrane protein) - Pisum sativum (Garden pea) & (at3g50820 : 475.0) Encodes a protein which is an extrinsic subunit of photosystem II and which has been proposed to play a central role in stabilization of th…	GO:0005509	MTR_8g078870	Mtr.42970.1.S1_at	0.187792	0.958141	0.998104	0.683493	0.784316	0.795076
contig_86495_1.1	0.617647	1	1	1	1	1	0.0369734	1	1	1	1	1	RNA.regulation of transcription.unclassified	(at5g10770 : 417.0) Eukaryotic aspartyl protease family protein; FUNCTIONS IN: DNA binding, aspartic-type endopeptidase activity; INVOLVED IN: proteolysis; EXPRESSED IN: 12 plant structures; EXPRESSED DURING: 4 anthesis, C globular stage, petal differentiation and expansion stage, E expanded cotyledon stage; CONTAINS InterPro DOMAIN/s: Peptidase aspartic (InterPro:IPR021109), Peptidase aspartic, …				0.703236	1	1	1	1	1
G7LHC6	0.617647	0.875	1.01678	0.909091	0.96	0.8	0.0461233	0.999163	1	0.999983	1	0.712451	cell.organisation.cytoskeleton.mikrotubuli	(gnl|cdd|30218 : 878.0) no description available & (p12459|tbb1_soybn : 850.0) Tubulin beta-1 chain (Beta-1 tubulin) - Glycine max (Soybean) & (at5g12250 : 827.0) Encodes a beta-tubulin. Expression of TUB6 has been shown to decrease in response to cold treatment.; beta-6 tubulin (TUB6); FUNCTIONS IN: structural constituent of cytoskeleton; INVOLVED IN: microtubule-based process, response to salt …	GO:0000166	MTR_8g098360	Mtr.26623.1.S1_at	0.314085	0.795076	0.9815	0.844283	0.958141	0.506548
B7FHX0	0.605263	1	1	1	1	1	1.11496e-06	1	1	1	1	1	cell.organisation.cytoskeleton.mikrotubuli	(gnl|cdd|30218 : 819.0) no description available & (p29500|tbb1_pea : 804.0) Tubulin beta-1 chain (Beta-1 tubulin) - Pisum sativum (Garden pea) & (at5g62700 : 782.0) encodes tubulin beta-2/beta-3 chain; tubulin beta chain 3 (TUB3); FUNCTIONS IN: structural molecule activity, GTP binding, GTPase activity; INVOLVED IN: response to cold; LOCATED IN: tubulin complex, cell wall; EXPRESSED IN: cultured…	GO:0000166	B7FHX0		0.247158	1	1	1	1	1
TC174161	0.595455	1	1	1	1	1	0.00215691	1	1	1	1	1	protein.synthesis.	no hits & (original description: | TC174161_6 similar to UniRef100_O80360 Cluster: 50S ribosomal protein L3, chloroplast precursor; n=1; Nicotiana tabacum|Rep: 50S ribosomal protein L3, chloroplast precursor - Nicotiana tabacum (Common tobacco), partial (85%))				0.579086	1	1	1	1	1
contig_14889_1.1	0.546667	1	1	1	1	1	0.00856192	1	1	1	1	1	PS.lightreaction.photosystem I.LHC-I	(at3g47470 : 358.0) Encodes a chlorophyll a/b-binding protein that is more similar to the PSI Cab proteins than the PSII cab proteins. The predicted protein is about 20 amino acids shorter than most known Cab proteins.; light-harvesting chlorophyll-protein complex I subunit A4 (LHCA4); FUNCTIONS IN: chlorophyll binding; INVOLVED IN: response to karrikin, photosynthesis; LOCATED IN: in 7 component…				0.616172	1	1	1	1	1
Glutamate	0.548777	0.190407	0.439793	2.84865	0.478241	0.908651	0.0110706	0.0934648	0.190083	0.0273793	0.359394	1	amino acid metabolism.synthesis.central amino acid metabolism.					0.750196	0.68793	0.768556	0.280672	0.784316	0.9815
Aspartate	0.505012	0.124511	0.342722	2.36477	0.79883	1.28835	0.0163372	0.0528987	0.150938	0.0327184	0.622354	1	amino acid metabolism.synthesis.central amino acid metabolism.					0.727198	0.639242	0.768556	0.171936	0.903895	0.911526
Alanine	0.32511	0.227887	0.923935	2.09118	0.217945	0.693675	0.0335739	0.0924784	0.85339	0.0211708	0.066045	0.999999	amino acid metabolism.synthesis.central amino acid metabolism.					0.707252	0.696823	0.973703	0.163008	0.421296	0.920406
Citrate	0.536436	0.287738	0.397149	1.09472	0.853731	1.58564	0.0105537	0.0189175	0.046625	0.566909	0.248104	1	TCA / org transformation.TCA					0.12298	0.0777849	0.640315	0.929404	0.784316	0.629661
Malonate	0.335266	1	1	1	1	1	0.0167103	1	1	0.973671	0.834235	1	TCA / org transformation.TCA					#N/A	#N/A	#N/A	#N/A	#N/A	#N/A
G7JWT4	0.486486	1	1	5.47381	1	0.857136	0.0362962	1	1	2.62937e-05	1	0.968481	signalling.14-3-3 proteins	UniRef100_G7JWT4 14-3-3-like protein GF14 iota n=1 Tax=Medicago truncatula RepID=G7JWT4_MEDTR __***__ Medtr5g044160.1| IMGA|Medtr5g044160.1 14-3-3-like protein GF14 iota chr5 18998222-19001446 F EGN_Mt100125 20111014	GO:0019904	MTR_5g044160	Mtr.25174.1.S1_at	0.682587	1	1	0.00793675	1	0.135802
G7L1X0	0.482353	1	1	1	1	1	0.0383454	1	1	1	1	1	redox.ascorbate and glutathione.ascorbate.GME	(q2r1v8|gme2_orysa : 734.0) GDP-mannose 3,5-epimerase 2 (EC 5.1.3.18) (GDP-Man 3,5-epimerase 2) - Oryza sativa (Rice) & (at5g28840 : 718.0) Encodes a protein with GDP-D-mannose 3',5'-epimerase activity. The enzyme is involved in ascorbate biosynthesis. It catalyzes the conversion of GDP-D-mannose to GDP-L-galactose.; "GDP-D-mannose 3',5'-epimerase" (GME); CONTAINS InterPro DOMAIN/s: NAD-dependent…	GO:0003824	MTR_7g115080	Mtr.32170.1.S1_s_at	0.573461	1	1	1	1	1
TC185391	0.45625	1	1	1	1	1	0.00221197	1	1	1	1	1	not assigned.unknown.not_mercatorable	UniRef100_Q0DCL0 Cluster: Os06g0317400 protein; n=1; Oryza sativa Japonica Group|Rep: Os06g0317400 protein - Oryza sativa subsp. japonica (Rice), partial (15%)				0.581137	1	1	1	1	1
A2Q5W0	0.448	1.18112	0.808237	1.24339	1.34983	1.06893	0.0270143	0.990766	0.980777	0.991942	0.915998	0.999999	cell.organisation	A2Q5W0| UniRef100_A2Q5W0 Alpha-tubulin n=1 Tax=Medicago truncatula RepID=A2Q5W0_MEDTR __***__ IMGA|Medtr7g085800.1 Alpha-tubulin chr7 25922647-25925885 E EGN_Mt100125 20111014 __***__ TC172910 UniRef100_A2Q5W0 Cluster: Tubulin/FtsZ, C-terminal; n=1; Medicago truncatula Rep: Tubulin/FtsZ, C-terminal - Medicago truncatula (Barrel medic), complete_rframe1	GO:0000166	aTUB		0.200049	0.19433	0.702012	0.554599	0.683493	0.951831
I3T635	0.435644	1	1	1	1	1	0.00122348	1	1	1	1	1	redox.peroxiredoxin	thioredoxin-dependent peroxidase; thioredoxin-dependent peroxidase 1 (TPX1); FUNCTIONS IN: oxidoreductase activity, antioxidant activity; INVOLVED IN: response to cadmium ion; LOCATED IN: chloroplast, plasma membrane, membrane; EXPRESSED IN: 27 plant structures; EXPRESSED DURING: 16 growth stages	GO:0016491	I3T635		0.556553	1	1	1	1	1
TC175731	0.431579	1	1	1	1	1	4.32406e-10	1	1	1	1	1	PS.lightreaction.photosystem II.PSII polypeptide subunits	TC175731| TC175731 UniRef100_UPI0001596BA6 Cluster: photosystem II CP47 chlorophyll apoprotein; n=1; Medicago truncatula Rep: photosystem II CP47 chlorophyll apoprotein - Medicago truncatula, partial (49%)_rframe3				0.12775	1	1	1	1	1
G7IBZ5	0.429412	0.682498	1.12176	0.294444	0.421118	0.297222	0.024777	0.844243	1	0.073346	0.991815	0.00148213	not assigned.unknown	UniRef100_G7IBZ5 Abscisic acid stress ripening protein n=1 Tax=Medicago truncatula RepID=G7IBZ5_MEDTR __***__ Medtr1g098680.1| IMGA|Medtr1g098680.1 Abscisic acid stress ripening protein chr1 28385133-28387492 F EGN_Mt100125 20111014	GO:0006950	MTR_1g098680	Mtr.15326.1.S1_at	0.512955	0.575855	0.959918	0.112852	0.43139	0.0468625
Glycine	0.380478	0.903757	1.16244	0.881457	0.606423	0.739956	0.00845391	0.999883	1	1	0.999411	0.77384	PS.photorepiration.glycine					0.191105	0.900653	0.787371	0.814732	0.503118	0.731484
B7FGM7	0.366667	1.70417	2.5309	0.812904	0.987022	0.254216	0.00553028	0.991997	0.957843	0.999998	1	0.000108251	protein.synthesis.ribosomal protein.eukaryotic.40S subunit.S25	UniRef100_B7FGM7| cytosolic small ribosomal subunit, cytosolic ribosome, ribosome	GO:0005840	MTR_2g086610	Mtr.40786.1.S1_at	0.587449	0.149741	0.168945	0.784316	1	0.00453091
G7KYU2	0.335878	1.24246	0.752507	1	1.11111	1	0.000512549	0.771853	0.222705	1	0.974521	1	transport.porins	Outer plastidial membrane protein porin (Voltage-dependent anion-selective channel protein) (VDAC) - Pisum sativum (Garden pea)	GO:0005741	MTR_7g009330	Mtr.17856.1.S1_at	0.267287	0.5396	0.0933935	1	0.502859	1
G7K8P7	0.331579	0.901801	0.836441	0.255001	1.4198	0.791667	0.010614	0.999982	0.996355	0.0120398	0.850427	0.856124	protein.folding	UniRef100_G7K8P7 Trigger factor n=2 Tax=Medicago truncatula RepID=G7K8P7_MEDTR __***__ Medtr5g093830.1| IMGA|Medtr5g093830.1 Trigger factor chr5 39923373-39928280 E EGN_Mt100125 20111014	GO:0000023	MTR_5g093830	Mtr.10887.1.S1_at	0.308949	0.901024	0.000135288	0.0722321	0.101271	0.737371
TC185905	0.304878	1	1	1	1	1	0.00122348	1	1	1	1	1	protein.synthesis.ribosomal protein.prokaryotic.chloroplast.50S subunit.L2	TC185905| TC185905 UniRef100_UPI0001596B82 Cluster: ribosomal protein L2; n=1; Medicago truncatula Rep: ribosomal protein L2 - Medicago truncatula, complete_rframe3				0.556553	1	1	1	1	1
G7INB7	0.298343	1	1	1	1	1	0.000558663	1	1	1	1	1	stress.abiotic.unspecified	G7INB7| UniRef100_G7INB7 ABA-responsive protein ABR17 n=1 Tax=Medicago truncatula RepID=G7INB7_MEDTR __***__ IMGA|Medtr2g035320.1 ABA-responsive protein ABR17 chr2 12387008-12385657 F EGN_Mt100125 20111014	GO:0006952	MTR_2g035320	Mtr.40075.1.S1_at	0.512955	1	1	1	1	1
TC177939	0.247525	1	1	1	1	1	1.9877e-05	1	1	1	1	1	not assigned.unknown.below BLAST cutoff	TC177939| TC177939 similar to UniRef100_Q9SJQ9 Cluster: Fructose-bisphosphate aldolase; n=1; Arabidopsis thaliana Rep: Fructose-bisphosphate aldolase - Arabidopsis thaliana (Mouse-ear cress), complete_rframe1				0.348415	1	1	1	1	1
G7K6C4	0.208333	1.89603	0.316574	1.31278	0.845013	0.964037	0.00395202	0.976106	0.0179517	0.999999	0.999997	1	not assigned.unknown	G7K6C4| UniRef100_G7K6C4 Putative uncharacterized protein n=1 Tax=Medicago truncatula RepID=G7K6C4_MEDTR __***__ IMGA|Medtr5g069990.1 hypothetical protein chr5 28674645-28673983 F EGN_Mt100125 20111014	GO:0006364	MTR_5g069990	Mtr.41828.1.S1_at	0.128742	0.628015	0.03506	0.933509	0.949709	1
G7JAX6	0.178571	4.16667	1	1	0.24	1	1.17914e-06	0.962031	1	1	0.962031	1	PS.lightreaction.photosystem I.PSI polypeptide subunits	G7JAX6| UniRef100_G7JAX6 Photosystem I reaction center subunit N n=1 Tax=Medicago truncatula RepID=G7JAX6_MEDTR __***__ IMGA|Medtr3g095540.1 Photosystem I reaction center subunit N chr3 32867400-32866244 F EGN_Mt100125 20111014	GO:0005516	MTR_3g095540	Mtr.22781.1.S1_at	0.114251	0.784316	1	1	0.784316	1
G7JEX0	0.165563	1.12475	0.686444	1.59344	0.896529	1.07832	0.000448785	1	0.996505	0.999898	1	1	RNA.regulation of transcription.unclassified	G7JEX0| UniRef100_G7JEX0 Membrane-associated 30 kDa protein n=2 Tax=Medicago truncatula RepID=G7JEX0_MEDTR __***__ IMGA|Medtr4g068210.1 Membrane-associated 30 kDa protein chr4 21485003-21490706 F EGN_Mt100125 20111014	GO:0009295	MTR_4g068210	Mtr.12787.1.S1_at	0.214529	0.961685	0.886907	0.313611	0.947401	0.911526
Q1SL16	0.15625	1.26316	0.891218	0.65629	1.4	0.998977	0.0241677	0.938502	0.999984	0.786328	0.482851	1	protein.synthesis.elongation	Elongation factor 1-gamma 2 (EF-1-gamma 2) (eEF-1B gamma 2) - Oryza sativa (Rice)	GO:0003746	MTR_2g005570	Mtr.10455.1.S1_at	0.0814337	0.737371	0.872878	0.150978	0.377806	1
G7IN66	0.15625	1	1	1	1	1	3.69416e-12	1	1	1	1	1	misc.glutathione S transferases	G7IN66| UniRef100_G7IN66 Elongation factor 1-gamma n=1 Tax=Medicago truncatula RepID=G7IN66_MEDTR __***__ IMGA|Medtr2g005570.2 Elongation factor 1-gamma chr2 213784-217310 F EGN_Mt100125 20111014	GO:0003746	MTR_2g005570	Mtr.10455.1.S1_at	0.0814337	1	1	1	1	1
G7IME0	0.147059	0.0588235	0.392857	0.478261	0.0821918	0.462963	0.0342876	0.384124	0.817301	0.978091	0.830108	0.999687	PS.photorespiration.glycerate kinase	G7IME0| UniRef100_G7IME0 D-glycerate 3-kinase n=1 Tax=Medicago truncatula RepID=G7IME0_MEDTR __***__ IMGA|Medtr2g102510.2 D-glycerate 3-kinase chr2 33081300-33077269 F EGN_Mt100125 20111014	GO:0009570	MTR_2g102510	Mtr.12588.1.S1_at	0.0699365	0.164022	0.715705	0.811154	0.0533284	0.784316
TC180274	0.138889	1	1	1	1	1	7.72676e-09	1	1	1	1	1	protein.folding	TC180274| TC180274 similar to UniRef100_A7P0J7 Cluster: Chromosome chr19 scaffold_4, whole genome shotgun sequence; n=1; Vitis vinifera Rep: Chromosome chr19 scaffold_4, whole genome shotgun sequence - Vitis vinifera (Grape), partial (70%)_rframe1				0.163468	1	1	1	1	1
G7L8T3	0.0952381	0.889166	3.15587	0.380594	0.801915	0.753316	0.00388119	0.979697	1.99605e-05	8.54223e-06	0.411425	0.104331	signalling.G-proteins	UniRef100_G7L8T3 Rab GDP dissociation inhibitor n=1 Tax=Medicago truncatula RepID=G7L8T3_MEDTR __***__ Medtr8g088620.1| IMGA|Medtr8g088620.1 Rab GDP dissociation inhibitor chr8 24997507-24991618 F EGN_Mt100125 20111014	GO:0005093	MTR_8g088620	Mtr.3874.1.S1_at	1	0.616702	0.105893	0.0778078	0.370519	0.135802
B7FGZ8	0.0952381	1.09356	0.974686	3.96779	0.894883	1	0.00444471	1	1	1.05539e-07	0.98811	1	protein.degradation.ubiquitin.proteasom	UniRef100_B7FGZ8 Proteasome subunit beta type n=1 Tax=Medicago truncatula RepID=B7FGZ8_MEDTR __***__ Medtr3g109210.1| IMGA|Medtr3g109210.1 Proteasome subunit beta type chr3 39171811-39168311 F EGN_Mt100125 20111014	GO:0000502	MTR_3g109210		1	0.945262	1	0.050139	0.838645	1
I3S399	0.0731707	1.21199	2.18879	2.63977	2.75961	1	0.00140838	0.999922	0.00811502	0.00178655	0.00129474	1	not assigned.unknown.below BLAST cutoff	I3S399| UniRef100_I3S399 Uncharacterized protein n=1 Tax=Medicago truncatula RepID=I3S399_MEDTR				0.187792	0.836222	0.158346	0.03506	0.158345	1
contig_61303_1.1	0.0731707	1	1	1	1	1	4.26744e-08	1	1	1	1	1	not assigned.unknown.below BLAST cutoff	contig_61303_1.1| IMGA|contig_61303_1.1 Elongation factor 1-gamma contig_61303 271-3540 F PREDN 20111014				0.187792	1	1	1	1	1
G7J7Q6	0.0652174	1	1	1	1	1	9.20558e-06	1	1	1	1	1	protein.degradation.ubiquitin.proteasom	G7J7Q6| UniRef100_G7J7Q6 26S proteasome regulatory ATPase subunit S10b n=1 Tax=Medicago truncatula RepID=G7J7Q6_MEDTR __***__ IMGA|Medtr3g117230.1 26S proteasome regulatory ATPase subunit S10b chr3 42600052-42596775 E EGN_Mt100125 20111014 __***__ TC180750 homologue to UniRef100_A7P8W2 Cluster: Chromosome chr3 scaffold_8, whole genome shotgun sequence; n=1; Vitis vinifera Rep: Chromosome chr3 sca…	GO:0000166	MTR_3g117230	Mtr.17108.1.S1_at	0.317364	1	1	1	1	1
P59259	0.0652174	1	7.33333	4.16667	7.33333	4.16667	0.0216775	1	0.823345	0.998741	0.823345	0.998741	DNA.synthesis/chromatin structure.histone.core.H4	P59259| UniRef100_P59259 Histone H4 n=59 Tax=Embryophyta RepID=H4_ARATH __***__ IMGA|contig_70564_1.1 Histone H4 contig_70564 441-982 F PREDN 20111014 __***__ IMGA|Medtr2g096100.1 Histone H4 chr2 29777197-29777891 F EGN_Mt100125 20111014 __***__ IMGA|Medtr3g061440.1 Histone H4 chr3 19071821-19071284 F EGN_Mt100125 20111014 __***__ IMGA|contig_163568_1.1 Histone H4 contig_163568 470-839 H PREDN 20…	GO:0000786			0.118635	1	0.784316	0.784316	0.502859	0.784316
EL563584	0.0594059	0.908378	1.5	0.95812	0.996854	1	3.31311e-05	0.996086	0.0120692	0.999998	1	1	protein.targeting.secretory pathway.unspecified	EL563584| EL563584 UniRef100_A7PRL9 Cluster: Chromosome chr14 scaffold_27, whole genome shotgun sequence; n=1; Vitis vinifera Rep: Chromosome chr14 scaffold_27, whole genome shotgun sequence - Vitis vinifera (Grape), partial (83%)_rframe1				0.128742	0.768556	1	0.947975	1	1
TC190604	0.0594059	1	1	1	1	1	4.89748e-10	1	1	1	1	1	glycolysis.plastid branch.glucose-6-phosphate isomerase	TC190604| TC190604 homologue to UniRef100_Q68HC8 Cluster: Glucose-6-phosphate isomerase; n=1; Solanum lycopersicum Rep: Glucose-6-phosphate isomerase - Solanum lycopersicum (Tomato) (Lycopersicon esculentum), partial (46%)_rframe1				0.128742	1	1	1	1	1
contig_60656_1.1	0.0594059	1	1	1	1	1	4.89748e-10	1	1	1	1	1	protein.synthesis.elongation	contig_60656_1.1| IMGA|contig_60656_1.1 30S ribosomal protein S5 contig_60656 161-2355 F PREDN 20111014				0.128742	1	1	1	1	1
TC181900	0.0540541	1.02978	1.05349	0.98871	0.90223	0.995386	0.000196012	1	0.999997	1	0.999751	1	protein.degradation.serine protease	TC181900| TC181900 homologue to UniRef100_Q9S834 Cluster: ATP-dependent Clp protease proteolytic subunit 5, chloroplast precursor; n=1; Arabidopsis thaliana Rep: ATP-dependent Clp protease proteolytic subunit 5, chloroplast precursor - Arabidopsis thaliana (Mouse-ear cress), partial (65%)_rframe2				0.182221	0.97179	0.886826	0.9815	0.634052	1
I3T1A2	0.0540541	1	1	1	1	1	2.09832e-14	1	1	1	1	1	RNA.regulation of transcription.unclassified	I3T1A2| UniRef100_I3T1A2 Uncharacterized protein n=1 Tax=Medicago truncatula RepID=I3T1A2_MEDTR	GO:0004190	I3T1A2		0.0162751	1	1	1	1	1
G7L9V7	0.0535714	0.70166	0.686424	1.42579	0.928876	1	0.0432513	0.307711	0.603563	0.656266	0.999995	1	cell wall.pectin*esterases.PME	G7L9V7| UniRef100_G7L9V7 Pectinesterase n=1 Tax=Medicago truncatula RepID=G7L9V7_MEDTR __***__ IMGA|Medtr8g023310.1 Pectinesterase chr8 6057309-6051829 F EGN_Mt100125 20111014	GO:0004857	MTR_8g023310	Mtr.14399.1.S1_at	0.307821	0.392079	0.173744	0.472542	0.940474	1
B7FHR0	0.0535714	1	1	1	1	1	2.37427e-08	1	1	1	1	1	protein.synthesis.ribosomal protein.eukaryotic.60S subunit.L4/L1	B7FHR0| UniRef100_B7FHR0 60S ribosomal protein L4-1 n=1 Tax=Medicago truncatula RepID=B7FHR0_MEDTR __***__ IMGA|Medtr5g025120.1 60S ribosomal protein L4-1 chr5 9912940-9915853 F EGN_Mt100125 20111014	GO:0003735	MTR_5g025120	Mtr.14681.1.S1_at	0.182221	1	1	1	1	1
G7L3L0	0.0454545	0.282897	2.56146	1.09423	0.549272	0.223931	4.42879e-05	0.920072	0.938771	1	0.998858	2.19541e-05	protein.synthesis.ribosomal protein.eukaryotic.60S subunit.L8	UniRef100_G7L3L0 60S ribosomal protein L2 n=1 Tax=Medicago truncatula RepID=G7L3L0_MEDTR __***__ Medtr7g076940.1| IMGA|Medtr7g076940.1 60S ribosomal protein L2 chr7 21247962-21249663 F EGN_Mt100125 20111014	GO:0003723	MTR_7g076940	Mtr.16296.1.S1_at	0.222087	0.43139	0.639928	0.955038	0.734945	0.0107284
contig_68573_1.1	0.0454545	1.01179	0.925925	1.08704	0.886173	1.24204	0.00172287	1	0.999996	0.999996	0.999955	0.987063	not assigned.unknown.below BLAST cutoff	contig_68573_1.1| IMGA|contig_68573_1.1 Photosystem II protein Psb27 contig_68573 1849-2610 F PREDN 20111014				0.495226	0.949709	0.875798	0.683493	0.784316	0.000719606
B7FKX3	0.0375	1	1	1	1	1	2.09832e-14	1	1	1	1	1	protein.assembly and cofactor ligation	B7FKX3| UniRef100_B7FKX3 Putative uncharacterized protein n=1 Tax=Medicago truncatula RepID=B7FKX3_MEDTR	GO:0005506	B7FKX3		0.00726199	1	1	1	1	1
contig_55945_1.1	0.026087	1	1	1	1	1	2.5091e-14	1	1	1	1	1	protein.synthesis.elongation	contig_55945_1.1| IMGA|contig_55945_1.1 Ribosomal protein L4 contig_55945 3784-1457 E PREDN 20111014				0.0415472	1	1	1	1	1
TC178942	0.0258621	0.863636	0.672826	1.11228	0.909091	0.695652	0.0210464	0.99999	0.995074	1	1	0.979716	cell.division	ATPase, AAA-type, CDC48 protein; FUNCTIONS IN: protein binding, ATPase activity; LOCATED IN: cell wall				0.587449	0.886826	0.171918	0.832734	0.900653	0.506548
G7JTY4	1.48936	21.3514	1.70467	0.751106	1.0184	1.48004	0.761071	0.00289715	0.999018	1	1	0.551452	amino acid metabolism.synthesis.aspartate family.lysine.LL-diaminopimelic acid aminotransferase	UniRef100_G7JTY4 LL-diaminopimelate aminotransferase n=1 Tax=Medicago truncatula RepID=G7JTY4_MEDTR __***__ Medtr4g092620.1| IMGA|Medtr4g092620.1 LL-diaminopimelate aminotransferase chr4 31783969-31789276 E EGN_Mt100125 20111014	GO:0003824	MTR_4g092620	Mtr.35707.1.S1_at	0.672401	0.177475	0.768556	0.888861	0.815279	0.591177
B7FGG4	0.446809	8.6094	0.929479	1.30005	0.521201	1.11265	0.368306	1.59951e-05	1	1	0.524985	0.999827	protein.synthesis.ribosomal protein.eukaryotic.40S subunit.S17	UniRef100_B7FGG4 Putative uncharacterized protein n=1 Tax=Medicago truncatula RepID=B7FGG4_MEDTR	GO:0003735	B7FGG4		0.587449	0.0157904	0.571984	0.843805	0.389897	0.915681
I3S5E1	0.633588	4.4403	2.58988	1.77181	1.11074	0.498852	0.830604	0.00247512	0.148965	0.270424	1	0.999947	stress.biotic	UniRef100_I3S5E1 Uncharacterized protein n=1 Tax=Medicago truncatula RepID=I3S5E1_MEDTR	GO:0004568	I3S5E1		0.912901	0.0340384	0.171918	0.217872	0.949709	0.154338
Fructose	2.16761	3.97514	4.51978	2.6243	2.42568	1.48883	0.86959	0.0123761	0.443262	0.910753	0.754002	0.999876	major CHO metabolism.degradation.sucrose					0.729769	0.0775859	0.454273	0.606515	0.502859	0.844283
G7IF49	0.894737	3.8616	1.1346	1.73701	0.50628	0.871192	0.958127	0.000137553	0.991183	0.998503	0.00125888	0.932819	protein.synthesis.ribosomal protein.eukaryotic.60S subunit.L22	UniRef100_G7IF49 60S ribosomal protein L22-like protein n=1 Tax=Medicago truncatula RepID=G7IF49_MEDTR __***__ Medtr1g088450.1| IMGA|Medtr1g088450.1 60S ribosomal protein L22-like protein chr1 24014241-24012632 F EGN_Mt100125 20111014	GO:0003735	MTR_1g088450	Mtr.24899.1.S1_at	0.90842	0.000361928	0.513161	0.601534	0.171918	0.607081
contig_15344_1.1	1	3.6463	0.480489	0.972817	0.932196	0.607455	1	0.00107573	0.907369	1	1	0.894296	protein.synthesis.ribosomal protein.prokaryotic.chloroplast.50S subunit.L4	IMGA|contig_15344_1.1 50S ribosomal protein L4 contig_15344 199-1366 E PREDN 20111014				1	0.00155887	0.695881	1	0.976194	0.795442
G7K0I2	1.30159	3.51377	0.606721	1.03172	1.21543	1.25064	0.998928	0.00483627	0.99734	1	1	0.959163	tetrapyrrole synthesis.glu-tRNA synthetase	UniRef100_G7K0I2 Glutamyl-tRNA(Gln) amidotransferase subunit B, chloroplastic/mitochondrial n=1 Tax=Medicago truncatula RepID=G7K0I2_MEDTR __***__ Medtr5g055940.1| IMGA|Medtr5g055940.1 Aspartyl/glutamyl-tRNA(Asn/Gln) amidotransferase subunit B chr5 22510595-22505591 E EGN_Mt100125 20111014	GO:0005739	MTR_5g055940	Mtr.44852.1.S1_at	1	0.0762446	0.696823	0.973703	0.951831	7.73423e-08
contig_51503_2.1	0.24	3.25911	2.8215	0.939015	1.49735	1.04767	0.994033	0.00048584	0.000272962	1	0.998451	0.999999	protein.synthesis.ribosomal protein.prokaryotic.chloroplast.50S subunit.L15	IMGA|contig_51503_2.1 50S ribosomal protein L15 contig_51503 4872-3048 E PREDN 20111014				0.907069	0.0829661	0.0897027	0.973703	0.821318	0.900653
B7FN26	1.08333	3.17751	0.872023	0.875569	1.58238	0.964417	0.999992	0.00078765	0.975278	0.999986	0.0484282	1	protein.synthesis.ribosomal protein.eukaryotic.60S subunit.L11	UniRef100_B7FN26 Putative uncharacterized protein n=1 Tax=Medicago truncatula RepID=B7FN26_MEDTR	GO:0003735	B7FN26		0.907069	0.0306145	0.809861	0.930309	0.0883732	0.947401
B7FMM0	1	2.86679	0.277214	1.05918	1.21146	0.562013	1	0.000194742	1.03064e-05	1	0.942605	0.0396415	not assigned.unknown.below BLAST cutoff	UniRef100_B7FMM0 Putative uncharacterized protein n=1 Tax=Medicago truncatula RepID=B7FMM0_MEDTR	GO:0003746	B7FMM0		1	0.0762446	0.0645886	0.987385	0.586599	0.261003
G7LDE7	1.0625	2.61399	1	0.701453	1	0.715946	0.996062	6.18402e-06	1	0.00144112	1	0.00332795	protein.folding	UniRef100_G7LDE7 10 kDa chaperonin n=1 Tax=Medicago truncatula RepID=G7LDE7_MEDTR __***__ Medtr8g009280.1| IMGA|Medtr8g009280.1 10 kDa chaperonin chr8 1316576-1320490 F EGN_Mt100125 20111014	GO:0005737	MTR_8g009280	Mtr.37892.1.S1_at	0.984367	0.093459	1	0.0896326	1	0.100067
CX519468	1	2.23786	1	0.793821	3.1709	1	1	0.000111758	1	0.999372	3.74162e-06	1	protein.synthesis.ribosomal protein.prokaryotic.chloroplast.50S subunit.L18	CX519468 UniRef100_A2Q3Y9 Cluster: Ribosomal protein L18; n=1; Medicago truncatula Rep: Ribosomal protein L18 - Medicago truncatula (Barrel medic), partial (77%)_rframe1				1	0.150021	1	0.916432	0.000363886	1
G7J4B5	1.45455	1.76923	2.16374	0.680645	0.965517	0.785714	0.665433	0.0174266	0.0182612	0.67798	1	0.981352	minor CHO metabolism.myo-inositol.InsP Synthases	(q9lw96|ino1_tobac : 975.0) Inositol-3-phosphate synthase (EC 5.5.1.4) (Myo-inositol-1-phosphate synthase) (MI-1-P synthase) (IPS) - Nicotiana tabacum (Common tobacco) & (at2g22240 : 942.0) ** Referred to as MIPS1 in Mitsuhashi et al 2008. Myo-inositol-1-phosphate synthase isoform 2. Expressed in leaf, root and silique. Immunolocalization experiments with an antibody recognizing MIPS1, MIPS2, and…	GO:0004512	MTR_3g087590	Mtr.15285.1.S1_at	0.45063	0.234225	0.21361	0.5015	0.949709	0.591177
I3SSC7	1	0.714591	0.7946	1.36388	1.15212	0.89021	1	0.0256835	0.369152	0.0551405	0.726635	0.983161	protein.targeting.chloroplast	(at2g28900 : 142.0) Encodes AtOEP16, a 16-KDa plastid outer membrane protein involved in plastid import of protochlorophyllide oxidoreductase A. Predominantly expressed in leaves and is also inducible by cold treatment.; outer plastid envelope protein 16-1 (OEP16-1); FUNCTIONS IN: protein transporter activity, P-P-bond-hydrolysis-driven protein transmembrane transporter activity; INVOLVED IN: in …	GO:0016020	MTR_2g096920		1	0.373499	0.0616811	0.173744	0.186542	0.796811
contig_61747_1.1	1	0.323069	0.188904	0.417538	1	0.837782	1	1.15331e-06	4.04333e-08	1.48145e-05	1	0.409341	not assigned.unknown.below BLAST cutoff	IMGA|contig_61747_1.1 Polyadenylate-binding protein contig_61747 97-2534 F PREDN 20111014				1	0.109467	0.00235622	0.0546686	1	0.502859
G7KY52	1	0.233911	0.254039	1.5874	1	0.319867	1	5.51866e-06	0.00312103	0.990822	1	0.00888377	protein.synthesis.elongation	UniRef100_G7KY52 Elongation factor P n=1 Tax=Medicago truncatula RepID=G7KY52_MEDTR __***__ Medtr7g073250.1| IMGA|Medtr7g073250.1 Elongation factor P chr7 19543655-19548214 F EGN_Mt100125 20111014	GO:0003746	MTR_7g073250	Mtr.47272.1.S1_at	1	0.109222	0.117682	0.784316	1	0.124164
contig_58024_2.1	1	0.384865	0.879495	2.31577	0.758957	1.10022	1	0.00115514	0.999699	0.26367	0.915761	0.999996	not assigned.unknown.below BLAST cutoff	IMGA|contig_58024_2.1 Malate dehydrogenase contig_58024 5116-8965 E PREDN 20111014				1	0.261003	0.811154	0.150008	0.502859	0.911526
G7K1Y1	1.61905	0.292954	1	0.31304	1	1	0.80949	0.0268142	1	0.0343112	1	1	major CHO metabolism.degradation.sucrose.fructokinase	UniRef100_G7K1Y1 Fructokinase-2 n=1 Tax=Medicago truncatula RepID=G7K1Y1_MEDTR __***__ Medtr5g079460.1| IMGA|Medtr5g079460.1 Fructokinase-2 chr5 32949395-32956076 F EGN_Mt100125 20111014	GO:0004747	MTR_5g079460	Mtr.43528.1.S1_at	0.967586	0.00229016	1	0.0862456	1	1
contig_49703_1.1	1	0.225566	1	7.77937	1	1	1	2.09832e-14	1	2.09832e-14	1	1	not assigned.unknown.below BLAST cutoff	IMGA|contig_49703_1.1 ATP-dependent RNA helicase FAL1 contig_49703 3204-41 E PREDN 20111014				1	0.00449864	1	3.97867e-06	1	1
B7FMF6	0.478261	0.171531	1.02357	0.980703	0.78245	0.887068	0.951287	0.000688804	1	1	0.999766	0.999969	stress.abiotic.unspecified	UniRef100_B7FMF6 MLP-like protein n=1 Tax=Medicago truncatula RepID=B7FMF6_MEDTR __***__ Medtr8g045300.1| IMGA|Medtr8g045300.1 MLP-like protein chr8 11729207-11727483 F EGN_Mt100125 20111014	GO:0006952	MTR_8g045300	Mtr.1531.1.S1_at	0.758505	0.0613794	0.995371	0.973703	0.912882	0.188733
I3SC37	0.650602	0.240894	1.05542	1.49977	1.74607	0.13491	0.996991	0.0159655	1	0.682492	0.0291978	0.00361313	secondary metabolism.flavonoids.isoflavones.isoflavone reductase	UniRef100_I3SC37 Uncharacterized protein n=1 Tax=Medicago truncatula RepID=I3SC37_MEDTR				1	0.00937423	0.997216	0.487951	0.152347	0.00780162
Medtr2g094160.2	0.732143	0.27456	1.142	1.10633	1.1025	0.671231	0.94814	0.0159467	0.999432	1	0.999757	0.115284	not assigned.unknown.below BLAST cutoff	IMGA|Medtr2g094160.2 4-hydroxy-3-methylbut-2-en-1-yl diphosphate synthase chr2 29153292-29157774 E EGN_Mt100125 20111014				0.971423	0.115309	0.40834	0.949709	0.595606	0.248103
TC173995	1	0.218046	2.57061	2.36822	0.248911	0.705965	1	0.00244788	0.072602	0.117166	0.0250429	0.345881	major CHO metabolism.degradation.sucrose.fructokinase	TC173995 similar to UniRef100_Q9LNE3 Cluster: Probable fructokinase-2; n=1; Arabidopsis thaliana Rep: Probable fructokinase-2 - Arabidopsis thaliana (Mouse-ear cress), partial (79%)_rframe3				1	0.222115	0.0420304	0.164064	0.0831803	0.551287
G7IR60	0.136364	0.34375	3.74942	1.41396	3.38115	1.07503	0.771452	0.000300274	0.686884	0.109307	0.00802037	1	PS.lightreaction.photosystem II.LHC-II	UniRef100_G7IR60 Chlorophyll a/b-binding protein n=1 Tax=Medicago truncatula RepID=G7IR60_MEDTR __***__ Medtr2g081090.1| IMGA|Medtr2g081090.1 Chlorophyll a/b-binding protein chr2 24299190-24297728 F EGN_Mt100125 20111014	GO:0005198	MTR_2g081090	Mtr.15717.1.S1_at	0.587449	0.144165	0.264302	0.122929	0.145788	0.9815
TC187716	1	0.33197	3.9543	1.37257	1.35752	0.965937	1	0.000110087	1.96956e-05	0.0685641	0.0914186	1	TCA / org transformation.TCA.succinyl-CoA ligase	TC187716 homologue to UniRef100_A7Q7K8 Cluster: Chromosome undetermined scaffold_60, whole genome shotgun sequence; n=1; Vitis vinifera Rep: Chromosome undetermined scaffold_60, whole genome shotgun sequence - Vitis vinifera (Grape), partial (81%)_rframe3				1	0.0820444	0.0255589	0.0773088	0.0572879	0.967311
TC177125	1	0.296949	3.99786	2.77228	0.221869	0.379921	1	0.00368585	9.09607e-06	0.0109891	0.000127215	0.00147585	major CHO metabolism.degradation.sucrose.fructokinase	TC177125 similar to UniRef100_Q42896 Cluster: Fructokinase-2; n=1; Solanum lycopersicum Rep: Fructokinase-2 - Solanum lycopersicum (Tomato) (Lycopersicon esculentum), partial (86%)_rframe2				1	0.00374369	0.0484172	0.00940199	0.0243481	0.363457
G7IK38	0.555556	0.920166	3.63355	3.94448	8.7418	1.18458	0.998834	1	0.0331492	0.0257134	1.87793e-05	0.99028	development.unspecified	UniRef100_G7IK38 DAG protein n=1 Tax=Medicago truncatula RepID=G7IK38_MEDTR __***__ Medtr2g011000.1| IMGA|Medtr2g011000.1 DAG protein chr2 2726375-2723614 E EGN_Mt100125 20111014	GO:0006364	MTR_2g011000	Mtr.44230.1.S1_at	1	0.971512	0.000641403	0.0381527	0.00433469	0.768556
G7L6U5	1	1.12966	3.84559	3.1714	0.271192	0.851739	1	0.999854	0.0105014	0.0101071	0.000454816	0.984233	stress.abiotic.unspecified	UniRef100_G7L6U5 Germin-like protein n=1 Tax=Medicago truncatula RepID=G7L6U5_MEDTR __***__ Medtr8g020590.1| IMGA|Medtr8g020590.1 Germin-like protein chr8 4937157-4938186 F EGN_Mt100125 20111014	GO:0005576	MTR_8g020590	Mtr.43174.1.S1_at	1	0.593239	0.0608199	0.189731	0.20462	0.702012
TC202256	0.304878	1.00755	2.15898	0.829406	0.150427	0.653399	0.48453	1	0.000378757	0.921271	2.58218e-06	0.331725	PS.lightreaction.photosystem II.PSII polypeptide subunits	TC202256| TC202256 UniRef100_A9LYI0 Cluster: Photosystem II protein D2; n=4; Magnoliophyta Rep: Photosystem II protein D2 - Dioscorea elephantipes (Elephant's foot), partial (76%)_rframe2				0.556553	1	0.00223822	0.683493	0.0276192	0.150021
I3SJ38	1	1.46747	3.56648	0.783956	0.224522	1.17993	1	0.966161	1.80484e-08	0.994191	4.09567e-09	0.999988	redox.thioredoxin	UniRef100_I3SJ38 Uncharacterized protein n=1 Tax=Medicago truncatula RepID=I3SJ38_MEDTR	GO:0005623	I3SJ38		1	0.806556	0.00250596	0.78866	0.00223822	0.915072
TC176498	1	0.849215	5.58661	1.36714	0.721648	0.493139	1	0.999988	4.29605e-08	0.99554	0.998841	0.376063	protein.synthesis.ribosomal protein.eukaryotic.60S subunit.L4/L1	TC176498 similar to UniRef100_A7P0A0 Cluster: Chromosome chr6 scaffold_3, whole genome shotgun sequence; n=1; Vitis vinifera Rep: Chromosome chr6 scaffold_3, whole genome shotgun sequence - Vitis vinifera (Grape), complete_rframe3				1	0.78866	0.000135288	0.826019	0.844283	0.575855
I3T560	0.707692	1	2.59871	1	1	1	0.400788	1	0.00316602	1	1	1	redox.dismutases and catalases	UniRef100_I3T560 Superoxide dismutase n=1 Tax=Medicago truncatula RepID=I3T560_MEDTR	GO:0004784	MTR_3g094250	Mtr.10524.1.S1_at	0.799237	1	0.19813	1	1	1
G7IQ96	0.94375	1	3.69435	0.908629	1.16765	1.12902	1	1	0.00273549	0.999943	0.992008	0.999725	stress.biotic.PR-proteins	UniRef100_G7IQ96 Heat shock protein n=1 Tax=Medicago truncatula RepID=G7IQ96_MEDTR __***__ Medtr2g040220.1| IMGA|Medtr2g040220.1 Heat shock protein chr2 14976209-14983921 H EGN_Mt100125 20111014	GO:0000166	MTR_2g040220		1	1	0.131297	0.877429	0.050139	0.872878
G7K4R2	0.836735	0.909585	6.91965	1.42117	1.30357	0.72075	0.860632	1	0.000198782	0.993804	0.9773	0.986275	stress.abiotic.heat	UniRef100_G7K4R2 Heat shock protein n=1 Tax=Medicago truncatula RepID=G7K4R2_MEDTR __***__ Medtr5g096460.1| IMGA|Medtr5g096460.1 Heat shock protein chr5 41139792-41136389 E EGN_Mt100125 20111014 __***__ Medtr5g096430.1| IMGA|Medtr5g096430.1 Heat shock protein chr5 41129100-41125832 F EGN_Mt100125 20111014	GO:0005524	MTR_5g096430	Mtr.30142.1.S1_at	0.85266	0.951831	0.00591938	0.606515	0.408393	0.72203
G7K8J3	0.543046	1.23837	4.09785	0.760952	0.966383	1	0.0507466	0.92889	0.00374452	0.70975	1	1	protein.postranslational modification	UniRef100_G7K8J3 Peptide methionine sulfoxide reductase n=2 Tax=Medicago truncatula RepID=G7K8J3_MEDTR __***__ Medtr5g092680.2| IMGA|Medtr5g092680.2 Peptide methionine sulfoxide reductase chr5 39449408-39447125 F EGN_Mt100125 20111014	GO:0006979	MTR_5g092680	Mtr.11716.1.S1_at	0.616172	0.537145	0.00309866	0.102213	0.964803	1
AJ504080	1	1.13473	7.30095	0.698842	1.50779	1.42557	1	1	0.037305	0.995783	0.999676	0.998926	not assigned.unknown	no hits & (original description: | AJ504080_5 similar to UniRef100_Q945M1 Cluster: AT4g34700/T4L20_280; n=2; Arabidopsis thaliana|Rep: AT4g34700/T4L20_280 - Arabidopsis thaliana (Mouse-ear cress), partial (42%))				1	0.82304	0.300606	0.844283	0.862523	0.683493
TC186280	1	1.43714	2.03053	0.641097	0.730738	1.91708	1	0.998861	0.0107174	0.99212	0.999519	0.879368	signalling.light	TC186280 homologue to UniRef100_Q8S4X1 Cluster: UOS1; n=1; Pisum sativum Rep: UOS1 - Pisum sativum (Garden pea), partial (34%)_rframe3				1	0.887973	0.12441	0.456517	0.836222	0.667338
TC182067	1	1.09316	3.10474	0.262113	1.51359	0.68154	1	0.999939	0.000358174	0.00042778	0.0161171	0.164067	protein.degradation	TC182067 similar to UniRef100_A7QIZ0 Cluster: Chromosome chr2 scaffold_105, whole genome shotgun sequence; n=1; Vitis vinifera Rep: Chromosome chr2 scaffold_105, whole genome shotgun sequence - Vitis vinifera (Grape), partial (51%)_rframe3				1	0.877991	0.118804	0.0800193	0.291236	0.0306145
B7FIF7	1	0.992054	1.35865	1	1.10536	0.850738	1	1	0.027321	1	0.989063	0.749491	signalling.14-3-3 proteins	(q96453|1433d_soybn : 382.0) 14-3-3-like protein D (SGF14D) - Glycine max (Soybean) & (gnl|cdd|84639 : 377.0) no description available & (at2g42590 : 354.0) 14-3-3 gene. Binds calcium and displays induced structural changes.; general regulatory factor 9 (GRF9); FUNCTIONS IN: protein phosphorylated amino acid binding, calcium ion binding; LOCATED IN: chloroplast stroma, nucleus, plasma membrane, c…	GO:0019904	B7FIF7		1	1	0.19813	1	0.653478	0.261811
G7IBU1	1	0.88309	1.28299	0.875966	1	1	1	0.547133	0.0101372	0.596354	1	1	PS.lightreaction.photosystem II.PSII polypeptide subunits	(gnl|cdd|79222 : 563.0) no description available & (p06585|psba_pea : 537.0) Photosystem Q(B) protein precursor (32 kDa thylakoid membrane protein) (Photosystem II protein D1) - Pisum sativum (Garden pea) & (atcg00020 : 535.0) Encodes chlorophyll binding protein D1, a part of the photosystem II reaction center core; photosystem II reaction center protein A (PSBA); FUNCTIONS IN: chlorophyll bindin…				1	0.502859	0.404001	0.502859	1	1
I3SV80	1	0.929906	0.80213	1	1	0.809543	1	0.258166	1.57216e-06	1	1	3.5741e-06	protein.synthesis.elongation	(at2g18110 : 251.0) Translation elongation factor EF1B/ribosomal protein S6 family protein; FUNCTIONS IN: translation elongation factor activity; INVOLVED IN: translational elongation; LOCATED IN: eukaryotic translation elongation factor 1 complex; EXPRESSED IN: male gametophyte, pollen tube; EXPRESSED DURING: L mature pollen stage, M germinated pollen stage; CONTAINS InterPro DOMAIN/s: Translati…	GO:0003746	I3SV80		1	0.736103	4.05763e-05	1	1	0.00455828
contig_56245_1.1	0.975758	0.983696	0.715447	0.862275	1.26619	1.03488	1	1	0.0297704	0.976592	0.670576	1	PS.calvin cycle.rubisco interacting	(q40281|rca_maldo : 723.0) Ribulose bisphosphate carboxylase/oxygenase activase, chloroplast precursor (RuBisCO activase) (RA) - Malus domestica (Apple) (Malus sylvestris) & (at2g39730 : 702.0) Rubisco activase, a nuclear-encoded chloroplast protein that consists of two isoforms arising from alternative splicing in most plants. Required for the light activation of rubisco.; rubisco activase (RCA)…				1	0.961037	0.193137	0.575855	0.613411	0.949709
G7KGT1	1.08511	1.00952	0.653595	0.855769	1.06522	1	0.999961	1	0.0189581	0.988774	0.999998	1	PS.calvin cycle.rubisco interacting	(at2g39730 : 766.0) Rubisco activase, a nuclear-encoded chloroplast protein that consists of two isoforms arising from alternative splicing in most plants. Required for the light activation of rubisco.; rubisco activase (RCA); FUNCTIONS IN: enzyme regulator activity, ADP binding, ribulose-1,5-bisphosphate carboxylase/oxygenase activator activity, ATP binding; INVOLVED IN: response to cold, respon…	GO:0005524	MTR_5g080450	Mtr.27388.1.S1_s_at	0.911116	0.973703	0.502859	0.466837	0.784316	1
G7JTD2	0.916667	1.05333	0.645455	0.794521	1.11475	1.12121	0.999999	0.999999	0.0115589	0.878595	0.999654	0.998827	PS.calvin cycle.rubisco interacting	(at2g39730 : 737.0) Rubisco activase, a nuclear-encoded chloroplast protein that consists of two isoforms arising from alternative splicing in most plants. Required for the light activation of rubisco.; rubisco activase (RCA); FUNCTIONS IN: enzyme regulator activity, ADP binding, ribulose-1,5-bisphosphate carboxylase/oxygenase activator activity, ATP binding; INVOLVED IN: response to cold, respon…	GO:0000165	MTR_4g021210	Mtr.16218.1.S1_s_at	1	0.784316	0.300606	0.320867	0.799391	0.83943
contig_51119_1.1	1	1.22163	0.536833	1.24251	1.69561	1.0679	1	0.997301	0.0374692	0.994274	0.0825342	1	protein.degradation.ubiquitin.proteasom	peptidase, T1 family				1	0.683493	0.344582	0.696823	0.0546686	0.958141
contig_164013_1.1	0.833333	1.34222	0.239682	0.273044	1.58333	1.06265	0.999007	0.905943	0.0257516	0.389646	0.689798	1	not assigned.unknown.below BLAST cutoff	IMGA|contig_164013_1.1 Protochlorophyllide reductase contig_164013 2281-496 F PREDN 20111014				0.632881	0.768556	0.03506	0.0340384	0.696823	0.9277
AW584434	1	1.44819	0.417495	0.504658	2.26669	1	1	0.967542	0.0194154	0.98731	0.271335	1	protein.synthesis.ribosomal protein.eukaryotic.40S subunit.S10	AW584434 similar to UniRef100_Q2XTB2 Cluster: 40S ribosomal protein S10-like; n=1; Solanum tuberosum Rep: 40S ribosomal protein S10-like - Solanum tuberosum (Potato), partial (83%)_rframe3				1	0.836222	0.0673893	0.734945	0.387758	1
I3SK73	0.446809	0.69742	0.136029	0.793507	0.872974	1.36143	0.0804969	0.999981	0.000385965	1	1	1	RNA.processing.ribonucleases	(at3g20390 : 216.0) endoribonuclease L-PSP family protein; FUNCTIONS IN: endoribonuclease activity; INVOLVED IN: response to cadmium ion; LOCATED IN: thylakoid, mitochondrion, chloroplast, plastid, vacuole; EXPRESSED IN: 27 plant structures; EXPRESSED DURING: 16 growth stages; CONTAINS InterPro DOMAIN/s: Endoribonuclease L-PSP (InterPro:IPR006175), YjgF-like protein, conserved site (InterPro:IPR0…	GO:0008152	MTR_3g051740	0.0804969131162MTR_3g0517400.999980662670903MTR_3g0517400.000385965022281942MTR_3g0517400.999999996134871	0.587449	0.875798	0.0716465	0.78866	0.951831	0.879142
Apigenine-7-beta-Glucoside	0.852924	0.314017	0.231289	0.757241	0.595914	0.466427	0.999696	0.771513	0.0246265	0.999999	0.998118	0.759078	secondary metabolism.flavonoids					1	0.215732	0.234225	0.784316	0.551287	0.491295
Malvidine Glc	1.00572	0.323995	0.218475	0.846415	0.715407	0.432917	1	0.666097	0.0206919	0.999998	0.999135	0.256156	secondary metabolism.flavonoids					1	0.0863369	0.0381527	0.899326	0.136871	0.683493
myo-Inositol	0.511073	0.581302	0.387956	0.34856	0.177871	0.653032	0.481528	0.69023	0.0293251	0.0677377	0.000637188	0.995544	minor CHO metabolism.inositol					#N/A	0.748073	0.748073	0.748073	0.748073	0.748073
G7KG90	1.3125	0.368507	0.232783	1.34186	1.10328	0.687142	0.494339	0.974011	0.00526966	0.999919	1	0.999789	stress	(at1g62740 : 736.0) stress-inducible protein, putative; FUNCTIONS IN: binding; INVOLVED IN: response to cadmium ion, response to stress; LOCATED IN: cytosol, nucleus, plasma membrane; EXPRESSED IN: 25 plant structures; EXPRESSED DURING: 14 growth stages; CONTAINS InterPro DOMAIN/s: Heat shock chaperonin-binding (InterPro:IPR006636), Tetratricopeptide TPR-1 (InterPro:IPR001440), Tetratricopeptide-…				0.587449	0.320278	0.101271	0.90575	0.958141	0.836222
G7J0E0	0.24	0.457799	0.201178	2.23433	0.810251	0.920191	0.997429	0.100619	6.61903e-05	0.61166	0.999998	1	PS.lightreaction.photosystem I.PSI polypeptide subunits	UniRef100_G7J0E0 Photosystem I reaction center subunit V n=1 Tax=Medicago truncatula RepID=G7J0E0_MEDTR __***__ Medtr3g010000.1| IMGA|Medtr3g010000.1 Photosystem I reaction center subunit V chr3 2192349-2191861 F EGN_Mt100125 20111014	GO:0009522	MTR_3g010000	Mtr.40230.1.S1_at	0.907069	0.0497109	0.0722935	0.601652	0.942273	0.913464
TC179886	1	1.61396	0.406767	2.50195	0.7227	0.928233	1	0.998818	0.00531788	0.389576	0.999998	1	development.storage proteins	TC179886 weakly similar to UniRef100_A7NTS6 Cluster: Chromosome chr18 scaffold_1, whole genome shotgun sequence; n=1; Vitis vinifera Rep: Chromosome chr18 scaffold_1, whole genome shotgun sequence - Vitis vinifera (Grape), partial (33%)_rframe2				1	0.618196	0.0645074	0.711311	0.776083	0.969487
contig_72924_1.1	1	1	0.458418	2.36882	1.02336	0.728338	1	1	0.000907012	0.000384088	1	0.0228352	not assigned.unknown.below BLAST cutoff	IMGA|contig_72924_1.1 Polyadenylate-binding protein contig_72924 5363-1152 F PREDN 20111014				1	1	0.148818	0.0274853	0.973703	0.173744
TC187865	1	1	0.183184	2.79855	0.159087	2.61198	1	1	6.19853e-07	0.000733232	1.413e-05	0.000409415	protein.degradation.autophagy	TC187865 weakly similar to UniRef100_A8HX52 Cluster: Predicted protein; n=1; Chlamydomonas reinhardtii Rep: Predicted protein - Chlamydomonas reinhardtii, partial (5%)_rframe3				1	1	0.0715058	0.171918	0.00374369	0.12325
B7FJB4	1	1.07979	0.27092	3.38615	0.342149	0.269517	1	1	5.0633e-05	8.47712e-05	0.000230271	5.71811e-06	not assigned.unknown.below BLAST cutoff	UniRef100_B7FJB4 Uncharacterized protein n=1 Tax=Medicago truncatula RepID=B7FJB4_MEDTR	GO:0004462	B7FJB4		1	0.986668	0.000833471	0.00222299	0.132291	0.049524
G7KVD1	1	1.97215	1.04062	2.587	0.207622	0.661943	1	0.102737	1	0.0183264	4.19334e-05	0.979309	development.late embryogenesis abundant	UniRef100_G7KVD1 Seed maturation protein n=1 Tax=Medicago truncatula RepID=G7KVD1_MEDTR __***__ Medtr7g093140.1| IMGA|Medtr7g093140.1 Seed maturation protein chr7 29699200-29697828 F EGN_Mt100125 20111014	GO:0009790	MTR_7g093140	Mtr.43089.1.S1_at	1	0.310919	0.987385	0.165106	0.0306145	0.818308
contig_82602_1.1	1	1.2104	0.678328	13.0317	0.432036	0.272252	1	1	1	0.000308641	0.00169839	0.891187	not assigned.unknown.below BLAST cutoff	IMGA|contig_82602_1.1 Granule bound starch synthase Ia contig_82602 3600-1042 E PREDN 20111014				1	0.913464	0.760037	0.21421	0.248103	0.0306145
contig_76173_1.1	1	1	0.729448	1.74681	0.462626	0.750707	1	1	0.219376	1.82785e-05	8.01929e-06	0.629911	not assigned.unknown.below BLAST cutoff	IMGA|contig_76173_1.1 Phosphatidylinositol transfer protein SFH5 contig_76173 2573-716 F PREDN 20111014				1	1	0.51909	0.150008	0.00826632	0.150021
I3T531	1	0.598753	1.30963	4.23882	0.524624	1.06292	1	0.998202	0.999997	0.000514782	0.968063	1	not assigned.unknown	(original description: | UniRef100_I3T531 Non-specific lipid-transfer protein n=1 Tax=Medicago truncatula RepID=I3T531_MEDTR)	GO:0006810	I3T531		1	0.467381	0.861891	0.162634	0.646303	0.989496
G7LGQ4	0.85124	1.0302	0.363139	8.92137	0.533323	1.57792	0.999945	1	0.999256	0.000456492	0.999861	0.999984	misc.acid and other phosphatases	UniRef100_G7LGQ4 Stem 28 kDa glycoprotein n=1 Tax=Medicago truncatula RepID=G7LGQ4_MEDTR __***__ Medtr8g014650.1| IMGA|Medtr8g014650.1 Stem 28 kDa glycoprotein chr8 3215432-3213747 F EGN_Mt100125 20111014	GO:0003993	MTR_8g014650	Mtr.42850.1.S1_at	1	1	0.261003	0.000512588	0.148818	0.784316
G7IE85	1.76	0.55046	1.53694	13.0801	0.572628	1.02993	0.999432	0.99796	0.999942	2.32212e-05	0.998314	1	redox.thioredoxin	UniRef100_G7IE85 Thioredoxin-X n=1 Tax=Medicago truncatula RepID=G7IE85_MEDTR __***__ Medtr1g114290.1| IMGA|Medtr1g114290.1 Thioredoxin-X chr1 33117040-33114885 F EGN_Mt100125 20111014	GO:0005623	MTR_1g114290	Mtr.12884.1.S1_at	1	0.343893	0.710692	0.0119079	0.844283	1
G7IM12	1	0.856575	0.697869	4.77446	0.605091	4.15228	1	0.999994	0.999209	1.61521e-06	0.964803	3.26186e-06	amino acid metabolism.degradation.aromatic aa.tyrosine	UniRef100_G7IM12 Fumarylacetoacetase n=1 Tax=Medicago truncatula RepID=G7IM12_MEDTR __***__ Medtr2g025640.2| IMGA|Medtr2g025640.2 Fumarylacetoacetase chr2 7952376-7956668 F EGN_Mt100125 20111014				1	0.899326	0.768556	0.0320976	0.842235	3.5195e-05
TC184431	0.732143	1.33321	0.893696	1.64179	0.692018	4.64379	0.940713	0.730541	0.99947	0.039058	0.213707	0.00581164	RNA.regulation of transcription.unclassified	TC184431 weakly similar to UniRef100_Q8S9J6 Cluster: AT5g10770/T30N20_40; n=1; Arabidopsis thaliana Rep: AT5g10770/T30N20_40 - Arabidopsis thaliana (Mouse-ear cress), partial (41%)_rframe1				0.86127	0.502859	0.784316	0.0288422	0.502859	0.0271216
G7J8R4	2.29545	0.459302	0.602493	5.8003	1.21785	4.3456	0.50242	0.323238	0.734364	1.03324e-05	0.899511	0.0383827	not assigned.unknown	UniRef100_G7J8R4 NADH-ubiquinone oxidoreductase subunit n=1 Tax=Medicago truncatula RepID=G7J8R4_MEDTR __***__ Medtr3g065130.1| IMGA|Medtr3g065130.1 NADH-ubiquinone oxidoreductase subunit chr3 20713442-20721571 F EGN_Mt100125 20111014	GO:0005747	MTR_3g065130	Mtr.10579.1.S1_at	0.556553	0.371575	0.502859	0.108171	0.286122	0.0163382
TC189254	1	1.57339	0.391299	4.01818	1	2.11221	1	0.929217	0.21963	1.61851e-06	1	0.400605	not assigned.unknown	TC189254 UniRef100_Q8LK19 Cluster: Proteinase inhibitor 20; n=1; Medicago truncatula Rep: Proteinase inhibitor 20 - Medicago truncatula (Barrel medic), partial (67%)_rframe3				1	0.701332	0.269203	1.76875e-05	1	0.683493
B7FIE9	1	1	1	2.32015	0.955804	1	1	1	1	1.8826e-07	0.999751	1	not assigned.unknown	UniRef100_B7FIE9 Uncharacterized protein n=1 Tax=Medicago truncatula RepID=B7FIE9_MEDTR				1	1	1	0.154338	0.784316	1
G7J4B6	1	0.725994	0.853595	1.92857	0.767115	0.999672	1	0.828304	0.996933	0.00429634	0.92436	1	minor CHO metabolism.myo-inositol.InsP Synthases	(q9lw96|ino1_tobac : 861.0) Inositol-3-phosphate synthase (EC 5.5.1.4) (Myo-inositol-1-phosphate synthase) (MI-1-P synthase) (IPS) - Nicotiana tabacum (Common tobacco) & (at2g22240 : 829.0) ** Referred to as MIPS1 in Mitsuhashi et al 2008. Myo-inositol-1-phosphate synthase isoform 2. Expressed in leaf, root and silique. Immunolocalization experiments with an antibody recognizing MIPS1, MIPS2, and…	GO:0004512	MTR_3g087590	Mtr.15285.1.S1_at	1	0.683493	0.849709	0.144779	0.459694	1
B7FLW4	1.30435	0.989542	1.07361	1.78947	0.911765	0.987685	0.854563	1	0.999993	0.0476188	0.999787	1	hormone metabolism.jasmonate.synthesis-degradation.allene oxidase synthase	(at5g42650 : 473.0) Encodes a member of the cytochrome p450 CYP74 gene family that functions as an allene oxide synthase. This enzyme catalyzes dehydration of the hydroperoxide to an unstable allene oxide in the JA biosynthetic pathway. It shows a dual catalytic activity, the major one being a 13-AOS but also expressing a 9-AOS activity.; allene oxide synthase (AOS); FUNCTIONS IN: hydro-lyase act…	GO:0005506	B7FLW4		0.524729	0.987385	0.886095	0.150021	0.886826	1
B7FGU7	0.673333	1.12263	0.777459	1.84755	0.826349	0.882152	0.283858	0.993435	0.575476	0.000561608	0.954683	0.991753	PS.lightreaction.cytochrome b6/f	(p26291|ucria_pea : 348.0) Cytochrome b6-f complex iron-sulfur subunit, chloroplast precursor (EC 1.10.99.1) (Rieske iron-sulfur protein) (Plastohydroquinone:plastocyanin oxidoreductase iron-sulfur protein) (ISP) (RISP) - Pisum sativum (Garden pea) & (at4g03280 : 281.0) Encodes the Rieske FeS center of cytochrome b6f complex. Gene is expressed in shoot but not in root. Mutant has reduced electron…	GO:0000165	MTR_2g089510	Mtr.12218.1.S1_at	0.587449	0.784316	0.136871	0.0102171	0.656593	0.78343
TC175140	1	1.03517	0.245042	8.83883	0.928571	0.857143	1	1	0.968816	0.00137417	1	1	major CHO metabolism.synthesis.starch.starch synthase	TC175140 similar to UniRef100_Q43092 Cluster: Granule-bound starch synthase 1, chloroplast precursor; n=1; Pisum sativum Rep: Granule-bound starch synthase 1, chloroplast precursor - Pisum sativum (Garden pea), partial (75%)_rframe2				1	0.995766	0.0381527	0.169634	0.97807	0.502859
G7KSI7	1.08	0.765957	1.18605	1.57143	0.827586	0.833333	0.999933	0.818741	0.973199	0.0286045	0.889776	0.941072	transport.p- and v-ATPases.H+-transporting two-sector ATPase.subunit B	(at4g38510 : 946.0) ATPase, V1 complex, subunit B protein; FUNCTIONS IN: hydrogen ion transporting ATP synthase activity, rotational mechanism, hydrolase activity, acting on acid anhydrides, catalyzing transmembrane movement of substances, ATP binding, proton-transporting ATPase activity, rotational mechanism; INVOLVED IN: proton transport, ATP metabolic process, ATP synthesis coupled proton tran…	GO:0005524	MTR_7g081010	Mtr.12301.1.S1_at	1	0.598273	0.616702	0.050139	0.531614	0.664223
G7JLS7	1.28571	0.92	0.966667	1.9434	0.85	0.783019	0.998696	1	1	0.00791673	0.967098	0.669978	metal handling.binding, chelation and storage	(o65100|fri3_vigun : 328.0) Ferritin-3, chloroplast precursor (EC 1.16.3.1) - Vigna unguiculata (Cowpea) & (at5g01600 : 284.0) Encodes a ferretin protein that is targeted to the chloroplast. Member of a Ferritin gene family. Gene expression is induced in response to iron overload and by nitric oxide. Expression of the gene is downregulated in the presence of paraquat, an inducer of photoxidative …	GO:0004322	MTR_4g014540	Mtr.48899.1.S1_at	0.550688	0.935575	0.969487	0.168945	0.736103	0.550945
G7IET9	1	0.335001	0.905425	3.32495	1.08908	0.773671	1	0.0742179	1	0.00331445	1	0.688877	protein.degradation.serine protease	UniRef100_G7IET9 ATP-dependent Clp protease proteolytic subunit n=1 Tax=Medicago truncatula RepID=G7IET9_MEDTR __***__ Medtr1g106550.1| IMGA|Medtr1g106550.1 ATP-dependent Clp protease proteolytic subunit chr1 31331426-31326846 F EGN_Mt100125 20111014	GO:0004252	MTR_1g106550	Mtr.12338.1.S1_at	1	0.291236	0.949709	0.0170063	0.971087	0.683493
G7J648	0.60274	1.41096	1.52055	5.64	1.13699	0.714286	0.998287	0.9977	0.984447	0.0459881	1	1	amino acid metabolism.synthesis.aspartate family.methionine	(at5g17920 : 1359.0) Encodes a cytosolic cobalamin-independent methionine synthase, involved in methionine regeneration via the activated methyl cycle (SAM cycle). The protein undergoes thiolation following treatment with the oxidant tert-butylhydroperoxide.; COBALAMIN-INDEPENDENT METHIONINE SYNTHASE (ATCIMS); FUNCTIONS IN: 5-methyltetrahydropteroyltriglutamate-homocysteine S-methyltransferase ac…	GO:0003871	MTR_3g079640	Mtr.44382.1.S1_at	0.773604	0.768556	0.665086	0.172982	0.959918	0.951831
TC183488	1.0625	0.846305	0.771581	1.9375	0.874158	0.690705	0.999987	0.999489	0.969818	0.0168766	0.999303	0.716677	transport.p- and v-ATPases	(p13548|vata_phaau : 616.0) Vacuolar ATP synthase catalytic subunit A (EC 3.6.3.14) (V-ATPase subunit A) (Vacuolar proton pump subunit alpha) (V-ATPase 69 kDa subunit) (VAA3-1) - Phaseolus aureus (Mung bean) (Vigna radiata) & (at1g78900 : 602.0) Encodes catalytic subunit A of the vacuolar ATP synthase. Mutants are devoid of vacuolar ATPase activity as subunit A is encoded only by this gene and sh…				1	0.791316	0.0885094	0.150021	0.899326	0.208193
G7KIR6	1.39726	4.43389	1.22811	3.75137	0.8	0.659866	0.999684	0.121938	0.999736	0.00821509	0.999566	0.999999	protein.degradation.serine protease	UniRef100_G7KIR6 Serine-type peptidase n=1 Tax=Medicago truncatula RepID=G7KIR6_MEDTR __***__ Medtr6g007030.1| IMGA|Medtr6g007030.1 Serine-type peptidase chr6 1087694-1081515 F EGN_Mt100125 20111014	GO:0004252	MTR_6g007030	Mtr.43589.1.S1_at	1	0.146418	0.683493	0.148818	0.784316	0.832435
I3T0E1	0.809524	0.841745	0.83197	3.3247	1.32461	0.742172	0.7062	0.978739	0.929098	0.00164268	0.368123	0.509515	not assigned.unknown	UniRef100_I3T0E1 Uncharacterized protein n=1 Tax=Medicago truncatula RepID=I3T0E1_MEDTR				0.587449	0.784316	0.502859	0.140621	0.350143	0.0885094
TC195737	1	0.90616	0.40793	2.35018	1.67911	0.801413	1	1	0.437086	0.000462783	0.984896	0.998936	PS.lightreaction.photosystem I.PSI polypeptide subunits	TC195737 homologue to UniRef100_P12354 Cluster: Photosystem I reaction center subunit IV, chloroplast precursor; n=1; Spinacia oleracea Rep: Photosystem I reaction center subunit IV, chloroplast precursor - Spinacia oleracea (Spinach), partial (51%)_rframe2				1	0.944135	0.43139	0.00704875	0.616702	0.912882
GT139806	1	1.1755	1.14315	4.33789	4.63691	0.386939	1	1	1	0.000519234	6.20556e-09	0.0078004	protein.degradation.ubiquitin.proteasom	GT139806 homologue to UniRef100_Q9XG77 Cluster: Proteasome subunit alpha type-6; n=1; Nicotiana tabacum Rep: Proteasome subunit alpha type-6 - Nicotiana tabacum (Common tobacco), partial (49%)_rframe1				1	0.969892	0.93357	0.0043872	0.0170063	0.168036
G7JK09	1.5534	0.136364	1.16667	7.2	25	1	0.876266	0.992024	1	0.00704209	0.0147894	1	RNA.processing	(at1g49760 : 807.0) polyadenylate-binding protein, putative / PABP, putative, similar to poly(A)-binding protein GB:AAF66825 GI:7673359 from (Nicotiana tabacum). Highly and ubiquitously expressed. Member of the class II PABP family.; poly(A) binding protein 8 (PAB8); CONTAINS InterPro DOMAIN/s: Polyadenylate-binding protein/Hyperplastic disc protein (InterPro:IPR002004), RNA recognition motif, RN…	GO:0000166	MTR_4g085540	Mtr.16944.1.S1_at	0.416304	0.784316	0.962815	0.0673893	1	1
G7I396	1	1	1	0.800613	1.12715	1	1	1	1	0.0339478	0.731193	1	PS.lightreaction.ATP synthase.epsilon chain	(q9tki6|atpe_medsa : 183.0) ATP synthase epsilon chain (EC 3.6.3.14) (ATP synthase F1 sector epsilon subunit) - Medicago sativa (Alfalfa) & (gnl|cdd|79280 : 174.0) no description available & (atcg00470 : 171.0) ATPase epsilon subunit; ATP synthase epsilon chain (ATPE); FUNCTIONS IN: hydrogen ion transporting ATP synthase activity, rotational mechanism; INVOLVED IN: cellular respiration, mitochond…	GO:0015986	MTR_1g095080		1	1	1	0.551287	0.539564	1
AJ388807	1.19205	1	0.696923	0.614469	1.47323	0.826113	0.912188	1	0.248462	0.0202519	0.053881	0.827077	protein.synthesis.	AJ388807_3 | AJ388807_3 homologue to UniRef100_O22518 Cluster: 40S ribosomal protein SA; n=1; Glycine max|Rep: 40S ribosomal protein SA - Glycine max (Soybean), partial (49%)				0.907069	1	0.154737	0.0315268	0.234225	0.656593
B7FJZ6	1.27451	2.83691	1.03048	0.106672	0.977405	0.919717	0.987532	0.111589	1	0.000291813	1	0.999999	tetrapyrrole synthesis.ALA dehydratase	UniRef100_B7FJZ6 Delta-aminolevulinic acid dehydratase n=1 Tax=Medicago truncatula RepID=B7FJZ6_MEDTR	GO:0003824	B7FJZ6		0.894827	0.236234	0.944135	0.0255589	1	0.949709
contig_52977_1.1	1	1	1	0.369453	1	1	1	1	1	1.0798e-09	1	1	not assigned.unknown.below BLAST cutoff	IMGA|contig_52977_1.1 Ran GTPase activating protein contig_52977 811-1683 F PREDN 20111014				1	1	1	0.107068	1	1
B7FI72	0.45	1.3251	0.91988	0.285655	1.05728	1.0902	0.074346	0.836826	0.99999	0.00416815	1	0.999996	cell.division	UniRef100_B7FI72 Ribosome-recycling factor n=1 Tax=Medicago truncatula RepID=B7FI72_MEDTR __***__ Medtr1g072170.1| IMGA|Medtr1g072170.1 Ribosome-recycling factor chr1 18017801-18011086 F EGN_Mt100125 20111014	GO:0005507	MTR_1g072170	Mtr.48366.1.S1_at	0.587449	0.108628	0.784316	0.0645886	0.951831	0.747311
G7JQM6	1.19802	1.31387	0.664159	0.161706	1.25468	0.681704	0.999198	0.89321	0.363985	0.00601895	0.974346	0.116428	tetrapyrrole synthesis.porphobilinogen deaminase	UniRef100_G7JQM6 Porphobilinogen deaminase n=2 Tax=Medicago truncatula RepID=G7JQM6_MEDTR __***__ Medtr4g076600.1| IMGA|Medtr4g076600.1 Porphobilinogen deaminase chr4 24765061-24767800 F EGN_Mt100125 20111014	GO:0004418	MTR_4g076600	Mtr.19916.1.S1_at	1	0.575855	0.282651	0.0559556	0.524111	0.150464
contig_61193_1.1	0.901961	1.2444	0.692852	0.0993857	1.37078	0.928305	1	0.98331	0.692	0.00025214	0.890599	0.99999	protein.synthesis.	IMGA|contig_61193_1.1 50S ribosomal protein L6 contig_61193 3199-831 F PREDN 20111014				1	0.35648	0.598273	0.00347968	0.0935632	0.913464
TC187512	1	1.28019	1.32573	0.211182	3.73676	0.597929	1	0.354115	0.653542	0.000311142	0.000284737	0.0117307	tetrapyrrole synthesis.uroporphyrinogen decarboxylase	TC187512 similar to UniRef100_Q42967 Cluster: Uroporphyrinogen decarboxylase, chloroplast precursor; n=1; Nicotiana tabacum Rep: Uroporphyrinogen decarboxylase, chloroplast precursor - Nicotiana tabacum (Common tobacco), partial (56%)_rframe3				1	0.40586	0.41862	0.0341795	0.0948323	0.269626
B7FKG8	0.136364	0.82096	1.66451	0.606918	6.52803	0.918965	0.776716	1	0.999485	0.999877	5.2548e-05	0.999993	not assigned.unknown.below BLAST cutoff	UniRef100_B7FKG8 Putative uncharacterized protein n=1 Tax=Medicago truncatula RepID=B7FKG8_MEDTR	GO:0000166	B7FKG8		0.907069	0.747311	0.392135	0.7673	0.101271	0.757289
B7FGM5	1	2.19214	0.749378	0.868633	6.16608	0.451577	1	0.743652	0.787377	1	2.76285e-07	3.84814e-05	not assigned.unknown.below BLAST cutoff	UniRef100_B7FGM5 Uncharacterized protein n=1 Tax=Medicago truncatula RepID=B7FGM5_MEDTR	GO:0003676	B7FGM5		1	0.674379	0.451816	0.944135	0.0738409	0.0332208
TC179800	1	0.852672	1.82493	1.2541	4.47831	0.81903	1	0.999988	0.827498	0.999321	5.75631e-08	0.999879	not assigned.unknown.below BLAST cutoff	TC179800 similar to UniRef100_A9U0I3 Cluster: Predicted protein; n=1; Physcomitrella patens subsp. patens Rep: Predicted protein - Physcomitrella patens subsp. patens, partial (51%)_rframe3				1	0.930309	0.663576	0.852344	0.0106921	0.696823
TC175881	1.25	1.05558	0.654049	1.17698	4.3141	0.800011	0.950047	1	0.999448	1	0.00461931	1	protein.synthesis.initiation	TC175881 homologue to UniRef100_Q945F4 Cluster: Eukaryotic translation initiation factor 5A-2; n=1; Medicago sativa Rep: Eukaryotic translation initiation factor 5A-2 - Medicago sativa (Alfalfa), complete_rframe1				0.984367	0.98039	0.828981	0.920406	0.00438468	0.591177
Medtr4g124910.2	0.24	2.51657	0.962158	0.751041	4.24212	0.951103	0.988195	0.816858	1	0.999998	0.000512085	0.999999	protein.folding	IMGA|Medtr4g124910.2 20 kDa chaperonin chr4 43709682-43707566 F EGN_Mt100125 20111014				0.907069	0.350038	0.998104	0.872878	0.0288422	0.95421
G7L826	1	0.645152	0.78821	0.650835	3.98069	1.00965	1	0.983324	0.999251	0.911075	1.2597e-07	1	cell.organisation	UniRef100_G7L826 Actin depolymerizing factor-like protein n=1 Tax=Medicago truncatula RepID=G7L826_MEDTR __***__ Medtr8g088210.1| IMGA|Medtr8g088210.1 Actin depolymerizing factor-like protein chr8 24732601-24730633 F EGN_Mt100125 20111014	GO:0003779	MTR_8g088210	Mtr.17300.1.S1_s_at	1	0.63751	0.899326	0.668986	0.00453091	1
G8A142	1.0303	0.909091	1.05	1.30435	3.65079	1.12583	1	0.999998	1	0.99069	0.0322787	0.999999	cell.division	(p54774|cdc48_soybn : 1427.0) Cell division cycle protein 48 homolog (Valosin-containing protein homolog) (VCP) - Glycine max (Soybean) & (at5g03340 : 1399.0) ATPase, AAA-type, CDC48 protein; FUNCTIONS IN: protein binding, ATPase activity; LOCATED IN: cell wall; EXPRESSED IN: 24 plant structures; EXPRESSED DURING: 13 growth stages; CONTAINS InterPro DOMAIN/s: ATPase, AAA+ type, core (InterPro:IPR…	GO:0005524	MTR_117s0005		1	0.915072	0.949709	0.502859	0.150021	0.945262
B7FMJ9	1.86364	1.08807	0.415644	1.0967	3.65031	2.17968	0.830247	1	0.110812	1	0.020728	0.174233	protein.degradation	UniRef100_B7FMJ9 ATP-dependent Clp protease proteolytic subunit n=1 Tax=Medicago truncatula RepID=B7FMJ9_MEDTR	GO:0004252	B7FMJ9		0.90842	0.969892	0.131471	0.960573	0.0178689	0.131498
B7FH22	1	1.96024	1	1.28287	2.91079	0.282593	1	0.653242	1	0.999835	0.00154858	1.73403e-06	redox.peroxiredoxin	UniRef100_B7FH22 Putative uncharacterized protein n=1 Tax=Medicago truncatula RepID=B7FH22_MEDTR	GO:0016491	B7FH22		1	0.768556	1	0.844283	0.050139	0.0163382
G7JJX4	1	0.820771	0.76439	0.734186	2.36232	0.455919	1	0.999994	0.999967	0.999026	0.000543641	0.954834	minor CHO metabolism.others	UniRef100_G7JJX4 NADP-dependent D-sorbitol-6-phosphate dehydrogenase n=1 Tax=Medicago truncatula RepID=G7JJX4_MEDTR __***__ Medtr4g072060.1| IMGA|Medtr4g072060.1 NADP-dependent D-sorbitol-6-phosphate dehydrogenase chr4 22928560-22931404 E EGN_Mt100125 20111014	GO:0016491	MTR_4g072060	Mtr.49639.1.S1_at	1	0.949709	0.784316	0.799391	0.101271	0.451816
B7FMC4	0.770992	0.925087	1.5359	0.714188	1.82338	0.781498	0.997131	0.999998	0.644223	0.915469	0.0297932	0.992765	misc.glutathione S transferases	(q03666|gstx4_tobac : 313.0) Probable glutathione S-transferase (EC 2.5.1.18) (Auxin-induced protein PCNT107) - Nicotiana tabacum (Common tobacco) & (at1g17180 : 295.0) Encodes glutathione transferase belonging to the tau class of GSTs. Naming convention according to Wagner et al. (2002).; glutathione S-transferase TAU 25 (GSTU25); CONTAINS InterPro DOMAIN/s: Thioredoxin fold (InterPro:IPR012335)…				0.971423	0.844283	0.683493	0.271634	0.14342	0.503118
TC176954	1	1.6498	0.832927	0.893662	1.68837	0.179759	1	0.991507	1	1	0.0371195	1.17465e-07	protein.synthesis.ribosomal protein.eukaryotic.40S subunit.S14	TC176954 homologue to UniRef100_O22584 Cluster: 40S ribosomal protein S14; n=1; Lupinus luteus Rep: 40S ribosomal protein S14 - Lupinus luteus (European yellow lupin), complete_rframe3				1	0.686121	0.933509	0.940268	0.513906	0.00118826
contig_99682_1.1	0.878788	1.09091	0.903228	0.916667	1.36364	0.875	0.514168	0.989036	0.967239	0.989036	0.00562248	0.514168	PS.calvin cycle.rubisco interacting	(p08927|rubb_pea : 232.0) RuBisCO large subunit-binding protein subunit beta, chloroplast precursor (60 kDa chaperonin subunit beta) (CPN-60 beta) - Pisum sativum (Garden pea) & (at3g13470 : 228.0) TCP-1/cpn60 chaperonin family protein; FUNCTIONS IN: ATP binding; INVOLVED IN: protein folding, protein refolding, cellular protein metabolic process; LOCATED IN: in 7 components; EXPRESSED IN: 26 plan…				0.187792	0.836222	0.192874	0.836222	0.0341795	0.286122
G7I2E2	1	1.2119	0.73514	0.815271	1.31587	0.336653	1	0.999892	0.998211	0.999936	0.0221226	8.44908e-07	RNA.processing	UniRef100_G7I2E2 Polyadenylate-binding protein n=1 Tax=Medicago truncatula RepID=G7I2E2_MEDTR __***__ Medtr1g019150.1| IMGA|Medtr1g019150.1 Polyadenylate-binding protein chr1 5864665-5869890 F EGN_Mt100125 20111014	GO:0000166	MTR_1g019150	Mtr.23992.1.S1_at	1	0.502859	0.838585	0.886095	0.377806	0.00788365
contig_162944_1.1	1	0.956017	0.387086	0.864544	0.666667	0.806976	1	0.999999	0.903825	0.999982	0.0331271	0.999997	major CHO metabolism.degradation.starch.starch phosphorylase	(p53537|phsh_vicfa : 1280.0) Alpha-glucan phosphorylase, H isozyme (EC 2.4.1.1) (Starch phosphorylase H) - Vicia faba (Broad bean) & (at3g46970 : 1156.0) Encodes a cytosolic alpha-glucan phosphorylase. In vitro, the enzyme has a preference for branched polysaccharides, such as glycogen.; alpha-glucan phosphorylase 2 (PHS2); FUNCTIONS IN: phosphorylase activity, transferase activity, transferring …				1	0.88685	0.722107	0.935575	1	0.924191
TC202414	13.6667	0.80318	1	1	0.326958	2.83887	0.0525135	0.999997	1	1	0.0321366	0.0440307	protein.degradation.cysteine protease	TC202414 homologue to UniRef100_P25804 Cluster: Cysteine proteinase 15A precursor; n=1; Pisum sativum Rep: Cysteine proteinase 15A precursor - Pisum sativum (Garden pea), complete_rframe1				0.587449	0.917259	1	1	0.147277	0.132076
TC184105	1.24118	0.552779	1.73421	1.63631	0.410749	1.19789	0.925028	0.997293	0.977776	0.999977	0.0157886	0.998842	lipid metabolism.FA synthesis and FA elongation.enoyl ACP reductase	TC184105 similar to UniRef100_O04945 Cluster: Enoyl-ACP reductase precursor; n=1; Nicotiana tabacum Rep: Enoyl-ACP reductase precursor - Nicotiana tabacum (Common tobacco), partial (89%)_rframe2				0.934174	0.683493	0.738238	0.78343	0.0843936	0.350143
TC183421	1	1.16843	1.03105	1.20871	0.339608	1.00387	1	1	1	1	0.00401302	1	TCA / org transformation.TCA.succinate dehydrogenase	TC183421 homologue to UniRef100_Q6ZDY8 Cluster: Succinate dehydrogenase [ubiquinone] flavoprotein subunit, mitochondrial precursor; n=2; Oryza sativa Japonica Group Rep: Succinate dehydrogenase [ubiquinone] flavoprotein subunit, mitochondrial precursor - Oryza sativa subsp. japonica (Rice), partial (94%)_rframe2				1	0.913464	0.993001	0.951831	0.173744	1
TC200459	0.24	1	1	1	0.43251	1	0.78806	1	1	1	4.76137e-05	1	protein.degradation.cysteine protease	TC200459 homologue to UniRef100_Q41698 Cluster: Cysteine proteinase precursor; n=1; Vicia sativa Rep: Cysteine proteinase precursor - Vicia sativa (Spring vetch) (Tare), partial (88%)_rframe2				0.907069	1	1	1	0.150008	1
G7JNJ7	1.53435	0.890946	1.44114	1.58695	0.377179	1	0.142812	1	0.999996	0.999856	0.000567525	1	lipid metabolism.FA synthesis and FA elongation.enoyl ACP reductase	UniRef100_G7JNJ7 Enoyl-ACP reductase n=1 Tax=Medicago truncatula RepID=G7JNJ7_MEDTR __***__ Medtr4g074950.1| IMGA|Medtr4g074950.1 Enoyl-ACP reductase chr4 23934007-23937674 E EGN_Mt100125 20111014		MTR_4g074950.1		0.672801	0.949709	0.768556	0.812524	0.0843936	1
G7I7F2	1	1.27026	3.39059	1.05381	0.159085	0.841893	1	0.999615	0.263695	1	1.59402e-05	1	amino acid metabolism.synthesis.serine-glycine-cysteine group.cysteine.OASTL	UniRef100_G7I7F2 Cysteine synthase n=1 Tax=Medicago truncatula RepID=G7I7F2_MEDTR __***__ Medtr1g081620.2| IMGA|Medtr1g081620.2 Cysteine synthase chr1 20840089-20843811 F EGN_Mt100125 20111014				1	0.913464	0.328906	0.959918	0.00548181	0.949709
I3SK49	2.37143	0.284208	6.34228	1.03281	0.1678	0.735135	0.938462	0.238283	0.148623	1	0.00191591	0.999997	stress.biotic	UniRef100_I3SK49 Uncharacterized protein n=1 Tax=Medicago truncatula RepID=I3SK49_MEDTR __***__ contig_13813_1.1| IMGA|contig_13813_1.1 PBSP domain-containing protein contig_13813 243-1223 F PREDN 20111014				0.944689	0.112852	0.00309866	0.951831	0.050139	0.933509
G7KBI3	1	0.789235	1.14081	1.20404	0.168104	0.619826	1	0.728489	0.988642	0.954388	3.39054e-08	0.983111	glycolysis.plastid branch.glucose-6-phosphate isomerase	UniRef100_G7KBI3 Glucose-6-phosphate isomerase n=1 Tax=Medicago truncatula RepID=G7KBI3_MEDTR __***__ Medtr5g065880.1| IMGA|Medtr5g065880.1 Glucose-6-phosphate isomerase chr5 26744074-26753281 F EGN_Mt100125 20111014	GO:0000023	MTR_5g065880	Mtr.10485.1.S1_at	1	0.39952	0.867183	0.583807	0.00347968	0.734599
G7I3R9	0.24	1.13888	1.44752	1.01915	0.210124	0.520964	0.894971	1	0.989182	1	1.97204e-06	0.898751	mitochondrial electron transport / ATP synthesis.NADH-DH.localisation not clear	UniRef100_G7I3R9 NADH-quinone oxidoreductase subunit F n=1 Tax=Medicago truncatula RepID=G7I3R9_MEDTR __***__ Medtr1g042300.1| IMGA|Medtr1g042300.1 NADH-quinone oxidoreductase subunit F chr1 12083240-12087563 F EGN_Mt100125 20111014	GO:0000902	MTR_1g042300	Mtr.10479.1.S1_at	0.907069	0.876145	0.670851	1	0.00571951	0.27849
G7KKH1	0.873333	1.24017	2.70363	0.920722	0.236082	0.470554	0.999778	0.99139	0.202198	0.999998	0.000196643	0.420344	PS.lightreaction.photosystem II.LHC-II	UniRef100_G7KKH1 Chlorophyll a/b-binding protein n=1 Tax=Medicago truncatula RepID=G7KKH1_MEDTR __***__ Medtr6g012110.1| IMGA|Medtr6g012110.1 Chlorophyll a/b-binding protein chr6 2743761-2742535 F EGN_Mt100125 20111014	GO:0009507	MTR_6g012110	Mtr.37209.1.S1_at	0.907069	0.573742	0.0948323	0.958141	0.0279459	0.309089
G7L7H0	0.875	0.67514	3.17397	2.1301	0.374597	0.230268	0.999683	0.938696	0.470798	0.146114	0.0336957	0.0136039	TCA / org transformation.other organic acid transformatons.malic	UniRef100_G7L7H0 Malic enzyme n=1 Tax=Medicago truncatula RepID=G7L7H0_MEDTR __***__ Medtr8g102620.1| IMGA|Medtr8g102620.1 Malic enzyme chr8 29949981-29945285 F EGN_Mt100125 20111014	GO:0004470	MTR_8g102620	Mtr.22662.1.S1_at	0.960641	0.252191	0.0775859	0.467381	0.186542	0.177475
contig_84877_2.1	13.6667	0.597719	0.873067	2.59091	0.144508	0.361973	0.0686881	0.999989	1	0.943356	6.7159e-05	0.970383	not assigned.unknown.below BLAST cutoff	IMGA|contig_84877_2.1 Reductase contig_84877 216-1605 F PREDN 20111014				0.587449	0.784316	0.923167	0.601652	0.0623893	0.502859
G7LJG8	1	0.595188	0.723759	1.61628	0.582869	5.06335	1	0.986248	0.992759	0.981796	0.800238	1.88806e-07	DNA.synthesis/chromatin structure.histone	UniRef100_G7LJG8 Histone H2A n=1 Tax=Medicago truncatula RepID=G7LJG8_MEDTR __***__ Medtr8g086640.1| IMGA|Medtr8g086640.1 Histone H2A chr8 23941821-23942571 H EGN_Mt100125 20111014	GO:0000786	MTR_8g086640	Mtr.45357.1.S1_at	1	0.102213	0.784316	0.52423	0.768556	0.0311224
G7KTV3	1	0.578089	0.933176	1.71746	1.17959	4.48336	1	0.987869	1	0.95647	0.913612	9.40013e-05	hormone metabolism.auxin.induced-regulated-responsive-activated	UniRef100_G7KTV3 Aldo-keto reductase yakc n=1 Tax=Medicago truncatula RepID=G7KTV3_MEDTR __***__ Medtr7g021820.1| IMGA|Medtr7g021820.1 Aldo-keto reductase yakc chr7 5340813-5345989 E EGN_Mt100125 20111014				1	0.701332	0.984632	0.784316	0.264302	0.00548181
contig_162431_1.1	0.719048	1.46554	1.67811	1.34224	0.918033	4.41941	0.16533	0.999691	0.9986	0.999999	0.999987	0.00367083	not assigned.unknown.below BLAST cutoff	IMGA|contig_162431_1.1 ATP synthase gamma chain contig_162431 5816-859 F PREDN 20111014				0.750196	0.784316	0.307056	0.701332	0.760037	0.0151284
B7FGM0	1.53153	0.699041	0.918176	1	1.311	3.48449	0.348009	0.999953	1	1	0.999891	0.0385222	redox.peroxiredoxin	UniRef100_B7FGM0 Uncharacterized protein n=1 Tax=Medicago truncatula RepID=B7FGM0_MEDTR __***__ contig_162616_1.1| IMGA|contig_162616_1.1 Redoxin domain protein contig_162616 67-3781 F PREDN 20111014	GO:0006096	MTR_2g022660	Mtr.32405.1.S1_s_at	0.601576	0.872878	0.97807	1	0.913464	0.0082678
Ononitol	0.813373	0.789837	0.734884	0.754963	0.5279	0.589545	0.933229	0.867752	0.488864	0.647675	0.0538159	0.0409377	minor CHO metabolism.sugar alcohols	minor CHO metabolism.polyols				0.845473	0.683493	0.318103	0.34139	0.0933935	0.157387
G7J3A3	1.82857	1	0.857812	0.987985	1	0.344794	0.94738	1	0.99692	1	1	0.0289081	misc.gluco-, galacto- and mannosidases.alpha-mannosidase	UniRef100_G7J3A3 Lysosomal alpha-mannosidase n=1 Tax=Medicago truncatula RepID=G7J3A3_MEDTR __***__ Medtr3g098650.2| IMGA|Medtr3g098650.2 Lysosomal alpha-mannosidase chr3 34187651-34180270 F EGN_Mt100125 20111014	GO:0003824	MTR_3g098650	Mtr.13641.1.S1_at	1	1	0.537145	0.982681	1	0.0909391
contig_59979_3.1	0.683333	1	0.760554	1.27646	0.88453	0.333937	0.741324	1	0.747689	0.864889	0.997722	0.00774351	not assigned.unknown.below BLAST cutoff	IMGA|contig_59979_3.1 Thioredoxin h contig_59979 3445-3061 F PREDN 20111014				0.907069	1	0.0810864	0.0167509	0.812176	0.112852
B7FGT0	0.136364	1.08599	0.955403	1.30059	2.10421	0.319888	0.593023	0.999955	1	0.99999	0.0539065	0.00107774	protein.synthesis.ribosomal protein.eukaryotic.40S subunit.S7	UniRef100_B7FGT0 Uncharacterized protein n=1 Tax=Medicago truncatula RepID=B7FGT0_MEDTR __***__ contig_56114_1.1| IMGA|contig_56114_1.1 40S ribosomal protein S7-like protein contig_56114 1726-122 F PREDN 20111014	GO:0003735	MTR_6g085000		0.587449	0.895229	0.961685	0.645689	0.118681	0.0600729
G7JH60	1	0.886251	0.672819	0.968035	1.88192	0.319311	1	1	0.99972	1	0.9735	0.000184709	protein.synthesis.ribosomal protein.prokaryotic.chloroplast.30S subunit.S3	(q9bbp8|rr3_lotja : 345.0) Chloroplast 30S ribosomal protein S3 - Lotus japonicus & (gnl|cdd|79266 : 332.0) no description available & (atcg00800 : 328.0) encodes a chloroplast ribosomal protein S3, a constituent of the small subunit of the ribosomal complex; RESISTANCE TO PSEUDOMONAS SYRINGAE 3 (RPS3); FUNCTIONS IN: structural constituent of ribosome; INVOLVED IN: translation; LOCATED IN: plasti…	GO:0003723	rps3		1	0.913464	0.683493	0.984632	0.680655	0.261669
BQ150421	1	0.544862	1.7279	1.62455	0.879856	0.291729	1	0.915142	0.979397	0.989347	1	9.20931e-05	DNA.synthesis/chromatin structure.histone	BQ150421 UniRef100_A2IBL2 Cluster: Histone H2B; n=1; Nicotiana benthamiana Rep: Histone H2B - Nicotiana benthamiana, partial (54%)_rframe3				1	0.738919	0.310068	0.583807	0.965474	0.140471
G7KXJ9	0.883041	1.50517	1.00546	1.46049	0.887614	0.266096	0.999795	0.999995	1	1	1	0.0164521	protein.synthesis.ribosomal protein.eukaryotic.60S subunit.L22	(at3g05560 : 156.0) Ribosomal L22e protein family; FUNCTIONS IN: structural constituent of ribosome; INVOLVED IN: translation; LOCATED IN: cytosolic ribosome, ribosome, cytosolic large ribosomal subunit, plasma membrane; EXPRESSED IN: 22 plant structures; EXPRESSED DURING: 13 growth stages; CONTAINS InterPro DOMAIN/s: Ribosomal protein L22e (InterPro:IPR002671); BEST Arabidopsis thaliana protein …	GO:0003735	MTR_7g112770	Mtr.18666.1.S1_at	1	0.806556	1	0.852344	0.973313	0.115438
B7FMZ0	0.35	0.457411	3.15333	3.78472	1.16559	0.215625	0.0662597	0.993224	0.534272	0.218427	0.999972	0.0453897	not assigned.unknown	UniRef100_B7FMZ0 Uncharacterized protein n=1 Tax=Medicago truncatula RepID=B7FMZ0_MEDTR __***__ contig_124655_1.1| IMGA|contig_124655_1.1 Stress responsive A/B Barrel Domain-containing protein contig_124655 1263-2542 F PREDN 20111014	GO:0008150	MTR_2g084985	Mtr.40777.1.S1_at	0.285883	0.784316	0.646303	0.0948323	0.36772	0.12209
up prot	24	13	24	40	24	9
down prot	56	16	19	15	24	25
up met	2	1	1	3	1	1
down met	6	3	4	1	1	1
sum up down prot	80	29	43	55	48	34
sum up down metab	8	4	5	4	2	2
sum up all	26	14	25	43	25	10
sum down all	62	19	23	16	25	26
sum all	88	33	48	59	50	36

## Sheet: Roots
Supplemental Table 2ii. List of root proteins with significant changed ratios ( treatment vs. control; ANOVA Tukey p ≤ 0.05; FDR Benjamini Hochberg )
			RATIO						ANOVA p-VAL											FDR
	10 DOD	2 HAR	24 HAR	48 HAR	72 HAR	96 HAR	10 DOD	2 HAR	24 HAR	48 HAR	72 HAR	96 HAR	MapMan	Protein Description	GO (GO Retriever)	KEGG	Probeset	10 DOD	2 HAR	24 HAR	48 HAR	72 HAR	96 HAR
B7FH02	2.75	6.20553	8.7991	7.59967	0.851624	0.182354	0.00640126	1.36059e-08	4.14147e-09	5.3293e-10	1	1.08763e-05	signalling.G-proteins	(at5g47200 : 356.0) RAB GTPase homolog 1A (RAB1A); FUNCTIONS IN: GTP binding; INVOLVED IN: protein transport, small GTPase mediated signal transduction; LOCATED IN: plasma membrane; EXPRESSED IN: 24 plant structures; EXPRESSED DURING: 15 growth stages; CONTAINS InterPro DOMAIN/s: Ras GTPase (InterPro:IPR001806), Small GTP-binding protein (InterPro:IPR005225), Small GTPase (InterPro:IPR020851), Ra…	GO:0000166	B7FH02		0.340276	0.001602	0.00247	0.0019535	0.510655	0.00882589
G7KW90	36.6667	7.69101	1.03641	13.1908	1.3012	0.766245	0.00127199	6.08761e-08	1	1.34136e-05	0.9692	0.81674	transport.p- and v-ATPases	(at1g12840 : 572.0) Encodes subunit C of the vacuolar H(+)-ATPase (V-ATPase). Bound and phosphorylated by AtWNK8.; DE-ETIOLATED 3 (DET3); FUNCTIONS IN: proton-transporting ATPase activity, rotational mechanism; INVOLVED IN: lignin biosynthetic process, regulation of carbohydrate biosynthetic process, unidimensional cell growth; LOCATED IN: in 6 components; EXPRESSED IN: 26 plant structures; EXPRE…	GO:0015078	MTR_7g083720	Mtr.25860.1.S1_at	0.0419886	0.004042	0.957857	0.0207198	0.00308101	0.472951
G7IAA3	25.1667	8.28868	0.333134	4.34916	0.672215	0.915263	0.000558336	2.93692e-06	0.000372057	0.00364003	0.999747	0.999871	TCA / org transformation.other organic acid transformatons.IDH	(at5g03290 : 626.0) Encodes a catalytic subunit of the mitochondrially-localized NAD+- dependent isocitrate dehydrogenase.; isocitrate dehydrogenase V (IDH-V); FUNCTIONS IN: isocitrate dehydrogenase (NAD+) activity, zinc ion binding, ATP binding; INVOLVED IN: isocitrate metabolic process, tricarboxylic acid cycle, metabolic process; LOCATED IN: mitochondrion, chloroplast; EXPRESSED IN: 24 plant s…	GO:0000287	MTR_1g064070	Mtr.44558.1.S1_at	0.171014	0.007074	0.041124	0.0388242	0.613857	0.60545
A2Q5A8	2.85714	5.99892	0.681181	4.30704	2.85611	2.46656	0.0388406	0.00340324	0.999736	0.0984336	0.999708	0.978685	hormone metabolism.auxin.induced-regulated-responsive-activated	(at1g60710 : 545.0) Encodes ATB2.; ATB2; FUNCTIONS IN: oxidoreductase activity; INVOLVED IN: response to cadmium ion; EXPRESSED IN: 23 plant structures; EXPRESSED DURING: 14 growth stages; CONTAINS InterPro DOMAIN/s: Aldo/keto reductase (InterPro:IPR001395), Aldo/keto reductase subgroup (InterPro:IPR020471); BEST Arabidopsis thaliana protein match is: NAD(P)-linked oxidoreductase superfamily prot…		MTR_7g021680	Mtr.28635.1.S1_at	0.256953	0.000263	0.749309	0.328314	0.357032	0.289064
G7L7L3	13.6667	5.01597	1.13971	0.506748	0.058744	0.8158	0.000636959	2.44283e-05	1	0.941092	2.09832e-14	1	protein.degradation.subtilases	(at3g14067 : 923.0) Subtilase family protein; FUNCTIONS IN: identical protein binding, serine-type endopeptidase activity; INVOLVED IN: proteolysis, negative regulation of catalytic activity; LOCATED IN: apoplast, plasma membrane, vacuole, plant-type cell wall; EXPRESSED IN: 24 plant structures; EXPRESSED DURING: 13 growth stages; CONTAINS InterPro DOMAIN/s: Protease-associated PA (InterPro:IPR00…	GO:0004252	MTR_8g021130	Mtr.35064.1.S1_at	0.107948	0.084829	0.708114	0.263132	0.000208508	0.841998
G7J602	13.6667	3.54171	1.4237	2.35568	0.830158	0.920847	0.000190329	2.91213e-05	0.997675	0.247054	1	1	secondary metabolism.N misc.betaine.betaine-aldehyde dehydrogenase	(at1g74920 : 302.0) Arabidopsis thaliana similar to betaine aldehyde dehydrogenase; aldehyde dehydrogenase 10A8 (ALDH10A8); FUNCTIONS IN: 3-chloroallyl aldehyde dehydrogenase activity, oxidoreductase activity; INVOLVED IN: oxidation reduction, metabolic process; EXPRESSED IN: 23 plant structures; EXPRESSED DURING: 13 growth stages; CONTAINS InterPro DOMAIN/s: Aldehyde/histidinol dehydrogenase (In…				0.107948	0.003081	0.752406	0.194294	0.749309	0.900887
G7KWC7	26.6667	2.73211	2.49227	3.13106	7.69574	3.60326	0.00141486	0.00050513	0.00323428	0.502526	0.000573752	0.647975	stress.biotic	(at1g65870 : 152.0) Disease resistance-responsive (dirigent-like protein) family protein; FUNCTIONS IN: molecular_function unknown; INVOLVED IN: lignan biosynthetic process, defense response; LOCATED IN: cell wall; EXPRESSED IN: 13 plant structures; EXPRESSED DURING: 9 growth stages; CONTAINS InterPro DOMAIN/s: Plant disease resistance response protein (InterPro:IPR004265); BEST Arabidopsis thali…				0.0201546	0.100744	0.05491	0.42065	0.00173985	0.303821
contig_59979_3.1	28.3333	0.327823	0.995234	12.2934	2.03192	3.16979	0.000345888	1.95314e-06	1	1.82471e-08	0.99733	0.762536	redox.thioredoxin	(q43636|trxh_ricco : 140.0) Thioredoxin H-type (TRX-H) - Ricinus communis (Castor bean) & (at3g51030 : 129.0) encodes a cytosolic thioredoxin that reduces disulfide bridges of target proteins by the reversible formation of a disulfide bridge between two neighboring Cys residues present in the active site. Thioredoxins have been found to regulate a variety of biological reactions in prokaryotic an…				0.00277655	0.006874	0.967817	0.044419	0.209228	0.475574
contig_99682_1.1	28.3333	0.25325	0.940726	0.912743	1.06692	1.03202	1.29635e-05	0.000158271	0.999989	0.999933	0.999987	1	PS.calvin cycle.rubisco interacting	(p08927|rubb_pea : 232.0) RuBisCO large subunit-binding protein subunit beta, chloroplast precursor (60 kDa chaperonin subunit beta) (CPN-60 beta) - Pisum sativum (Garden pea) & (at3g13470 : 228.0) TCP-1/cpn60 chaperonin family protein; FUNCTIONS IN: ATP binding; INVOLVED IN: protein folding, protein refolding, cellular protein metabolic process; LOCATED IN: in 7 components; EXPRESSED IN: 26 plan…				0.0166322	0.064543	0.665004	0.780264	0.847797	0.902699
G7JK09	20	0.193149	2.82044	1.91612	6.25997	1.65552	0.00825879	0.0376566	0.172587	0.0137426	1.6481e-05	0.0438087	RNA.processing	(at1g49760 : 807.0) polyadenylate-binding protein, putative / PABP, putative, similar to poly(A)-binding protein GB:AAF66825 GI:7673359 from (Nicotiana tabacum). Highly and ubiquitously expressed. Member of the class II PABP family.; poly(A) binding protein 8 (PAB8); CONTAINS InterPro DOMAIN/s: Polyadenylate-binding protein/Hyperplastic disc protein (InterPro:IPR002004), RNA recognition motif, RN…	GO:0000166	MTR_4g085540	Mtr.16944.1.S1_at	2.80869e-29	0.003963	0.001406	0.362864	0.0326357	0.00709073
G7KG90	4.28571	0.142043	3.83006	1.15869	1.95527	1.89186	0.00220427	3.21619e-05	0.0648881	0.998227	0.264965	0.0164183	stress	(at1g62740 : 736.0) stress-inducible protein, putative; FUNCTIONS IN: binding; INVOLVED IN: response to cadmium ion, response to stress; LOCATED IN: cytosol, nucleus, plasma membrane; EXPRESSED IN: 25 plant structures; EXPRESSED DURING: 14 growth stages; CONTAINS InterPro DOMAIN/s: Heat shock chaperonin-binding (InterPro:IPR006636), Tetratricopeptide TPR-1 (InterPro:IPR001440), Tetratricopeptide-…		MTR_5g012030	Mtr.38157.1.S1_at	0.026709	0.071597	0.023848	0.723146	0.178998	0.0734913
Medtr8g104540.2	3.7037	0.502093	3.96083	0.194111	0.659609	0.135547	0.0151849	0.111639	0.0400761	2.55032e-05	0.514504	4.85303e-05	glycolysis.cytosolic branch.phosphoglucomutase (PGM)	(q9sm60|pgmc_pea : 1097.0) Phosphoglucomutase, cytoplasmic (EC 5.4.2.2) (Glucose phosphomutase) (PGM) - Pisum sativum (Garden pea) & (at1g23190 : 980.0) Encodes a cytosolic phosphoglucomutase (PGM). Two Arabidopsis PGM proteins (AT1G70730/PGM2 and AT1G23190/PGM3) have high sequence similarities and redundant functions. Mature plants possessing a single cPGM allele had a major reduction in cPGM ac…		MTR_8g104540	Mtr.732.1.S1_s_at	0.054796	0.15161	0.096783	0.0681144	0.184358	0.0226651
G7JNN9	18.6667	0.290113	0.233725	5.72047	10.5367	3.77275	0.0383148	0.170245	0.00281155	0.00662362	6.27384e-06	0.685233	amino acid metabolism.synthesis.serine-glycine-cysteine group.cysteine.OASTL	(o81155|cyskp_soltu : 517.0) Cysteine synthase, chloroplast precursor (EC 2.5.1.47) (O-acetylserine sulfhydrylase) (O-acetylserine (Thiol)-lyase) (CSase B) (CS-B) (OAS-TL B) - Solanum tuberosum (Potato) & (at3g59760 : 511.0) Arabidopsis thaliana O-acetylserine (thiol) lyase (OAS-TL) isoform oasC; O-acetylserine (thiol) lyase isoform C (OASC); FUNCTIONS IN: protein binding, cysteine synthase activ…	GO:0004124	MTR_4g087520	Mtr.15070.1.S1_s_at	0.352564	0.011915	0.032636	0.0183199	0.0174467	0.357032
B7FMR8	3.57143	0.88658	1.05973	10.4457	19.512	1.52352	0.000396062	0.99693	0.999998	9.21553e-05	3.59629e-06	0.14322	lipid metabolism.'exotics'(steroids, squalene etc)	(at5g54500 : 313.0) Encodes a flavin mononucleotide-binding flavodoxin-like quinone reductase that is a primary auxin-response gene.; flavodoxin-like quinone reductase 1 (FQR1); CONTAINS InterPro DOMAIN/s: NADPH-dependent FMN reductase (InterPro:IPR005025), Flavoprotein WrbA (InterPro:IPR010089), Flavodoxin/nitric oxide synthase (InterPro:IPR008254); BEST Arabidopsis thaliana protein match is: Qu…	GO:0010181	B7FMR8		0.0629334	0.518079	0.883315	0.0115811	0.00308101	0.289064
G7J648	23.5	1.12766	0.956522	0.923077	0.957447	0.98	0.0255162	0.833872	0.999976	0.987599	0.999976	1	amino acid metabolism.synthesis.aspartate family.methionine	(at5g17920 : 1359.0) Encodes a cytosolic cobalamin-independent methionine synthase, involved in methionine regeneration via the activated methyl cycle (SAM cycle). The protein undergoes thiolation following treatment with the oxidant tert-butylhydroperoxide.; COBALAMIN-INDEPENDENT METHIONINE SYNTHASE (ATCIMS); FUNCTIONS IN: 5-methyltetrahydropteroyltriglutamate-homocysteine S-methyltransferase ac…	GO:0003871	MTR_3g079640	Mtr.44382.1.S1_at	0.055769	0.560581	0.85171	0.357018	0.725076	0.903386
contig_129786_2.1	4.8	1.13101	1.04608	0.8	0.752929	0.814815	0.0369453	0.980279	0.999996	0.462718	0.276559	0.706973	protein.synthesis.ribosomal protein.eukaryotic.40S subunit.S27	(gnl|cdd|36990 : 136.0) no description available & (at3g61110 : 135.0) Arabidopsis ribosomal protein; ribosomal protein S27 (RS27A); FUNCTIONS IN: structural constituent of ribosome; INVOLVED IN: translation, ribosome biogenesis; LOCATED IN: cytosolic small ribosomal subunit, cytosolic ribosome, ribosome, cell wall; EXPRESSED IN: 22 plant structures; EXPRESSED DURING: 13 growth stages; CONTAINS I…				0.0631374	0.403217	0.749342	0.138114	0.370989	0.517637
G7JYQ8	4.80392	0.90099	0.94898	0.902655	1.00926	0.872881	0.0322294	0.996763	0.999996	0.9929	1	0.934665	TCA / org transformation.TCA.aconitase	(at4g35830 : 1626.0) Encodes an aconitase that can catalyze the conversion of citrate to isocitrate through a cis-aconitate intermediate, indicating that it may participate in the TCA cycle and other primary metabolic pathways. The protein is believed to accumulate in the mitochondria and the cytosol. It affects CSD2 (At2g28190 - a superoxide dismutase) transcript levels and may play a role in th…	GO:0000302	MTR_5g022940	Mtr.269.1.S1_at	0.00616581	0.621195	0.883315	0.665004	0.962454	0.505457
contig_76236_1.1	15.3333	1.10586	1.37009	1.0773	1.07529	0.841535	0.000308555	1	0.999962	1	1	1	protein.glycosylation	(at5g66680 : 248.0) Encodes a protein ortholog of human SOT48 or yeast WBP1, an essential protein subunit of the oligosaccharyltransferase (OST) complex, which is responsible for the transfer in the ER of the N-linked glycan precursor onto Asn residues of candidate proteins.; DEFECTIVE GLYCOSYLATION (DGL1); FUNCTIONS IN: dolichyl-diphosphooligosaccharide-protein glycotransferase activity; INVOLVE…				0.204	0.832792	0.628814	0.941901	0.941901	0.629481
TC189254	26.6667	1.02222	1.04878	1.08108	1.09302	1.11905	0.0188273	1	0.999991	0.999538	0.994286	0.969085	not assigned.unknown	(original description: | TC189254_3 UniRef100_Q8LK19 Cluster: Proteinase inhibitor 20; n=1; Medicago truncatula|Rep: Proteinase inhibitor 20 - Medicago truncatula (Barrel medic), partial (67%))				0.00308192	0.922456	0.816574	0.665004	0.574953	0.682197
TC183243	18.6667	1.23464	1.72685	0.819911	2.03784	2.92065	0.0236681	1	0.998449	1	0.999495	0.934473	not assigned.unknown.not_mercatorable	TC183243_1 | TC183243_1 similar to UniRef100_Q9SAK4 Cluster: Succinate-semialdehyde dehydrogenase, mitochondrial precursor (EC 1.2.1.24) (At-SSADH1) (NAD(+)-dependent succinic semialdehyde dehydrogenase); n=1; Arabidopsis thaliana|Rep: Succinate-semialdehyde dehydrogenase, mitochondrial precursor (EC 1.2.1.24) (At-SSADH1) (NAD(+)-dependent succinic semialdehyde dehydrogenase) - Arabidopsis thalia…				0.401452	0.614442	0.44001	0.628814	0.215367	0.57811
G7J5I9	23.3333	0.895766	1.15425	1.50205	1.2878	1.18985	5.93515e-06	1	1	0.988125	0.999999	1	protein.degradation.ubiquitin.proteasom	(o24361|psb5_spiol : 449.0) Proteasome subunit beta type 5 precursor (EC 3.4.25.1) (20S proteasome subunit E) (Proteasome epsilon chain) - Spinacia oleracea (Spinach) & (at3g26340 : 439.0) N-terminal nucleophile aminohydrolases (Ntn hydrolases) superfamily protein; FUNCTIONS IN: endopeptidase activity, threonine-type endopeptidase activity; INVOLVED IN: proteolysis involved in cellular protein ca…	GO:0000502	MTR_3g089040	Mtr.15837.1.S1_at	0.0289851	0.88682	0.865158	0.774516	0.623699	0.873173
G7JWR8	20	1	1	1	1	1	2.09832e-14	1	1	1	1	1	cell wall.precursor synthesis.UDP-Glc dehydrogenase (UGD)	(gnl|cdd|37877 : 917.0) no description available & (q96558|ugdh_soybn : 891.0) UDP-glucose 6-dehydrogenase (EC 1.1.1.22) (UDP-Glc dehydrogenase) (UDP-GlcDH) (UDPGDH) - Glycine max (Soybean) & (at3g29360 : 884.0) UDP-glucose 6-dehydrogenase family protein; FUNCTIONS IN: in 6 functions; INVOLVED IN: oxidation reduction, metabolic process; LOCATED IN: cytosol, nucleus; EXPRESSED IN: 25 plant structu…	GO:0003979	MTR_5g043970	Mtr.25689.1.S1_at	2.80869e-29	0.718268	0.588201	0.456645	0.626222	0.677575
B7FLW4	56.6667	1	1	1	1	1	2.09832e-14	1	1	1	1	1	hormone metabolism.jasmonate.synthesis-degradation.allene oxidase synthase	(at5g42650 : 473.0) Encodes a member of the cytochrome p450 CYP74 gene family that functions as an allene oxide synthase. This enzyme catalyzes dehydration of the hydroperoxide to an unstable allene oxide in the JA biosynthetic pathway. It shows a dual catalytic activity, the major one being a 13-AOS but also expressing a 9-AOS activity.; allene oxide synthase (AOS); FUNCTIONS IN: hydro-lyase act…	GO:0005506	B7FLW4		0.00542481	0.300046	0.425635	0.472776	0.909587	0.260802
G7JNS2	21.6667	1	1	1	1	1	2.09832e-14	1	1	1	1	1	secondary metabolism.N misc.betaine.betaine-aldehyde dehydrogenase	(at1g74920 : 827.0) Arabidopsis thaliana similar to betaine aldehyde dehydrogenase; aldehyde dehydrogenase 10A8 (ALDH10A8); FUNCTIONS IN: 3-chloroallyl aldehyde dehydrogenase activity, oxidoreductase activity; INVOLVED IN: oxidation reduction, metabolic process; EXPRESSED IN: 23 plant structures; EXPRESSED DURING: 13 growth stages; CONTAINS InterPro DOMAIN/s: Aldehyde/histidinol dehydrogenase (In…	GO:0008152	MTR_4g106510	Mtr.51827.1.S1_at	0.0056952	0.635366	0.501956	0.996351	0.999626	0.829732
B7FJ67	30	1	1	1	1	1	2.10942e-14	1	1	1	1	1	cell.organisation.cytoskeleton.mikrotubuli	(gnl|cdd|30218 : 873.0) no description available & (p12459|tbb1_soybn : 845.0) Tubulin beta-1 chain (Beta-1 tubulin) - Glycine max (Soybean) & (at5g12250 : 821.0) Encodes a beta-tubulin. Expression of TUB6 has been shown to decrease in response to cold treatment.; beta-6 tubulin (TUB6); FUNCTIONS IN: structural constituent of cytoskeleton; INVOLVED IN: microtubule-based process, response to salt …	GO:0000166	B7FJ67		0.00983714	0.25932	0.909506	0.834551	0.387484	0.936394
B7FIV2	33.3333	1	1	1	1	1	2.12053e-14	1	1	1	1	1	secondary metabolism.flavonoids.chalcones	(at2g37770 : 429.0) NAD(P)-linked oxidoreductase superfamily protein; FUNCTIONS IN: oxidoreductase activity; INVOLVED IN: oxidation reduction; EXPRESSED IN: 12 plant structures; EXPRESSED DURING: LP.04 four leaves visible, 4 anthesis, petal differentiation and expansion stage; CONTAINS InterPro DOMAIN/s: Aldo/keto reductase (InterPro:IPR001395), Aldo/keto reductase subgroup (InterPro:IPR020471), …	GO:0016491	B7FIV2		0.0104776	0.858926	0.517637	0.804073	0.289064	0.63739
TC182373	2.04167	1	1	1	1	1	2.13163e-14	1	1	1	1	1	lipid metabolism.'exotics'(steroids, squalene etc)	(at4g27270 : 283.0) Quinone reductase family protein; FUNCTIONS IN: oxidoreductase activity, FMN binding; INVOLVED IN: negative regulation of transcription; LOCATED IN: plasma membrane; EXPRESSED IN: 21 plant structures; EXPRESSED DURING: 13 growth stages; CONTAINS InterPro DOMAIN/s: Flavoprotein WrbA (InterPro:IPR010089), NADPH-dependent FMN reductase (InterPro:IPR005025), Flavodoxin/nitric oxid…				0.0112859	0.358552	0.263132	0.66383	0.755089	0.928145
TC186023	31.6667	1	1	1	1	1	2.15383e-14	1	1	1	1	1	protein.targeting.secretory pathway.unspecified	(at4g09160 : 389.0) SEC14 cytosolic factor family protein / phosphoglyceride transfer family protein; FUNCTIONS IN: transporter activity; INVOLVED IN: transport; LOCATED IN: chloroplast; CONTAINS InterPro DOMAIN/s: Cellular retinaldehyde-binding/triple function, C-terminal (InterPro:IPR001251), Cellular retinaldehyde-binding/triple function, N-terminal (InterPro:IPR008273), GOLD (InterPro:IPR0090…				0.0122659	0.749029	0.633068	0.647938	0.380438	0.366838
B7FHX0	51.6667	1	1	1	1	1	2.55351e-14	1	1	1	1	1	cell.organisation.cytoskeleton.mikrotubuli	(gnl|cdd|30218 : 819.0) no description available & (p29500|tbb1_pea : 804.0) Tubulin beta-1 chain (Beta-1 tubulin) - Pisum sativum (Garden pea) & (at5g62700 : 782.0) encodes tubulin beta-2/beta-3 chain; tubulin beta chain 3 (TUB3); FUNCTIONS IN: structural molecule activity, GTP binding, GTPase activity; INVOLVED IN: response to cold; LOCATED IN: tubulin complex, cell wall; EXPRESSED IN: cultured…	GO:0000166	B7FHX0		0.0156057	0.412494	0.909587	0.623699	0.881413	0.289064
B7FL82	28.3333	1	1	1	1	1	3.0087e-14	1	1	1	1	1	protein.degradation.ubiquitin.proteasom	(at1g64520 : 387.0) regulatory particle non-ATPase 12A (RPN12a); FUNCTIONS IN: peptidase activity; INVOLVED IN: in 14 processes; LOCATED IN: proteasome complex, nucleus, proteasome regulatory particle, lid subcomplex, chloroplast envelope; EXPRESSED IN: 23 plant structures; EXPRESSED DURING: 15 growth stages; CONTAINS InterPro DOMAIN/s: 26S proteasome non-ATPase regulatory subunit Rpn12 (InterPro…	GO:0000502	MTR_1g016750	Mtr.37450.1.S1_at	0.0166322	0.392489	0.774242	0.475691	0.806374	0.983039
Medtr7g089120.2	11.2	1	1	1	1	1	4.94049e-14	1	1	1	1	1	cell.organisation.cytoskeleton.mikrotubuli	tubulin beta-1 chain		MTR_7g089120	Mtr.40026.1.S1_at	0.0190308	0.672404	0.444308	0.567595	0.767925	0.541448
G7IU25	26.6667	1	1	1	1	1	6.33937e-14	1	1	1	1	1	glycolysis.cytosolic branch.phospho-enol-pyruvate carboxylase (PEPC)	(gnl|cdd|64189 : 1717.0) no description available & (p16097|capp2_mescr : 1711.0) Phosphoenolpyruvate carboxylase 2 (EC 4.1.1.31) (PEPCase 2) (PEPC 2) - Mesembryanthemum crystallinum (Common ice plant) & (at1g53310 : 1687.0) Encodes one of four Arabidopsis phosphoenolpyruvate carboxylase proteins.; phosphoenolpyruvate carboxylase 1 (PPC1); FUNCTIONS IN: protein binding, phosphoenolpyruvate carbox…	GO:0003824	MTR_2g092930	Mtr.34902.1.S1_at	0.0201546	0.44399	0.373657	0.969995	0.624741	0.720224
B7FHP4	43.3333	1	1	1	1	1	3.43392e-13	1	1	1	1	1	cell.organisation.cytoskeleton.mikrotubuli	(gnl|cdd|30218 : 810.0) no description available & (q39445|tbb_cicar : 806.0) Tubulin beta chain (Beta tubulin) - Cicer arietinum (Chickpea) (Garbanzo) & (at1g75780 : 773.0) beta tubulin gene downregulated by phytochrome A (phyA)-mediated far-red light high-irradiance and the phytochrome B (phyB)-mediated red light high-irradiance responses; tubulin beta-1 chain (TUB1); FUNCTIONS IN: structural m…	GO:0000166	B7FHP4		0.0253728	0.774516	0.633068	0.337499	0.579345	0.344366
B7FNA2	20.1667	1	1	1	1	1	4.07896e-13	1	1	1	1	1	protein.postranslational modification	(at1g12310 : 244.0) Calcium-binding EF-hand family protein; FUNCTIONS IN: calcium ion binding; INVOLVED IN: biological_process unknown; LOCATED IN: plasma membrane, nucleus, cytoplasm; EXPRESSED IN: 26 plant structures; EXPRESSED DURING: 15 growth stages; CONTAINS InterPro DOMAIN/s: EF-Hand 1, calcium-binding site (InterPro:IPR018247), EF-HAND 2 (InterPro:IPR018249), EF-hand-like domain (InterPro…	GO:0005509	MTR_5g011850	Mtr.37574.1.S1_at	0.02587	0.682197	0.680886	0.509998	0.959432	0.640297
B7FNA0	6	1	1	1	1	1	1.4212e-12	1	1	1	1	1	protein.targeting.mitochondria	(p29677|mppa_soltu : 681.0) Mitochondrial-processing peptidase alpha subunit, mitochondrial precursor (EC 3.4.24.64) (Alpha-MPP) (Ubiquinol-cytochrome-c reductase subunit II) (EC 1.10.2.2) - Solanum tuberosum (Potato) & (at1g51980 : 590.0) Insulinase (Peptidase family M16) protein; FUNCTIONS IN: metalloendopeptidase activity, ATP binding; INVOLVED IN: proteolysis, response to salt stress; LOCATED…	GO:0003824	B7FNA0		0.0304588	0.384315	0.799964	0.93591	0.71517	0.816886
I3SDG7	6.57143	1	1	1	1	1	2.92844e-12	1	1	1	1	1	mitochondrial electron transport / ATP synthesis.F1-ATPase	(p22778|atpo_ipoba : 251.0) ATP synthase delta chain, mitochondrial precursor (EC 3.6.3.14) (Oligomycin sensitivity conferral protein) (OSCP) - Ipomoea batatas (Sweet potato) (Batate) & (at5g13450 : 218.0) delta subunit of Mt ATP synthase (ATP5); FUNCTIONS IN: hydrogen ion transporting ATP synthase activity, rotational mechanism, cobalt ion binding, zinc ion binding; INVOLVED IN: ATP synthesis co…	GO:0000302	MTR_3g028730		0.0339052	0.370377	0.951483	0.418922	0.548049	0.421073
GT139806	18.6667	1	1	1	1	1	4.8301e-11	1	1	1	1	1	protein.degradation.ubiquitin.proteasom	(q9xg77|psa6_tobac : 240.0) Proteasome subunit alpha type 6 (EC 3.4.25.1) (20S proteasome alpha subunit A) (20S proteasome subunit alpha-1) - Nicotiana tabacum (Common tobacco) & (at2g05840 : 232.0) Encodes 20S proteasome subunit PAA2 (PAA2).; 20S proteasome subunit PAA2 (PAA2); FUNCTIONS IN: peptidase activity, endopeptidase activity, threonine-type endopeptidase activity; INVOLVED IN: ubiquitin…				0.0492128	0.624228	0.605966	0.592225	0.383862	0.707495
contig_12147_1.1	3.63636	1	1	1	1	1	9.60351e-11	1	1	1	1	1	signalling.phosphinositides	(at4g20260 : 91.3) Encodes a Ca2+ and Cu2+ binding protein. N-terminal myristylation on glycine 2 appears to enable it to associate tightly with the plasma membrane. Recombinant PCaP1 interacts strongly with phosphatidylinositol 3,5-bisphosphate (PtdIns(3,5)P2) and PtdIns (3,4,5)P3, and weakly with PtdIns(3,5)P2 and PtdIns(4,5). It also interacts with calmodulin (CaM) in a calcium-dependent manne…				0.0531351	0.619613	0.875542	0.602548	0.815774	0.611702
B7FIK7	15.3333	1	1	1	1	1	1.95765e-10	1	1	1	1	1	development.late embryogenesis abundant	(at2g44060 : 429.0) Late embryogenesis abundant protein, group 2; FUNCTIONS IN: molecular_function unknown; INVOLVED IN: response to cadmium ion, response to desiccation, embryo development ending in seed dormancy; LOCATED IN: plasma membrane, membrane; EXPRESSED IN: 25 plant structures; EXPRESSED DURING: 14 growth stages; CONTAINS InterPro DOMAIN/s: Water stress and hypersensitive response domai…	GO:0009269	B7FIK7		0.0571911	0.239748	0.50084	0.87443	0.929449	0.847162
I3T635	15.3333	1	1	1	1	1	1.95765e-10	1	1	1	1	1	redox.peroxiredoxin	(at1g65980 : 213.0) thioredoxin-dependent peroxidase; thioredoxin-dependent peroxidase 1 (TPX1); FUNCTIONS IN: oxidoreductase activity, antioxidant activity; INVOLVED IN: response to cadmium ion; LOCATED IN: chloroplast, plasma membrane, membrane; EXPRESSED IN: 27 plant structures; EXPRESSED DURING: 16 growth stages; CONTAINS InterPro DOMAIN/s: Thioredoxin fold (InterPro:IPR012335), Thioredoxin-l…	GO:0016491	I3T635		0.0571911	0.608582	0.915181	0.910146	0.624228	0.473339
TC188215	40	1	1	1	1	1	3.15996e-10	1	1	1	1	1	protein.degradation	(at4g33090 : 590.0) encodes an aminopeptidase, a ortholog of mouse microsomal AP (EC 3.4.11.2).; aminopeptidase M1 (APM1); FUNCTIONS IN: aminopeptidase activity; INVOLVED IN: auxin polar transport; LOCATED IN: plasma membrane; EXPRESSED IN: 24 plant structures; EXPRESSED DURING: 13 growth stages; CONTAINS InterPro DOMAIN/s: Peptidase M1, puromycin-sensitive aminopeptidase (InterPro:IPR015568), Pe…				0.0605546	0.975488	0.922456	0.986634	0.895799	0.909587
TC181021	16.8333	1	1	1	1	1	4.89748e-10	1	1	1	1	1	amino acid metabolism.synthesis.aspartate family.methionine	(at3g17390 : 676.0) S-adenosylmethionine synthetase; METHIONINE OVER-ACCUMULATOR 3 (MTO3); FUNCTIONS IN: methionine adenosyltransferase activity; INVOLVED IN: lignin biosynthetic process, response to cold, methionine metabolic process, S-adenosylmethionine biosynthetic process; LOCATED IN: nucleolus, cell wall, plasma membrane, membrane; EXPRESSED IN: 28 plant structures; EXPRESSED DURING: 16 gro…				0.0631374	0.743701	0.560445	0.859733	0.528925	0.628814
AW775786	16.8333	1	1	1	1	1	4.89748e-10	1	1	1	1	1	not assigned.unknown	no hits & (original description: | AW775786_2 similar to UniRef100_Q9MBF3 Cluster: Glycine-rich RNA-binding protein; n=1; Citrus unshiu|Rep: Glycine-rich RNA-binding protein - Citrus unshiu (Satsuma orange), partial (72%))				0.0631374	0.480172	0.963002	0.656365	0.697138	0.973462
TC176915	10.8	1	1	1	1	1	6.3236e-10	1	1	1	1	1	glycolysis.cytosolic branch.triosephosphate isomerase (TPI)	(gnl|cdd|36856 : 344.0) no description available & (at3g55440 : 339.0) Encodes triosephosphate isomerase.; triosephosphate isomerase (TPI); FUNCTIONS IN: triose-phosphate isomerase activity, copper ion binding; INVOLVED IN: in 7 processes; LOCATED IN: in 8 components; EXPRESSED IN: 27 plant structures; EXPRESSED DURING: 15 growth stages; CONTAINS InterPro DOMAIN/s: Triosephosphate isomerase, acti…				0.0646093	0.725076	0.260338	0.972409	0.22184	0.924664
G7L8F8	3.18182	1	1	1	1	1	4.78136e-09	1	1	1	1	1	stress.biotic	(at1g70830 : 147.0) MLP-like protein 28 (MLP28); FUNCTIONS IN: molecular_function unknown; INVOLVED IN: response to biotic stimulus, defense response; LOCATED IN: cellular_component unknown; EXPRESSED IN: 22 plant structures; EXPRESSED DURING: 14 growth stages; CONTAINS InterPro DOMAIN/s: Bet v I allergen (InterPro:IPR000916); BEST Arabidopsis thaliana protein match is: MLP-like protein 34 (TAIR:…	GO:0006952	MTR_8g045560	Mtr.10363.1.S1_x_at	0.0830623	0.290259	0.447013	0.234288	0.753024	0.964246
I3T4X3	28.5	1	1	1	1	1	1.4322e-08	1	1	1	1	1	misc.O-methyl transferases	(at3g53140 : 214.0) O-methyltransferase family protein; FUNCTIONS IN: methyltransferase activity, protein dimerization activity, O-methyltransferase activity; INVOLVED IN: biological_process unknown; CONTAINS InterPro DOMAIN/s: Winged helix-turn-helix transcription repressor DNA-binding (InterPro:IPR011991), Plant methyltransferase dimerisation (InterPro:IPR012967), O-methyltransferase, family 2 …	GO:0008168	I3T4X3		0.0951737	0.250913	0.601064	0.57811	0.740751	0.477448
B7FHA1	18.6667	1	1	1	1	1	3.65197e-08	1	1	1	1	1	protein.degradation.ubiquitin.proteasom	(q9m4t8|psa5_soybn : 454.0) Proteasome subunit alpha type 5 (EC 3.4.25.1) (20S proteasome alpha subunit E) (20S proteasome subunit alpha-5) - Glycine max (Soybean) & (at3g14290 : 453.0) Encodes 20S proteasome subunit PAE2 (PAE2).; 20S proteasome alpha subunit E2 (PAE2); FUNCTIONS IN: peptidase activity, endopeptidase activity, threonine-type endopeptidase activity; INVOLVED IN: ubiquitin-dependen…	GO:0000502	B7FHA1		0.105956	0.980973	0.969318	0.804372	0.891953	0.958827
contig_165443_1.1	13.6667	1	1	1	1	1	4.26744e-08	1	1	1	1	1	DNA.repair	(at3g02540 : 353.0) Encodes a member of the RADIATION SENSITIVE23 (RAD23) family: AT1G16190(RAD23A), AT1G79650(RAD23B), AT3G02540(RAD23C), AT5G38470(RAD23D). RAD23 proteins play an essential role in the cell cycle, morphology, and fertility of plants through their delivery of UPS (ubiquitin/26S proteasome system) substrates to the 26S proteasome.; RADIATION SENSITIVE23C (RAD23C); FUNCTIONS IN: ub…				0.107948	0.958827	0.883525	0.501584	0.50274	0.962501
BG645804	13.6667	1	1	1	1	1	4.26744e-08	1	1	1	1	1	not assigned.unknown	no hits & (original description: | BG645804_1 homologue to UniRef100_A6MZZ5 Cluster: Membrane steroid-binding protein 1; n=1; Oryza sativa Indica Group|Rep: Membrane steroid-binding protein 1 - Oryza sativa subsp. indica (Rice), partial (48%))				0.107948	0.924832	0.953829	0.29916	0.752406	0.829732
B7FM02	13.6667	1	1	1	1	1	4.26744e-08	1	1	1	1	1	PS.calvin cycle.rubisco interacting	(p08926|ruba_pea : 867.0) RuBisCO large subunit-binding protein subunit alpha, chloroplast precursor (60 kDa chaperonin subunit alpha) (CPN-60 alpha) - Pisum sativum (Garden pea) & (at2g28000 : 752.0) Encodes chaperonin-60 alpha, a molecular chaperone involved in Rubisco folding. Mutants display aberrant chloroplast and embryo development.; chaperonin-60alpha (CPN60A); FUNCTIONS IN: ATP binding; …	GO:0000166	B7FM02		0.107948	0.362864	0.389499	0.263668	0.609836	0.85913
G7ZUV5	13.6667	1	1	1	1	1	4.26744e-08	1	1	1	1	1	redox.peroxiredoxin.BAS1	(at5g06290 : 384.0) Encodes a 2-Cys peroxiredoxin (2-Cys PrxB) that contains two catalytic Cys residues.; 2-cysteine peroxiredoxin B (2-Cys Prx B); FUNCTIONS IN: peroxiredoxin activity, antioxidant activity; INVOLVED IN: response to cold, defense response to bacterium; LOCATED IN: apoplast, stromule, chloroplast stroma, chloroplast; EXPRESSED IN: 23 plant structures; EXPRESSED DURING: 13 growth s…	GO:0016209	MTR_7g105830	Mtr.25633.1.S1_at	0.107948	0.737608	0.272276	0.57811	0.816574	0.611702
I3T8T9	13.6667	1	1	1	1	1	4.26744e-08	1	1	1	1	1	redox.peroxiredoxin.BAS1	(at5g06290 : 380.0) Encodes a 2-Cys peroxiredoxin (2-Cys PrxB) that contains two catalytic Cys residues.; 2-cysteine peroxiredoxin B (2-Cys Prx B); FUNCTIONS IN: peroxiredoxin activity, antioxidant activity; INVOLVED IN: response to cold, defense response to bacterium; LOCATED IN: apoplast, stromule, chloroplast stroma, chloroplast; EXPRESSED IN: 23 plant structures; EXPRESSED DURING: 13 growth s…				0.107948	0.841998	0.828219	0.601925	0.545807	0.673947
I3SJ59	17	1	1	1	1	1	1.36646e-07	1	1	1	1	1	fermentation.aldehyde dehydrogenase	(at1g23800 : 545.0) Encodes a mitochondrial aldehyde dehydrogenase; nuclear gene for mitochondrial product.; aldehyde dehydrogenase 2B7 (ALDH2B7); FUNCTIONS IN: 3-chloroallyl aldehyde dehydrogenase activity, aldehyde dehydrogenase (NAD) activity; INVOLVED IN: oxidation reduction, metabolic process; LOCATED IN: mitochondrion; EXPRESSED IN: 13 plant structures; EXPRESSED DURING: LP.06 six leaves vi…	GO:0008152	I3SJ59		0.123881	0.6451	0.563513	0.505823	0.52418	0.289064
B7FIL0	41.6667	1	1	1	1	1	1.6824e-07	1	1	1	1	1	redox.ascorbate and glutathione.ascorbate	(p48534|apx1_pea : 409.0) L-ascorbate peroxidase, cytosolic (EC 1.11.1.11) (AP) (PsAPx01) - Pisum sativum (Garden pea) & (gnl|cdd|29386 : 400.0) no description available & (at1g07890 : 359.0) Encodes a cytosolic ascorbate peroxidase APX1. Ascorbate peroxidases are enzymes that scavenge hydrogen peroxide in plant cells. Eight types of APX have been described for Arabidopsis: three cytosolic (APX1,…	GO:0004601	B7FIL0		0.126643	0.87031	0.707495	0.660859	0.240845	0.301922
Medtr3g058940.1	3.01587	1	1	1	1	1	7.28431e-06	1	1	1	1	1	protein.synthesiElongation factor 1-gamma 2 (EF-1-gamma 2) (eEF-1B gamma 2) - Oryza sativa (Rice)s.elongation	Elongation factor 1-gamma 2 (EF-1-gamma 2) (eEF-1B gamma 2) - Oryza sativa (Rice)		MTR_3g058940.1		0.225224	0.89064	0.467917	0.44399	0.380438	0.881413
TC177320	15.3333	1	1	1	1	1	9.20558e-06	1	1	1	1	1	misc.peroxidases	(gnl|cdd|29388 : 390.0) no description available & (at5g14130 : 389.0) Peroxidase superfamily protein; FUNCTIONS IN: peroxidase activity, heme binding; INVOLVED IN: response to oxidative stress, oxidation reduction; LOCATED IN: endomembrane system; EXPRESSED IN: embryo, hypocotyl, fruit, root; EXPRESSED DURING: C globular stage; CONTAINS InterPro DOMAIN/s: Haem peroxidase (InterPro:IPR010255), Pl…				0.204	0.975488	0.89942	0.289064	0.969995	0.958827
TC199416	3.63636	1	1	1	1	1	9.91922e-06	1	1	1	1	1	protein.aa activation.alanine-tRNA ligase	(at1g50200 : 1282.0) Alanyl-tRNA synthetase (ALATS); FUNCTIONS IN: alanine-tRNA ligase activity, ligase activity, forming aminoacyl-tRNA and related compounds, nucleotide binding, ATP binding, nucleic acid binding; INVOLVED IN: alanyl-tRNA aminoacylation; LOCATED IN: mitochondrion, chloroplast; EXPRESSED IN: 24 plant structures; EXPRESSED DURING: 13 growth stages; CONTAINS InterPro DOMAIN/s: Alan…				0.205897	0.743701	0.665318	0.760147	0.818775	0.312443
TC177830	3.29268	1	1	1	1	1	1.48528e-05	1	1	1	1	1	redox.thioredoxin.PDIL	(p29828|pdi_medsa : 710.0) Protein disulfide-isomerase precursor (EC 5.3.4.1) (PDI) - Medicago sativa (Alfalfa) & (at1g77510 : 519.0) Encodes a protein disulfide isomerase-like (PDIL) protein, a member of a multigene family within the thioredoxin (TRX) superfamily. Transcript levels for this gene are up-regulated in response to three different chemical inducers of ER stress (dithiothreitol, beta-…				0.21669	0.480172	0.45908	0.665004	0.530927	0.91997
Medtr7g114970.4	30.1667	1	1	1	1	1	1.79972e-05	1	1	1	1	1	hormone metabolism.auxin.induced-regulated-responsive-activated	(at1g60710 : 296.0) Encodes ATB2.; ATB2; FUNCTIONS IN: oxidoreductase activity; INVOLVED IN: response to cadmium ion; EXPRESSED IN: 23 plant structures; EXPRESSED DURING: 14 growth stages; CONTAINS InterPro DOMAIN/s: Aldo/keto reductase (InterPro:IPR001395), Aldo/keto reductase subgroup (InterPro:IPR020471); BEST Arabidopsis thaliana protein match is: NAD(P)-linked oxidoreductase superfamily prot…		MTR_7g114970	Mtr.43270.1.S1_at	0.220775	0.725076	0.861496	0.477823	0.592717	0.647568
TC176746	23.5	1	1	1	1	1	7.88076e-05	1	1	1	1	1	redox.ascorbate and glutathione.ascorbate	(at1g63940 : 346.0) monodehydroascorbate reductase 6 (MDAR6); FUNCTIONS IN: ATP binding; INVOLVED IN: response to cadmium ion, response to cold; LOCATED IN: mitochondrion, stromule, chloroplast; EXPRESSED IN: 25 plant structures; EXPRESSED DURING: 15 growth stages; CONTAINS InterPro DOMAIN/s: FAD-dependent pyridine nucleotide-disulphide oxidoreductase (InterPro:IPR013027), Pyridine nucleotide-dis…				0.26288	0.290259	0.456379	0.682197	0.649178	0.740751
I3S0L8	3.18182	1	1	1	1	1	0.000183367	1	1	1	1	1	misc.oxidases - copper, flavone etc	(at1g23740 : 379.0) Oxidoreductase, zinc-binding dehydrogenase family protein; FUNCTIONS IN: oxidoreductase activity, zinc ion binding; INVOLVED IN: response to cold; LOCATED IN: in 6 components; EXPRESSED IN: 22 plant structures; EXPRESSED DURING: 14 growth stages; CONTAINS InterPro DOMAIN/s: GroES-like (InterPro:IPR011032), Alcohol dehydrogenase GroES-like (InterPro:IPR013154), Quinone oxidored…	GO:0008270	I3S0L8		0.290552	0.250913	0.962454	0.304153	0.906659	0.425662
NP725557	2.95455	1	1	1	1	1	0.000821602	1	1	1	1	1	misc.myrosinases-lectin-jacalin	Curculin-like (mannose-binding) lectin				0.346382	0.986634	0.790347	0.849951	0.563759	0.663101
I3T0L1	2.0625	1	1	1	1	1	0.00119714	1	1	1	1	1	not assigned.unknown	no hits & (original description: | UniRef100_I3T0L1 Uncharacterized protein n=1 Tax=Medicago truncatula RepID=I3T0L1_MEDTR)	GO:0004553	I3T0L1		0.361803	0.980973	0.847941	0.915546	0.315464	0.60545
G7JHJ7	20.3333	1	1	1	1	1	0.00250447	1	1	1	1	1	RNA.regulation of transcription.unclassified	(at2g32080 : 452.0) similar to the conserved animal nuclear protein PUR alpha which was implicated in the control of gene transcription and DNA replication; purin-rich alpha 1 (PUR ALPHA-1); FUNCTIONS IN: nucleic acid binding; INVOLVED IN: response to cadmium ion; LOCATED IN: cytoplasm; EXPRESSED IN: 23 plant structures; EXPRESSED DURING: 13 growth stages; CONTAINS InterPro DOMAIN/s: PUR-alpha/be…	GO:0005737	MTR_4g083230	Mtr.1894.1.S1_s_at	0.397834	0.958827	0.303821	0.87443	0.87692	0.570805
G7K7W9	13.6667	1	1	1	1	1	0.00250447	1	1	1	1	1	mitochondrial electron transport / ATP synthesis.cytochrome c	(at4g10040 : 200.0) Encodes cytochrome c. Promoter directs preferential expression in vascular tissues of cotyledons, leaves, roots, and hypocotyls, and in anthers.; cytochrome c-2 (CYTC-2); CONTAINS InterPro DOMAIN/s: Cytochrome c, class IA/ IB (InterPro:IPR002327), Cytochrome c, class I (InterPro:IPR003088), Cytochrome c domain (InterPro:IPR009056); BEST Arabidopsis thaliana protein match is: C…	GO:0005739	MTR_5g008460	Mtr.38476.1.S1_at	0.397834	0.924832	0.578809	0.365817	0.986634	0.987364
G7K4T4	13.6667	1	1	1	1	1	0.00250447	1	1	1	1	1	PS.calvin cycle.aldolase	(p46256|alf1_pea : 637.0) Fructose-bisphosphate aldolase, cytoplasmic isozyme 1 (EC 4.1.2.13) - Pisum sativum (Garden pea) & (gnl|cdd|84661 : 618.0) no description available & (gnl|cdd|36770 : 585.0) no description available & (at4g26530 : 577.0) Aldolase superfamily protein; FUNCTIONS IN: fructose-bisphosphate aldolase activity; INVOLVED IN: glycolysis, metabolic process; EXPRESSED IN: 17 plant …	GO:0003824	MTR_5g096670	Mtr.51132.1.S1_at	0.397834	0.362864	0.836653	0.304645	0.958827	0.56524
I3T560	13.6667	1	1	1	1	1	0.00250447	1	1	1	1	1	redox.dismutases and catalases	(p27084|sodm_pea : 387.0) Superoxide dismutase [Mn], mitochondrial precursor (EC 1.15.1.1) - Pisum sativum (Garden pea) & (at3g10920 : 346.0) manganese superoxide dismutase (MSD1); manganese superoxide dismutase 1 (MSD1); FUNCTIONS IN: superoxide dismutase activity, copper ion binding, metal ion binding; INVOLVED IN: response to zinc ion, response to salt stress, defense response to bacterium, re…	GO:0004784	MTR_3g094250		0.397834	0.737608	0.336228	0.76119	0.943194	0.879617
B7FHH7	13.6667	1	1	1	1	1	0.00250447	1	1	1	1	1	stress.biotic	(gnl|cdd|84754 : 133.0) no description available & (at5g28010 : 94.0) Polyketide cyclase/dehydrase and lipid transport superfamily protein; FUNCTIONS IN: molecular_function unknown; INVOLVED IN: response to biotic stimulus, defense response; LOCATED IN: cellular_component unknown; EXPRESSED IN: 8 plant structures; EXPRESSED DURING: 6 growth stages; CONTAINS InterPro DOMAIN/s: Bet v I allergen (In…	GO:0006952	MTR_8g045520	Mtr.40106.1.S1_s_at	0.397834	0.841998	0.950495	0.591403	0.981351	0.396414
TC190744	1.425	1	1	1	1	1	0.00252153	1	1	1	1	1	major CHO metabolism.degradation.sucrose.fructokinase	(at2g31390 : 555.0) pfkB-like carbohydrate kinase family protein; FUNCTIONS IN: kinase activity, ribokinase activity; INVOLVED IN: D-ribose metabolic process, acetate fermentation, sucrose biosynthetic process, sucrose catabolic process, using beta-fructofuranosidase; LOCATED IN: plasma membrane; EXPRESSED IN: 27 plant structures; EXPRESSED DURING: 16 growth stages; CONTAINS InterPro DOMAIN/s: Ca…				0.397834	0.958827	0.374775	0.951241	0.560581	0.278359
TC179584	15.3333	1	1	1	1	1	0.00315733	1	1	1	1	1	amino acid metabolism.synthesis.central amino acid metabolism.GABA.Glutamate decarboxylase	(at2g02010 : 800.0) glutamate decarboxylase 4 (GAD4); FUNCTIONS IN: calmodulin binding; INVOLVED IN: carboxylic acid metabolic process, glutamate metabolic process, glutamate decarboxylation to succinate; LOCATED IN: cytosol, nucleus; CONTAINS InterPro DOMAIN/s: Pyridoxal phosphate-dependent transferase, major domain (InterPro:IPR015424), Pyridoxal phosphate-dependent decarboxylase (InterPro:IPR0…				0.404534	0.924832	0.300629	0.382735	0.532585	0.42065
I3SJD2	23.6667	1	1	1	1	1	0.00360358	1	1	1	1	1	C1-metabolism.methylenetetrahydrofolate reductase	(at2g44160 : 561.0) methylenetetrahydrofolate reductase MTHFR2 mRNA, complete; methylenetetrahydrofolate reductase 2 (MTHFR2); FUNCTIONS IN: methylenetetrahydrofolate reductase (NADPH) activity; INVOLVED IN: oxidation reduction, methionine metabolic process; EXPRESSED IN: male gametophyte, guard cell, cultured cell, leaf; EXPRESSED DURING: L mature pollen stage, M germinated pollen stage; CONTAIN…	GO:0004489	I3SJD2		0.408667	0.362864	0.597704	0.799409	0.288418	0.570492
G8A142	5.28	1	1	1	1	1	0.00609618	1	1	1	1	1	cell.division	(p54774|cdc48_soybn : 1427.0) Cell division cycle protein 48 homolog (Valosin-containing protein homolog) (VCP) - Glycine max (Soybean) & (at5g03340 : 1399.0) ATPase, AAA-type, CDC48 protein; FUNCTIONS IN: protein binding, ATPase activity; LOCATED IN: cell wall; EXPRESSED IN: 24 plant structures; EXPRESSED DURING: 13 growth stages; CONTAINS InterPro DOMAIN/s: ATPase, AAA+ type, core (InterPro:IPR…	GO:0005524	MTR_117s0005		0.431059	0.737608	0.986634	0.553475	0.645043	0.611702
contig_61275_1.1	2.41964	1	1	1	1	1	0.0130191	1	1	1	1	1	cell.organisation.cytoskeleton.mikrotubuli	(gnl|cdd|30217 : 775.0) no description available & (q6vag0|tba2_goshi : 733.0) Tubulin alpha-2 chain (Alpha-2 tubulin) - Gossypium hirsutum (Upland cotton) & (at1g50010 : 727.0) Encodes alpha-2,4 tubulin. TUA2 and TUA4 encode identical proteins.; tubulin alpha-2 chain (TUA2); FUNCTIONS IN: structural constituent of cytoskeleton; INVOLVED IN: microtubule-based process, response to salt stress; LOC…				0.471808	0.841998	0.591403	0.259725	0.228453	0.854674
G7KZ94	1.72951	1	1	1	1	1	0.0181236	1	1	1	1	1	glycolysis.cytosolic branch.phosphoglycerate mutase	(q42908|pmgi_mescr : 686.0) 2,3-bisphosphoglycerate-independent phosphoglycerate mutase (EC 5.4.2.1) (Phosphoglyceromutase) (BPG-independent PGAM) (PGAM-I) - Mesembryanthemum crystallinum (Common ice plant) & (at1g09780 : 663.0) Phosphoglycerate mutase, 2,3-bisphosphoglycerate-independent; FUNCTIONS IN: manganese ion binding, phosphoglycerate mutase activity, 2,3-bisphosphoglycerate-independent p…				0.491776	0.789653	0.305505	0.474428	0.516819	0.900684
B7FJZ4	1.34	1	1	1	1	1	0.0185407	1	1	1	1	1	protein.synthesis.initiation	(q40465|if411_tobac : 687.0) Eukaryotic initiation factor 4A-11 (EC 3.6.1.-) (ATP-dependent RNA helicase eIF4A-11) (eIF-4A-11) - Nicotiana tabacum (Common tobacco) & (at1g54270 : 675.0) member of eIF4A - eukaryotic initiation factor 4A; eif4a-2 (EIF4A-2); CONTAINS InterPro DOMAIN/s: DNA/RNA helicase, DEAD/DEAH box type, N-terminal (InterPro:IPR011545), RNA helicase, ATP-dependent, DEAD-box, conse…	GO:0000166	B7FJZ4		0.493496	0.6451	0.893746	0.272252	0.367458	0.774242
B7FN18	17	1.04284	1.6991	1.40664	2.26236	1.12993	0.0424379	1	0.986308	0.999999	0.999678	1	nucleotide metabolism.phosphotransfer and pyrophosphatases.adenylate kinase	(q08480|kad2_orysa : 429.0) Adenylate kinase B (EC 2.7.4.3) (ATP-AMP transphosphorylase) - Oryza sativa (Rice) & (at5g63400 : 397.0) encodes a protein similar to adenylate kinase.; adenylate kinase 1 (ADK1); FUNCTIONS IN: copper ion binding, adenylate kinase activity; INVOLVED IN: response to cadmium ion; LOCATED IN: mitochondrion, plasma membrane; EXPRESSED IN: 24 plant structures; EXPRESSED DUR…	GO:0004017	MTR_4g103800	Mtr.16658.1.S1_at	0.422261	0.983039	0.530009	0.682868	0.0734007	0.936394
Proline	3.16526	3.94143	3.81302	1.35554	0.958558	0.805622	0.0317037	0.0726777	0.0562989	0.370674	0.228046	0.999355	amino acid metabolism.synthesis.glutamate family.proline					0.0759167	0.370821	0.6451	0.910146	0.667815	0.780264
Malate	0.421083	0.480424	0.383357	1.01173	1.33612	0.80241	0.0160914	0.130349	4.37134e-05	0.981018	0.206779	0.207291	TCA / org transformation.TCA					0.00683092	0.614262	0.018488	0.996351	0.553829	0.517637
Fumarate	0.370196	0.184257	0.259177	0.413857	4.3288	0.900565	0.0167624	0.0821144	6.89403e-05	0.413353	0.161955	0.884605	TCA / org transformation.TCA					0.0429332	0.567235	0.06154	0.687572	0.591403	0.906659
Succinate	0.502579	0.308845	0.791944	2.08374	2.66954	1.08881	0.0131399	0.203472	0.805924	0.161287	0.00160012	0.707832	TCA / org transformation.TCA					0.105087	0.605553	0.905451	0.456379	0.164838	0.885101
Citrate	0.450589	0.123672	0.644499	1.79727	2.57256	1.23396	0.0324248	0.00534686	0.43626	0.213639	0.00606256	0.371407	TCA / org transformation.TCA					0.0110341	0.28699	0.802099	0.513234	0.239145	0.796111
Threonine	0.498361	0.41918	0.305915	0.535867	0.483903	0.642354	0.0109577	0.145377	0.00985653	0.119919	0.0669408	0.285037	amino acid metabolism.synthesis.aspartate family.threonine					0.0385958	0.611702	0.258931	0.432555	0.430154	0.724915
Isoleucine	0.420813	1.70895	0.386613	0.448581	0.420997	0.54064	0.0460873	0.219477	0.0625765	0.132324	0.0251411	0.0646852	amino acid synthesis					0.0153335	0.513615	0.368779	0.456645	0.347802	0.494599
Alanine	0.426426	0.295546	0.637547	0.228316	0.12601	0.507877	0.0311125	0.141568	0.370674	0.0750432	0.954631	0.709302	amino acid synthesis					0.221417	0.592826	0.666801	0.908532	0.956501	0.936394
myo-Inositol	0.5077	1.2168	1.58106	1.44178	2.22009	0.91312	0.0120891	0.285629	0.203931	0.477368	0.00578263	0.899607	minor CHO metabolism.inositol					0.000292345	0.649178	0.641849	0.685225	0.200903	0.748073
Ononitol	0.470234	1.94964	1.33056	1.93682	2.29966	1.22268	0.0209464	0.0802332	0.485834	0.156778	0.0134106	0.536007	minor CHO metabolism.sugar alcohols					0.0149044	0.170763	0.820261	0.418922	0.274681	0.81838
Ribitol	0.398988	0.307627	0.397193	0.300538	1.55327	0.974624	0.0120842	0.0382146	0.0222913	0.367413	0.060812	0.969715	minor CHO metabolism.sugar alcohols					0.115959	0.440492	0.278359	0.665318	0.48318	0.973462
Dehydroascorbate	0.447338	0.436091	0.795466	3.07734	1.13645	1.15874	0.0285091	0.0385028	0.823113	0.0745367	0.939566	0.613754	stress					0.0460174	0.462985	0.952161	0.217975	0.871193	0.91997
G8A221	1	5.22889	9.99442	1.06059	0.503529	1.15704	1	2.87216e-10	2.20934e-14	1	0.761825	1	not assigned.no ontology	(at4g25580 : 80.1) CAP160 protein; CONTAINS InterPro DOMAIN/s: CAP160 (InterPro:IPR012418); BEST Arabidopsis thaliana protein match is: CAP160 protein (TAIR:AT5G52300.1); Has 292 Blast hits to 249 proteins in 85 species: Archae - 0; Bacteria - 26; Metazoa - 66; Fungi - 33; Plants - 116; Viruses - 9; Other Eukaryotes - 42 (source: NCBI BLink). & (reliability: 160.2) & (original description: | UniR…				1	0.02215	0.001309	0.95061	0.32508	0.700917
contig_55658_2.1	15.3333	8.5642	7.70216	0.812011	1.60432	0.507617	0.0726777	5.09705e-09	5.04262e-09	1	0.999989	0.999973	major CHO metabolism.degradation.sucrose.Susy	(o24301|sus2_pea : 1594.0) Sucrose synthase 2 (EC 2.4.1.13) (Sucrose-UDP glucosyltransferase 2) - Pisum sativum (Garden pea) & (at4g02280 : 1431.0) Encodes a protein with sucrose synthase activity (SUS3). It appears to be important for sucrose metabolism in developing seeds, especially during the late maturation phase, about 18 days after flowering.; sucrose synthase 3 (SUS3); CONTAINS InterPro D…				0.404534	0.02072	0.000929	0.799409	0.538362	0.33222
Medtr8g098370.2	1	8.24793	0.189014	1.57549	0.670735	0.964226	1	5.31317e-08	2.64085e-05	0.999934	0.999997	1	protein.postranslational modification	(at1g63500 : 760.0) Protein kinase protein with tetratricopeptide repeat domain; FUNCTIONS IN: protein serine/threonine kinase activity, binding, protein kinase activity, ATP binding; INVOLVED IN: protein amino acid phosphorylation; LOCATED IN: plasma membrane; EXPRESSED IN: 24 plant structures; EXPRESSED DURING: 14 growth stages; CONTAINS InterPro DOMAIN/s: Protein kinase, catalytic domain (Inte…		MTR_8g098370	Mtr.1198.1.S1_at	1	0.004679	0.166487	0.614769	0.6451	0.956501
G7JLS7	20	5.16667	39.3197	29.5239	43.4872	3.57306	0.999999	0.0315779	0.00320272	0.288088	0.0171518	0.578228	metal handling.binding, chelation and storage	(o65100|fri3_vigun : 328.0) Ferritin-3, chloroplast precursor (EC 1.16.3.1) - Vigna unguiculata (Cowpea) & (at5g01600 : 284.0) Encodes a ferretin protein that is targeted to the chloroplast. Member of a Ferritin gene family. Gene expression is induced in response to iron overload and by nitric oxide. Expression of the gene is downregulated in the presence of paraquat, an inducer of photoxidative …	GO:0004322	MTR_4g014540	Mtr.48899.1.S1_at	2.80869e-29	0.00308101	0.127804	0.141522	0.0211952	0.178998
G7J8M7	1	8.43266	5.15968	0.332655	0.621877	0.118945	1	7.29357e-05	0.0209252	0.105183	0.999355	6.24917e-05	amino acid metabolism.synthesis.central amino acid metabolism.GABA.Glutamate decarboxylase	(at5g17330 : 879.0) Encodes one of two isoforms of glutamate decarboxylase.; glutamate decarboxylase (GAD); FUNCTIONS IN: calmodulin binding, glutamate decarboxylase activity; INVOLVED IN: response to cadmium ion; EXPRESSED IN: 13 plant structures; EXPRESSED DURING: 6 growth stages; CONTAINS InterPro DOMAIN/s: Pyridoxal phosphate-dependent transferase, major domain (InterPro:IPR015424), Pyridoxal…	GO:0003824	MTR_3g064740	Mtr.2083.1.S1_s_at	1	0.005738	0.008688	0.00734707	0.608582	0.194031
G7K283	1	4.65903	3.59112	20.5968	2.77761	24.7576	1	0.000551615	0.00711713	0.0562989	0.228046	0.01791	metal handling.binding, chelation and storage	(q41709|fri2_vigun : 336.0) Ferritin-2, chloroplast precursor (EC 1.16.3.1) - Vigna unguiculata (Cowpea) & (at3g11050 : 304.0) ferritin 2 (FER2); FUNCTIONS IN: oxidoreductase activity, ferric iron binding, binding, transition metal ion binding; INVOLVED IN: response to oxidative stress, cellular iron ion homeostasis, response to abscisic acid stimulus, iron ion transport; LOCATED IN: chloroplast;…	GO:0000302	MTR_5g083170	Mtr.12355.1.S1_at	1	0.048225	0.16033	0.12434	0.2977	0.0365143
G7IMW8	1	2.70548	8.20967	2.37489	1.29381	0.330994	1	0.00886694	0.000185299	0.00810907	0.999942	0.00569541	protein.targeting.nucleus	(at4g16143 : 882.0) Protein interacts with Agrobacterium proteins VirD2 and VirE2. Is not individually essential for Agrobacterium-mediated root transformation, but when overexpressed can rescue the impa-4 decreased transformation susceptibility phenotype.; importin alpha isoform 2 (IMPA-2); FUNCTIONS IN: protein transporter activity, binding; INVOLVED IN: intracellular protein transport, protein…	GO:0005634	MTR_2g034900	Mtr.1676.1.S1_at	1	0.163031	0.001954	0.0769909	0.829461	0.106745
G7KB73	48.3333	2.68317	2.25589	26.5295	22.0089	17.0538	0.141568	0.000881852	0.000531885	0.00342168	1.89175e-05	0.00134364	cell.organisation	(at1g35720 : 420.0) Encodes a member of the annexin gene family, a diverse, multigene family of calcium-dependent, membrane-binding proteins. The protein was determined to have peroxidase activity. This activity is thought to be dependent on the presence of post-translational modifications (most likely phosphorylation). The protein was shown to be present as a mixture of monomer and homodimer. Th…	GO:0004601	MTR_5g063670	Mtr.43072.1.S1_at	0.000637911	0.0003	0.007347	0.0905862	0.139627	0.00874454
G7K6M0	1	10.039	0.327595	0.30543	0.13665	0.273078	1	8.65641e-07	0.0216775	0.00145177	3.06783e-05	0.00084637	signalling.phosphinositides.phosphoinositide phospholipase C	(at4g36945 : 475.0) PLC-like phosphodiesterases superfamily protein; FUNCTIONS IN: phospholipase C activity, phosphoric diester hydrolase activity; INVOLVED IN: intracellular signaling pathway, lipid metabolic process; LOCATED IN: endomembrane system; CONTAINS InterPro DOMAIN/s: Phospholipase C, phosphatidylinositol-specific , X domain (InterPro:IPR000909), PLC-like phosphodiesterase, TIM beta/al…	GO:0005886	MTR_5g017090	Mtr.18281.1.S1_s_at	1	0.034357	0.036871	0.114722	0.0050038	0.079357
Medtr4g011720.1	1	1.6008	0.410784	9.59127	0.678613	0.589134	1	0.0350892	4.16006e-05	0.0013392	0.370674	0.0485228	hormone metabolism.gibberelin.synthesis-degradation	2-oxoglutarate-dependent dioxygenase		MTR_4g011720.1		0.878075	0.0300427	0.00467917	0.209228	0.818775	0.0219954
G7JPM8	1	8.10217	6.82755	4.14349	7.00253	0.466076	1	1.65785e-07	3.02219e-05	0.000376993	1.0423e-06	0.116328	amino acid metabolism.synthesis.central amino acid metabolism.GABA.GABA transaminase	(at3g22200 : 762.0) Genetically redundant with POP3;mediates pollen tube guidance. Double mutants are self sterile; gamma-aminobutyrate transaminase subunit precursor; nuclear gene for mitochondrial product. Encodes gamma-aminobutyrate transaminase that uses pyruvate instead of alpha-ketoglutarate as cosubstrate. Mutations in POP2/HER1 render roots resistant to the inhibitory growth effects of th…	GO:0003824	MTR_4g076100	Mtr.41382.1.S1_at	1	0.006888	0.04047	0.0377393	0.0287854	0.208138
TC180239	1	2.43049	5.58736	2.99132	2.19223	4.59787	1	0.000158464	6.34433e-06	0.000103315	0.681489	9.96357e-06	redox.dismutases and catalases	(p25890|cata_pea : 376.0) Catalase (EC 1.11.1.6) - Pisum sativum (Garden pea) & (at4g35090 : 360.0) Encodes a peroxisomal catalase, highly expressed in bolts and leaves. mRNA expression patterns show circadian regulation with mRNA levels being high in the subjective early morning. Loss of function mutations have increased H2O2 levels and increased H2O2 sensitivity. Mutants accumulate more toxic i…				1	0.066458	0.001461	0.0499925	0.493181	0.0190493
G7LCN6	1	14.5358	21.2607	9.35244	2.65113	8.01041	1	2.58941e-06	3.2424e-07	9.62327e-06	8.34657e-05	0.0750432	not assigned.no ontology.C2 domain-containing protein	(at1g63220 : 159.0) Calcium-dependent lipid-binding (CaLB domain) family protein; FUNCTIONS IN: molecular_function unknown; INVOLVED IN: biological_process unknown; LOCATED IN: cellular_component unknown; EXPRESSED IN: 24 plant structures; EXPRESSED DURING: 15 growth stages; CONTAINS InterPro DOMAIN/s: C2 membrane targeting protein (InterPro:IPR018029), C2 calcium/lipid-binding domain, CaLB (Inte…				1	0.013815	0.001978	0.000283273	0.116907	0.263668
B7FKU7	1	8.13363	0.144568	6.20462	1.29112	1.27281	1	2.00036e-09	5.02797e-08	2.76838e-06	0.999742	0.999985	amino acid metabolism.synthesis.serine-glycine-cysteine group.cysteine	Cysteine synthase		MTR_5g006340	B7FKU7	0.841414	0.0547438	0.166487	0.108385	0.973415	0.677575
TC179303	1	5.63432	3.60035	5.83161	0.244518	1.07364	1	1.40405e-11	0.00816132	2.63478e-10	0.000914189	1	TCA / org transformation.TCA.2-oxoglutarate dehydrogenase	(at3g55410 : 1568.0) 2-oxoglutarate dehydrogenase, E1 component; FUNCTIONS IN: oxoglutarate dehydrogenase (succinyl-transferring) activity, cobalt ion binding, zinc ion binding; INVOLVED IN: glycolysis, metabolic process; LOCATED IN: mitochondrion; EXPRESSED IN: 25 plant structures; EXPRESSED DURING: 15 growth stages; CONTAINS InterPro DOMAIN/s: 2-oxoglutarate dehydrogenase, E1 component (InterPr…				1	0.007157	0.159125	0.00777315	7.17417e-05	0.953829
I3T8S8	1	9.28534	0.393215	13.1524	5.05385	8.84514	1	7.48198e-10	0.000117554	1.24875e-10	5.06897e-05	1.20089e-08	misc.glutathione S transferases	(at2g30860 : 280.0) Encodes glutathione transferase belonging to the phi class of GSTs. Naming convention according to Wagner et al. (2002).; glutathione S-transferase PHI 9 (GSTF9); FUNCTIONS IN: glutathione transferase activity, glutathione peroxidase activity, copper ion binding; INVOLVED IN: response to cadmium ion, response to zinc ion, defense response to bacterium, toxin catabolic process,…				1	0.004161	0.195643	1.93129e-08	0.0135587	4.21812e-05
TC184105	1	7.14744	0.567465	0.0343658	4.9193	1.26349	1	3.13036e-08	0.000965826	1.20604e-10	0.00217759	0.999971	lipid metabolism.FA synthesis and FA elongation.enoyl ACP reductase	(at2g05990 : 365.0) Encodes enoyl-ACP reductase a component of the fatty acid synthase complex. A reduced function mutation in this gene, mod1, was found in a screen for premature cell death mutants. Mutant plants have reduced lipid level and pleiotropic morphological defects, including chlorotic and abnormally shaped leaves.; MOSAIC DEATH 1 (MOD1); FUNCTIONS IN: enoyl-[acyl-carrier-protein] redu…				1	0.001182	0.00185	0.0129298	0.122504	0.834963
TC191014	1	9.24875	0.263267	15.4692	14.5851	11.838	1	7.36154e-08	0.456957	2.89075e-11	1.21869e-11	6.70632e-10	redox.dismutases and catalases	(q02610|sodc_pea : 225.0) Superoxide dismutase [Cu-Zn] (EC 1.15.1.1) - Pisum sativum (Garden pea) & (gnl|cdd|84499 : 208.0) no description available & (at1g08830 : 207.0) Encodes a cytosolic copper/zinc superoxide dismutase CSD1 that can detoxify superoxide radicals. Its expression is affected by miR398-directed mRNA cleavage. Regulated by biotic and abiotic stress.; copper/zinc superoxide dismut…				1	0.006153	0.489737	0.00869329	0.000170239	0.00245266
I3SYR8	18.5	3.75293	1.12699	10.0376	14.4244	1.70913	0.195531	0.000166993	0.9998	0.000315754	9.2567e-08	0.056456	stress.abiotic.cold	(at3g53990 : 198.0) Adenine nucleotide alpha hydrolases-like superfamily protein; FUNCTIONS IN: molecular_function unknown; INVOLVED IN: response to cold, response to stress; LOCATED IN: cellular_component unknown; EXPRESSED IN: 23 plant structures; EXPRESSED DURING: 14 growth stages; CONTAINS InterPro DOMAIN/s: UspA (InterPro:IPR006016), Rossmann-like alpha/beta/alpha sandwich fold (InterPro:IPR…	GO:0006950	MTR_4g064933		0.101371	0.032636	0.822826	0.00173985	0.000949767	0.287537
Medtr4g107500.1	1	4.82887	2.14264	0.145393	0.276706	0.205585	1	0.0188826	0.709302	0.000935321	7.14167e-06	1.42933e-06	transport.p- and v-ATPases	plasma membrane H+-ATPase		MTR_4g107500.1	Mtr.29496.1.S1_at	0.834411	0.0023894	0.832925	0.00843581	0.12434	0.141537
G7L826	1	13.5074	0.686018	11.4842	9.58409	9.27126	1	5.72107e-05	0.998154	1.10296e-05	1.84347e-05	3.38727e-07	cell.organisation.cytoskeleton.actin.actin depolymerizing factors	(at3g46010 : 234.0) Actin-depolymerizing factor (ADF) and cofilin define a family of actin-binding proteins essential for the rapid turnover of filamentous actin in vivo.; actin depolymerizing factor 1 (ADF1); FUNCTIONS IN: actin binding; INVOLVED IN: actin filament organization; LOCATED IN: intracellular; EXPRESSED IN: 22 plant structures; EXPRESSED DURING: 13 growth stages; CONTAINS InterPro DO…	GO:0003779	MTR_8g088210	Mtr.17300.1.S1_s_at	1	0.001182	0.808739	0.000208508	0.098503	0.000199183
Q5QQ34	1	5.56295	1.2393	6.04045	0.111361	0.263841	1	8.62399e-06	0.870776	0.00476392	0.00135575	0.00125844	cell.vesicle transport	(at2g34840 : 450.0) Coatomer epsilon subunit; FUNCTIONS IN: protein transporter activity, structural molecule activity, binding; INVOLVED IN: retrograde vesicle-mediated transport, Golgi to ER; LOCATED IN: COPI vesicle coat; EXPRESSED IN: 22 plant structures; EXPRESSED DURING: 13 growth stages; CONTAINS InterPro DOMAIN/s: Tetratricopeptide-like helical (InterPro:IPR011990), Coatomer, epsilon subu…	GO:0005198			1	0.007755	0.660859	0.0215394	0.0222529	0.0714087
contig_84385_1.1	1	10.1219	0.567472	4.82445	7.33796	0.740975	1	1.71525e-05	0.990884	0.0002839	0.0721226	0.954631	stress.biotic	(gnl|cdd|66675 : 119.0) no description available & (at1g22900 : 112.0) Disease resistance-responsive (dirigent-like protein) family protein; FUNCTIONS IN: molecular_function unknown; INVOLVED IN: defense response; LOCATED IN: endomembrane system; EXPRESSED IN: stamen; EXPRESSED DURING: 4 anthesis; CONTAINS InterPro DOMAIN/s: Plant disease resistance response protein (InterPro:IPR004265); BEST Ara…				1	0.002389	0.50274	0.0126086	0.424826	0.456645
G7IN02	1	14.4456	1.62788	3.07031	0.621778	0.880942	1	0.00139137	0.626765	0.00210958	0.623072	0.999993	transport.p- and v-ATPases	(gnl|cdd|35426 : 1653.0) no description available & (q03194|pma4_nicpl : 1598.0) Plasma membrane ATPase 4 (EC 3.6.3.6) (Proton pump 4) - Nicotiana plumbaginifolia (Leadwort-leaved tobacco) & (at4g30190 : 1540.0) belongs to the P-type ATPase superfamily of cation-transporting ATPases, pumps protons out of the cell, generating a proton gradient that drives the active transport of nutrients by proto…	GO:0000166	MTR_2g036650	Mtr.26397.1.S1_s_at	1	0.037872	0.598487	0.0092138	0.000818172	0.862409
G7I3R9	1	3.69324	0.63196	0.259193	0.609238	1	1	0.00114903	0.999995	0.000293066	0.907272	1	mitochondrial electron transport / ATP synthesis.NADH-DH.localisation not clear	(at5g08530 : 900.0) 51 kDa subunit of complex I (CI51); FUNCTIONS IN: 4 iron, 4 sulfur cluster binding, NAD or NADH binding, FMN binding, NADH dehydrogenase (ubiquinone) activity, oxidoreductase activity, acting on NADH or NADPH; INVOLVED IN: oxidation reduction, mitochondrial electron transport, NADH to ubiquinone; LOCATED IN: mitochondrion, mitochondrial respiratory chain complex I, respiratory…	GO:0000902	MTR_1g042300	Mtr.10479.1.S1_at	1	0.15161	0.116907	0.0218575	0.654722	0.983039
TC201682	1	5.49977	1.65194	29.3947	0.426531	1.12746	1	0.00823724	0.988675	3.35317e-05	0.962711	0.997129	OPP.oxidative PP.G6PD	(at3g27300 : 885.0) glucose-6-phosphate dehydrogenase 5 (G6PD5); FUNCTIONS IN: glucose-6-phosphate dehydrogenase activity; INVOLVED IN: pentose-phosphate shunt, oxidative branch, glucose metabolic process; LOCATED IN: cytosol, chloroplast; EXPRESSED IN: 24 plant structures; EXPRESSED DURING: 14 growth stages; CONTAINS InterPro DOMAIN/s: Glucose-6-phosphate dehydrogenase, active site (InterPro:IPR…				1	0.021195	0.442408	2.04694e-06	0.477197	0.845119
G7KYM9	1	4.72498	0.785509	0.316765	0.677404	0.761414	1	5.18513e-09	0.999373	0.017061	0.99991	0.999481	hormone metabolism.jasmonate.synthesis-degradation.lipoxygenase	(at1g55020 : 1221.0) lipoxygenase, a defense gene conferring resistance Xanthomonas campestris; lipoxygenase 1 (LOX1); CONTAINS InterPro DOMAIN/s: Lipoxygenase, iron binding site (InterPro:IPR020833), Lipoxygenase, C-terminal (InterPro:IPR013819), Lipoxygenase, LH2 (InterPro:IPR001024), Lipase/lipooxygenase, PLAT/LH2 (InterPro:IPR008976), Lipoxygenase, conserved site (InterPro:IPR020834), Lipoxyg…	GO:0006633	MTR_7g113410	Mtr.20079.1.S1_at	1	1.63e-05	0.832228	0.151876	0.646813	0.741212
TC187168	1	5.23545	1.53378	5.78663	0.924613	0.723265	1	1.28214e-07	0.995398	1.31293e-07	1	0.998642	not assigned.unknown	no hits & (original description: | TC187168_4 Aldehyde dehydrogenase)				1	0.001489	0.817568	0.00340984	0.941901	0.570805
TC186313	1	10.4954	0.851525	6.74842	1.06141	1.42478	1	9.34475e-13	0.140407	4.52638e-13	1	0.993742	protein.synthesis.ribosomal protein.eukaryotic.60S subunit.L23A	(q9at35|rl23a_dauca : 186.0) 60S ribosomal protein L23a - Daucus carota (Carrot) & (gnl|cdd|36962 : 184.0) no description available & (at3g55280 : 180.0) 60S ribosomal protein L23A (RPL23aB). Paralog of RPL23aA.; ribosomal protein L23AB (RPL23AB); FUNCTIONS IN: structural constituent of ribosome, RNA binding, nucleotide binding; INVOLVED IN: response to oxidative stress, response to high light in…				1	0.001309	0.493381	0.000372061	0.936394	0.240244
G7JTX3	1	11.3818	1.00056	1.75	0.590823	0.234666	1	2.8247e-05	1	0.01848	0.0371475	6.84581e-05	protein.degradation.ubiquitin.proteasom	(at2g20580 : 1368.0) encoding the RPN subunits of the 26S proteasome; 26S proteasome regulatory subunit S2 1A (RPN1A); FUNCTIONS IN: enzyme regulator activity, binding; INVOLVED IN: regulation of cell cycle, protein catabolic process, ubiquitin-dependent protein catabolic process; LOCATED IN: proteasome regulatory particle, base subcomplex, proteasome complex, nucleus, plasma membrane; EXPRESSED …	GO:0000502	MTR_4g078780	Mtr.26163.1.S1_at	1	0.059204	1	0	0.0830968	0.106745
Medtr1g484940.4	1	9.0201	0.25348	3.08293	1	0.156249	1	2.89957e-12	0.0595464	0.0311703	1	2.05751e-09	protein.degradation.aspartate protease	fungal proteinase A, aspartic proteinase superfamily protein		MTR_1g484940.4	Mtr.31323.1.S1_at	0.286144	0.000228802	0.947664	0.141522	0.175345	0.123777
TC179838	1	11.6419	1.13715	0.235672	1.16431	0.227119	1	4.19867e-07	1	0.0400895	1	0.000396723	not assigned.unknown	(at3g01680 : 232.0) CONTAINS InterPro DOMAIN/s: Mediator complex subunit Med28 (InterPro:IPR021640); BEST Arabidopsis thaliana protein match is: unknown protein (TAIR:AT3G01670.1); Has 122 Blast hits to 112 proteins in 13 species: Archae - 0; Bacteria - 0; Metazoa - 0; Fungi - 0; Plants - 122; Viruses - 0; Other Eukaryotes - 0 (source: NCBI BLink). & (reliability: 464.0) & (original description: …				1	0.036095	0.92222	0.105785	0.897028	0.0830642
TC189241	1	5.78251	2.36446	0.418196	0.195019	0.193895	1	0.000639157	0.133531	0.0535104	0.000239294	5.4686e-07	amino acid metabolism.synthesis.central amino acid metabolism.GABA.Glutamate decarboxylase	(at2g02000 : 164.0) glutamate decarboxylase 3 (GAD3); FUNCTIONS IN: calmodulin binding; INVOLVED IN: carboxylic acid metabolic process, glutamate metabolic process, glutamate decarboxylation to succinate; LOCATED IN: cellular_component unknown; CONTAINS InterPro DOMAIN/s: Pyridoxal phosphate-dependent transferase, major domain (InterPro:IPR015424), Pyridoxal phosphate-dependent decarboxylase (Int…				1	0.010254	0.135718	0.132479	0.00867653	0.0714087
G7LIN4	1	5.27878	0.634628	0.929177	0.297331	0.497829	1	4.92479e-06	0.0527841	1	0.0215667	0.000154395	not assigned.no ontology	(at5g19820 : 1662.0) embryo defective 2734 (emb2734); FUNCTIONS IN: lyase activity, binding; INVOLVED IN: embryo development ending in seed dormancy; LOCATED IN: cell wall, phycobilisome; EXPRESSED IN: 23 plant structures; EXPRESSED DURING: 14 growth stages; CONTAINS InterPro DOMAIN/s: HEAT (InterPro:IPR000357), Armadillo-like helical (InterPro:IPR011989), HEAT, type 2 (InterPro:IPR021133), Armad…	GO:0005618	MTR_8g085950	Mtr.10156.1.S1_at	1	0.008727	0.35392	0.947664	0.202392	7.07494e-05
G7KN93	1	4.7482	1.5402	1.64576	0.952593	0.281037	1	1.47889e-07	0.997441	0.985229	1	6.33783e-08	mitochondrial electron transport / ATP synthesis.cytochrome c	(p25076|cy11_soltu : 481.0) Cytochrome c1, heme protein, mitochondrial precursor (Clone PC13III) - Solanum tuberosum (Potato) & (at5g40810 : 467.0) Cytochrome C1 family; FUNCTIONS IN: electron carrier activity, iron ion binding, heme binding, electron transporter, transferring electrons within CoQH2-cytochrome c reductase complex activity; LOCATED IN: mitochondrion, mitochondrial respiratory chai…	GO:0009055	MTR_6g023230	Mtr.18253.1.S1_at	1	0.004959	0.630442	0.74689	0.962501	0.00688793
Q7X9B2	1	6.41914	0.488309	1.3639	0.427641	0.128938	1	0.00676971	0.951781	1	0.994108	4.45362e-06	hormone metabolism.jasmonate.synthesis-degradation.allene oxidase synthase	(at5g42650 : 455.0) Encodes a member of the cytochrome p450 CYP74 gene family that functions as an allene oxide synthase. This enzyme catalyzes dehydration of the hydroperoxide to an unstable allene oxide in the JA biosynthetic pathway. It shows a dual catalytic activity, the major one being a 13-AOS but also expressing a 9-AOS activity.; allene oxide synthase (AOS); FUNCTIONS IN: hydro-lyase act…	GO:0004497	contig_20659_1	Mtr.12953.1.S1_at	1	0.003563	0.591403	0.29916	0.382359	0.114722
CU179877_4.3	1	4.31401	0.913477	0.714976	0.593746	0.174647	1	0.0250021	1	0.910322	0.704867	0.000541335	protein.degradation.ubiquitin.E1	(at2g30110 : 1700.0) Encodes a ubiquitin-activating enzyme (E1), involved in the first step in conjugating multiple ubiquitins to proteins targeted for degradation. Gene is expressed in most tissues examined. Mutant is able to revert the constitutive defense responses phenotype of snc1, which indicates the gene is involved in defense response. It also indicates that ubiquitination plays a role in…				1	0.100744	0.941901	0.592717	0.0116632	0.022709
TC174916	1	5.95771	1.02128	2.5518	1.55356	0.137305	1	0.000363131	1	0.949392	1	0.000789254	not assigned.unknown	no hits & (original description: | TC174916_5 homologue to UniRef100_Q7XJ35 Cluster: Histone H1; n=1; Medicago truncatula|Rep: Histone H1 - Medicago truncatula (Barrel medic), partial (85%))				1	0.008755	0.989141	0.597704	0.570805	0.0499936
G7K5A2	1	11.6517	0.469682	5.64482	0.964154	0.13416	1	0.000875986	0.602418	0.527288	1	0.00138532	secondary metabolism.flavonoids.flavonols.flavonol 3-O-glycosyltransferase	(at2g15480 : 357.0) UDP-glucosyl transferase 73B5 (UGT73B5); FUNCTIONS IN: quercetin 3-O-glucosyltransferase activity, UDP-glycosyltransferase activity, UDP-glucosyltransferase activity, transferase activity, transferring glycosyl groups; INVOLVED IN: response to other organism; LOCATED IN: endomembrane system; EXPRESSED IN: 9 plant structures; EXPRESSED DURING: L mature pollen stage, M germinate…	GO:0008152	MTR_5g016660	Mtr.10911.1.S1_at	1	0.002436	0.613857	0.0561736	0.983039	0.00298502
B7FLQ1	1	1.97612	1.31952	6.41861	1.24775	1.7385	1	0.00120942	0.290094	0.352538	1	0.00736553	amino acid metabolism.synthesis.branched chain group.leucine specific.2-isopropylmalate synthase	(at1g74040 : 681.0) Encodes an active Arabidopsis isopropylmalate synthase IPMS2. Involved in leucine biosynthesis. Do not participate in the chain elongation of glucosinolates. Expressed constitutively throughout the plant. Loss of IPMS2 can be compensated by a second isopropylmalate synthase gene IPMS1 (At1g18500).; 2-isopropylmalate synthase 1 (IMS1); FUNCTIONS IN: 2-isopropylmalate synthase a…	GO:0003824	B7FLQ1		1	0.200711	0.098503	0.18611	0.798691	0.123777
TC179898	1	9.54148	1.46472	2.46882	0.660414	4.20355	1	7.30957e-07	0.571435	0.33148	0.999999	0.0127327	not assigned.unknown	no hits & (original description: | TC179898_1 similar to UniRef100_A7QNL1 Cluster: Chromosome chr2 scaffold_132, whole genome shotgun sequence; n=1; Vitis vinifera|Rep: Chromosome chr2 scaffold_132, whole genome shotgun sequence - Vitis vinifera (Grape), partial (25%))				1	0.000307	0.550533	0.370377	0.601925	0.0984613
B7FGK8	15.5	8.3964	1.22533	1.27846	0.824331	0.167095	0.427043	1.68781e-05	1	1	1	0.0137792	signalling.G-proteins	(p31022|rab7_pea : 414.0) Ras-related protein Rab7 - Pisum sativum (Garden pea) & (at3g18820 : 394.0) RAB GTPase homolog G3F (RAB7B); FUNCTIONS IN: GTP binding; INVOLVED IN: protein transport, small GTPase mediated signal transduction; LOCATED IN: plasma membrane, nucleus; EXPRESSED IN: 26 plant structures; EXPRESSED DURING: 13 growth stages; CONTAINS InterPro DOMAIN/s: Ras GTPase (InterPro:IPR00…	GO:0000166	B7FGK8		0.569256	0.079144	0.847256	0.829732	0.779874	0.00154382
I3S3N9	1	2.3913	1.14028	0.863246	0.912257	0.501531	1	0.00393251	0.999072	0.988483	0.999997	0.0267621	protein.synthesis.ribosomal protein.eukaryotic.60S subunit.L7	(at3g13580 : 363.0) Ribosomal protein L30/L7 family protein; FUNCTIONS IN: structural constituent of ribosome, transcription regulator activity; INVOLVED IN: translation; LOCATED IN: cytosolic ribosome, cytosolic large ribosomal subunit, large ribosomal subunit, membrane; EXPRESSED IN: 22 plant structures; EXPRESSED DURING: 13 growth stages; CONTAINS InterPro DOMAIN/s: Ribosomal protein L30, N-te…	GO:0005840	I3S3N9		1	0.008927	0.767925	0.444831	0.869535	0.238466
TC176831	3.01587	11.3993	0.627664	1.52002	2.80457	0.529753	0.418887	1.25437e-05	0.190299	1	0.105541	0.0289264	lipid metabolism.'exotics'(steroids, squalene etc)	(at4g36750 : 291.0) Quinone reductase family protein; FUNCTIONS IN: oxidoreductase activity, FMN binding; INVOLVED IN: negative regulation of transcription; LOCATED IN: plasma membrane; EXPRESSED IN: 24 plant structures; EXPRESSED DURING: 13 growth stages; CONTAINS InterPro DOMAIN/s: Flavoprotein WrbA (InterPro:IPR010089), Flavodoxin/nitric oxide synthase (InterPro:IPR008254); BEST Arabidopsis th…				0.165116	0.052861	0.292833	0.784057	0.138114	0.0756579
G7JIL4	1	6.25138	1.42048	1.03036	0.489492	0.456325	1	1.62614e-12	0.908013	1	0.348301	0.236713	transport.p- and v-ATPases	(at4g39080 : 1238.0) Vacuolar proton ATPase subunit VHA-a isoform 3. Localized in the tonoplast.; vacuolar proton ATPase A3 (VHA-A3); FUNCTIONS IN: ATPase activity, hydrogen-translocating pyrophosphatase activity; INVOLVED IN: cellular response to nutrient levels, ATP synthesis coupled proton transport; LOCATED IN: in 7 components; EXPRESSED IN: 26 plant structures; EXPRESSED DURING: 16 growth st…	GO:0000220	MTR_4g071070	Mtr.24248.1.S1_at	1	0.002494	0.150689	0.958827	0.312265	0.388066
Q2HUK6	3.4375	5.93399	1.11163	2.06387	0.160017	1.63463	0.383594	0.00124677	0.999253	0.0648279	0.0616257	0.32418	transport.metabolite transporters at the mitochondrial membrane	(at5g14040 : 509.0) phosphate transporter 3;1 (PHT3;1); FUNCTIONS IN: binding; INVOLVED IN: transport, transmembrane transport; LOCATED IN: in 6 components; EXPRESSED IN: 27 plant structures; EXPRESSED DURING: 16 growth stages; CONTAINS InterPro DOMAIN/s: Mitochondrial substrate carrier (InterPro:IPR001993), Mitochondrial substrate/solute carrier (InterPro:IPR018108); BEST Arabidopsis thaliana pr…	GO:0005618	MTR_7g083790	Mtr.656.1.S1_at	0.08494	0.044531	0.790033	0.272276	0.00197785	0.178614
G7LI99	1.97368	4.09859	1.19004	0.84	1.12328	0.410788	0.999911	0.0238246	0.999998	0.999999	1	0.36133	hormone metabolism.jasmonate.synthesis-degradation.lipoxygenase	(p09186|lox3_soybn : 1379.0) Seed lipoxygenase-3 (EC 1.13.11.12) (L-3) - Glycine max (Soybean) & (gnl|cdd|84680 : 1104.0) no description available & (at1g55020 : 1051.0) lipoxygenase, a defense gene conferring resistance Xanthomonas campestris; lipoxygenase 1 (LOX1); CONTAINS InterPro DOMAIN/s: Lipoxygenase, iron binding site (InterPro:IPR020833), Lipoxygenase, C-terminal (InterPro:IPR013819), Li…	GO:0006633	MTR_8g018420	Mtr.30415.1.S1_at	0.177609	0.003009	0.871894	0.874603	0.947664	0.337271
contig_53818_1.1	1	20.7602	0.990543	0.561939	0.87816	0.338915	1	0.000232645	1	0.151951	0.999999	0.478498	protein.postranslational modification	(at3g25800 : 659.0) one of three genes encoding the protein phosphatase 2A regulatory subunit; protein phosphatase 2A subunit A2 (PP2AA2); FUNCTIONS IN: protein phosphatase type 2A regulator activity; INVOLVED IN: response to cadmium ion, regulation of phosphorylation; LOCATED IN: plasma membrane; EXPRESSED IN: 25 plant structures; EXPRESSED DURING: 15 growth stages; CONTAINS InterPro DOMAIN/s: H…				1	0.079111	0.983039	0.357032	0.862486	0.131876
G7LIZ7	2.62963	2.62162	1.56164	0.916058	0.800995	0.51831	0.999987	0.0391519	0.919009	1	0.999995	0.615288	hormone metabolism.jasmonate.synthesis-degradation.lipoxygenase	(p24095|loxx_soybn : 1424.0) Seed lipoxygenase (EC 1.13.11.12) - Glycine max (Soybean) & (gnl|cdd|84680 : 1093.0) no description available & (at1g55020 : 996.0) lipoxygenase, a defense gene conferring resistance Xanthomonas campestris; lipoxygenase 1 (LOX1); CONTAINS InterPro DOMAIN/s: Lipoxygenase, iron binding site (InterPro:IPR020833), Lipoxygenase, C-terminal (InterPro:IPR013819), Lipoxygenas…	GO:0006633	MTR_8g018730	Mtr.37267.1.S1_x_at	0.0447512	0.002898	0.609682	0.922456	0.87634	0.292206
B7FHJ3	30	17.1841	0.833898	1.69109	0.748494	1.73453	0.998693	0.00823773	0.996821	0.950812	0.999064	0.688431	transport.Major Intrinsic Proteins.PIP	(p25794|pip2_pea : 519.0) Probable aquaporin PIP-type 7a (Turgor-responsive protein 7a) (Turgor-responsive protein 31) - Pisum sativum (Garden pea) & (at4g00430 : 478.0) a member of the plasma membrane intrinsic protein subfamily PIP1.; TRANSMEMBRANE PROTEIN C (TMP-C); FUNCTIONS IN: water channel activity; INVOLVED IN: response to water deprivation, transport; LOCATED IN: membrane; EXPRESSED IN: …	GO:0005215	B7FHJ3		0.0629334	0.185888	0.266043	0.436578	0.634201	0.528925
TC174361	1	4.32182	1.26365	0.585376	0.679108	1.50479	1	0.00824728	0.994234	0.517426	0.94059	0.820042	protein.postranslational modification	(p36875|2aaa_pea : 548.0) Protein phosphatase PP2A regulatory subunit A (PR65) (Fragment) - Pisum sativum (Garden pea) & (at3g25800 : 528.0) one of three genes encoding the protein phosphatase 2A regulatory subunit; protein phosphatase 2A subunit A2 (PP2AA2); FUNCTIONS IN: protein phosphatase type 2A regulator activity; INVOLVED IN: response to cadmium ion, regulation of phosphorylation; LOCATED …				1	0.133685	0.49051	0.336228	0.639363	0.27133
B7FIM0	1	2.43965	1.7	9.78089	1.35097	1.65276	1	0.0346247	0.412748	0.157539	0.999865	0.898475	misc.O-methyl transferases	(at3g53140 : 430.0) O-methyltransferase family protein; FUNCTIONS IN: methyltransferase activity, protein dimerization activity, O-methyltransferase activity; INVOLVED IN: biological_process unknown; CONTAINS InterPro DOMAIN/s: Winged helix-turn-helix transcription repressor DNA-binding (InterPro:IPR011991), Plant methyltransferase dimerisation (InterPro:IPR012967), O-methyltransferase, family 2 …	GO:0008168	MTR_3g096050	Mtr.41370.1.S1_at	1	0.067771	0.592717	0.00499638	0.328314	0.352688
TC189543	1	14.5858	0.932534	8.82572	0.0942044	0.631751	1	0.00637023	1	0.168366	0.196198	0.914436	hormone metabolism.brassinosteroid.synthesis-degradation.sterols.DWF1	(p93472|dim_pea : 1075.0) Cell elongation protein diminuto - Pisum sativum (Garden pea) & (at3g19820 : 907.0) Involved in the conversion of the early brassinosteroid precursor 24-methylenecholesterol to campesterol. Brassinosteroids affect cellular elongation. Mutants have dwarf phenotype. DWF1 is a Ca2+-dependent calmodulin-binding protein.; DWARF 1 (DWF1); CONTAINS InterPro DOMAIN/s: FAD-linked…				1	0.182247	0.883811	0.000561998	0.0023894	0.647966
TC173802	1	10.7677	2.18107	0.699021	4.15251	0.427433	1	0.00522793	0.99999	0.999998	0.94981	0.956705	protein.postranslational modification	(at3g25800 : 1079.0) one of three genes encoding the protein phosphatase 2A regulatory subunit; protein phosphatase 2A subunit A2 (PP2AA2); FUNCTIONS IN: protein phosphatase type 2A regulator activity; INVOLVED IN: response to cadmium ion, regulation of phosphorylation; LOCATED IN: plasma membrane; EXPRESSED IN: 25 plant structures; EXPRESSED DURING: 15 growth stages; CONTAINS InterPro DOMAIN/s: …				1	0.318272	0.633068	0.790347	0.357018	0.106745
A8TVQ0	1.3913	1.86792	1.02346	0.943978	0.864	0.838028	1	0.00901423	1	1	0.997132	0.969836	secondary metabolism.sulfur-containing.glucosinolates.degradation.myrosinase	(gnl|cdd|35845 : 579.0) no description available & (gnl|cdd|84629 : 452.0) no description available & (at2g44450 : 429.0) beta glucosidase 15 (BGLU15); FUNCTIONS IN: cation binding, hydrolase activity, hydrolyzing O-glycosyl compounds, catalytic activity; INVOLVED IN: carbohydrate metabolic process; LOCATED IN: cell wall, plant-type cell wall; EXPRESSED IN: 23 plant structures; EXPRESSED DURING: …	GO:0004553	MTR_4g015460	Mtr.49019.1.S1_at	0.394289	0.045825	0.941901	0.905875	0.748962	0.579345
B1NY81	1	23.5675	0.612625	1.02257	0.917963	0.598817	1	2.09832e-14	0.995719	1	1	0.991602	not assigned.unknown	no hits & (original description: | UniRef100_B1NY81 Cold-acclimation specific protein 31 n=1 Tax=Medicago truncatula RepID=B1NY81_MEDTR __***__ Medtr6g084640.1 | Medtr6g084640.1 | dehydrin | HC | chr6:31788676-31786630 | 20130731)	GO:0006950	MTR_6g084640	Mtr.8651.1.S1_at	1	0.001159	0.498126	0.986634	0.905875	0.366838
B7FI96	1	3.9184	1.31824	0.802963	1.00378	1.36256	1	6.18394e-14	0.994113	0.999328	1	0.993741	secondary metabolism.phenylpropanoids.lignin biosynthesis.COMT	(p93324|chomt_medsa : 457.0) Isoliquiritigenin 2'-O-methyltransferase (EC 2.1.1.-) (Chalcone O-methyltransferase) (ChOMT) - Medicago sativa (Alfalfa) & (at5g54160 : 325.0) A caffeic acid/5-hydroxyferulic acid O-methyltransferase. Interacts with 14-4-3 proteins in yeast 2 hybrid assay. AtOMT1 (At5g54160) encodes a flavonol 3Ã­-O-methyltransferase that is highly active towards quercetin and myricet…	GO:0008168	B7FI96		1	0.000923	0.646813	0.690158	0.999626	0.740751
Q2HUA3	1	16.1502	1.00435	8.50844	2.40125	0.862518	1	3.05137e-07	1	0.0558705	0.621662	0.995289	lipid metabolism.lipid degradation.lysophospholipases.phospholipase D	(o04865|plda1_vigun : 1473.0) Phospholipase D alpha 1 (EC 3.1.4.4) (PLD alpha 1) (Choline phosphatase 1) (Phosphatidylcholine-hydrolyzing phospholipase D 1) - Vigna unguiculata (Cowpea) & (at3g15730 : 1419.0) Encodes phospholipase D alpha 1 (PLD alpha 1). Positive regulator of abscisic acid (ABA) mediated stomatal movements. PLD alpha 1 plays an important role in seed deterioration and aging in A…	GO:0003824	MTR_2g103730	Mtr.15440.1.S1_s_at	1	0.010138	0.997811	0.115681	0.153635	0.738849
G7ITE1	1	5.22109	0.60115	0.992155	0.582727	0.900021	1	3.0254e-06	0.942756	1	0.935915	0.996894	protein.degradation	(at1g78680 : 472.0) The Arabidopsis protein AtGGH2 is a gamma-glutamyl hydrolase acting specifically on monoglutamates. The enzyme is involved in the tetrahydrofolate metabolism and located to the vacuole.; gamma-glutamyl hydrolase 2 (GGH2); CONTAINS InterPro DOMAIN/s: Peptidase C26, gamma-glutamyl hydrolase (InterPro:IPR015527), Peptidase C26 (InterPro:IPR011697); BEST Arabidopsis thaliana prote…	GO:0003824	MTR_2g075770	Mtr.10682.1.S1_at	1	0.007165	0.592717	0.987364	0.671599	0.646813
TC181082	31.6667	5.87312	2.40058	2.04869	0.987824	1.3153	0.837416	0.00734902	0.371787	0.649502	1	0.99973	not assigned.no ontology	(at3g07720 : 379.0) Galactose oxidase/kelch repeat superfamily protein; CONTAINS InterPro DOMAIN/s: Galactose oxidase/kelch, beta-propeller (InterPro:IPR011043), Kelch repeat type 1 (InterPro:IPR006652), Kelch-type beta propeller (InterPro:IPR015915); BEST Arabidopsis thaliana protein match is: nitrile specifier protein 5 (TAIR:AT5G48180.1); Has 10920 Blast hits to 5857 proteins in 349 species: A…				0.00211934	0.072503	0.518079	0.00615261	0.992567	0.613558
TC183488	1.34328	1.93478	1.84719	1.08511	0.821429	1.15686	0.999947	0.0253279	0.359871	1	0.998302	0.99978	transport.p- and v-ATPases	(p13548|vata_phaau : 616.0) Vacuolar ATP synthase catalytic subunit A (EC 3.6.3.14) (V-ATPase subunit A) (Vacuolar proton pump subunit alpha) (V-ATPase 69 kDa subunit) (VAA3-1) - Phaseolus aureus (Mung bean) (Vigna radiata) & (at1g78900 : 602.0) Encodes catalytic subunit A of the vacuolar ATP synthase. Mutants are devoid of vacuolar ATPase activity as subunit A is encoded only by this gene and sh…				0.638405	0.183743	0.106745	0.854674	0.686462	0.810278
TC175158	13.8333	4.15534	0.666742	0.886186	0.606212	0.900332	0.428	0.01035	0.999123	0.999964	0.410816	0.999948	Biodegradation of Xenobiotics.lactoylglutathione lyase	(at1g11840 : 466.0) Encodes a glyoxalase I homolog ATGLX1.; glyoxalase I homolog (GLX1); FUNCTIONS IN: lactoylglutathione lyase activity, metal ion binding; INVOLVED IN: carbohydrate metabolic process; LOCATED IN: peroxisome; EXPRESSED IN: 25 plant structures; EXPRESSED DURING: 13 growth stages; CONTAINS InterPro DOMAIN/s: Glyoxalase I (InterPro:IPR004361), Glyoxalase I, conserved site (InterPro:…				0.543592	0.01618	0.658882	0.591403	0.320136	0.72517
G7L9V7	1	4.17607	0.425046	0.68681	1.06576	1.05922	1	0.000493804	0.0663014	0.0951774	0.999998	0.999983	cell wall.pectin*esterases.PME	(p83948|pme3_citsi : 806.0) Pectinesterase-3 precursor (EC 3.1.1.11) (Pectin methylesterase 3) (PE 3) - Citrus sinensis (Sweet orange) & (at3g14310 : 785.0) encodes a pectin methylesterase, targeted by a cellulose binding protein (CBP) from the parasitic nematode Heterodera schachtii during parasitism.; pectin methylesterase 3 (PME3); FUNCTIONS IN: pectinesterase activity; INVOLVED IN: response t…	GO:0004857	MTR_8g023310	Mtr.14399.1.S1_at	1	0.00484	0.100992	0.138114	0.894152	0.871894
TC188257	1	5.21036	1.08967	0.969446	1.02163	1.31202	1	1.78734e-05	1	1	1	0.99999	misc.peroxidases	(gnl|cdd|29388 : 349.0) no description available & (at5g58390 : 313.0) Peroxidase superfamily protein; FUNCTIONS IN: peroxidase activity, heme binding; INVOLVED IN: response to oxidative stress, oxidation reduction; LOCATED IN: endomembrane system; EXPRESSED IN: 10 plant structures; EXPRESSED DURING: 6 growth stages; CONTAINS InterPro DOMAIN/s: Haem peroxidase (InterPro:IPR010255), Plant peroxida…				1	0.118114	0.910146	0.971217	0.983039	0.810765
contig_49651_1.1	1.3913	1.648	1.45536	0.885135	0.902778	1.06849	0.998838	0.0247646	0.401357	0.999306	0.999889	0.999996	transport.p- and v-ATPases	(p13548|vata_phaau : 1143.0) Vacuolar ATP synthase catalytic subunit A (EC 3.6.3.14) (V-ATPase subunit A) (Vacuolar proton pump subunit alpha) (V-ATPase 69 kDa subunit) (VAA3-1) - Phaseolus aureus (Mung bean) (Vigna radiata) & (at1g78900 : 1118.0) Encodes catalytic subunit A of the vacuolar ATP synthase. Mutants are devoid of vacuolar ATPase activity as subunit A is encoded only by this gene and …				0.159272	0.15233	0.29916	0.627216	0.802344	0.855244
Q7X9B3	1	5.51515	2.33898	2.14605	1.18182	0.875	1	9.76923e-05	0.0921986	0.553663	0.999999	0.999999	hormone metabolism.jasmonate.synthesis-degradation.allene oxidase synthase	(at5g42650 : 475.0) Encodes a member of the cytochrome p450 CYP74 gene family that functions as an allene oxide synthase. This enzyme catalyzes dehydration of the hydroperoxide to an unstable allene oxide in the JA biosynthetic pathway. It shows a dual catalytic activity, the major one being a 13-AOS but also expressing a 9-AOS activity.; allene oxide synthase (AOS); FUNCTIONS IN: hydro-lyase act…	GO:0005506	MTR_4g068550	Mtr.40321.1.S1_at	1	0.002013	0.344366	0.263668	0.864083	0.883525
TC185032	1	2.42479	1.62936	0.322742	0.887858	1.38182	1	0.0371043	0.660166	0.84623	1	1	protein.degradation.serine protease	(p35100|clpc_pea : 1011.0) ATP-dependent Clp protease ATP-binding subunit clpC homolog, chloroplast precursor - Pisum sativum (Garden pea) & (at5g50920 : 911.0) Encodes a protein that is similar to ATP-dependent Clp protease ATP-binding subunit / ClpC. Involved in protein import into the chloroplast. May provide ATP source that drives the TIC (Translocon at the Inner envelope membrane of Chloropl…				1	0.275442	0.528925	0.304645	0.928877	0.800671
contig_49782_1.1	1	7.4458	0.272342	1.01512	1.03741	1.22441	1	0.000486054	0.0697325	1	1	1	development.unspecified	(at4g21150 : 595.0) HAPLESS 6 (HAP6); FUNCTIONS IN: dolichyl-diphosphooligosaccharide-protein glycotransferase activity; INVOLVED IN: response to cold, protein amino acid terminal N-glycosylation; LOCATED IN: endoplasmic reticulum, endoplasmic reticulum membrane, plant-type cell wall; EXPRESSED IN: 23 plant structures; EXPRESSED DURING: 13 growth stages; CONTAINS InterPro DOMAIN/s: Ribophorin II …				1	0.168604	0.31157	0.988548	0.964246	0.707085
G7K8Y3	1	3.49425	2.72698	1.81356	0.791326	0.952363	1	0.00101346	0.89269	0.565436	0.999919	1	C1-metabolism.formate-tetrahydrofolate ligase	(p28723|fths_spiol : 1046.0) Formate--tetrahydrofolate ligase (EC 6.3.4.3) (Formyltetrahydrofolate synthetase) (10-formyletrahydrofolate synthetase) (FHS) (FTHFS) - Spinacia oleracea (Spinach) & (at1g50480 : 1016.0) 10-formyltetrahydrofolate synthetase (THFS) mRNA, complete; 10-formyltetrahydrofolate synthetase (THFS); FUNCTIONS IN: formate-tetrahydrofolate ligase activity, copper ion binding, AT…	GO:0004329	MTR_5g059390	Mtr.19637.1.S1_s_at	1	0.185169	0.140366	0.110475	0.477448	0.973462
AA660685	1	9.03022	0.994304	0.850372	2.35198	0.986932	1	0.00265102	1	0.999864	0.614613	1	not assigned.unknown.not_mercatorable	AA660685_2 | AA660685_2 homologue to UniRef100_A7PHG3 Cluster: Chromosome chr17 scaffold_16, whole genome shotgun sequence; n=1; Vitis vinifera|Rep: Chromosome chr17 scaffold_16, whole genome shotgun sequence - Vitis vinifera (Grape), partial (48%)				1	0.000867	1	0.601606	0.263668	0.959432
I3T966	1	15.913	1.14692	1.96813	1.87765	0.9913	1	0.038894	1	0.938963	0.929957	1	misc.peroxidases	(at5g14130 : 382.0) Peroxidase superfamily protein; FUNCTIONS IN: peroxidase activity, heme binding; INVOLVED IN: response to oxidative stress, oxidation reduction; LOCATED IN: endomembrane system; EXPRESSED IN: embryo, hypocotyl, fruit, root; EXPRESSED DURING: C globular stage; CONTAINS InterPro DOMAIN/s: Haem peroxidase (InterPro:IPR010255), Plant peroxidase (InterPro:IPR000823), Peroxidases he…	GO:0004601	I3T966		1	0.349512	0.882691	0.287537	0.146013	1
B7FK36	1	13.5402	1.1233	1.51721	1.41169	1.026	1	2.09832e-14	0.999995	0.980203	0.997556	1	metal handling.binding, chelation and storage	(p19976|fri1_soybn : 339.0) Ferritin-1, chloroplast precursor (EC 1.16.3.1) (SOF-35) (SFerH-1) - Glycine max (Soybean) & (at5g01600 : 277.0) Encodes a ferretin protein that is targeted to the chloroplast. Member of a Ferritin gene family. Gene expression is induced in response to iron overload and by nitric oxide. Expression of the gene is downregulated in the presence of paraquat, an inducer of …	GO:0004322	B7FK36		1	0.000485	0.886789	0.587415	0.459623	0.964246
G7I7F5	1	11.0237	0.383634	3.3749	0.864089	1.05141	1	4.09903e-08	0.193404	0.138687	1	1	stress.biotic	(at5g17540 : 409.0) HXXXD-type acyl-transferase family protein; FUNCTIONS IN: transferase activity, transferring acyl groups other than amino-acyl groups; INVOLVED IN: biological_process unknown; LOCATED IN: cellular_component unknown; EXPRESSED IN: 9 plant structures; EXPRESSED DURING: 4 anthesis, C globular stage, F mature embryo stage, petal differentiation and expansion stage; CONTAINS InterP…	GO:0008152	MTR_1g081660	Mtr.40711.1.S1_at	1	0.000197	0.453516	0.32304	0.763354	0.958827
Medtr8g064170.1	1	0.179039	5.5208	18.9329	0.978179	2.31965	1	0.000214666	0.000213689	1.60905e-11	1	0.00551738	fermentation.aldehyde dehydrogenase	NAD-dependent aldehyde dehydrogenase family protein		MTR_8g064170.1		0.710447	0.116907	0.0131289	0.0257718	0.597704	0.00201269
TC181010	1	0.206051	2.78918	12.6305	1.01689	2.07168	1	0.0354198	4.29715e-06	1.37491e-09	1	0.976963	RNA.processing	(at1g11650 : 342.0) RBP45B; FUNCTIONS IN: RNA binding; EXPRESSED IN: 26 plant structures; EXPRESSED DURING: 16 growth stages; CONTAINS InterPro DOMAIN/s: RNA recognition motif, RNP-1 (InterPro:IPR000504), Nucleotide-binding, alpha-beta plait (InterPro:IPR012677); BEST Arabidopsis thaliana protein match is: RNA-binding protein 45A (TAIR:AT5G54900.1); Has 29660 Blast hits to 18296 proteins in 811 s…				1	0.000238	0.005668	0.00633029	0.99559	0.592717
I3S3K3	1	0.31867	4.02796	2.35047	5.43714	1.23569	1	9.4726e-06	1.77938e-06	0.000134261	4.09729e-07	0.99987	cell.cycle.peptidylprolyl isomerase	(at5g58710 : 318.0) Encodes cyclophilin ROC7.; rotamase CYP 7 (ROC7); FUNCTIONS IN: peptidyl-prolyl cis-trans isomerase activity; INVOLVED IN: protein folding, root development; LOCATED IN: chloroplast; EXPRESSED IN: 22 plant structures; EXPRESSED DURING: 13 growth stages; CONTAINS InterPro DOMAIN/s: Cyclophilin-like (InterPro:IPR015891), Peptidyl-prolyl cis-trans isomerase, cyclophilin-type (Int…	GO:0000413	MTR_3g463900		1	0.030487	0.005004	0.132601	0.00419513	0.713979
B7FK08	1	0.134865	4.8569	1.809	3.67175	6.93643	1	4.86257e-09	2.83301e-05	0.850101	0.00946672	5.19378e-06	mitochondrial electron transport / ATP synthesis.NADH-DH.complex I.carbonic anhydrase	(at1g19580 : 374.0) Encodes mitochondrial gamma carbonic anhydrase. Component of the NADH dehydrogenase complex.; gamma carbonic anhydrase 1 (GAMMA CA1); CONTAINS InterPro DOMAIN/s: Trimeric LpxA-like (InterPro:IPR011004); BEST Arabidopsis thaliana protein match is: gamma carbonic anhydrase 3 (TAIR:AT5G66510.1). & (gnl|cdd|31007 : 197.0) no description available & (reliability: 748.0) & (original…				1	0.034421	0.001193	0.517637	0.0736078	0.00243579
Q1SKX2	1	0.138858	2.96319	1.53535	0.909374	5.851	1	1.66352e-05	0.000274948	0.278425	0.999252	0.000224579	stress.abiotic.heat	(q02028|hsp7s_pea : 1098.0) Stromal 70 kDa heat shock-related protein, chloroplast precursor - Pisum sativum (Garden pea) & (at5g49910 : 997.0) Stromal heat shock protein involved in protein import into chloroplast.; chloroplast heat shock protein 70-2 (CPHSC70-2EAT SHOCK PROTEIN 70-2); FUNCTIONS IN: protein binding; INVOLVED IN: protein folding, response to cadmium ion, protein targeting to chlo…	GO:0000166	MTR_2g005690	Mtr.41192.1.S1_at	1	0.000229	0.210623	0.234288	0.587415	0.000486157
B7FIJ7	1	0.125325	3.37461	1.30788	0.682201	1.28653	1	0.020117	0.0129425	0.80375	0.557209	0.906046	redox.ascorbate and glutathione.ascorbate.GME	(at5g28840 : 728.0) Encodes a protein with GDP-D-mannose 3',5'-epimerase activity. The enzyme is involved in ascorbate biosynthesis. It catalyzes the conversion of GDP-D-mannose to GDP-L-galactose.; "GDP-D-mannose 3',5'-epimerase" (GME); CONTAINS InterPro DOMAIN/s: NAD-dependent epimerase/dehydratase (InterPro:IPR001509), NAD(P)-binding domain (InterPro:IPR016040); BEST Arabidopsis thaliana prote…	GO:0003824	B7FIJ7		1	0.001927	0.121081	0.382417	0.517637	0.50274
G7KEN6	1	0.179043	8.83768	1.10392	0.902409	3.57022	1	5.21392e-10	3.42697e-09	0.979227	0.991096	6.49249e-06	stress.abiotic.heat	(at3g07770 : 1051.0) HEAT SHOCK PROTEIN 89.1 (Hsp89.1); FUNCTIONS IN: ATP binding; INVOLVED IN: protein folding, response to stress; LOCATED IN: mitochondrion, cell wall; EXPRESSED IN: 24 plant structures; EXPRESSED DURING: 14 growth stages; CONTAINS InterPro DOMAIN/s: Chaperone protein htpG (InterPro:IPR001404), Heat shock protein Hsp90, C-terminal (InterPro:IPR020576), Heat shock protein Hsp90,…	GO:0005524	MTR_5g097320	Mtr.12030.1.S1_at	1	0.003964	0.000672	0.653007	0.368324	0.0796471
G7IKV9	1	0.159716	3.11895	0.976121	1.81365	0.422356	1	0.000542657	0.0252216	1	0.997015	0.998262	not assigned.unknown	(at1g30580 : 709.0) GTP binding; FUNCTIONS IN: GTP binding; INVOLVED IN: response to cadmium ion; LOCATED IN: intracellular; EXPRESSED IN: 24 plant structures; EXPRESSED DURING: 15 growth stages; CONTAINS InterPro DOMAIN/s: Protein of unknown function DUF933 (InterPro:IPR013029), TGS-like (InterPro:IPR012676), GTP1/OBG (InterPro:IPR006073), Conserved hypothetical protein CHP00092 (InterPro:IPR004…	GO:0000166	MTR_2g030370	Mtr.43336.1.S1_at	1	0.216408	0.053685	0.936394	0.587097	0.384315
TC176508	1	0.178413	3.99276	0.25746	0.949699	1.32619	1	2.93956e-06	1.36623e-05	0.0298826	1	0.999965	cell wall.precursor synthesis.UXS	(at2g47650 : 635.0) encodes a protein similar to UDP-glucuronic acid decarboxylase. UDP-glucuronic acid decarboxylase produces UDP-xylose, which is a substrate for many cell wall carbohydrates including hemicellulose and pectin. UDP-xylose is also known to feedback regulate several cell wall biosynthetic enzymes.; UDP-xylose synthase 4 (UXS4); CONTAINS InterPro DOMAIN/s: NAD-dependent epimerase/d…				1	0.00926	0.004272	0.139738	0.969335	0.697138
B7FM77	1	0.141401	8.96751	0.146169	1.07092	9.26334	1	1.86932e-06	1.34651e-06	2.84395e-07	0.999708	3.86408e-07	amino acid metabolism.synthesis.central amino acid metabolism.alanine.alanine aminotransferase	(at1g72330 : 834.0) Encodes for alanine aminotransferase ALAAT2.; alanine aminotransferase 2 (ALAAT2); FUNCTIONS IN: copper ion binding, L-alanine:2-oxoglutarate aminotransferase activity; INVOLVED IN: biosynthetic process; CONTAINS InterPro DOMAIN/s: 1-aminocyclopropane-1-carboxylate synthase (InterPro:IPR001176), Pyridoxal phosphate-dependent transferase, major domain (InterPro:IPR015424), Amin…	GO:0003824	B7FM77		1	0.01076	0.004954	0.00308101	0.877729	0.00201269
G7LDG5	1	0.159841	2.77116	0.102468	0.310324	8.11635	1	2.6193e-07	8.25137e-05	2.88869e-12	2.91864e-10	5.95702e-11	TCA / org transformation.other organic acid transformatons.malic	(at2g13560 : 976.0) Encodes an NAD-dependent malic enzyme (NAD-ME) that does not act on oxaloacetate, indicating that it belongs to EC 1.1.1.39. It is a member of the alpha family of NAD-MEs in plants. It appears to function as a homodimer or as a heterodimer with the beta-type NAD-ME2 (At4g00570). NAD-ME1 transcript and protein levels are higher during the night than during the day.; NAD-depende…	GO:0004470	MTR_8g009500	Mtr.38135.1.S1_at	1	0.012609	0.090586	0.000208508	0.0153533	1.44979e-06
B7FGM5	1	0.0803783	1.18358	16.9874	1.19133	0.861822	1	2.09832e-14	6.73287e-09	2.09832e-14	0.999894	0.999994	protein.synthesis.ribosomal protein.eukaryotic.40S subunit.S3	(at5g35530 : 399.0) Ribosomal protein S3 family protein; FUNCTIONS IN: structural constituent of ribosome; INVOLVED IN: response to salt stress, translation; LOCATED IN: cytosolic small ribosomal subunit, cytosolic ribosome, nucleolus, membrane; EXPRESSED IN: 23 plant structures; EXPRESSED DURING: 14 growth stages; CONTAINS InterPro DOMAIN/s: K Homology, prokaryotic type (InterPro:IPR009019), K H…	GO:0003676	B7FGM5		1	4.33e-06	0.040696	4.49992e-05	0.791253	0.541448
G7JL79	1	0.16973	0.0552845	6.48833	1.58846	2.20705	1	5.4956e-12	2.26485e-14	5.38853e-10	0.978587	0.292665	N-metabolism.nitrate metabolism.nitrite reductase	(p38500|nir_betve : 1009.0) Ferredoxin--nitrite reductase, chloroplast precursor (EC 1.7.7.1) - Betula verrucosa (White birch) (Betula pendula) & (at2g15620 : 977.0) Involved in the second step of nitrate assimilation. Its expression is induced by nitrate.; nitrite reductase 1 (NIR1); FUNCTIONS IN: ferredoxin-nitrate reductase activity, nitrite reductase (NO-forming) activity; INVOLVED IN: respon…	GO:0005739	MTR_4g086020	Mtr.8568.1.S1_at	1	0.0003	0.000229	0.00843581	0.737082	0.246643
I3T1A2	1	0.155746	0.249328	0.19917	0.622821	0.465946	1	2.50205e-09	1.01158e-05	2.3999e-06	0.990784	0.691985	RNA.regulation of transcription.unclassified	(at1g09750 : 405.0) Eukaryotic aspartyl protease family protein; FUNCTIONS IN: aspartic-type endopeptidase activity; INVOLVED IN: proteolysis; LOCATED IN: apoplast, cell wall, plant-type cell wall; EXPRESSED IN: 22 plant structures; EXPRESSED DURING: 14 growth stages; CONTAINS InterPro DOMAIN/s: Peptidase aspartic (InterPro:IPR021109), Peptidase aspartic, catalytic (InterPro:IPR009007), Peptidase…	GO:0004190	I3T1A2		1	0.013982	0.028785	0.00396273	0.616107	0.43088
G7KX25	1	0.357058	0.175127	0.372401	3.25468	7.42582	1	2.1293e-05	2.90208e-07	3.12061e-05	6.28083e-06	2.17829e-06	misc.peroxidases	(gnl|cdd|29388 : 426.0) no description available & (p22195|per1_arahy : 409.0) Cationic peroxidase 1 precursor (EC 1.11.1.7) (PNPC1) - Arachis hypogaea (Peanut) & (at5g58400 : 331.0) Peroxidase superfamily protein; FUNCTIONS IN: peroxidase activity, heme binding; INVOLVED IN: oxidation reduction, response to oxidative stress; LOCATED IN: endomembrane system; EXPRESSED IN: 6 plant structures; EXPR…	GO:0004601	MTR_7g072510	Mtr.10372.1.S1_at	1	0.114163	0.000311	0.0258799	0.0119149	0.0119066
G7J5M6	1	0.13759	0.1093	0.132446	0.147414	0.547532	1	0.00715467	0.00427595	0.000715424	0.235433	0.524777	fermentation.ADH	(p12886|adh1_pea : 744.0) Alcohol dehydrogenase 1 (EC 1.1.1.1) - Pisum sativum (Garden pea) & (at1g77120 : 654.0) Catalyzes the reduction of acetaldehyde using NADH as reductant. Requires zinc for activity. Dimer. Anaerobic response polypeptide (ANP). Fermentation. The protein undergoes thiolation following treatment with the oxidant tert-butylhydroperoxide.; alcohol dehydrogenase 1 (ADH1); FUNCT…	GO:0008270	MTR_3g089940	Mtr.37441.1.S1_s_at	1	0.15161	0.007755	0.128006	0.00404212	0.411496
contig_53972_1.1	1	0.0934717	0.136559	4.34099	0.864617	6.01602	1	1.43685e-09	1.01056e-08	0.00252411	1	0.00104586	redox.ascorbate and glutathione.ascorbate	(at1g63940 : 424.0) monodehydroascorbate reductase 6 (MDAR6); FUNCTIONS IN: ATP binding; INVOLVED IN: response to cadmium ion, response to cold; LOCATED IN: mitochondrion, stromule, chloroplast; EXPRESSED IN: 25 plant structures; EXPRESSED DURING: 15 growth stages; CONTAINS InterPro DOMAIN/s: FAD-dependent pyridine nucleotide-disulphide oxidoreductase (InterPro:IPR013027), Pyridine nucleotide-dis…				1	0.025638	0.004232	0.0645427	0.903227	0.0114932
TC189852	1	0.185505	0.225188	0.327738	0.645923	0.118226	1	1.48285e-06	2.2712e-07	0.00624541	0.998849	4.51188e-06	protein.degradation.aspartate protease	(at1g03220 : 155.0) Eukaryotic aspartyl protease family protein; FUNCTIONS IN: aspartic-type endopeptidase activity; INVOLVED IN: response to salt stress; LOCATED IN: cell wall, plasma membrane, membrane, plant-type cell wall; EXPRESSED IN: 6 plant structures; CONTAINS InterPro DOMAIN/s: Peptidase aspartic (InterPro:IPR021109), Peptidase aspartic, catalytic (InterPro:IPR009007), Peptidase A1 (Int…				1	0.020999	0.04331	0.0211912	0.758859	0.000671984
G7L5N4	1	0.105971	0.0957559	2.27612	1.23021	0.852711	1	3.05266e-07	1.09916e-07	0.0102194	0.767482	0.929553	amino acid metabolism.synthesis.serine-glycine-cysteine group.cysteine.OASTL	(at3g61440 : 539.0) Encodes a cysteine synthase isomer CysC1. The isomer is however less effective in cysteine biosynthesis. It is involved in beta-cyanoalanine biosynthesis, an intermediate of cyanide detoxification pathway.; cysteine synthase C1 (CYSC1); CONTAINS InterPro DOMAIN/s: Pyridoxal phosphate-dependent enzyme, beta subunit (InterPro:IPR001926); BEST Arabidopsis thaliana protein match i…	GO:0004124	MTR_7g078070	Mtr.18520.1.S1_at	1	0.001284	0.008693	0.056341	0.619569	0.486585
I3SXG3	1	0.0759721	0.454545	1.4765	1.36776	4.59637	1	1.36122e-05	1.21056e-05	0.538467	0.990561	0.00211815	redox.ascorbate and glutathione.ascorbate	(at1g63940 : 462.0) monodehydroascorbate reductase 6 (MDAR6); FUNCTIONS IN: ATP binding; INVOLVED IN: response to cadmium ion, response to cold; LOCATED IN: mitochondrion, stromule, chloroplast; EXPRESSED IN: 25 plant structures; EXPRESSED DURING: 15 growth stages; CONTAINS InterPro DOMAIN/s: FAD-dependent pyridine nucleotide-disulphide oxidoreductase (InterPro:IPR013027), Pyridine nucleotide-dis…	GO:0016491	I3SXG3		1	0.110475	0	0.352772	0.356692	0.0568315
TC175849	1	0.399205	0.102481	1.18194	0.212244	6.9851	1	0.0389096	0.00834904	0.989747	0.000232411	0.00119507	PS.calvin cycle.TPI	(at2g21170 : 456.0) Encodes a plastidic triose phosphate isomerase. Mutants with reduced pdTPI levels have difficulty transitioning from heterotrophic to autotrophic growth. The related phenotypes, such as chlorosis in light-grown seedlings may result from an accumulation of dihydroxyacetone phosphate (DHAP) and methylglyoxal (MG) in these mutants. Both splice variants appear to be expressed, but…				1	0.210212	8.43e-05	0.289064	0.0743646	0.138114
G7IJR4	1	0.10904	0.418095	0.861295	5.65872	4.96052	1	5.05224e-11	1.1467e-05	1	1.48949e-07	0.00296194	misc.peroxidases	(gnl|cdd|29388 : 469.0) no description available & (at2g38380 : 361.0) Peroxidase superfamily protein; FUNCTIONS IN: peroxidase activity, heme binding; INVOLVED IN: response to zinc ion, response to salt stress; LOCATED IN: plant-type cell wall; EXPRESSED IN: stem, root; CONTAINS InterPro DOMAIN/s: Haem peroxidase (InterPro:IPR010255), Plant peroxidase (InterPro:IPR000823), Peroxidases heam-ligan…	GO:0004601	MTR_2g028980	Mtr.31636.1.S1_at	1	0.001373	0.114265	0.798691	0.00207017	0.0905862
G7KBI3	1	0.170857	1.86749	0.980276	3.77956	0.133349	1	7.04899e-07	0.0409591	1	3.0854e-06	0.00513773	glycolysis.plastid branch.glucose-6-phosphate isomerase	(at4g24620 : 1025.0) The PGI1 gene encodes the plastid phospho-glucose (Glc) isomerase. While pgi1-1 mutant has a deficiency in leaf starch synthesis, it accumulates starch in root cap cells. Flowering time of the pgi1-1 mutant is significantly delayed under short-day conditions.; phosphoglucose isomerase 1 (PGI1); FUNCTIONS IN: glucose-6-phosphate isomerase activity; INVOLVED IN: positive regula…	GO:0000023	MTR_5g065880	Mtr.10485.1.S1_at	1	0.002436	0.286905	0.989982	0.04968	0.00197246
G7IMZ2	1	0.188484	0.548316	0.711703	5.08896	0.993695	1	1.47815e-12	0.861674	0.956136	2.63762e-11	1	not assigned.unknown	(original description: | UniRef100_G7IMZ2 Disease resistance response protein Pi49 n=1 Tax=Medicago truncatula RepID=G7IMZ2_MEDTR __***__ Medtr2g035170.1 | Medtr2g035170.1 | disease-resistance response protein | HC | chr2:13519529-13521345 | 20130731)	GO:0006952	MTR_2g035170	Mtr.41478.1.S1_at	1	0.006265	0.550082	0.542645	0.00150393	0.990862
G7LGQ4	12.1667	0.209694	0.845918	1.84114	8.10168	1.88378	0.111482	0.013838	1	0.973912	2.34983e-08	0.997995	misc.acid and other phosphatases	(p15490|vspa_soybn : 281.0) Stem 28 kDa glycoprotein precursor (Vegetative storage protein A) - Glycine max (Soybean) & (gnl|cdd|67385 : 269.0) no description available & (at4g25150 : 228.0) HAD superfamily, subfamily IIIB acid phosphatase ; FUNCTIONS IN: acid phosphatase activity; INVOLVED IN: biological_process unknown; LOCATED IN: endomembrane system; EXPRESSED IN: 21 plant structures; EXPRESS…	GO:0003993	MTR_8g014650	Mtr.42850.1.S1_at	0.40598	0.04031	0.87031	0.680886	2.95204e-06	0.297524
B7FH51	1	0.224137	0.952018	0.784901	7.67374	0.12325	1	0.0439132	1	0.802307	0.000183359	0.00150972	protein.synthesis.ribosomal protein.eukaryotic.60S subunit.L27	(q05462|rl27_pea : 174.0) 60S ribosomal protein L27 - Pisum sativum (Garden pea) & (at4g15000 : 171.0) Ribosomal L27e protein family; FUNCTIONS IN: structural constituent of ribosome; INVOLVED IN: translation; LOCATED IN: ribosome, cytosolic large ribosomal subunit, intracellular; EXPRESSED IN: 22 plant structures; EXPRESSED DURING: 13 growth stages; CONTAINS InterPro DOMAIN/s: Ribosomal protein …	GO:0003735	MTR_2g006170	Mtr.40148.1.S1_at	1	0.106745	0.817538	0.660859	0.00029974	0.0482248
contig_65787_1.1	1	0.250056	1.46046	0.996652	0.198136	0.807615	1	0.000201789	0.999974	1	0.000538855	0.999999	protein.postranslational modification	(at4g11260 : 148.0) Functions in plant disease resistance signaling, SCF(TIR1) mediated degradation of Aux/IAA proteins and HSP90 mediated degradation of R resistance proteins. AtSGT1a and AtSGT1b are functionally redundant in the resistance to pathogenes. AtSGT1b was more highly expressed than AtSGT1. The N-terminal TPR domain of AtSGT1a reduces the steady-state level of Arabidopsis SGT1 protein…				1	0.201792	0.660859	1	0.00644291	0.767925
NP726112	1	0.74859	1.14251	0.925664	0.721912	0.83899	1	0.0185429	0.543664	0.979161	0.000593584	0.411243	protein.synthesis.initiation	Initiation factor eIF-4 gamma				1	0.18611	0.013559	0.551812	0.0795049	0.363171
G7KNI3	1.30159	0.208609	1.25709	1.70916	6.15584	0.301888	0.999278	0.000152212	1	0.999587	0.00871671	0.0457031	fermentation.aldehyde dehydrogenase	(at3g24503 : 730.0) Arabidopsis thaliana aldehyde dehydrogenase AtALDH1a mRNA. a sinapaldehyde dehydrogenase catalyzes both the oxidation of coniferylaldehyde and sinapaldehyde forming ferulic acid and sinapic acid, respectively; aldehyde dehydrogenase 2C4 (ALDH2C4); FUNCTIONS IN: 3-chloroallyl aldehyde dehydrogenase activity, coniferyl-aldehyde dehydrogenase activity, aldehyde dehydrogenase (NAD…	GO:0008152	MTR_6g086300		1	0.008562	0.626256	0.633068	0.00495407	7.07494e-05
contig_76704_1.1	1	0.11015	1.38221	1.21809	2.22349	0.416262	1	0.00420293	0.98735	0.9907	0.0111131	0.212682	protein.synthesis.ribosomal protein.eukaryotic.60S subunit.L5	(q6unt2|rl5_cucsa : 356.0) 60S ribosomal protein L5 - Cucumis sativus (Cucumber) & (at3g25520 : 355.0) Encodes ribosomal protein L5 that binds to 5S ribosomal RNA and in involved in its export from the nucleus to the cytoplasm. Identified in a screen for enhancers of as1. as1/pgy double mutants show defects in leaf vascular patterning and adaxial cell fate. Double mutant analysis indicates pgy ge…				1	0.004161	0.059173	0.819199	0.0916712	0.0220903
G7IEZ8	1	0.139847	0.778354	1.22047	1.90828	2.10026	1	0.00137297	0.999372	0.990121	0.0348261	0.102024	secondary metabolism.flavonoids.chalcones.chalcone isomerase	(gnl|cdd|66148 : 291.0) no description available & (p14298|cfi_phavu : 271.0) Chalcone--flavonone isomerase (EC 5.5.1.6) (Chalcone isomerase) - Phaseolus vulgaris (Kidney bean) (French bean) & (at3g55120 : 202.0) Catalyzes the conversion of chalcones into flavanones. Required for the accumulation of purple anthocyanins in leaves and stems.; TRANSPARENT TESTA 5 (TT5); FUNCTIONS IN: chalcone isomer…	GO:0009813	MTR_1g115840	Mtr.40331.1.S1_at	1	0.003362	0.850995	0.545807	0.0908357	0.15472
B7FMM6	1	0.342749	1.30728	0.934475	3.67249	0.332364	1	0.0141142	0.408258	0.999994	0.163096	0.20601	protein.synthesis.ribosomal protein.eukaryotic.60S subunit.L27A	(at1g70600 : 204.0) Ribosomal protein L18e/L15 superfamily protein; FUNCTIONS IN: structural constituent of ribosome; INVOLVED IN: translation; LOCATED IN: cytosolic ribosome, ribosome, cytosolic large ribosomal subunit, membrane; EXPRESSED IN: guard cell, leaf; CONTAINS InterPro DOMAIN/s: Ribosomal protein L18e/L15 (InterPro:IPR021131), Ribosomal protein L15, conserved site (InterPro:IPR001196);…	GO:0003735	B7FMM6		1	0.049298	0.305505	0.910146	0.090583	0.0538029
G7J0H7	1	0.274548	0.780185	0.518703	1.85225	0.253192	1	1.25553e-07	0.999532	0.657316	0.6852	4.4954e-12	RNA.regulation of transcription.putative transcription regulator	(at5g07030 : 505.0) Eukaryotic aspartyl protease family protein; FUNCTIONS IN: aspartic-type endopeptidase activity; INVOLVED IN: proteolysis; LOCATED IN: cell wall, plant-type cell wall; EXPRESSED IN: 23 plant structures; EXPRESSED DURING: 13 growth stages; CONTAINS InterPro DOMAIN/s: Peptidase aspartic, catalytic (InterPro:IPR009007), Peptidase aspartic (InterPro:IPR021109), Peptidase A1 (Inter…	GO:0004190	MTR_3g014290	Mtr.14858.1.S1_at	1	0.007739	0.804073	0.25932	0.370989	0.00435254
G7K2J4	1	0.197357	1.13234	1.23671	0.326514	1.53161	1	7.96871e-06	1	0.999746	0.700573	0.999754	transport.porins	(at5g67500 : 351.0) Encodes a voltage-dependent anion channel (VDAC: AT3G01280/VDAC1, AT5G67500/VDAC2, AT5G15090/VDAC3, AT5G57490/VDAC4, AT5G15090/VDAC5). VDACs are reported to be porin-type, beta-barrel diffusion pores. They are prominently localized in the outer mitochondrial membrane and are involved in metabolite exchange between the organelle and the cytosol.; voltage dependent anion channel…	GO:0005741	MTR_5g015580	Mtr.48836.1.S1_at	1	0.001457	0.937073	0.818775	0.532878	0.741212
G7KXJ9	1	0.60322	0.854632	0.9	1.20161	0.794118	1	0.0369972	0.962997	0.992938	0.872325	0.755751	protein.synthesis.ribosomal protein.eukaryotic.60S subunit.L22	(at3g05560 : 156.0) Ribosomal L22e protein family; FUNCTIONS IN: structural constituent of ribosome; INVOLVED IN: translation; LOCATED IN: cytosolic ribosome, ribosome, cytosolic large ribosomal subunit, plasma membrane; EXPRESSED IN: 22 plant structures; EXPRESSED DURING: 13 growth stages; CONTAINS InterPro DOMAIN/s: Ribosomal protein L22e (InterPro:IPR002671); BEST Arabidopsis thaliana protein …	GO:0003735	MTR_7g112770	Mtr.18666.1.S1_at	1	0.050204	0.505457	0.48318	0.516819	0.592717
Medtr8g099185.1	23.6667	0.0630167	0.877611	1.30585	1.9292	1.08067	0.984759	0.0256936	0.999995	0.980571	0.892005	1	OPP.oxidative PP.6-phosphogluconate dehydrogenase	decarboxylating-like 6-phosphogluconate dehydrogenase		MTR_8g099185.1	Msa.2779.1.S1_at	0.896735	0.08153	0.513664	0.597704	0.665004	0.752406
contig_66018_1.1	1	0.153326	2.15711	1.45138	0.445547	2.943	1	1.89039e-05	0.990186	0.995875	0.927683	0.519275	protein.degradation.ubiquitin.proteasom	(at5g42790 : 224.0) encodes a protein with extensive homology to the largest subunit of the multicatalytic proteinase complex (proteasome). Negatively regulates thiol biosynthesis and arsenic tolerance.; proteasome alpha subunit F1 (PAF1); FUNCTIONS IN: peptidase activity, endopeptidase activity, threonine-type endopeptidase activity; INVOLVED IN: response to arsenic, protein catabolic process, u…				1	0.006392	0.399097	0.748962	0.592717	0.382359
G7IDD7	1	0.181043	1.02497	0.688327	2.27061	0.810856	1	0.00467068	1	0.390645	0.991801	0.999998	RNA.processing	(at4g25630 : 450.0) encodes a fibrillarin, a key nucleolar protein in eukaryotes which associates with box C/D small nucleolar RNAs (snoRNAs) directing 2'-O-ribose methylation of the rRNA. This gene also encodes a novel box C/D snoRNA, U60.2f in its fifth intron that accumulates in seedlings and that their targeted residue on the 25 S rRNA is methylated.; fibrillarin 2 (FIB2); FUNCTIONS IN: snoRN…	GO:0003723	MTR_1g114000	Mtr.16728.1.S1_at	1	0.001927	0.905875	0.530009	0.572049	0.879617
Fructose	0.523682	0.0647046	0.329779	3.02706	1.30969	0.786072	0.667826	0.00478911	0.215745	0.42345	0.999079	0.99997	major CHO metabolism.degradation.sucrose	major CHO metabolism.synthesis.sucrose; major CHO metabolism.degradation.sucrose				0.528623	0.143051	0.130251	0.140366	0.660859	0.649178
G7L3W1	1	0.742105	1.11561	0.819048	0.957447	1	1	0.00728978	0.794136	0.0692537	0.999783	1	amino acid metabolism.synthesis.aspartate family.methionine	(q96553|metm_catro : 745.0) S-adenosylmethionine synthetase 3 (EC 2.5.1.6) (Methionine adenosyltransferase 3) (AdoMet synthetase 3) - Catharanthus roseus (Rosy periwinkle) (Madagascar periwinkle) & (at2g36880 : 734.0) methionine adenosyltransferase 3 (MAT3); FUNCTIONS IN: methionine adenosyltransferase activity; INVOLVED IN: one-carbon metabolic process, S-adenosylmethionine biosynthetic process;…	GO:0000166	MTR_7g102120	Mtr.3093.1.S1_x_at	1	0.050812	0.563759	0.0607267	0.753024	1
G7LIT0	1	0.520355	0.928906	0.654709	0.644951	3.57194	1	0.00657565	0.999918	0.999266	0.999807	0.0065201	protein.degradation.serine protease	(p35100|clpc_pea : 1445.0) ATP-dependent Clp protease ATP-binding subunit clpC homolog, chloroplast precursor - Pisum sativum (Garden pea) & (at5g50920 : 1345.0) Encodes a protein that is similar to ATP-dependent Clp protease ATP-binding subunit / ClpC. Involved in protein import into the chloroplast. May provide ATP source that drives the TIC (Translocon at the Inner envelope membrane of Chlorop…	GO:0000166	MTR_8g100040	Mtr.12319.1.S1_at	1	0.090586	0.870493	0.597526	0.790033	0.00251993
Medtr1g063060.4	1	0.685714	1.07087	0.796053	0.956522	1.03226	1	0.00232644	0.995922	0.0662763	0.999898	0.999998	amino acid metabolism.synthesis.aspartate family.methionine	S-adenosylmethionine synthase-like protein		MTR_1g063060.4		0.455674	0.133685	0.670018	0.689406	0.597704	0.609836
A4PU48	4.28571	0.688312	1.03435	0.81677	0.969492	1.02612	0.999997	0.0208399	1	0.408295	1	1	amino acid metabolism.synthesis.aspartate family.methionine	(q96551|metk_catro : 745.0) S-adenosylmethionine synthetase 1 (EC 2.5.1.6) (Methionine adenosyltransferase 1) (AdoMet synthetase 1) - Catharanthus roseus (Rosy periwinkle) (Madagascar periwinkle) & (at1g02500 : 735.0) encodes a S-adenosylmethionine synthetase. SAM1 is regulated by protein S-nitrosylation. The covalent binding of nitric oxide (NO) to the Cys114 residue inhibits the enzyme activity…	GO:0000166	METK		0.154167	0.019809	0.908597	0.501579	0.790347	0.881413
contig_77237_1.1	1	0.4275	0.583607	1.44861	0.844735	1.28146	1	1.12165e-07	0.99104	0.999875	1	0.999964	DNA.synthesis/chromatin structure.histone.core.H3	(gnl|cdd|36956 : 159.0) no description available & (at4g40030 : 154.0) Histone superfamily protein; FUNCTIONS IN: DNA binding; INVOLVED IN: nucleosome assembly; LOCATED IN: nucleosome; EXPRESSED IN: 25 plant structures; EXPRESSED DURING: 16 growth stages; CONTAINS InterPro DOMAIN/s: Histone H3 (InterPro:IPR000164), Histone-fold (InterPro:IPR009072), Histone core (InterPro:IPR007125); BEST Arabido…				1	0.055899	0.601925	0.592717	0.774242	0.78426
B7FHM1	1	0.230799	0.525162	10.4499	1.07347	5.30969	1	0.00876602	0.51161	0.152203	1	0.326024	secondary metabolism.phenylpropanoids.lignin biosynthesis.CCoAOMT	(q42945|camt6_tobac : 348.0) Caffeoyl-CoA O-methyltransferase 6 (EC 2.1.1.104) (Trans-caffeoyl-CoA 3-O-methyltransferase 6) (CCoAMT-6) (CCoAOMT-6) - Nicotiana tabacum (Common tobacco) & (at4g34050 : 347.0) caffeoyl coenzyme A O-methyltransferase 1 (CCoAOMT1); FUNCTIONS IN: caffeoyl-CoA O-methyltransferase activity; INVOLVED IN: coumarin biosynthetic process, response to cadmium ion; LOCATED IN: c…	GO:0008168	MTR_4g094815		1	0.201792	0.473613	0.0023894	0.854674	0.22184
TC176688	1	0.688462	1.08898	0.846442	0.976285	1.06335	1	0.0194549	0.994533	0.664909	1	0.999856	amino acid metabolism.synthesis.aspartate family.methionine	(at3g17390 : 557.0) S-adenosylmethionine synthetase; METHIONINE OVER-ACCUMULATOR 3 (MTO3); FUNCTIONS IN: methionine adenosyltransferase activity; INVOLVED IN: lignin biosynthetic process, response to cold, methionine metabolic process, S-adenosylmethionine biosynthetic process; LOCATED IN: nucleolus, cell wall, plasma membrane, membrane; EXPRESSED IN: 28 plant structures; EXPRESSED DURING: 16 gro…				1	0.004954	0.772669	0.553468	0.665004	0.664916
BE124733	1	0.1743	1.21418	1	0.969167	3.4919	1	3.23935e-06	0.843882	1	1	0.00399728	not assigned.unknown	no hits & (original description: | BE124733_1 similar to UniRef100_P93486 Cluster: Glycine-rich RNA-binding protein PsGRBP; n=1; Pisum sativum|Rep: Glycine-rich RNA-binding protein PsGRBP - Pisum sativum (Garden pea), partial (86%))				1	0.003587	0.682197	0.413457	0.894287	0.0630004
G7I5N4	1	0.187282	0.320326	0.862742	1.08516	1.01768	1	0.0011891	0.99475	1	1	1	stress.abiotic.unspecified	(at5g39130 : 283.0) RmlC-like cupins superfamily protein; FUNCTIONS IN: manganese ion binding, nutrient reservoir activity; INVOLVED IN: biological_process unknown; LOCATED IN: endomembrane system, apoplast; CONTAINS InterPro DOMAIN/s: Cupin, RmlC-type (InterPro:IPR011051), Cupin 1 (InterPro:IPR006045), RmlC-like jelly roll fold (InterPro:IPR014710), Germin (InterPro:IPR001929), Germin, manganese…	GO:0005576	MTR_1g079490	Mtr.28752.1.S1_at	1	0.30945	0.056341	0.71763	0.897028	0.986634
TC187797	1	0.30671	0.813666	0.786956	1.02534	1.56344	1	1.26453e-06	0.999999	0.999669	1	0.977592	not assigned.unknown	(original description: | TC187797_1 Kunitz inhibitor ST1-like)				1	0.038205	0.790347	0.686447	0.980194	0.609682
TC191760	1	0.0783692	0.612382	0.0680096	0.282975	0.632715	1	4.58555e-05	0.202258	0.00204947	0.236995	0.816603	protein.degradation.aspartate protease	(at1g03220 : 205.0) Eukaryotic aspartyl protease family protein; FUNCTIONS IN: aspartic-type endopeptidase activity; INVOLVED IN: response to salt stress; LOCATED IN: cell wall, plasma membrane, membrane, plant-type cell wall; EXPRESSED IN: 6 plant structures; CONTAINS InterPro DOMAIN/s: Peptidase aspartic (InterPro:IPR021109), Peptidase aspartic, catalytic (InterPro:IPR009007), Peptidase A1 (Int…				1	0.028527	0.410308	0.00716464	0.167835	0.465637
G7IRR6	1	0.0559991	0.310115	0.0769276	0.427378	1.22408	1	3.20854e-14	0.55763	3.32306e-11	6.25537e-07	1	redox.thioredoxin.PDIL	(at5g60640 : 671.0) Encodes a protein disulfide isomerase-like (PDIL) protein, a member of a multigene family within the thioredoxin (TRX) superfamily. Unlike several other PDI family members, transcript levels for this gene are not up-regulated in response to three different chemical inducers of ER stress (dithiothreitol, beta-mercaptoethanol, and tunicamycin). However, the level of transcripts …	GO:0003756	MTR_2g094180	Mtr.3510.1.S1_x_at	1	0.000672	0.452648	0.00184989	0.0561736	0.626256
G7J2L7	1	0.065699	2.13541	0.234616	0.588926	0.246346	1	2.48232e-05	0.996168	0.0209537	0.997422	0.0530439	protein.postranslational modification	(at1g24510 : 962.0) TCP-1/cpn60 chaperonin family protein; FUNCTIONS IN: protein binding; INVOLVED IN: protein folding, cellular protein metabolic process; LOCATED IN: plasma membrane; EXPRESSED IN: 23 plant structures; EXPRESSED DURING: 14 growth stages; CONTAINS InterPro DOMAIN/s: Chaperonin Cpn60/TCP-1 (InterPro:IPR002423), Chaperone, tailless complex polypeptide 1 (InterPro:IPR017998), T-comp…	GO:0000166	MTR_3g086330	Mtr.10442.1.S1_at	1	0.091094	0.484527	0.129602	0.646813	0.064195
G7I2E2	1	0.210849	1.30379	0.506673	4.39132	0.646213	1	0.00348045	0.926049	0.0387836	0.583328	0.98912	RNA.processing	(at4g34110 : 769.0) Putative poly-A binding protein. Member of a gene family .Expressed in stele and root meristem and post-fertilization ovules.Member of the class II family of PABP proteins.; poly(A) binding protein 2 (PAB2); FUNCTIONS IN: RNA binding, translation initiation factor activity; INVOLVED IN: response to salt stress, translational initiation; EXPRESSED IN: 25 plant structures; EXPRE…	GO:0000166	MTR_1g019150	Mtr.23992.1.S1_at	1	0.040327	0.421073	0.357032	0.263876	0.315464
G7JHA8	1	0.100568	0.922532	0.583939	0.887342	0.951787	1	1.88811e-07	0.999949	0.0200763	0.998882	1	RNA.RNA binding	(p49310|grp1_sinal : 142.0) Glycine-rich RNA-binding protein GRP1A - Sinapis alba (White mustard) (Brassica hirta) & (at2g21660 : 138.0) Encodes a small glycine-rich RNA binding protein that is part of a negative-feedback loop through which AtGRP7 regulates the circadian oscillations of its own transcript. Gene expression is induced by cold. GRP7 appears to promote stomatal opening and reduce tol…	GO:0000166	MTR_4g070190	Mtr.15849.1.S1_at	1	0.002331	0.82834	0.290259	0.275037	0.909587
B7FH81	1	0.580021	0.800498	0.616849	2.5	0.631239	1	0.0135118	0.96414	0.00835341	0.000969135	0.142312	protein.synthesis.ribosomal protein.eukaryotic.60S subunit.L6	(at1g74050 : 301.0) Ribosomal protein L6 family protein; FUNCTIONS IN: structural constituent of ribosome; INVOLVED IN: translation; LOCATED IN: ribosome, cytosolic large ribosomal subunit, intracellular, plasma membrane, membrane; EXPRESSED IN: leaf; CONTAINS InterPro DOMAIN/s: Ribosomal protein L6, N-terminal (InterPro:IPR005568), Ribosomal protein L6E (InterPro:IPR000915); BEST Arabidopsis tha…	GO:0003735	B7FH81		1	0.034266	0.658066	0.238466	0	0.0957708
TC175744	1	0.27323	0.332168	1.5	2.45108	0.40114	1	0.000167822	0.266018	0.0336821	0.00137683	0.00370718	RNA.RNA binding	(gnl|cdd|38156 : 156.0) no description available & (at4g17520 : 149.0) Hyaluronan / mRNA binding family; FUNCTIONS IN: RNA binding; INVOLVED IN: biological_process unknown; LOCATED IN: nucleus, peroxisome; EXPRESSED IN: 23 plant structures; EXPRESSED DURING: 14 growth stages; CONTAINS InterPro DOMAIN/s: Stm1, N-terminal (InterPro:IPR019084), Hyaluronan/mRNA-binding protein (InterPro:IPR006861); B…				1	0.036565	0.179896	0.0563738	0.157802	0.0681144
I3SYK2	1	0.354035	1	2.53043	1.05969	1.16184	1	1.32084e-05	1	6.76831e-07	0.999919	0.813045	mitochondrial electron transport / ATP synthesis.NADH-DH.complex I.carbonic anhydrase	(at1g19580 : 479.0) Encodes mitochondrial gamma carbonic anhydrase. Component of the NADH dehydrogenase complex.; gamma carbonic anhydrase 1 (GAMMA CA1); CONTAINS InterPro DOMAIN/s: Trimeric LpxA-like (InterPro:IPR011004); BEST Arabidopsis thaliana protein match is: gamma carbonic anhydrase 3 (TAIR:AT5G66510.1). & (gnl|cdd|31007 : 198.0) no description available & (reliability: 958.0) & (original…		MTR_1g022405		1	0.074825	0.633068	0.0383404	0.783659	0.122504
TC197164	1	0.218838	0.984384	3.18472	0.717534	1.43559	1	7.6367e-08	1	8.86111e-06	0.0350058	0.0329601	not assigned.unknown	(at5g41970 : 548.0) Metal-dependent protein hydrolase; FUNCTIONS IN: molecular_function unknown; INVOLVED IN: biological_process unknown; LOCATED IN: mitochondrion; EXPRESSED IN: 24 plant structures; EXPRESSED DURING: 13 growth stages; CONTAINS InterPro DOMAIN/s: Metal-dependent protein hydrolase (InterPro:IPR003226); BEST Arabidopsis thaliana protein match is: Metal-dependent protein hydrolase (…				1	0.030545	0.357032	0.0255494	0.174115	0.11432
I3T4U7	1	0.0844368	0.904158	5.27678	3.91186	1.0245	1	0.000144287	0.999823	0.00121555	0.0108043	1	signalling.G-proteins	(p41919|ranb1_tobac : 421.0) GTP-binding nuclear protein Ran-B1 - Nicotiana tabacum (Common tobacco) & (at5g55190 : 419.0) A member of RAN GTPase gene family. Encodes a small soluble GTP-binding protein. Likely to be involved in nuclear translocation of proteins. May also be involved in cell cycle progression.; RAN GTPase 3 (RAN3); FUNCTIONS IN: protein binding, GTP binding, GTPase activity; INVO…	GO:0000166	I3T4U7		1	0.00613	0.864083	0.0941337	0.000434906	0.955358
Medtr4g056100.1	1	0.53998	1.02013	6.82087	7.10315	0.719296	1	0.0348596	1	0.0485034	0.0324497	0.645704	cell wall.precursor synthesis.AXS	UDP-D-apiose/UDP-D-xylose synthase		MTR_4g056100.1	Mtr.2715.1.S1_s_at	0.896735	0.010138	0.820261	0.12434	0.143051	0.545807
TC176954	1	0.601996	0.777707	80.7047	1.77061	1.26032	1	0.044501	0.889441	0.000662699	0.277604	0.995622	not assigned.unknown	no hits & (original description: | TC176954_1 homologue to UniRef100_O22584 Cluster: 40S ribosomal protein S14; n=1; Lupinus luteus|Rep: 40S ribosomal protein S14 - Lupinus luteus (European yellow lupin), complete)				1	0.002834	0.729611	0.0454343	0.0211912	0.255468
Medtr7g085500.3	1	0.431648	5.30115	2.63474	1.24289	0.994905	1	0.753121	1.22582e-06	3.13287e-05	1	1	signalling.calcium	(at3g13460 : 375.0) Physically interacts with CIPK1.; evolutionarily conserved C-terminal region 2 (ECT2); FUNCTIONS IN: protein binding; LOCATED IN: nucleus, cytoplasm; EXPRESSED IN: 24 plant structures; EXPRESSED DURING: 15 growth stages; CONTAINS InterPro DOMAIN/s: YTH domain (InterPro:IPR007275); BEST Arabidopsis thaliana protein match is: evolutionarily conserved C-terminal region 4 (TAIR:AT…		MTR_7g085500	Mtr.43128.1.S1_at	1	0.552377	0.013815	0.0757847	0.718268	1
TC195752	1	3.00457	2.75825	2.54292	2.15454	0.106046	1	0.507041	0.0454318	0.78019	0.999963	7.33148e-07	not assigned.unknown.not_mercatorable	TC195752_3 | TC195752_3 homologue to UniRef100_Q197Z6 Cluster: Inorganic pyrophosphatase; n=1; Nicotiana rustica|Rep: Inorganic pyrophosphatase - Nicotiana rustica (Aztec tobacco), partial (16%)				1	0.350472	0.320517	0.474428	0.626256	0.0003436
G7K4S3	1	2.41749	2.58038	2.00582	0.74816	0.809362	1	0.951628	0.0151655	0.497979	0.999887	0.999935	protein.synthesis.ribosomal protein.eukaryotic.60S subunit.L26	(at3g49910 : 179.0) Translation protein SH3-like family protein; FUNCTIONS IN: structural constituent of ribosome; INVOLVED IN: response to cold, translation; LOCATED IN: in 8 components; EXPRESSED IN: 24 plant structures; EXPRESSED DURING: 13 growth stages; CONTAINS InterPro DOMAIN/s: Translation protein SH3-like (InterPro:IPR008991), Ribosomal protein L26, eukaryotic/archaeal (InterPro:IPR00575…	GO:0003735	MTR_5g096540	Mtr.12716.1.S1_at	1	0.349512	0.082826	0.533452	0.779246	0.6451
B7FHL7	1	0.643736	4.80131	1.76755	1.0774	1.37118	1	0.995195	0.00184077	0.992264	1	0.999964	minor CHO metabolism.others	(at2g37790 : 400.0) NAD(P)-linked oxidoreductase superfamily protein; FUNCTIONS IN: oxidoreductase activity; INVOLVED IN: oxidation reduction; LOCATED IN: cytosol, nucleus; EXPRESSED IN: 22 plant structures; EXPRESSED DURING: 14 growth stages; CONTAINS InterPro DOMAIN/s: Aldo/keto reductase (InterPro:IPR001395), Aldo/keto reductase subgroup (InterPro:IPR020471), Aldo/keto reductase, conserved sit…	GO:0016491	MTR_4g021410	Mtr.37705.1.S1_at	1	0.643352	0.204056	0.551448	0.941901	0.697138
TC179315	1	1.0356	5.69165	1.5	0.78825	0.828346	1	1	3.07806e-06	0.00401657	0.999884	0.720068	fermentation.aldehyde dehydrogenase	(at3g24503 : 533.0) Arabidopsis thaliana aldehyde dehydrogenase AtALDH1a mRNA. a sinapaldehyde dehydrogenase catalyzes both the oxidation of coniferylaldehyde and sinapaldehyde forming ferulic acid and sinapic acid, respectively; aldehyde dehydrogenase 2C4 (ALDH2C4); FUNCTIONS IN: 3-chloroallyl aldehyde dehydrogenase activity, coniferyl-aldehyde dehydrogenase activity, aldehyde dehydrogenase (NAD…				1	0.937022	0.000373	0	0.834551	0.41161
TC191392	1	2.04788	10.0245	1.37561	0.264708	1.72429	1	0.999983	0.000493613	0.999983	0.403427	0.997785	not assigned.unknown	no hits & (original description: | TC191392_6 similar to UniRef100_A7PDA4 Cluster: Chromosome chr17 scaffold_12, whole genome shotgun sequence; n=1; Vitis vinifera|Rep: Chromosome chr17 scaffold_12, whole genome shotgun sequence - Vitis vinifera (Grape), partial (45%))				1	0.452466	0.063442	0.761994	0.412494	0.752235
I3S9I1	1	1.85414	4.01348	1.23624	0.315935	1.2348	1	0.433303	5.74767e-05	0.999976	0.405284	0.999999	lipid metabolism.'exotics' (steroids, squalene etc).squalene synthase	(at4g34640 : 648.0) Encodes squalene synthase, which converts two molecules of farnesyl diphosphate (FPP) into squalene via an intermediate: presqualene diphosphate (PSPP). It is generally thought to be one of the key enzymes of sterol biosynthesis, since it catalyzes the first pathway-specific reaction of the sterol branch of the isoprenoid pathway.; squalene synthase 1 (SQS1); FUNCTIONS IN: far…	GO:0004310	I3S9I1		1	0.242483	0.00812	0.885024	0.384315	0.660859
G7ILF2	1	0.851586	3.38072	1.15132	0.754751	0.776356	1	0.999998	0.031634	0.289641	0.995408	0.97249	protein.synthesis.ribosomal protein.eukaryotic.60S subunit.L26	(gnl|cdd|38611 : 172.0) no description available & (at5g67510 : 160.0) Translation protein SH3-like family protein; FUNCTIONS IN: structural constituent of ribosome, protein binding; INVOLVED IN: translation; LOCATED IN: cytosolic ribosome, cytosolic large ribosomal subunit, large ribosomal subunit; EXPRESSED IN: 23 plant structures; EXPRESSED DURING: 13 growth stages; CONTAINS InterPro DOMAIN/s:…	GO:0003735	MTR_2g012450	Mtr.12438.1.S1_at	1	0.788704	0.13842	0.240845	0.734416	0.585224
I3SL69	1	3.4547	2.43922	1.04139	0.711421	6.56661	1	0.208807	1.2467e-05	1	1	0.00253203	not assigned.no ontology	(at2g31670 : 210.0) Stress responsive alpha-beta barrel domain protein; FUNCTIONS IN: molecular_function unknown; INVOLVED IN: biological_process unknown; LOCATED IN: peroxisome, chloroplast stroma, chloroplast; EXPRESSED IN: 22 plant structures; EXPRESSED DURING: 17 growth stages; CONTAINS InterPro DOMAIN/s: Stress responsive alpha-beta barrel (InterPro:IPR013097), Dimeric alpha-beta barrel (Int…				1	0.390761	0.056389	0.969318	0.443193	0.084829
AJ388813	1	0.654426	7.45623	1.01428	1.64104	1.38408	1	0.931541	6.66134e-14	1	0.92676	0.97188	not assigned.unknown.not_mercatorable	AJ388813_1 | AJ388813_1 homologue to UniRef100_A7PUS5 Cluster: Chromosome chr4 scaffold_32, whole genome shotgun sequence; n=1; Vitis vinifera|Rep: Chromosome chr4 scaffold_32, whole genome shotgun sequence - Vitis vinifera (Grape), partial (61%)				1	0.567457	0.003081	0.985489	0.524813	0.548049
B7FJ59	1	1.27636	3.51856	0.96388	0.703505	0.339096	1	0.9996	1.45108e-07	1	0.965639	0.0869509	lipid metabolism.FA synthesis and FA elongation.ACP desaturase	(q42807|stad_soybn : 719.0) Acyl-[acyl-carrier-protein] desaturase, chloroplast precursor (EC 1.14.19.2) (Stearoyl-ACP desaturase) - Glycine max (Soybean) & (at2g43710 : 655.0) Encodes a stearoyl-ACP desaturase, involved in fatty acid desaturation. The ssi2 mutants have increased 18:0 and reduced 18:1 fatty acids. Exogenous application of glycerol to wild type plants mimics the ssi2 mutant phenot…	GO:0006631	B7FJ59		1	0.725109	0.003504	0.982941	0.550533	0.0247855
B7FIM7	1	1.51376	11.0274	0.949816	0.841194	3.52718	1	0.999929	3.00746e-09	1	0.999999	0.0028395	nucleotide metabolism.phosphotransfer and pyrophosphatases.misc	(at5g09650 : 439.0) Encodes a protein with inorganic pyrophosphatase activity.; pyrophosphorylase 6 (PPa6); FUNCTIONS IN: inorganic diphosphatase activity, pyrophosphatase activity; INVOLVED IN: in 7 processes; LOCATED IN: thylakoid, chloroplast, chloroplast stroma, membrane, chloroplast envelope; EXPRESSED IN: 26 plant structures; EXPRESSED DURING: 14 growth stages; CONTAINS InterPro DOMAIN/s: I…	GO:0000165	MTR_2g010430	Mtr.51074.1.S1_at	1	0.686447	0.000218	0.952356	0.778789	0.291594
G7JTH6	1	4.42631	20.8103	0.926442	1.87799	0.969512	1	0.501369	1.066e-08	1	0.999972	1	secondary metabolism.phenylpropanoids	(gnl|cdd|85101 : 260.0) no description available & (gnl|cdd|38388 : 244.0) no description available & (at5g54160 : 217.0) A caffeic acid/5-hydroxyferulic acid O-methyltransferase. Interacts with 14-4-3 proteins in yeast 2 hybrid assay. AtOMT1 (At5g54160) encodes a flavonol 3Ã­-O-methyltransferase that is highly active towards quercetin and myricetin. The substrate specificity identifies the enzym…				1	0.6451	0.000186	0.92222	0.310128	0.959432
TC185099	1	1.05731	2.09828	0.878633	0.997056	0.212173	1	1	0.0110829	0.99999	1	0.168349	protein.folding	(at5g26360 : 984.0) TCP-1/cpn60 chaperonin family protein; FUNCTIONS IN: unfolded protein binding, ATP binding; INVOLVED IN: protein folding, cellular protein metabolic process; EXPRESSED IN: 22 plant structures; EXPRESSED DURING: 13 growth stages; CONTAINS InterPro DOMAIN/s: Chaperonin Cpn60/TCP-1 (InterPro:IPR002423), Chaperone, tailless complex polypeptide 1 (InterPro:IPR017998), T-complex pro…				1	0.947212	0.141522	0.76119	1	0.0249379
I3RZ63	1	1.06146	6.89926	0.872115	1.30049	1.58452	1	1	6.28327e-07	0.999997	0.999271	0.995578	protein.degradation	(at1g16470 : 427.0) Encodes 20S proteasome subunit PAB1 (PAB1).; proteasome subunit PAB1 (PAB1); FUNCTIONS IN: peptidase activity, endopeptidase activity, threonine-type endopeptidase activity; INVOLVED IN: response to zinc ion, ubiquitin-dependent protein catabolic process; LOCATED IN: proteasome core complex, proteasome complex, cytosolic ribosome; EXPRESSED IN: 24 plant structures; EXPRESSED D…	GO:0000502	I3RZ63		1	0.964246	0.008168	0.878449	0.587097	0.459623
I3T0U9	1	1.39636	4.49922	0.693025	0.818538	0.867012	1	0.992385	9.29701e-13	0.950002	0.999167	0.999957	amino acid metabolism.synthesis.histidine.histidinol dehydrogenase	(q5nay4|hisx_orysa : 553.0) Histidinol dehydrogenase, chloroplast precursor (EC 1.1.1.23) (HDH) - Oryza sativa (Rice) & (at5g63890 : 543.0) Encodes histidinol dehydrogenase. Up-regulated in response to UV-B.; histidinol dehydrogenase (HDH); FUNCTIONS IN: histidinol dehydrogenase activity; INVOLVED IN: response to UV, pollen development; LOCATED IN: chloroplast, chloroplast stroma; EXPRESSED IN: 2…	GO:0000105	I3T0U9		1	0.637858	4.22e-05	0.499487	0.829279	0.778927
G7KRJ1	1	1.09968	5.73508	0.403754	0.818433	0.977137	1	1	7.99433e-10	0.183581	0.999043	1	protein.synthesis.initiation	(at5g36230 : 640.0) ARM repeat superfamily protein; FUNCTIONS IN: binding, translation initiation factor activity; INVOLVED IN: regulation of translational initiation; LOCATED IN: membrane; EXPRESSED IN: 24 plant structures; EXPRESSED DURING: 13 growth stages; CONTAINS InterPro DOMAIN/s: eIF4-gamma/eIF5/eIF2-epsilon (InterPro:IPR003307), Armadillo-type fold (InterPro:IPR016024); BEST Arabidopsis …	GO:0003743	MTR_7g080110	Mtr.23881.1.S1_at	1	0.936015	0.003563	0.272252	0.512516	0.973462
B7FMA7	1	0.812343	1.86792	8.56692	0.774604	1.33988	1	0.999957	6.17533e-11	2.15383e-14	0.999558	0.983344	signalling.G-proteins	(gnl|cdd|35300 : 341.0) no description available & (at4g02080 : 339.0) A member of ARF-like GTPase family. A thaliana has 21 members, in two subfamilies, ARF and ARF-like (ARL) GTPases.; secretion-associated RAS super family 2 (SAR2); FUNCTIONS IN: GTP binding; INVOLVED IN: intracellular protein transport; LOCATED IN: plasma membrane; EXPRESSED IN: 26 plant structures; EXPRESSED DURING: 15 growth…	GO:0000166	B7FMA7		1	0.820636	0.003302	0.000178665	0.541492	0.752406
TC179973	1	0.641456	1.814	5.9066	0.922795	1.25726	1	0.999999	0.0169942	0.0102893	1	1	transport.unspecified cations	(at5g13490 : 360.0) Encodes mitochondrial ADP/ATP carrier; ADP/ATP carrier 2 (AAC2); FUNCTIONS IN: protein binding, binding, copper ion binding, ATP:ADP antiporter activity; INVOLVED IN: transport, purine nucleotide transport; LOCATED IN: mitochondrial envelope, mitochondrion, mitochondrial inner membrane, plasma membrane, membrane; EXPRESSED IN: 27 plant structures; EXPRESSED DURING: 16 growth s…				1	0.632308	0.411496	0.00726705	0.947664	0.793144
G7L532	1	0.856005	0.269278	7.86288	0.529113	0.536354	1	1	0.0118904	4.13951e-10	0.995058	0.999964	not assigned.unknown	(original description: | UniRef100_G7L532 60s acidic ribosomal protein n=1 Tax=Medicago truncatula RepID=G7L532_MEDTR __***__ Medtr7g118060.2 | Medtr7g118060.2 | 60S acidic ribosomal protein | HC | chr7:49000718-48999778 | 20130731 __***__ Medtr7g118060.1 | Medtr7g118060.1 | 60S acidic ribosomal protein | HC | chr7:49000638-48999939 | 20130731)	GO:0003735	MTR_7g118060	Mtr.18244.1.S1_at	1	0.777984	0.384554	0.000882084	0.229954	0.545807
TC184373	1	0.260113	0.307636	6.27649	0.662271	3.84228	1	0.0932016	0.000456633	5.20233e-06	0.653341	0.0141273	glycolysis.cytosolic branch.enolase	(at1g74030 : 469.0) Encodes the plastid-localized phosphoenolpyruvate enolase. Mutant plants have abnormal trichomes.; enolase 1 (ENO1); FUNCTIONS IN: phosphopyruvate hydratase activity; INVOLVED IN: trichome morphogenesis; LOCATED IN: chloroplast; EXPRESSED IN: 26 plant structures; EXPRESSED DURING: 13 growth stages; CONTAINS InterPro DOMAIN/s: Enolase (InterPro:IPR000941), Enolase, C-terminal (…				1	0.001287	0.098461	0.000818172	0.596511	0.0500583
I3S210	1	1.50739	0.363606	5.59288	1.3063	1.49229	1	0.0662387	0.00911814	4.24741e-07	0.276286	0.0820893	transport.potassium	(at1g04690 : 588.0) potassium channel beta subunit 1 (KAB1); FUNCTIONS IN: oxidoreductase activity, potassium channel activity; INVOLVED IN: oxidation reduction, potassium ion transport, transmembrane transport; LOCATED IN: plasma membrane, membrane; EXPRESSED IN: 24 plant structures; EXPRESSED DURING: 14 growth stages; CONTAINS InterPro DOMAIN/s: Aldo/keto reductase (InterPro:IPR001395), Potassi…	GO:0005886	MTR_1g047250	Mtr.8655.1.S1_at	1	2.46e-05	0.109567	0.0403266	0.297524	0.141537
B7FGM7	1	0.741201	0.16187	5.37184	0.716632	0.774222	1	0.959507	2.39808e-14	2.72005e-14	0.962516	0.997776	protein.synthesis.ribosomal protein.eukaryotic.40S subunit.S25	(gnl|cdd|86293 : 132.0) no description available & (at2g21580 : 129.0) Ribosomal protein S25 family protein; FUNCTIONS IN: structural constituent of ribosome; INVOLVED IN: translation; LOCATED IN: cytosolic small ribosomal subunit, cytosolic ribosome, ribosome, plasma membrane; EXPRESSED IN: 23 plant structures; EXPRESSED DURING: 13 growth stages; CONTAINS InterPro DOMAIN/s: Ribosomal protein S25…	GO:0005840	MTR_2g086610	Mtr.40786.1.S1_at	1	0.263668	0.004194	0.000584328	0.53435	0.720224
A6XJ26	1	1.66614	0.134817	4.2416	1.42966	1.5385	1	0.999166	0.00553211	0.000532383	0.999107	0.993766	redox.thioredoxin	(at2g17420 : 523.0) NADPH-dependent thioredoxin reductase, major cytosolic isoform; NADPH-dependent thioredoxin reductase A (NTRA); FUNCTIONS IN: thioredoxin-disulfide reductase activity; INVOLVED IN: in 6 processes; LOCATED IN: cytosol, mitochondrial matrix; EXPRESSED IN: male gametophyte, guard cell, cultured cell, pollen tube, leaf; EXPRESSED DURING: L mature pollen stage, M germinated pollen …	GO:0004791	A6XJ26		1	0.605966	0.000108	0.0104997	0.808705	0.767925
B7FH57	1	1.54706	0.119173	0.625965	1.34014	1.75138	1	0.690629	3.36764e-07	0.0244184	0.999978	0.987357	protein.synthesis.ribosomal protein.eukaryotic.60S subunit.L21	(at1g09690 : 265.0) Translation protein SH3-like family protein; FUNCTIONS IN: structural constituent of ribosome; INVOLVED IN: translation; LOCATED IN: ribosome, cytosolic large ribosomal subunit; EXPRESSED IN: juvenile leaf, pollen tube; CONTAINS InterPro DOMAIN/s: Translation protein SH3-like (InterPro:IPR008991), Ribosomal protein L21e (InterPro:IPR001147), Ribosomal protein L21e, conserved s…	GO:0003735	B7FH57		1	0.470607	0.00916	0.00869329	0.87031	0.624228
B7FH04	1	1.13123	0.198641	0.413641	1.14277	0.656093	1	0.989518	2.53588e-05	1.61075e-06	0.993675	0.472266	protein.synthesis.ribosomal protein.eukaryotic.60S subunit.L31	(q9mav7|rl31_pangi : 136.0) 60S ribosomal protein L31 - Panax ginseng (Korean ginseng) & (at2g19740 : 134.0) Ribosomal protein L31e family protein; FUNCTIONS IN: structural constituent of ribosome; INVOLVED IN: translation, ribosome biogenesis; LOCATED IN: cytosolic ribosome, ribosome, cytosolic large ribosomal subunit, chloroplast, plasma membrane; EXPRESSED IN: 22 plant structures; EXPRESSED DU…	GO:0003735	B7FH04		1	0.781352	0.005834	0.0003436	0.538317	0.383862
G7JTY4	1	1.15904	0.407815	0.249134	6.56722	1.41192	1	0.964176	0.000923086	2.29858e-06	6.21553e-05	0.999999	amino acid metabolism.synthesis.aspartate family.lysine.LL-diaminopimelic acid aminotransferase	(at4g33680 : 739.0) Involved in disease resistance against Pseudomonas syringae. mutants have elevated SA levels, a low level of spontaneous cell death, callose deposition, and enlarged cells in leaves. genetically maps on chr 4 between L23H3 and nga1139.; ABERRANT GROWTH AND DEATH 2 (AGD2); FUNCTIONS IN: transaminase activity, copper ion binding, L,L-diaminopimelate aminotransferase activity; IN…	GO:0003824	MTR_4g092620	Mtr.35707.1.S1_at	1	0.72959	0.056174	0.0256378	0.000310776	0.666302
TC195976	1	0.614063	0.15663	0.192227	1.34938	1.59639	1	0.962992	2.46452e-08	5.24872e-09	0.0139096	0.821445	stress.biotic	(at4g33720 : 135.0) CAP (Cysteine-rich secretory proteins, Antigen 5, and Pathogenesis-related 1 protein) superfamily protein; FUNCTIONS IN: molecular_function unknown; INVOLVED IN: biological_process unknown; LOCATED IN: endomembrane system, extracellular region; EXPRESSED IN: root; CONTAINS InterPro DOMAIN/s: Allergen V5/Tpx-1 related, conserved site (InterPro:IPR018244), Allergen V5/Tpx-1 rela…				1	0.720224	0.002373	0.00107144	0.128224	0.393843
I3SZ22	1	0.675638	0.19806	0.176777	0.147992	0.711935	1	0.933246	0.00046393	0.0166607	0.00133079	0.98733	misc.myrosinases-lectin-jacalin	(at1g78860 : 410.0) curculin-like (mannose-binding) lectin family protein, low similarity to Ser/Thr protein kinase (Zea mays) GI:2598067; contains Pfam profile PF01453: Lectin (probable mannose binding) but not the protein kinase domain of the Z. mays protein; D-mannose binding lectin protein with Apple-like carbohydrate-binding domain; FUNCTIONS IN: sugar binding; LOCATED IN: cell wall, plant-t…				1	0.450252	0.012142	0.00733041	0.244295	0.473371
G7IH64	1	2.1753	0.211258	0.16108	0.0948141	0.501759	1	0.664737	0.0137354	0.00759473	4.21514e-05	0.462812	misc.myrosinases-lectin-jacalin	(at1g78860 : 399.0) curculin-like (mannose-binding) lectin family protein, low similarity to Ser/Thr protein kinase (Zea mays) GI:2598067; contains Pfam profile PF01453: Lectin (probable mannose binding) but not the protein kinase domain of the Z. mays protein; D-mannose binding lectin protein with Apple-like carbohydrate-binding domain; FUNCTIONS IN: sugar binding; LOCATED IN: cell wall, plant-t…		MTR_2g076590	Mtr.15261.1.S1_s_at	1	0.412494	0.04047	0.00847225	0.143051	0.0211912
EY476909	1	0.200812	0.18906	0.119667	0.306249	0.109557	1	0.94503	0.00662541	1.04741e-05	0.0297045	4.667e-05	protein.synthesis.ribosomal protein.eukaryotic.60S subunit.L7A	(p35685|rl7a_orysa : 309.0) 60S ribosomal protein L7a - Oryza sativa (Rice) & (at3g62870 : 285.0) Ribosomal protein L7Ae/L30e/S12e/Gadd45 family protein; FUNCTIONS IN: structural constituent of ribosome; INVOLVED IN: translation; LOCATED IN: cytosolic ribosome, cytosolic large ribosomal subunit, plasma membrane, membrane; EXPRESSED IN: 25 plant structures; EXPRESSED DURING: 13 growth stages; CONT…				1	0.364981	0.00185	0.00622486	0.0245121	0.178998
G7KSB3	1	0.671953	0.0598259	0.0889275	0.288648	0.0757247	1	0.668727	3.19024e-07	7.25925e-07	0.953092	2.81379e-06	fermentation.PDC	(at4g33070 : 986.0) Thiamine pyrophosphate dependent pyruvate decarboxylase family protein; FUNCTIONS IN: in 6 functions; LOCATED IN: membrane; EXPRESSED IN: 11 plant structures; EXPRESSED DURING: 4 anthesis, C globular stage, F mature embryo stage, petal differentiation and expansion stage, E expanded cotyledon stage; CONTAINS InterPro DOMAIN/s: TPP-binding enzyme, conserved site (InterPro:IPR00…	GO:0003824	MTR_7g069500	Mtr.37390.1.S1_at	1	0.592717	0.018975	0.00507197	0.507807	0.000208508
G8A186	1	0.785625	0.204058	0.573648	0.636758	1.132	1	0.999696	0.00045958	0.0643428	0.999996	1	protein.synthesis.ribosomal protein.eukaryotic.60S subunit.L21	(at1g09690 : 266.0) Translation protein SH3-like family protein; FUNCTIONS IN: structural constituent of ribosome; INVOLVED IN: translation; LOCATED IN: ribosome, cytosolic large ribosomal subunit; EXPRESSED IN: juvenile leaf, pollen tube; CONTAINS InterPro DOMAIN/s: Translation protein SH3-like (InterPro:IPR008991), Ribosomal protein L21e (InterPro:IPR001147), Ribosomal protein L21e, conserved s…	GO:0003735	MTR_7g107420		1	0.859733	6.07e-05	0.29916	0.6749	0.90308
B7FL54	1	0.770168	0.229039	0.317525	0.235236	0.645703	1	0.476197	9.84885e-07	0.0789212	3.77436e-05	1	protein.synthesis.ribosomal protein.eukaryotic.60S subunit.L14	(p55844|rl14_pea : 203.0) Probable 60 ribosomal protein L14 (Hydroxyproline-rich glycoprotein HRGP1) - Pisum sativum (Garden pea) & (at2g20450 : 185.0) Ribosomal protein L14; FUNCTIONS IN: structural constituent of ribosome; INVOLVED IN: translation, ribosome biogenesis; LOCATED IN: ribosome, cytosolic large ribosomal subunit, endoplasmic reticulum, vacuole; EXPRESSED IN: 23 plant structures; EXP…	GO:0003735	MTR_4g120770	Mtr.40358.1.S1_at	1	0.138533	0.019051	0.370821	0.0243801	0.718268
contig_88477_2.1	1	0.912425	0.671202	1.22929	1.27337	0.720783	1	0.999474	0.0160039	0.46148	0.335861	0.176769	protein.synthesis.ribosomal protein.eukaryotic.40S subunit.S3A	(p33444|rs3a_catro : 424.0) 40S ribosomal protein S3a (CYC07 protein) - Catharanthus roseus (Rosy periwinkle) (Madagascar periwinkle) & (at3g04840 : 411.0) Ribosomal protein S3Ae; FUNCTIONS IN: structural constituent of ribosome; INVOLVED IN: translation; LOCATED IN: cytosolic small ribosomal subunit, cytosolic ribosome, plasma membrane, chloroplast; EXPRESSED IN: 27 plant structures; EXPRESSED D…				1	0.726406	0.071597	0.323883	0.148532	0.357032
CX534757	1	0.873447	0.12842	0.449639	0.798333	0.895016	1	1	7.41962e-13	0.563741	0.999988	1	not assigned.unknown.not_mercatorable	CX534757_1 | CX534757_1 weakly similar to UniRef100_O23547 Cluster: Expansin-like B1 precursor; n=2; Arabidopsis thaliana|Rep: Expansin-like B1 precursor - Arabidopsis thaliana (Mouse-ear cress), partial (21%)				1	0.860256	0.01022	0.056121	0.384315	0.917075
G7KPN3	1	1.17992	0.15478	1.53361	0.873553	1.27075	1	0.999738	2.42029e-14	0.803661	0.999999	0.999007	N-metabolism.N-degradation.glutamate dehydrogenase	(at3g03910 : 773.0) GDH3 encodes a member of the glutamate dehydrogenease family. Its expression is upregulated in response to cytokinin and it may play a role in the control of nitrogen metabolism in leaf development.; glutamate dehydrogenase 3 (GDH3); FUNCTIONS IN: oxidoreductase activity, acting on the CH-NH2 group of donors, NAD or NADP as acceptor, oxidoreductase activity, binding, catalytic…	GO:0006520	MTR_6g029460	Mtr.43170.1.S1_s_at	1	0.624228	0.006424	0.456575	0.298558	0.603936
contig_13001_1.1	1	0.962016	0.149604	0.606208	0.833404	0.935754	1	1	2.13163e-14	0.880568	0.999833	1	amino acid metabolism.degradation.glutamate family.arginine	(at4g08870 : 290.0) Encodes one of the two arginase in the genome. Gene expression is enhanced by methyl jasmonate treatment.; Arginase/deacetylase superfamily protein; FUNCTIONS IN: arginase activity, cobalt ion binding, agmatinase activity; INVOLVED IN: response to jasmonic acid stimulus, polyamine metabolic process; LOCATED IN: mitochondrion; EXPRESSED IN: sepal vascular system, cotyledon vasc…				1	0.964296	0.001508	0.4795	0.732104	0.924552
G7JNF5	1	1.37319	0.246643	1.48752	1.0698	0.653813	1	0.998674	4.26603e-10	0.949674	1	0.963061	redox.ascorbate and glutathione.ascorbate	(at4g35000 : 434.0) Encodes a microsomal ascorbate peroxidase APX3. Ascorbate peroxidases are enzymes that scavenge hydrogen peroxide in plant cells. Eight types of APX have been described for Arabidopsis: three cytosolic (APX1, APX2, APX6), two chloroplastic types (stromal sAPX, thylakoid tAPX), and three microsomal (APX3, APX4, APX5) isoforms. The APX3 protein interacts with AKR2 (ankyrin-conta…	GO:0004601	MTR_4g073410	Mtr.49393.1.S1_at	1	0.761016	0.01721	0.546704	0.817538	0.314913
G7J4Y3	1	0.88048	0.299999	1.54191	1.95426	1.61405	1	1	2.69732e-07	0.955499	0.132792	0.771011	redox.ascorbate and glutathione.ascorbate	(at1g77490 : 483.0) Encodes a chloroplastic thylakoid ascorbate peroxidase tAPX. Ascorbate peroxidases are enzymes that scavenge hydrogen peroxide in plant cells. Eight types of APX have been described for Arabidopsis: three cytosolic (APX1, APX2, APX6), two chloroplastic types (stromal sAPX, thylakoid tAPX), and three microsomal (APX3, APX4, APX5) isoforms.; thylakoidal ascorbate peroxidase (TAP…	GO:0004601	MTR_3g088160	Mtr.12216.1.S1_at	1	0.906659	0.001309	0.672404	0.356875	0.0513805
G7IF49	1	0.553846	0.562065	0.868421	1.12172	0.808031	1	0.0529976	0.0299365	0.97777	0.993981	0.897366	protein.synthesis.ribosomal protein.eukaryotic.60S subunit.L22	(at3g05560 : 165.0) Ribosomal L22e protein family; FUNCTIONS IN: structural constituent of ribosome; INVOLVED IN: translation; LOCATED IN: cytosolic ribosome, ribosome, cytosolic large ribosomal subunit, plasma membrane; EXPRESSED IN: 22 plant structures; EXPRESSED DURING: 13 growth stages; CONTAINS InterPro DOMAIN/s: Ribosomal protein L22e (InterPro:IPR002671); BEST Arabidopsis thaliana protein …	GO:0003735	MTR_1g088450	Mtr.24899.1.S1_at	1	0.074365	0.240244	0.25745	0.295514	0.645043
G7INA7	1	0.743416	0.252775	0.535204	0.868522	6.2653	1	0.999997	0.0271665	0.994151	1	0.000381661	not assigned.unknown	(original description: | UniRef100_G7INA7 ABA-responsive protein ABR17 n=1 Tax=Medicago truncatula RepID=G7INA7_MEDTR __***__ Medtr2g035220.1 | Medtr2g035220.1 | ABA-responsive protein | HC | chr2:13541138-13542216 | 20130731)	GO:0006952	MTR_2g035220	Mtr.10317.1.S1_at	1	0.854227	0.365155	0.2408	0.918469	0.00601174
TC180816	1	0.505395	0.393884	1.38721	1.32091	1.07277	1	0.510194	8.23785e-14	0.995573	0.999978	1	secondary metabolism.flavonoids.flavonols	(at1g17020 : 152.0) Encodes a novel member of the Fe(II)/ascorbate oxidase gene family; senescence-related gene.; senescence-related gene 1 (SRG1); CONTAINS InterPro DOMAIN/s: Oxoglutarate/iron-dependent oxygenase (InterPro:IPR005123); BEST Arabidopsis thaliana protein match is: 2-oxoglutarate (2OG) and Fe(II)-dependent oxygenase superfamily protein (TAIR:AT1G17010.1); Has 8560 Blast hits to 8517…				1	0.574953	0.000106	0.689226	0.616107	0.91439
TC179404	1	0.261638	0.134853	1.15827	0.146676	0.195833	1	0.0597279	0.00971995	0.999426	0.0104912	0.000443704	secondary metabolism.isoprenoids.mevalonate pathway.mevalonate diphosphate decarboxylase	(at3g54250 : 603.0) GHMP kinase family protein; FUNCTIONS IN: diphosphomevalonate decarboxylase activity, kinase activity, ATP binding; INVOLVED IN: isoprenoid biosynthetic process, phosphorylation; LOCATED IN: cellular_component unknown; EXPRESSED IN: 19 plant structures; EXPRESSED DURING: 9 growth stages; CONTAINS InterPro DOMAIN/s: Diphosphomevalonate decarboxylase (InterPro:IPR005935), Riboso…				1	0.03931	0.00247	0.817538	0.129822	0.0866749
CX549945	1	0.371339	0.0708932	1.52155	1.12225	12.0322	1	0.60143	1.17651e-05	0.999536	1	1.45956e-05	mitochondrial electron transport / ATP synthesis.NADH-DH.localisation not clear	(at4g02580 : 277.0) NADH-ubiquinone oxidoreductase 24 kDa subunit, putative; FUNCTIONS IN: NADH dehydrogenase (ubiquinone) activity, zinc ion binding; INVOLVED IN: response to oxidative stress, mitochondrial electron transport, NADH to ubiquinone; LOCATED IN: mitochondrion, mitochondrial respiratory chain complex I, respiratory chain complex I; EXPRESSED IN: 24 plant structures; EXPRESSED DURING:…				1	0.626222	4.27e-05	0.762455	0.888596	4.37052e-05
I3TAF1	1	0.795712	0.38059	1.15276	0.221228	0.825538	1	0.96684	0.00643583	0.999712	0.179505	0.991782	protein.synthesis.ribosomal protein.eukaryotic.60S subunit.L28	(at4g29410 : 173.0) Ribosomal L28e protein family; FUNCTIONS IN: structural constituent of ribosome; INVOLVED IN: translation, ribosome biogenesis; LOCATED IN: ribosome, cytosolic large ribosomal subunit, plasma membrane; EXPRESSED IN: 23 plant structures; EXPRESSED DURING: 13 growth stages; CONTAINS InterPro DOMAIN/s: Ribosomal protein L28e (InterPro:IPR002672); BEST Arabidopsis thaliana protein…	GO:0003735	MTR_8g015570		1	0.517637	0.320136	0.614442	0.00820619	0.162416
TC181203	1	1.05443	0.0979895	1.33237	0.464626	2.08638	1	1	1.06908e-09	0.999813	0.344058	0.930889	misc.GDSL-motif lipase	(at3g11210 : 144.0) SGNH hydrolase-type esterase superfamily protein; FUNCTIONS IN: hydrolase activity, hydrolase activity, acting on ester bonds, carboxylesterase activity; INVOLVED IN: lipid metabolic process; LOCATED IN: cellular_component unknown; EXPRESSED IN: 20 plant structures; EXPRESSED DURING: 12 growth stages; CONTAINS InterPro DOMAIN/s: Esterase, SGNH hydrolase-type, subgroup (InterPr…				1	0.955358	0.0003	0.681086	0.53435	0.433227
B7FGS0	1	1.60726	0.43048	0.870972	1.03232	0.85787	1	0.876782	0.0351732	0.999925	1	0.999762	protein.synthesis.ribosomal protein.eukaryotic.60S subunit.L13	(at3g49010 : 298.0) Encodes 60S ribosomal protein L13. Homolog of human breast basic conserved 1 (BBC1).; breast basic conserved 1 (BBC1); FUNCTIONS IN: structural constituent of ribosome; INVOLVED IN: translation, ribosome biogenesis; LOCATED IN: in 6 components; EXPRESSED IN: 24 plant structures; EXPRESSED DURING: 14 growth stages; CONTAINS InterPro DOMAIN/s: Ribosomal protein L13e (InterPro:IP…	GO:0003735	MTR_1g022165		1	0.308446	0.238271	0.774242	0.936394	0.816886
B7FIZ2	1	1.02554	0.43739	1.06188	0.954924	1.06448	1	1	0.011142	0.999994	1	1	mitochondrial electron transport / ATP synthesis.NADH-DH.localisation not clear	(at2g20360 : 559.0) NAD(P)-binding Rossmann-fold superfamily protein; FUNCTIONS IN: coenzyme binding, binding, catalytic activity; INVOLVED IN: response to salt stress; LOCATED IN: mitochondrion, respiratory chain complex I, membrane; EXPRESSED IN: 27 plant structures; EXPRESSED DURING: 16 growth stages; CONTAINS InterPro DOMAIN/s: NAD-dependent epimerase/dehydratase (InterPro:IPR001509), NAD(P)-…	GO:0005747	MTR_1g069455	Mtr.43164.1.S1_at	1	0.924832	0.174115	0.883315	0.886789	0.733009
I3T2S6	1	0.790208	0.153831	1.15494	1.35782	1.46752	1	0.999993	3.33876e-09	1	0.999693	0.999886	Co-factor and vitamine metabolism.riboflavin.riboflavin synthase	(at2g44050 : 273.0) 6,7-dimethyl-8-ribityllumazine synthase / DMRL synthase / lumazine synthase / riboflavin synthase [Arabidopsis thaliana]. Acts in the jasmonic acid signaling pathway.; COI1 SUPPRESSOR1 (COS1); FUNCTIONS IN: 6,7-dimethyl-8-ribityllumazine synthase activity; INVOLVED IN: riboflavin biosynthetic process, jasmonic acid mediated signaling pathway; LOCATED IN: chloroplast stroma, ch…	GO:0009231	I3T2S6		1	0.748554	0.005718	0.941901	0.416633	0.48897
AL389014	1	1.1195	0.330436	0.925853	1.36456	1.44039	1	0.9999	0.0359818	1	0.997912	0.998869	not assigned.unknown	no hits & (original description: | AL389014_1 homologue to UniRef100_Q2HVS3 Cluster: Ribosomal protein L34e; n=1; Medicago truncatula|Rep: Ribosomal protein L34e - Medicago truncatula (Barrel medic), partial (82%))				1	0.856513	0.132202	0.871894	0.560581	0.677575
TC188241	1.45045	0.675676	0.42411	1.11209	0.941176	0.776325	0.999756	0.819974	0.00645023	1	1	0.998188	amino acid metabolism.synthesis.central amino acid metabolism.aspartate.aspartate aminotransferase	(p28011|aat1_medsa : 850.0) Aspartate aminotransferase 1 (EC 2.6.1.1) (Transaminase A) - Medicago sativa (Alfalfa) & (at5g11520 : 742.0) Encodes the chloroplastic isozyme of aspartate aminotransferase. Involved in aspartate biosynthesis and nitrogen metabolism. mRNA is expressed in senescing leaves.; aspartate aminotransferase 3 (ASP3); FUNCTIONS IN: L-aspartate:2-oxoglutarate aminotransferase ac…				0.774851	0.489367	0.199549	0.778789	0.924832	0.616107
TC182277	1	0.614251	0.406012	0.878472	1.10211	1.21993	1	0.997124	0.0353978	1	1	0.999999	misc.peroxidases	(gnl|cdd|29388 : 463.0) no description available & (at2g38380 : 339.0) Peroxidase superfamily protein; FUNCTIONS IN: peroxidase activity, heme binding; INVOLVED IN: response to zinc ion, response to salt stress; LOCATED IN: plant-type cell wall; EXPRESSED IN: stem, root; CONTAINS InterPro DOMAIN/s: Haem peroxidase (InterPro:IPR010255), Plant peroxidase (InterPro:IPR000823), Peroxidases heam-ligan…				1	0.653007	0.27133	0.849951	0.877729	0.90457
BQ150421	1	0.923289	0.090588	1.03448	1.00058	1.25562	1	0.999788	4.91892e-07	1	1	0.744799	not assigned.unknown	no hits & (original description: | BQ150421_1 UniRef100_A2IBL2 Cluster: Histone H2B; n=1; Nicotiana benthamiana|Rep: Histone H2B - Nicotiana benthamiana, partial (54%))				1	0.862486	0.001357	0.633068	1	0.323983
B7FJA2	1	0.908774	0.293597	1.21631	1.18886	0.240017	1	1	5.31569e-06	1	0.999343	0.000776818	redox.ascorbate and glutathione	(at5g52240 : 213.0) Encodes a protein with similarity to progesterone-binding proteins in animals. Has been shown to bind steroids in vitro. Expressed in aerial portions of the plant excluding mature flowers and siliques. Antisense experiments suggest a role in inhibition of hypocotyl cell elongation. Expression is suppressed light grown seedlings transferred to the dark.; membrane steroid bindin…				1	0.843083	0.039623	0.774656	0.86475	0.000325524
TC174151	1	0.377434	0.658293	0.776542	6.49345	0.892532	1	0.900929	0.0013223	1	0.000136985	1	redox.misc	(at5g20080 : 387.0) FAD/NAD(P)-binding oxidoreductase; FUNCTIONS IN: cytochrome-b5 reductase activity, copper ion binding; INVOLVED IN: response to salt stress; LOCATED IN: mitochondrion, plant-type cell wall; EXPRESSED IN: 23 plant structures; EXPRESSED DURING: 14 growth stages; CONTAINS InterPro DOMAIN/s: Ferredoxin reductase-type FAD-binding domain (InterPro:IPR017927), Oxidoreductase FAD/NAD(…				1	0.463071	0.233767	0.836653	0.0233813	0.936394
Medtr4g011000	1	1.24758	0.0474069	0.921725	1.58914	0.967434	1	0.999982	2.09832e-14	1	0.98681	1	not assigned.unknown	alba DNA/RNA-binding protein		MTR_4g011000		0.754914	0.737608	0.0135587	0.533452	0.950763	0.52418
TC175338	1	0.773247	0.279186	0.867893	0.907201	0.824745	1	0.999995	0.000330811	1	0.999942	1	DNA.repair	(at5g38470 : 438.0) Encodes a member of the RADIATION SENSITIVE23 (RAD23) family: AT1G16190(RAD23A), AT1G79650(RAD23B), AT3G02540(RAD23C), AT5G38470(RAD23D). RAD23 proteins play an essential role in the cell cycle, morphology, and fertility of plants through their delivery of UPS (ubiquitin/26S proteasome system) substrates to the 26S proteasome.; RADIATION SENSITIVE23D (RAD23D); FUNCTIONS IN: da…				1	0.838817	0.110475	0.893746	0.851518	0.845119
I3T714	1	0.8435	1.01646	18.5383	4.1565	1.14421	1	0.435242	1	1.08372e-10	1.29568e-09	0.787381	nucleotide metabolism.salvage.phosphoribosyltransferases.aprt	(at1g27450 : 283.0) Adenosine phosphoribosyl transferase(E.C:2.4.2.7), involved in the one-step salvage of adenine to AMP.; adenine phosphoribosyl transferase 1 (APT1); CONTAINS InterPro DOMAIN/s: Adenine phosphoribosyl transferase (InterPro:IPR005764), Phosphoribosyltransferase (InterPro:IPR000836); BEST Arabidopsis thaliana protein match is: adenine phosphoribosyl transferase 3 (TAIR:AT4G22570.…	GO:0003999	MTR_3g103010		1	0.141537	0.788654	0.00920346	0.0246337	0.224371
G7JG54	1	0.756883	2.77355	1.69761	0.36005	2.50156	1	0.999961	0.868628	0.0026752	1.53582e-05	0.281296	DNA.unspecified	(at4g34490 : 608.0) CYCLASE ASSOCIATED PROTEIN; cyclase associated protein 1 (CAP1); CONTAINS InterPro DOMAIN/s: Cyclase-associated protein CAP/septum formation inhibitor MinC, C-terminal (InterPro:IPR016098), CAP, conserved site (InterPro:IPR018106), Adenylate cyclase-associated CAP (InterPro:IPR001837), CARP motif (InterPro:IPR006599), Adenylate cyclase-associated CAP, N-terminal (InterPro:IPR0…	GO:0000271	MTR_4g069960	Mtr.20546.1.S1_at	1	0.733988	0.04968	0.108385	0.0536853	0.341396
G7ILL5	1	1.83152	0.887795	11.4705	17.2856	2.66728	1	0.324591	0.996887	0.00212415	4.07595e-05	0.00407242	protein.degradation.ubiquitin.proteasom	(at5g23540 : 544.0) Mov34/MPN/PAD-1 family protein; INVOLVED IN: response to salt stress, protein catabolic process, ubiquitin-dependent protein catabolic process; LOCATED IN: proteasome complex, nucleus, proteasome regulatory particle, lid subcomplex; EXPRESSED IN: 24 plant structures; EXPRESSED DURING: 14 growth stages; CONTAINS InterPro DOMAIN/s: Mov34/MPN/PAD-1 (InterPro:IPR000555); BEST Arab…	GO:0000502	MTR_2g017680	Mtr.47523.1.S1_at	1	0.194031	0.697554	0.0905862	0.0742112	0.00687368
G7I9M9	1	0.589475	0.793103	9.48958	2.2083	2.52087	1	0.172674	0.988116	0.000894489	0.0004975	0.00583839	mitochondrial electron transport / ATP synthesis.F1-ATPase	(at3g52300 : 213.0) "ATP synthase D chain, mitochondrial" (ATPQ); FUNCTIONS IN: copper ion binding, zinc ion binding; INVOLVED IN: response to salt stress; LOCATED IN: mitochondrion, cytosolic ribosome, nucleolus, chloroplast, plasma membrane; EXPRESSED IN: 27 plant structures; EXPRESSED DURING: 16 growth stages; Has 35333 Blast hits to 34131 proteins in 2444 species: Archae - 798; Bacteria - 224…	GO:0000276	MTR_1g095830	Mtr.24834.1.S1_s_at	1	0.129602	0.665004	0.000756899	0.0511872	0.198467
G7IKK4	1.57143	0.845555	0.937876	29.4485	27.0207	1.5655	0.999994	0.998412	1	0.00467322	0.00110427	0.377423	stress.abiotic.cold	(at4g11290 : 454.0) Peroxidase superfamily protein; FUNCTIONS IN: peroxidase activity, heme binding; INVOLVED IN: response to oxidative stress, oxidation reduction; LOCATED IN: endomembrane system; EXPRESSED IN: 11 plant structures; EXPRESSED DURING: 7 growth stages; CONTAINS InterPro DOMAIN/s: Haem peroxidase (InterPro:IPR010255), Plant peroxidase (InterPro:IPR000823), Peroxidases heam-ligand bi…	GO:0004601	MTR_2g088770	Mtr.37542.1.S1_at	0.223221	0.559565	0.936394	0.0410907	0.000140363	0.367458
contig_69873_1.1	1	0.684124	1.00126	1.74682	0.456962	0.829373	1	0.999997	1	0.00085161	0.00215603	0.621289	protein.synthesis.ribosomal protein.eukaryotic.60S subunit.L10	(p93847|rl10_solme : 162.0) 60S ribosomal protein L10 (EQM) - Solanum melongena (Eggplant) (Aubergine) & (at1g26910 : 160.0) Ribosomal protein L16p/L10e family protein; FUNCTIONS IN: structural constituent of ribosome; INVOLVED IN: response to UV-B, developmental process, translation; LOCATED IN: ribosome, membrane, chloroplast envelope; EXPRESSED IN: 25 plant structures; EXPRESSED DURING: 15 gro…				1	0.613806	1	0.0774264	0.199041	0.253542
TC179827	1	1.54312	1.07185	22.9956	6.18536	1.1009	1	0.322378	0.999999	0.000198156	0.00240584	0.999993	misc.O-methyl transferases	(at3g53140 : 439.0) O-methyltransferase family protein; FUNCTIONS IN: methyltransferase activity, protein dimerization activity, O-methyltransferase activity; INVOLVED IN: biological_process unknown; CONTAINS InterPro DOMAIN/s: Winged helix-turn-helix transcription repressor DNA-binding (InterPro:IPR011991), Plant methyltransferase dimerisation (InterPro:IPR012967), O-methyltransferase, family 2 …				1	0.037872	0.906076	0.0827863	0.00630242	0.859733
B7FJ60	1	2.42096	0.377368	5.62016	4.85364	2.47613	1	0.4357	0.99536	0.000386018	0.0125584	0.521542	C1-metabolism	(at2g41530 : 461.0) Encodes a protein with S-formylglutathione hydrolase activity.; S-formylglutathione hydrolase (SFGH); FUNCTIONS IN: hydrolase activity, acting on ester bonds, S-formylglutathione hydrolase activity; INVOLVED IN: response to cadmium ion; LOCATED IN: apoplast; EXPRESSED IN: 25 plant structures; EXPRESSED DURING: 13 growth stages; CONTAINS InterPro DOMAIN/s: Putative esterase (In…	GO:0018738	B7FJ60		1	0.388686	0.210623	0.0446771	0.0175533	0.529171
contig_54796_2.1	1	0.258299	0.862127	6.4062	5.2062	1.03046	1	0.936719	0.996186	7.49798e-06	0.0334058	1	amino acid metabolism.synthesis.aspartate family.asparagine.asparagine synthetase	(p19251|asns1_pea : 1106.0) Asparagine synthetase, nodule [glutamine-hydrolyzing] (EC 6.3.5.4) (Glutamine-dependent asparagine synthetase) - Pisum sativum (Garden pea) & (at3g47340 : 958.0) encodes a glutamine-dependent asparagine synthetase, the predicted ASN1 peptide contains a purF-type glutamine-binding domain, and is expressed predominantly in shoot tissues, where light has a negative effect…				1	0.292833	0.817538	0.0138146	0.000521413	0.953829
B7FGM0	1	2.02103	1.14672	4.23713	3.47806	0.962061	1	0.935666	1	0.00130278	0.194239	1	redox.peroxiredoxin	(at3g06050 : 276.0) Encodes a mitochondrial matrix localized peroxiredoxin involved in redox homeostasis. Knockout mutants have reduced root growth under certain oxidative stress conditions.; peroxiredoxin IIF (PRXIIF); FUNCTIONS IN: peroxidase activity, antioxidant activity; INVOLVED IN: response to oxidative stress, response to cadmium ion; LOCATED IN: mitochondrion, mitochondrial matrix; EXPRE…	GO:0006096	MTR_2g022660	Mtr.32405.1.S1_s_at	1	0.532887	0.906659	0.00687368	0.432785	0.983039
contig_63559_1.1	3.68	3.67879	0.98355	10.9389	6.90959	1.02364	0.995253	0.101019	1	0.000126898	0.378441	1	TCA / org transformation.TCA.CS	(o80433|cisy_dauca : 441.0) Citrate synthase, mitochondrial precursor (EC 2.3.3.1) - Daucus carota (Carrot) & (at2g44350 : 417.0) encodes a mitochrondrion targeted citrate synthase, the first enzyme of the tricarboxylic acid cycle, catalyzing the condensation of acetyl-CoA and oxaloacetate, finally yielding citrate and CoA.; ATCS; FUNCTIONS IN: citrate (SI)-synthase activity, zinc ion binding, AT…				0.250021	0.384913	0.972409	0.00328429	0.00707375	0.969318
A2Q3W4	1	0.62776	0.906797	4.0615	0.389215	0.989986	1	0.999683	1	3.59847e-07	0.943385	1	secondary metabolism.flavonoids.dihydroflavonols.dihydroflavonol 4-reductase	(at2g45400 : 304.0) involved in the regulation of brassinosteroid metabolic pathway; BEN1; FUNCTIONS IN: coenzyme binding, oxidoreductase activity, acting on CH-OH group of donors, binding, catalytic activity; INVOLVED IN: regulation of brassinosteroid biosynthetic process, brassinosteroid metabolic process, response to light intensity, flavonoid biosynthetic process; LOCATED IN: cytoplasm; EXPRE…	GO:0003824	MTR_7g074710	Mtr.25021.1.S1_at	1	0.501584	0.93591	0.0568315	0.0453205	0.999626
G7IBA9	1	0.590433	0.479762	2.0717	0.947459	1.01147	1	0.867204	0.938398	0.0465174	1	1	protein.synthesis.ribosomal protein.eukaryotic.40S subunit.S11	(at5g23740 : 244.0) Encodes a putative ribosomal protein S11 (RPS11-beta).; ribosomal protein S11-beta (RPS11-BETA); FUNCTIONS IN: structural constituent of ribosome; INVOLVED IN: translation; LOCATED IN: cytosolic small ribosomal subunit, membrane; EXPRESSED IN: 22 plant structures; EXPRESSED DURING: 13 growth stages; CONTAINS InterPro DOMAIN/s: Nucleic acid-binding, OB-fold-like (InterPro:IPR01…	GO:0003735	MTR_1g017780	Mtr.15486.1.S1_at	1	0.507807	0.460107	0.275145	0.956501	0.987364
B7FKG0	1	0.857576	0.936922	5.75454	0.944421	0.967136	1	1	0.949209	5.56188e-12	1	1	protein.synthesis.ribosomal protein.eukaryotic.60S subunit.L7/L30/S12	(at4g22380 : 187.0) Ribosomal protein L7Ae/L30e/S12e/Gadd45 family protein; FUNCTIONS IN: RNA binding; INVOLVED IN: ribosome biogenesis; LOCATED IN: nucleolus; EXPRESSED IN: 21 plant structures; EXPRESSED DURING: 13 growth stages; CONTAINS InterPro DOMAIN/s: H/ACA ribonucleoprotein complex, subunit Nhp2, eukaryote (InterPro:IPR002415), Ribosomal protein L7Ae/L8/Nhp2 family (InterPro:IPR018492), R…	GO:0003723	MTR_4g114330	Mtr.9781.1.S1_at	1	0.841998	0.32113	0.0200137	0.956501	0.958827
I3SP15	1	0.343794	1.7573	5.48151	1.02975	0.981654	1	0.902638	0.994563	0.00259319	1	1	mitochondrial electron transport / ATP synthesis.NADH-DH.localisation not clear	(at5g52840 : 226.0) NADH-ubiquinone oxidoreductase-related; FUNCTIONS IN: oxidoreductase activity, acting on NADH or NADPH; INVOLVED IN: photorespiration; LOCATED IN: mitochondrion, mitochondrial membrane, chloroplast, respiratory chain complex I, membrane; EXPRESSED IN: 22 plant structures; EXPRESSED DURING: 15 growth stages; CONTAINS InterPro DOMAIN/s: ETC complex I subunit (InterPro:IPR006806)…	GO:0005743	I3SP15		1	0.352688	0.658882	0.00683304	0.986634	0.990862
Medtr3g028590.1	1.05882	1.04311	1.34438	6.44803	1.20474	1.20058	0.99992	1	0.835976	0.00164726	1	1	transport.unspecified cations	ADP/ATP carrier protein		MTR_3g028590.1	MTR_3g028590.1	0.704455	0.950131	0.478943	0.0742112	0.502194	0.240845
G7K5Z4	15.3333	0.924085	0.664936	7.05302	1.52665	1.05771	0.889816	1	0.853303	0.0401992	0.583606	1	C1-metabolism.glycine hydroxymethyltransferase	(p34899|glym_pea : 874.0) Serine hydroxymethyltransferase, mitochondrial precursor (EC 2.1.2.1) (Serine methylase) (Glycine hydroxymethyltransferase) (SHMT) - Pisum sativum (Garden pea) & (at5g26780 : 865.0) Encodes a protein with serine hydroxymethyltransferase activity which is thought to be localized in the mitochondrial matrix. SHM2 expression fails to rescue the conditional lethal phenotype …	GO:0003824	MTR_5g067060	Mtr.43538.1.S1_at	0.404534	0.881943	0.216408	0.0019535	0.390761	0.958827
contig_51074_2.1	1	0.502417	1.24591	28.6303	3.26747	1.11176	1	1	0.999354	0.00196209	0.992238	1	N-metabolism.ammonia metabolism.glutamate synthase.NADH dependent	(q03460|glsn_medsa : 3964.0) Glutamate synthase [NADH], chloroplast precursor (EC 1.4.1.14) (NADH-GOGAT) - Medicago sativa (Alfalfa) & (at5g53460 : 3401.0) NADH-dependent glutamate synthase; NADH-dependent glutamate synthase 1 (GLT1); CONTAINS InterPro DOMAIN/s: FAD-dependent pyridine nucleotide-disulphide oxidoreductase (InterPro:IPR013027), Glutamine amidotransferase, class-II (InterPro:IPR0005…				1	0.190948	0.883315	0.0251214	0.138909	0.421073
B7FH20	1	1.87604	0.944372	9.50942	1.94656	1.08135	1	0.161173	1	0.00285624	0.111846	0.999999	not assigned.unknown	(at2g21870 : 255.0) MALE GAMETOPHYTE DEFECTIVE 1 (MGP1); FUNCTIONS IN: copper ion binding, cobalt ion binding, zinc ion binding; INVOLVED IN: biological_process unknown; LOCATED IN: mitochondrion, nucleolus, chloroplast, membrane; EXPRESSED IN: 27 plant structures; EXPRESSED DURING: 17 growth stages; Has 56 Blast hits to 56 proteins in 21 species: Archae - 2; Bacteria - 2; Metazoa - 1; Fungi - 0;…	GO:0005507	MTR_8g092040	Mtr.5148.1.S1_at	1	0.014103	0.919625	0.0532318	0.0916712	0.929449
contig_100372_1.1	1	0.908743	0.597087	5.15077	0.70055	1.18444	1	1	0.77652	8.04281e-08	0.914902	0.999989	protein.folding	(at3g02530 : 125.0) TCP-1/cpn60 chaperonin family protein; FUNCTIONS IN: unfolded protein binding, ATP binding; INVOLVED IN: response to cadmium ion, response to zinc ion; LOCATED IN: membrane, cytoplasm; EXPRESSED IN: 23 plant structures; EXPRESSED DURING: 14 growth stages; CONTAINS InterPro DOMAIN/s: Chaperonin Cpn60/TCP-1 (InterPro:IPR002423), Chaperone, tailless complex polypeptide 1 (InterPr…				1	0.93746	0.488193	0.00419432	0.603936	0.760147
G7KRI7	1	1.52194	1.00086	4.16664	0.66592	0.873038	1	0.879276	1	0.000206574	0.668473	0.999974	secondary metabolism.isoprenoids.mevalonate pathway.isopentenyl pyrophosphate:dimethyllallyl pyrophosphate isomerase	(at3g02780 : 425.0) Encodes a protein with isopentenyl diphosphate:dimethylallyl diphosphate isomerase activity. There is genetic evidence that it functions in the mevalonate, but not the MEP biosynthetic pathway.; isopentenyl pyrophosphate:dimethylallyl pyrophosphate isomerase 2 (IPP2); FUNCTIONS IN: isopentenyl-diphosphate delta-isomerase activity; INVOLVED IN: chlorophyll biosynthetic process,…	GO:0004452	MTR_7g080060	Mtr.47061.1.S1_at	1	0.444308	1	0.143397	0.28699	0.791253
TC175238	2.73973	0.655097	1.25503	8.12703	1.68173	1.13611	0.369107	0.507551	0.993133	0.00891951	0.0632402	0.999953	cell.organisation	(at5g65020 : 427.0) Annexins are calcium binding proteins that are localized in the cytoplasm. When cytosolic Ca2+ increases, they relocate to the plasma membrane. They may be involved in the Golgi-mediated secretion of polysaccharides.; annexin 2 (ANNAT2); FUNCTIONS IN: calcium-dependent phospholipid binding, calcium ion binding; INVOLVED IN: polysaccharide transport, response to water deprivati…				0.20604	0.179896	0.637858	0.0159585	0.349512	0.555359
DY615525	1	0.874273	0.866244	2.9161	1.72264	0.645977	1	1	1	3.34539e-05	0.999885	0.999629	not assigned.unknown.not_mercatorable	DY615525_2 | DY615525_2 homologue to UniRef100_O65743 Cluster: 60S ribosomal protein L24; n=1; Cicer arietinum|Rep: 60S ribosomal protein L24 - Cicer arietinum (Chickpea) (Garbanzo), partial (90%)				1	0.89156	0.918469	0.12434	0.513587	0.546704
B7FGP1	1	0.69016	0.920522	10.1631	1.5909	1.21789	1	0.625528	1	0.00442386	0.666381	0.999524	protein.synthesis.ribosomal protein.eukaryotic.40S subunit.S14	(gnl|cdd|35628 : 224.0) no description available & (o22584|rs14_luplu : 212.0) 40S ribosomal protein S14 - Lupinus luteus (European yellow lupin) & (at3g11510 : 207.0) Ribosomal protein S11 family protein; FUNCTIONS IN: structural constituent of ribosome; INVOLVED IN: translation; LOCATED IN: cytosolic small ribosomal subunit, cytosolic ribosome, nucleolus; EXPRESSED IN: 25 plant structures; EXPR…	GO:0003735	MTR_4g096790	Mtr.20483.1.S1_at	1	0.010496	0.951357	0.01028	0.108385	0.344366
Sucrose	0.740271	0.00443939	0.00157003	7.41131	1.75495	1.41415	0.999995	0.703452	0.344488	0.00144076	0.626398	0.999495	major CHO metabolism.synthesis.sucrose	major CHO metabolism.synthesis.sucrose; major CHO metabolism.degradation.sucrose				0.936143	0.540429	0.002909	0.04968	0.322433	0.724915
B7FL97	1	1.25774	0.996707	9.00169	1.48648	1.85333	1	0.999999	1	4.77821e-09	0.999991	0.998752	protein.synthesis.ribosomal protein.eukaryotic.40S subunit.S16	(at2g09990 : 241.0) Ribosomal protein S5 domain 2-like superfamily protein; FUNCTIONS IN: structural constituent of ribosome; INVOLVED IN: translation; LOCATED IN: cytosolic small ribosomal subunit, cytosolic ribosome, cell wall, chloroplast, membrane; EXPRESSED IN: guard cell, callus, leaf; EXPRESSED DURING: seedling growth; CONTAINS InterPro DOMAIN/s: Ribosomal protein S9 (InterPro:IPR000754), …	GO:0003735	B7FL97		1	0.713979	1	0.0116632	0.829732	0.48318
Asparagine	0.094556	0.0310671	0.131683	3.23338	1.81692	2.89148	0.999996	0.986414	0.999999	0.00217763	0.957401	0.994652	amino acid metabolism.synthesis.aspartate family.asparagine	amino acid synthesis.asparagines; amino acid degradation.asparagines; amino acid synthesis.aspartate; amino acid degradation.aspartate				0.224784	0.588201	0.393537	0.205308	0.446795	0.63739
B7FHB9	1	1.29956	2.13623	4.47264	0.900097	0.467103	1	0.999992	0.956244	0.0030499	1	0.990246	signalling.G-proteins	(gnl|cdd|57953 : 263.0) no description available & (gnl|cdd|35301 : 260.0) no description available & (at5g03520 : 248.0) RAB GTPase homolog 8C (RAB8C); FUNCTIONS IN: GTP binding; INVOLVED IN: protein transport, small GTPase mediated signal transduction; LOCATED IN: endomembrane system; EXPRESSED IN: 22 plant structures; EXPRESSED DURING: 13 growth stages; CONTAINS InterPro DOMAIN/s: Ras GTPase (…	GO:0000166	B7FHB9		1	0.789908	0.498809	0.281905	0.865201	0.0144981
BF644346	2.17822	1.09524	1.0303	1.8	1.14516	1.19643	0.959316	0.99987	1	0.0429035	0.994981	0.976402	mitochondrial electron transport / ATP synthesis.F1-ATPase	(p05493|atpam_pea : 199.0) ATP synthase subunit alpha, mitochondrial (EC 3.6.3.14) - Pisum sativum (Garden pea) & (atmg01190 : 177.0) ATPase subunit 1; ATP synthase subunit 1 (ATP1); FUNCTIONS IN: copper ion binding, cobalt ion binding, zinc ion binding; INVOLVED IN: response to oxidative stress; LOCATED IN: mitochondrion, cell wall; EXPRESSED IN: cotyledon, guard cell, seed, leaf; CONTAINS Inter…				0.132583	0.800671	0.869535	0.00804734	0.646813	0.723435
G7JZK0	1.48039	0.0556821	0.843876	4.08696	1.74712	1.63889	1	0.698273	0.99989	0.0095021	0.998626	0.951149	amino acid metabolism.synthesis.aspartate family.asparagine.asparagine synthetase	(p19252|asns2_pea : 1142.0) Asparagine synthetase, root [glutamine-hydrolyzing] (EC 6.3.5.4) (Glutamine-dependent asparagine synthetase) - Pisum sativum (Garden pea) & (at3g47340 : 1009.0) encodes a glutamine-dependent asparagine synthetase, the predicted ASN1 peptide contains a purF-type glutamine-binding domain, and is expressed predominantly in shoot tissues, where light has a negative effect …	GO:0004066	MTR_5g071360	Mtr.25243.1.S1_at	0.856429	0.202278	0.872482	0.0742112	0.601925	0.421227
contig_60182_1.1	30	0.783258	0.742524	20.9446	17.9995	2.95749	0.945041	0.999059	0.971495	0.00246356	0.197833	0.615497	PS.calvin cycle.aldolase	(at2g01140 : 625.0) Aldolase superfamily protein; FUNCTIONS IN: fructose-bisphosphate aldolase activity; INVOLVED IN: response to oxidative stress, response to cadmium ion, pentose-phosphate shunt; LOCATED IN: mitochondrion, chloroplast, plastoglobule; EXPRESSED IN: 25 plant structures; EXPRESSED DURING: 15 growth stages; CONTAINS InterPro DOMAIN/s: Aldolase-type TIM barrel (InterPro:IPR013785), …				0.00983714	0.288071	0.632808	0.0215098	0.00103146	0.603754
Medtr4g129790.1	1	1.29032	0.943847	1.88514	0.748018	1.32949	1	0.478728	0.999858	0.000808553	0.198268	0.295007	mitochondrial electron transport / ATP synthesis.F1-ATPase	F0F1 ATP synthase subunit gamma		MTR_4g129790.1	Mtr.37915.1.S1_at	0.373614	0.564917	0.820261	0.114722	0.894287	0.85913
G7KUS5	1	0.432028	1.18857	7.03612	0.534181	2.74921	1	0.926489	1	3.65751e-08	0.999809	0.0185239	OPP.oxidative PP.G6PD	(at5g13110 : 920.0) Encodes a plastidic glucose-6-phosphate dehydrogenase that is sensitive to reduction by DTT and whose mRNA is most highly expressed in root.; glucose-6-phosphate dehydrogenase 2 (G6PD2); CONTAINS InterPro DOMAIN/s: Glucose-6-phosphate dehydrogenase, C-terminal (InterPro:IPR022675), Glucose-6-phosphate dehydrogenase, active site (InterPro:IPR019796), NAD(P)-binding domain (Inte…	GO:0004345	MTR_7g022440	Mtr.39504.1.S1_at	1	0.574441	0.839813	0.00150756	0.310652	0.345582
G7JQL0	2.08571	1.17376	0.748447	5.52975	1.24615	0.370454	0.993547	0.998888	0.524704	0.0170237	0.987809	0.00554458	misc.beta 1,3 glucan hydrolases.glucan endo-1,3-beta-glucosidase	(gnl|cdd|84700 : 397.0) no description available & (p52399|e13l_tobac : 354.0) Glucan endo-1,3-beta-glucosidase, acidic isoform GL153 precursor (EC 3.2.1.39) ((1->3)-beta-glucan endohydrolase) ((1->3)-beta-glucanase) (Beta-1,3-endoglucanase) - Nicotiana tabacum (Common tobacco) & (at4g16260 : 309.0) Glycosyl hydrolase superfamily protein; FUNCTIONS IN: cation binding, hydrolase activity, hydrolyz…	GO:0004553	MTR_4g076430	Mtr.19888.1.S1_at	0.802752	0.005072	0.511064	0.0227535	0.502824	0.0573572
G7LIV6	1	1.47659	1.04998	10.5072	2.95443	2.87242	1	0.928683	1	0.001253	0.984241	0.00123235	lipid metabolism.FA synthesis and FA elongation.Acetyl CoA Carboxylation.heteromeric Complex.Biotin Carboxylase	(at5g35360 : 872.0) Encodes biotin carboxylase subunit (CAC2).; acetyl Co-enzyme a carboxylase biotin carboxylase subunit (CAC2); CONTAINS InterPro DOMAIN/s: Carbamoyl phosphate synthase, large subunit, N-terminal (InterPro:IPR005481), Carbamoyl phosphate synthetase, large subunit, ATP-binding (InterPro:IPR005479), Acetyl-CoA carboxylase, biotin carboxylase (InterPro:IPR004549), PreATP-grasp-like…	GO:0003824	MTR_8g101330	Mtr.49864.1.S1_at	1	0.658519	0.780751	0.00511534	0.35392	0.157098
DY617074	1	0.127904	0.854111	6.6674	5.04703	7.57888	1	0.327849	0.985938	2.44158e-05	0.0621755	0.00103193	stress.biotic	(gnl|cdd|84754 : 151.0) no description available & (at1g70840 : 134.0) MLP-like protein 31 (MLP31); FUNCTIONS IN: molecular_function unknown; INVOLVED IN: response to biotic stimulus, defense response; LOCATED IN: cellular_component unknown; CONTAINS InterPro DOMAIN/s: Bet v I allergen (InterPro:IPR000916); BEST Arabidopsis thaliana protein match is: MLP-like protein 28 (TAIR:AT1G70830.3); Has 48…				1	0.289064	0.780264	0.0189751	0.0024318	0.00709073
I3SJY8	1	0.450961	0.872222	5.96886	2.35784	5.93328	1	0.0622249	0.979937	4.39904e-05	0.991857	7.3186e-05	protein.synthesis.ribosomal protein.eukaryotic.40S subunit.S15A	(at5g59850 : 253.0) Ribosomal protein S8 family protein; FUNCTIONS IN: structural constituent of ribosome; INVOLVED IN: translation; LOCATED IN: cytosolic small ribosomal subunit, cell wall, membrane; EXPRESSED IN: 22 plant structures; EXPRESSED DURING: 13 growth stages; CONTAINS InterPro DOMAIN/s: Ribosomal protein S8 (InterPro:IPR000630); BEST Arabidopsis thaliana protein match is: ribosomal pr…	GO:0003735	MTR_1g105415	Mtr.40261.1.S1_s_at	1	0.322454	0.616107	0.0529606	0.348553	0.000140843
G7KPG2	1	0.648269	0.937187	19.399	1.34242	2.40475	1	0.116522	0.99996	4.45879e-05	0.611409	5.35594e-05	redox.peroxiredoxin	(at1g65980 : 258.0) thioredoxin-dependent peroxidase; thioredoxin-dependent peroxidase 1 (TPX1); FUNCTIONS IN: oxidoreductase activity, antioxidant activity; INVOLVED IN: response to cadmium ion; LOCATED IN: chloroplast, plasma membrane, membrane; EXPRESSED IN: 27 plant structures; EXPRESSED DURING: 16 growth stages; CONTAINS InterPro DOMAIN/s: Thioredoxin fold (InterPro:IPR012335), Thioredoxin-l…	GO:0016491	MTR_6g087990	Mtr.49331.1.S1_at	1	0.186638	0.872482	0.00597017	0.194509	0.0460834
contig_103817_1.1	1	2.15313	0.483712	3.73061	0.386993	0.289517	1	0.313629	0.916674	0.000693988	0.684011	3.02978e-05	protein.folding	(at3g02530 : 849.0) TCP-1/cpn60 chaperonin family protein; FUNCTIONS IN: unfolded protein binding, ATP binding; INVOLVED IN: response to cadmium ion, response to zinc ion; LOCATED IN: membrane, cytoplasm; EXPRESSED IN: 23 plant structures; EXPRESSED DURING: 14 growth stages; CONTAINS InterPro DOMAIN/s: Chaperonin Cpn60/TCP-1 (InterPro:IPR002423), Chaperone, tailless complex polypeptide 1 (InterPr…				1	0.143051	0.239803	0.00816826	0.601064	0.0458251
B7FMX7	1	0.777431	1.40122	0.636584	1	2.97426	1	0.773374	0.995435	0.0431012	1	0.000541623	not assigned.unknown	(original description: | UniRef100_B7FMX7 Uncharacterized protein n=1 Tax=Medicago truncatula RepID=B7FMX7_MEDTR __***__ Medtr0227s0020.1 | Medtr0227s0020.1 | 60S acidic ribosomal protein | HC | scaffold0227:7789-5926 | 20130731 __***__ contig_164281_2.1 | IMGA|contig_164281_2.1 60s acidic ribosomal protein contig_164281 2444-1042 F PREDN 20111014)	GO:0003735	MTR_0227s0020		1	0.194509	0.692126	0.128224	0.646813	0.161457
TC177689	1	1.86224	0.616125	0.373248	0.942012	1.83174	1	0.786769	0.933313	0.000422442	1	0.986468	signalling.calcium	(at3g13460 : 392.0) Physically interacts with CIPK1.; evolutionarily conserved C-terminal region 2 (ECT2); FUNCTIONS IN: protein binding; LOCATED IN: nucleus, cytoplasm; EXPRESSED IN: 24 plant structures; EXPRESSED DURING: 15 growth stages; CONTAINS InterPro DOMAIN/s: YTH domain (InterPro:IPR007275); BEST Arabidopsis thaliana protein match is: evolutionarily conserved C-terminal region 4 (TAIR:AT…				1	0.071597	0.440987	0.14265	0.961157	0.558101
TC179184	1	0.882618	1.32531	0.222463	1.27668	0.526955	1	1	0.999999	0.0023393	1	0.999176	lipid metabolism.FA synthesis and FA elongation.pyruvate DH	(at1g30120 : 422.0) Encodes a putative plastid pyruvate dehydrogenase E1 beta subunit that is distinct from the mitochondrial pyruvate dehydrogenase E1 beta subunit.; pyruvate dehydrogenase E1 beta (PDH-E1 BETA); FUNCTIONS IN: pyruvate dehydrogenase (acetyl-transferring) activity; INVOLVED IN: fatty acid biosynthetic process; LOCATED IN: plastid pyruvate dehydrogenase complex, chloroplast, chloro…				1	0.892323	0.690158	0.306582	0.799964	0.304267
G7ZYF8	1	2.27337	0.663404	0.190949	2.22902	0.767764	1	0.811472	0.999696	1.18578e-06	0.998133	0.999988	protein.synthesis.ribosomal protein.eukaryotic.60S subunit.L3	(gnl|cdd|35965 : 527.0) no description available & (p35684|rl3_orysj : 523.0) 60S ribosomal protein L3 OS=Oryza sativa subsp. japonica GN=RPL3 PE=2 SV=2 & (at1g43170 : 518.0) Encodes a cytoplasmic ribosomal protein.; ribosomal protein 1 (RP1); FUNCTIONS IN: structural constituent of ribosome; INVOLVED IN: translation, embryo development ending in seed dormancy; LOCATED IN: cytosolic ribosome, rib…	GO:0003735	MTR_072s1001		1	0.477587	0.707495	0.0119149	0.648827	0.871212
G7I4V0	1	1.07976	0.280152	0.19509	0.818182	1.27197	1	0.999997	0.101054	0.00908261	0.995084	0.996433	protein.synthesis.ribosomal protein.eukaryotic.60S subunit.L14	(p55844|rl14_pea : 200.0) Probable 60 ribosomal protein L14 (Hydroxyproline-rich glycoprotein HRGP1) - Pisum sativum (Garden pea) & (at2g20450 : 189.0) Ribosomal protein L14; FUNCTIONS IN: structural constituent of ribosome; INVOLVED IN: translation, ribosome biogenesis; LOCATED IN: ribosome, cytosolic large ribosomal subunit, endoplasmic reticulum, vacuole; EXPRESSED IN: 23 plant structures; EXP…	GO:0003735	MTR_1g075720	Mtr.2108.1.S1_at	1	0.930359	0.143397	0.0152791	0.48318	0.0393101
DY617488	1	1.14161	0.777023	0.229475	1.19993	0.67673	1	0.999941	0.993974	0.0053959	0.992816	0.574703	misc.plastocyanin-like	(at3g60270 : 111.0) Cupredoxin superfamily protein; FUNCTIONS IN: electron carrier activity, copper ion binding; LOCATED IN: anchored to membrane; CONTAINS InterPro DOMAIN/s: Plastocyanin-like (InterPro:IPR003245), Cupredoxin (InterPro:IPR008972); BEST Arabidopsis thaliana protein match is: uclacyanin 2 (TAIR:AT2G44790.1); Has 2285 Blast hits to 1861 proteins in 153 species: Archae - 3; Bacteria …				1	0.720224	0.159125	0.0108302	0.812411	0.312443
contig_52211_1.1	1	4.20506	0.976187	0.209311	0.653151	0.0965399	1	0.754629	1	0.00832409	0.987471	0.00116795	protein.folding	TCP-1/cpn60 chaperonin family protein		MTR_3g109925.1	Mtr.43529.1.S1_at	1	0.303243	0.942678	0.00419432	0.6451	0.189214
I3T4G8	1	0.766339	0.913193	0.558824	0.791179	0.882353	1	0.870086	0.999997	0.027173	0.987316	0.999596	protein.synthesis.ribosomal protein.eukaryotic.40S subunit.S15	(gnl|cdd|36116 : 266.0) no description available & (p31674|rs15_orysa : 252.0) 40S ribosomal protein S15 - Oryza sativa (Rice) & (at5g09510 : 251.0) Ribosomal protein S19 family protein; FUNCTIONS IN: structural constituent of ribosome; INVOLVED IN: translation; LOCATED IN: cytosolic small ribosomal subunit, plasma membrane; EXPRESSED IN: 23 plant structures; EXPRESSED DURING: 14 growth stages; C…	GO:0003723	MTR_1g070450	Mtr.10453.1.S1_at	1	0.39912	0.598487	0.167298	0.713875	0.750311
TC174617	1	1.05723	1.50123	0.248966	2.70089	0.553915	1	1	0.99996	0.0194894	0.535466	0.989281	stress.abiotic.heat	(at3g44110 : 479.0) homologous to the co-chaperon DNAJ protein from E coli; DNAJ homologue 3 (ATJ3); FUNCTIONS IN: unfolded protein binding, heat shock protein binding; INVOLVED IN: protein folding, response to salt stress, regulation of ATPase activity; LOCATED IN: nucleolus, cell wall, plasma membrane; EXPRESSED IN: 28 plant structures; EXPRESSED DURING: 15 growth stages; CONTAINS InterPro DOMA…				1	0.96033	0.44001	0.300629	0.345291	0.597715
G7IQ96	1	0.836066	1.1	0.613333	0.73913	0.94	1	0.97691	0.999946	0.0450665	0.522056	1	stress.abiotic.heat	(p09189|hsp7c_pethy : 645.0) Heat shock cognate 70 kDa protein - Petunia hybrida (Petunia) & (at5g02500 : 642.0) encodes a member of heat shock protein 70 family.; heat shock cognate protein 70-1 (HSC70-1); FUNCTIONS IN: ATP binding; INVOLVED IN: protein folding, response to cold, response to virus, response to heat; LOCATED IN: cytosol, apoplast, chloroplast, plasma membrane, membrane; EXPRESSED…	GO:0000166	MTR_2g040220		1	0.541679	0.845	0.0908357	0.288418	0.901292
G7KWW4	1	0.575235	1.36223	0.5	0.589744	0.658537	1	0.462031	0.932651	0.0125501	0.283536	0.463773	cell wall.pectin*esterases.PME	(at1g11580 : 526.0) methylesterase PCR A (PMEPCRA); FUNCTIONS IN: enzyme inhibitor activity, pectinesterase activity; INVOLVED IN: cell wall modification; LOCATED IN: cell wall, plasma membrane, plant-type cell wall; EXPRESSED IN: 25 plant structures; EXPRESSED DURING: 13 growth stages; CONTAINS InterPro DOMAIN/s: Pectinesterase, active site (InterPro:IPR018040), Pectin lyase fold/virulence facto…	GO:0004857	MTR_7g050950	Mtr.21871.1.S1_at	1	0.105785	0.522053	0.131727	0.366495	0.308425
B7FH28	1	0.606623	0.873165	0.601161	2.3843	0.525388	1	0.0501123	0.999922	0.0192536	0.0131194	0.0161122	protein.synthesis.ribosomal protein.eukaryotic.60S subunit.L6	(p34091|rl6_mescr : 303.0) 60S ribosomal protein L6 (YL16-like) - Mesembryanthemum crystallinum (Common ice plant) & (at1g74060 : 298.0) Ribosomal protein L6 family protein; FUNCTIONS IN: structural constituent of ribosome; INVOLVED IN: translation; LOCATED IN: cytosolic ribosome, ribosome, cytosolic large ribosomal subunit, nucleolus, intracellular; CONTAINS InterPro DOMAIN/s: Ribosomal protein …	GO:0003735	MTR_3g094860	Mtr.20870.1.S1_at	1	0.084829	0.789908	0.235354	0.00176532	0.163031
contig_80401_1.1	1	0.293542	1.02208	0.354662	0.262645	1.14549	1	0.0806302	1	0.000710685	0.0104968	1	amino acid metabolism.degradation.branched chain group.shared	(at2g33150 : 653.0) Encodes an organellar (peroxisome, glyoxysome) 3-ketoacyl-CoA thiolase, involved in fatty acid b-oxidation during germination and subsequent seedling growth. Mutants have defects in glyoxysomal fatty acid beta-oxidation. EC2.3.1.16 thiolase.; peroxisomal 3-ketoacyl-CoA thiolase 3 (PKT3); FUNCTIONS IN: acetyl-CoA C-acyltransferase activity; INVOLVED IN: fatty acid beta-oxidatio…				1	0.264743	0.987364	0.0403266	0.154962	0.919662
G7KER8	1	0.780488	0.818182	0.27027	0.333043	0.256641	1	0.997137	0.999932	0.000284381	0.00159088	0.0015023	secondary metabolism.isoprenoids.mevalonate pathway.HMG-CoA synthase	(at4g11820 : 753.0) Encodes a protein with hydroxymethylglutaryl-CoA synthase activity which was characterized by phenotypical complementation of the S. cerevisiae mutant.; MVA1; CONTAINS InterPro DOMAIN/s: Thiolase-like (InterPro:IPR016039), Hydroxymethylglutaryl-coenzyme A synthase C-terminal (InterPro:IPR013746), Hydroxymethylglutaryl-coenzyme A synthase, N-terminal (InterPro:IPR013528), Hydro…	GO:0003824	MTR_5g011040	Mtr.3169.1.S1_at	1	0.635796	0.678711	0.0529309	0.0451425	0.14803
AL369385	1	0.882127	0.558916	0.583625	4.85703	0.266231	1	1	0.949341	0.00109897	2.14104e-05	0.000766142	protein.synthesis.ribosomal protein.eukaryotic.60S subunit.L18	(at5g27850 : 201.0) Ribosomal protein L18e/L15 superfamily protein; FUNCTIONS IN: structural constituent of ribosome; INVOLVED IN: translation; LOCATED IN: cytosolic ribosome, cytosolic large ribosomal subunit, vacuole, large ribosomal subunit, membrane; EXPRESSED IN: 23 plant structures; EXPRESSED DURING: 13 growth stages; CONTAINS InterPro DOMAIN/s: Ribosomal protein L18e (InterPro:IPR000039), …				1	0.940726	0.472951	0.0633356	0.044419	0.0219954
contig_9470_1.1	18.5	1.19199	3.40456	0.224866	0.0855552	0.0961051	0.33893	0.999893	0.635077	0.000466077	1.52242e-05	0.0133922	stress.abiotic.heat	(at1g79930 : 1140.0) encodes high molecular weight heat shock protein 70 not a HSP90 homolog, mRNA is constitutively expressed but transiently induced after heat shock; heat shock protein 91 (HSP91); FUNCTIONS IN: ATP binding; INVOLVED IN: protein folding, response to cadmium ion, response to heat; LOCATED IN: nucleus, plasma membrane; EXPRESSED IN: 6 plant structures; EXPRESSED DURING: seedling …				0.101371	0.881413	0.004954	0.0630004	0.0104997	0.00446333
I3T063	1	1.29085	0.943464	0.136133	7.20134	0.095616	1	0.996998	1	2.13949e-08	3.43774e-07	5.3727e-12	protein.synthesis.ribosomal protein.eukaryotic.60S subunit.L7A	(at2g47610 : 367.0) Ribosomal protein L7Ae/L30e/S12e/Gadd45 family protein; FUNCTIONS IN: structural constituent of ribosome; INVOLVED IN: translation; LOCATED IN: cytosolic ribosome, cytosolic large ribosomal subunit, nucleolus, plasma membrane, chloroplast; EXPRESSED IN: 24 plant structures; EXPRESSED DURING: 13 growth stages; CONTAINS InterPro DOMAIN/s: Ribosomal protein L7A/L8 (InterPro:IPR00…	GO:0005840	MTR_4g074260		1	0.830875	0.959432	0.0077509	0.00135688	0.000541583
B7FIX8	4.08	0.745025	1.3294	17.4604	29.5451	1.39457	1	0.999944	0.995603	0.457601	0.0293863	0.999958	secondary metabolism.flavonoids.chalcones	(p26690|6dcs_soybn : 550.0) NAD(P)H-dependent 6'-deoxychalcone synthase (EC 2.3.1.170) - Glycine max (Soybean) & (at1g59960 : 323.0) NAD(P)-linked oxidoreductase superfamily protein; FUNCTIONS IN: oxidoreductase activity; INVOLVED IN: response to salt stress; EXPRESSED IN: 21 plant structures; EXPRESSED DURING: 13 growth stages; CONTAINS InterPro DOMAIN/s: Aldo/keto reductase (InterPro:IPR001395)…	GO:0016491	B7FIX8		0.548514	0.592056	0.76221	0.390589	0.020795	0.817538
I3T9Y8	1	1.3513	1.59396	11.8754	18.1883	2.62316	1	0.958647	0.664446	0.374996	1.94295e-05	0.0668352	stress.biotic	(gnl|cdd|84754 : 134.0) no description available & (at5g28010 : 103.0) Polyketide cyclase/dehydrase and lipid transport superfamily protein; FUNCTIONS IN: molecular_function unknown; INVOLVED IN: response to biotic stimulus, defense response; LOCATED IN: cellular_component unknown; EXPRESSED IN: 8 plant structures; EXPRESSED DURING: 6 growth stages; CONTAINS InterPro DOMAIN/s: Bet v I allergen (I…	GO:0006952	MTR_1g030820		1	0.542181	0.485648	0.0299144	0.0023314	0.331043
Q2HU16	4.44	0.677143	0.604718	9.79243	12.4983	2.30168	0.938178	0.897584	0.302358	0.139652	0.000101314	0.117004	misc.beta 1,3 glucan hydrolases.glucan endo-1,3-beta-glucosidase	(q03467|e13b_pea : 684.0) Glucan endo-1,3-beta-glucosidase precursor (EC 3.2.1.39) ((1->3)-beta-glucan endohydrolase) ((1->3)-beta-glucanase) (Beta-1,3-endoglucanase) - Pisum sativum (Garden pea) & (gnl|cdd|84700 : 442.0) no description available & (at4g16260 : 412.0) Glycosyl hydrolase superfamily protein; FUNCTIONS IN: cation binding, hydrolase activity, hydrolyzing O-glycosyl compounds, cataly…	GO:0004553	MTR_2g034480	Mtr.18650.1.S1_at	0.102564	0.128224	0.592717	0.000521413	0.000671984	0.0256378
contig_81585_1.1	1	1.4603	1.58492	0.857653	10.6399	1.67328	1	0.987907	0.776624	0.999995	5.973e-12	0.504865	C1-metabolism.formate dehydrogenase	(q9sxp2|fdh1_orysa : 655.0) Formate dehydrogenase 1, mitochondrial precursor (EC 1.2.1.2) (NAD-dependent formate dehydrogenase 1) (FDH 1) - Oryza sativa (Rice) & (at5g14780 : 597.0) Encodes a NAD-dependent formate dehydrogenase.; formate dehydrogenase (FDH); FUNCTIONS IN: NAD or NADH binding, binding, oxidoreductase activity, acting on the CH-OH group of donors, NAD or NADP as acceptor, catalytic…				1	0.68733	0.021195	0.694501	0.0116632	0.242841
Medtr3g118390.1	17	2.6426	2.35119	0.783846	8.64189	3.33251	0.125213	0.665053	0.959401	1	6.81153e-05	0.86352	stress.biotic	(p21226|chi2_pea : 479.0) Endochitinase A2 precursor (EC 3.2.1.14) - Pisum sativum (Garden pea) & (gnl|cdd|84590 : 412.0) no description available & (at3g12500 : 398.0) encodes a basic chitinase involved in ethylene/jasmonic acid mediated signalling pathway during systemic acquired resistance based on expression analyses.; basic chitinase (HCHIB); FUNCTIONS IN: chitinase activity; INVOLVED IN: re…		MTR_3g118390	Mtr.331.1.S1_at	0.289153	0.315084	0.631968	0.475691	0.0189751	0.396201
G7IKU6	1	0.0914357	0.665104	1.86792	6.6032	1.87644	1	0.164348	0.932966	0.360508	0.0260596	0.568883	OPP.electron transfer	(q41014|fenr2_pea : 712.0) Ferredoxin--NADP reductase, root isozyme, chloroplast precursor (EC 1.18.1.2) (FNR) - Pisum sativum (Garden pea) & (at4g05390 : 609.0) Encodes a root-type ferredoxin:NADP(H) oxidoreductase.; root FNR 1 (RFNR1); FUNCTIONS IN: oxidoreductase activity, copper ion binding; INVOLVED IN: oxidation reduction; LOCATED IN: chloroplast, thylakoid membrane; EXPRESSED IN: 22 plant …	GO:0004324	MTR_2g030200	Mtr.37556.1.S1_at	1	0.03931	0.614022	0.456379	0.0459814	0.258715
I3SWL8	13.6667	2.05117	0.634175	2.57713	5.96437	4.40483	0.137455	0.996211	0.804805	0.934099	0.000698209	0.00193708	nucleotide metabolism.degradation.pyrimidine.dihydrouracil dehydrogenase	(at3g17810 : 662.0) Encodes a protein predicted to have dihydropyrimidine dehydrogenase activity. Its activity has not been demonstrated in vivo, but, it is required for efficient uracil catabolism in Arabidopsis. It localizes to the plastid.; pyrimidine 1 (PYD1); FUNCTIONS IN: oxidoreductase activity, acting on the CH-CH group of donors, dihydropyrimidine dehydrogenase (NADP+) activity; INVOLVED…	GO:0003824	I3SWL8		0.397834	0.496115	0.494599	0.418331	0.00308614	0.0403266
G7ZWL8	1	0.397706	0.756346	3.51633	4.30199	12.4627	1	0.86166	0.468287	0.409548	0.000303702	9.05016e-09	protein.postranslational modification	(at1g23100 : 147.0) GroES-like family protein; FUNCTIONS IN: ATP binding; INVOLVED IN: protein folding; LOCATED IN: mitochondrion; EXPRESSED IN: 19 plant structures; EXPRESSED DURING: 11 growth stages; CONTAINS InterPro DOMAIN/s: Chaperonin Cpn10 (InterPro:IPR020818), GroES-like (InterPro:IPR011032), Chaperonin Cpn10, conserved site (InterPro:IPR018369), Chaperonin Cpn10, subgroup (InterPro:IPR00…	GO:0005737	MTR_3g110030		1	0.461984	0.341396	0.260338	0.0956064	0.00332436
CX529949	1	1.73946	0.76732	0.575772	3.46447	0.313171	1	0.99533	0.999999	0.999856	0.00765553	6.56017e-05	protein.degradation.aspartate protease	(at5g60160 : 288.0) Zn-dependent exopeptidases superfamily protein; FUNCTIONS IN: aminopeptidase activity, zinc ion binding; INVOLVED IN: response to cadmium ion, proteolysis; LOCATED IN: plasma membrane, vacuole; EXPRESSED IN: 26 plant structures; EXPRESSED DURING: 15 growth stages; CONTAINS InterPro DOMAIN/s: Peptidase M18, aminopeptidase I (InterPro:IPR001948); BEST Arabidopsis thaliana protei…				1	0.559565	0.878449	0.403529	0.00161128	0.153714
TC178149	1	0.835023	1.12584	1.50802	3.45747	1.97889	1	1	0.999999	0.998794	2.20246e-07	0.38734	TCA / org transformation.TCA.fumarase	(at2g47510 : 395.0) Encodes a mitochondrial-localized protein. The FUM1 gene appears to be essential, suggesting that FUM1 may play a crucial role as a fumarase in the tricarboxylic acid cycle.; fumarase 1 (FUM1); FUNCTIONS IN: fumarate hydratase activity, protein binding; INVOLVED IN: response to oxidative stress, response to salt stress, pollen tube development; LOCATED IN: mitochondrion; EXPRE…				1	0.896009	0.870621	0.713624	0.00856831	0.403946
G7KD30	1	0.70002	0.915713	0.737345	2.14741	0.578627	1	0.924429	0.999999	0.819775	0.037734	0.36686	RNA.regulation of transcription.unclassified	(at3g59080 : 619.0) Eukaryotic aspartyl protease family protein; FUNCTIONS IN: DNA binding, aspartic-type endopeptidase activity; INVOLVED IN: proteolysis; LOCATED IN: endomembrane system; EXPRESSED IN: 21 plant structures; EXPRESSED DURING: 11 growth stages; CONTAINS InterPro DOMAIN/s: Peptidase aspartic (InterPro:IPR021109), Peptidase aspartic, catalytic (InterPro:IPR009007), Peptidase A1 (Inte…	GO:0004190	MTR_5g091130	Mtr.10362.1.S1_at	1	0.250508	0.89942	0.432555	0.0585841	0.43715
G7K3L9	1	0.798961	0.630734	0.98672	0.668568	1.33229	1	0.984517	0.14893	1	0.0434207	0.845946	TCA / org transformation.TCA.2-oxoglutarate dehydrogenase	(gnl|cdd|35779 : 514.0) no description available & (at5g55070 : 493.0) Dihydrolipoamide succinyltransferase; FUNCTIONS IN: zinc ion binding, acyltransferase activity; INVOLVED IN: response to oxidative stress, metabolic process; LOCATED IN: cytosolic ribosome, mitochondrion; EXPRESSED IN: 27 plant structures; EXPRESSED DURING: 15 growth stages; CONTAINS InterPro DOMAIN/s: 2-oxo acid dehydrogenase…	GO:0004149	MTR_5g093300	Mtr.33338.1.S1_s_at	1	0.554476	0.200903	0.973415	0.0916712	0.601925
contig_54732_1.1	1	0.792382	1.63299	1.30395	0.419026	0.874999	1	0.997789	0.404951	0.972158	0.000953062	0.99999	protein.degradation	(at1g63770 : 1479.0) Peptidase M1 family protein; FUNCTIONS IN: metallopeptidase activity, zinc ion binding; INVOLVED IN: proteolysis; EXPRESSED IN: 24 plant structures; EXPRESSED DURING: 15 growth stages; CONTAINS InterPro DOMAIN/s: Peptidase M1, membrane alanine aminopeptidase (InterPro:IPR001930), Peptidase M1, membrane alanine aminopeptidase, N-terminal (InterPro:IPR014782), Peptidase M1, ala…				1	0.382359	0.371395	0.312265	0.212461	0.421073
G7IA37	1	1.95114	0.924573	1.11775	0.388553	0.672156	1	0.478203	1	0.999991	0.0482566	0.984683	glycolysis.cytosolic branch.pyrophosphate-fructose-6-P phosphotransferase	(q41140|pfpa_ricco : 1030.0) Pyrophosphate--fructose 6-phosphate 1-phosphotransferase alpha subunit (EC 2.7.1.90) (PFP) (6-phosphofructokinase, pyrophosphate dependent) (Pyrophosphate-dependent 6-phosphofructose-1-kinase) (PPi-PFK) - Ricinus communis (Castor bean) & (at1g76550 : 967.0) Phosphofructokinase family protein; CONTAINS InterPro DOMAIN/s: Pyrophosphate-dependent phosphofructokinase PfpB…	GO:0003872	MTR_1g035230	Mtr.43088.1.S1_at	1	0.502194	0.795578	0.550533	0.128786	0.663101
Medtr1g066860.2	1	0.482593	0.824813	0.965629	0.319823	0.146493	1	0.989905	0.95017	1	0.00627136	0.000270321	protein.synthesis.ribosomal protein.eukaryotic.40S subunit.S23	40S ribosomal protein S23-1		MTR_1g066860.2		0.373614	0.550683	0.718268	0.533452	0.0734007	0.0538029
G7IP27	1	0.551126	2.55983	4.30789	0.244287	2.11316	1	0.988747	0.121654	0.818029	0.000700729	0.652509	not assigned.unknown	(at2g20760 : 177.0) Clathrin light chain protein; FUNCTIONS IN: structural molecule activity; INVOLVED IN: intracellular protein transport, vesicle-mediated transport; LOCATED IN: plasma membrane; EXPRESSED IN: 23 plant structures; EXPRESSED DURING: 15 growth stages; CONTAINS InterPro DOMAIN/s: Clathrin light chain (InterPro:IPR000996); BEST Arabidopsis thaliana protein match is: Clathrin light c…	GO:0005198	MTR_2g013220	Mtr.49237.1.S1_at	1	0.660859	0.001158	0.14265	0.0260378	0.603936
TC198486	1	0.383215	2.98666	1.50799	0.239728	1.01695	1	0.157	0.970091	0.999332	2.287e-05	1	cell wall.degradation.pectate lyases and polygalacturonases	(at3g06770 : 477.0) Pectin lyase-like superfamily protein; FUNCTIONS IN: polygalacturonase activity; INVOLVED IN: response to cyclopentenone, carbohydrate metabolic process; EXPRESSED IN: 24 plant structures; EXPRESSED DURING: 15 growth stages; CONTAINS InterPro DOMAIN/s: Pectin lyase fold/virulence factor (InterPro:IPR011050), Glycoside hydrolase, family 28 (InterPro:IPR000743), Pectin lyase fol…				1	0.073463	0.491226	0.597504	0.0131365	0.99021
G7K259	4.09091	15.3925	1.20278	0.689743	0.161328	1.42233	0.998458	0.273375	0.999897	0.999123	0.00361231	0.849119	cell.vesicle transport	(at3g11130 : 2965.0) Clathrin, heavy chain; FUNCTIONS IN: structural molecule activity, binding; INVOLVED IN: intracellular protein transport, vesicle-mediated transport; LOCATED IN: plasma membrane, vacuole; EXPRESSED IN: male gametophyte, guard cell, cultured cell, pollen tube; EXPRESSED DURING: L mature pollen stage, M germinated pollen stage; CONTAINS InterPro DOMAIN/s: Clathrin, heavy chain …	GO:0005198	MTR_5g082900	Mtr.26490.1.S1_at	0.024391	0.272362	0.798953	0.597704	0.0135587	0.608582
G7JBT5	2.3913	20.7479	1.13026	1.23502	0.139592	1.48191	0.999347	0.156494	0.999997	0.999997	0.000375081	0.706772	cell.vesicle transport	(at3g11130 : 2949.0) Clathrin, heavy chain; FUNCTIONS IN: structural molecule activity, binding; INVOLVED IN: intracellular protein transport, vesicle-mediated transport; LOCATED IN: plasma membrane, vacuole; EXPRESSED IN: male gametophyte, guard cell, cultured cell, pollen tube; EXPRESSED DURING: L mature pollen stage, M germinated pollen stage; CONTAINS InterPro DOMAIN/s: Clathrin, heavy chain …	GO:0005198	MTR_3g070940	Mtr.26490.1.S1_at	0.101566	0.256606	0.871695	0.6451	0.0207354	0.532157
G7ZYT5	1	0.98593	0.968825	0.655997	0.119143	1.04217	1	1	1	0.994153	8.13016e-13	1	not assigned.unknown	(at2g20760 : 139.0) Clathrin light chain protein; FUNCTIONS IN: structural molecule activity; INVOLVED IN: intracellular protein transport, vesicle-mediated transport; LOCATED IN: plasma membrane; EXPRESSED IN: 23 plant structures; EXPRESSED DURING: 15 growth stages; CONTAINS InterPro DOMAIN/s: Clathrin light chain (InterPro:IPR000996); BEST Arabidopsis thaliana protein match is: Clathrin light c…	GO:0005198	MTR_078s1003		1	0.980444	0.96884	0.601925	0.0121416	0.924039
TC187292	1	0.36484	1.02574	1.71957	0.0827312	2.20182	1	0.14007	1	0.999776	2.23821e-13	0.562352	amino acid metabolism.synthesis.aromatic aa.chorismate.chorismate synthase	(at1g48850 : 428.0) embryo defective 1144 (EMB1144); FUNCTIONS IN: chorismate synthase activity; INVOLVED IN: aromatic amino acid family biosynthetic process, embryo development ending in seed dormancy; LOCATED IN: nucleolus, chloroplast; EXPRESSED IN: 25 plant structures; EXPRESSED DURING: 15 growth stages; CONTAINS InterPro DOMAIN/s: Chorismate synthase, conserved site (InterPro:IPR020541), Cho…				1	0.308425	0.980194	0.444308	7.07494e-05	0.585245
contig_55786_1.1	1	0.608661	0.79172	0.766824	0.0353865	0.865571	1	0.596078	0.932038	0.92816	4.92305e-05	0.99919	protein.folding	(at3g03960 : 640.0) TCP-1/cpn60 chaperonin family protein; FUNCTIONS IN: unfolded protein binding, ATP binding; INVOLVED IN: protein folding, cellular protein metabolic process; LOCATED IN: membrane; EXPRESSED IN: 23 plant structures; EXPRESSED DURING: 13 growth stages; CONTAINS InterPro DOMAIN/s: Chaperonin Cpn60/TCP-1 (InterPro:IPR002423), Chaperone, tailless complex polypeptide 1 (InterPro:IPR…				1	0.22092	0.627502	0.553475	0.0471924	0.544007
G7IM12	1	6.65506	7.6221	0.950621	12.6915	25.3435	1	0.186161	0.377367	0.999999	0.142151	3.17912e-07	amino acid metabolism.degradation.aromatic aa.tyrosine	(at1g12050 : 503.0) fumarylacetoacetase, putative; FUNCTIONS IN: fumarylacetoacetase activity, catalytic activity; INVOLVED IN: aromatic amino acid family metabolic process, metabolic process; LOCATED IN: cellular_component unknown; EXPRESSED IN: 23 plant structures; EXPRESSED DURING: 13 growth stages; CONTAINS InterPro DOMAIN/s: Fumarylacetoacetase, C-terminal-like (InterPro:IPR002529), Fumaryla…				1	0.109758	0.248886	0.800671	0.0630129	0.0651183
Q2HUL4	1	1.08923	0.81097	1.18278	1.24213	14.0233	1	1	1	1	0.84448	5.46163e-12	misc.short chain dehydrogenase/reductase (SDR)	(at3g26760 : 345.0) NAD(P)-binding Rossmann-fold superfamily protein; FUNCTIONS IN: oxidoreductase activity, zinc ion binding; INVOLVED IN: oxidation reduction, metabolic process; EXPRESSED IN: 21 plant structures; EXPRESSED DURING: 13 growth stages; CONTAINS InterPro DOMAIN/s: NAD(P)-binding domain (InterPro:IPR016040), Glucose/ribitol dehydrogenase (InterPro:IPR002347), Short-chain dehydrogenas…	GO:0008152	MTR_7g083870	Mtr.38907.1.S1_at	1	0.902485	0.370377	0.828219	0.720224	0.00115906
TC181255	17	0.738152	1.27004	1.71885	1.45127	10.8563	0.0557797	1	1	0.999791	0.999926	6.48748e-08	protein.synthesis.elongation	(gnl|cdd|80474 : 733.0) no description available & (at4g02930 : 731.0) GTP binding Elongation factor Tu family protein; FUNCTIONS IN: translation elongation factor activity, cobalt ion binding, zinc ion binding, ATP binding; INVOLVED IN: response to cadmium ion; LOCATED IN: mitochondrion, cell wall; EXPRESSED IN: 27 plant structures; EXPRESSED DURING: 13 growth stages; CONTAINS InterPro DOMAIN/s:…				0.289153	0.421073	0.788654	0.538454	0.749217	0.0358716
G7IQT1	1	0.0814968	1.96488	0.92998	0.822007	9.97615	1	0.0837605	0.0908986	1	0.991922	0.000241576	glycolysis.plastid branch.glyceraldehyde 3-phosphate dehydrogenase (GAP-DH)	(at1g79530 : 611.0) Encodes one of the chloroplast/plastid localized GAPDH isoforms (GAPCp1/At1g79530 and GAPCp2/At1g16300). gapcp double mutants display a drastic phenotype of arrested root development, dwarfism and sterility. GAPCps are important for the synthesis of serine in roots.; glyceraldehyde-3-phosphate dehydrogenase of plastid 1 (GAPCP-1); FUNCTIONS IN: glyceraldehyde-3-phosphate dehyd…	GO:0006006	MTR_2g065470	Mtr.10443.1.S1_at	1	0.037829	0.006719	0.924832	0.349469	0.138114
B7FFC4	1	1.02806	1.25861	1.64009	2.13376	8.77327	1	1	1	0.999994	0.998115	0.000625915	protein.degradation.ubiquitin.proteasom	(at5g09900 : 261.0) Encodes one of two isoforms for the 26S proteasome regulatory protein (RN) subunit RPN5. For many functions it acts redundantly with the paralogous gene RPN5b but also appears to exert independent effects.; EMBRYO DEFECTIVE 2107 (EMB2107); FUNCTIONS IN: molecular_function unknown; INVOLVED IN: multicellular organismal development, ubiquitin-dependent protein catabolic process,…				1	0.969391	0.638543	0.51547	0.29916	0.289064
B7FMF2	1	0.599212	3.04908	0.958233	0.742384	6.79878	1	0.63146	0.273625	1	0.956271	0.00273977	protein.degradation.ubiquitin.proteasom	(p52427|psa4_spiol : 381.0) Proteasome subunit alpha type 4 (EC 3.4.25.1) (20S proteasome alpha subunit C) (20S proteasome subunit alpha-3) (Proteasome 27 kDa subunit) - Spinacia oleracea (Spinach) & (at3g22110 : 377.0) Encodes the alpha-3 subunit of 20s proteasome.; 20S proteasome alpha subunit C1 (PAC1); FUNCTIONS IN: peptidase activity, endopeptidase activity, threonine-type endopeptidase acti…	GO:0000502	B7FMF2		1	0.319653	0.081688	0.95197	0.633068	0.143051
G7I4F8	1	1.27894	1.10193	2.16671	1.63587	6.0589	1	0.99145	0.999997	0.341374	0.459934	6.85774e-12	not assigned.unknown	(at1g47420 : 258.0) succinate dehydrogenase 5 (SDH5); FUNCTIONS IN: molecular_function unknown; INVOLVED IN: biological_process unknown; LOCATED IN: mitochondrion, nucleus; EXPRESSED IN: 26 plant structures; EXPRESSED DURING: 15 growth stages; BEST Arabidopsis thaliana protein match is: gamma carbonic anhydrase 2 (TAIR:AT1G47260.1); Has 145 Blast hits to 145 proteins in 25 species: Archae - 0; Ba…	GO:0005634	MTR_1g019810	Mtr.37668.1.S1_at	1	0.538386	0.872482	0.0744072	0.497927	0.00227845
Medtr3g102500.1	1	0.702685	1.23488	1.1842	1.23821	5.21351	1	0.999838	0.999999	0.999992	1	9.32152e-08	cell.organisation	FP1 attachment factor-like protein		MTR_3g102500.1	Mtr.12666.1.S1_at	0.809622	0.318272	0.749342	0.665318	0.656682	0.161457
B7FKU9	1	0.869254	0.547092	1.69137	2.95715	5.13909	1	1	0.95599	0.989242	0.156333	1.18277e-06	C1-metabolism.Methylenetetrahydrofolate dehydrogenase & Methenyltetrahydrofolate cyclohydrolase	(at3g12290 : 452.0) Amino acid dehydrogenase family protein; FUNCTIONS IN: binding, catalytic activity; INVOLVED IN: folic acid and derivative biosynthetic process, metabolic process; LOCATED IN: chloroplast; EXPRESSED IN: 25 plant structures; EXPRESSED DURING: 14 growth stages; CONTAINS InterPro DOMAIN/s: Tetrahydrofolate dehydrogenase/cyclohydrolase, NAD(P)-binding domain (InterPro:IPR020631), …	GO:0003824	MTR_7g108580	Mtr.40332.1.S1_at	1	0.906659	0.477587	0.44399	0.413457	0.00683719
G7KGI7	1	0.964051	1.41421	0.870194	0.76776	3.32861	1	1	1	1	1	0.00633546	secondary metabolism.phenylpropanoids.lignin biosynthesis.CAD	(q9zrf1|mtdh_fraan : 569.0) Probable mannitol dehydrogenase (EC 1.1.1.255) (NAD-dependent mannitol dehydrogenase) - Fragaria ananassa (Strawberry) & (gnl|cdd|35246 : 488.0) no description available & (at4g37980 : 487.0) elicitor-activated gene 3-1 (ELI3-1); FUNCTIONS IN: oxidoreductase activity, zinc ion binding; INVOLVED IN: response to bacterium, plant-type hypersensitive response; EXPRESSED IN…	GO:0008270	MTR_5g031310	Mtr.37340.1.S1_at	1	0.969318	0.623699	0.87443	0.424826	0.368324
G7L9H3	1	0.955469	0.707607	0.673058	0.918282	2.48289	1	1	0.98271	0.992646	1	0.0125039	TCA / org transformation.TCA.IDH	(at4g35260 : 571.0) Encodes a regulatory subunit of the mitochondrially-localized NAD+- dependent isocitrate dehydrogenase.; isocitrate dehydrogenase 1 (IDH1); CONTAINS InterPro DOMAIN/s: Isocitrate/isopropylmalate dehydrogenase (InterPro:IPR001804), Isocitrate dehydrogenase NAD-dependent, mitochondrial (InterPro:IPR004434); BEST Arabidopsis thaliana protein match is: isocitrate dehydrogenase sub…	GO:0000287	MTR_8g074030	Mtr.10584.1.S1_at	1	0.962454	0.518752	0.533658	0.867383	0.240244
A2Q555	1	0.642202	1.02701	0.777675	1.31673	2.46019	1	0.999319	1	0.999974	0.999958	0.0488358	development.unspecified	(at2g19520 : 792.0) Controls flowering.; FVE; FUNCTIONS IN: metal ion binding; INVOLVED IN: flower development, unidimensional cell growth, trichome morphogenesis, leaf morphogenesis; LOCATED IN: nucleolus, nucleus, CUL4 RING ubiquitin ligase complex, cytoplasm; EXPRESSED IN: guard cell; CONTAINS InterPro DOMAIN/s: Histone-binding protein RBBP4 (InterPro:IPR022052), WD40 repeat 2 (InterPro:IPR019…		MTR_2g039250	Mtr.16238.1.S1_at	1	0.592717	0.980194	0.587097	0.766303	0.387484
B7FM31	1	1.65854	1.17556	0.970442	1.09659	0.585714	1	0.0657178	0.969416	1	0.999885	0.0377445	glycolysis.cytosolic branch.pyruvate kinase (PK)	(at3g52990 : 732.0) Pyruvate kinase family protein; FUNCTIONS IN: pyruvate kinase activity, magnesium ion binding, potassium ion binding, catalytic activity; INVOLVED IN: glycolysis; LOCATED IN: membrane; EXPRESSED IN: guard cell, cultured cell, leaf; CONTAINS InterPro DOMAIN/s: Pyruvate/Phosphoenolpyruvate kinase, catalytic core (InterPro:IPR015813), Pyruvate kinase, alpha/beta (InterPro:IPR0157…	GO:0000287	B7FM31		1	0.094588	0.516819	0.936394	0.577277	0.303352
B7FGF9	1	2.47465	0.407223	0.780825	0.901718	0.504604	1	0.323491	0.0923966	0.981447	0.999994	0.0126921	protein.synthesis.ribosomal protein.eukaryotic.60S subunit.L13A	(at5g48760 : 341.0) Ribosomal protein L13 family protein; FUNCTIONS IN: structural constituent of ribosome; INVOLVED IN: translation; LOCATED IN: cytosolic ribosome, cytosolic large ribosomal subunit, large ribosomal subunit; EXPRESSED IN: 22 plant structures; EXPRESSED DURING: 13 growth stages; CONTAINS InterPro DOMAIN/s: Ribosomal protein L13 (InterPro:IPR005822), Ribosomal protein L13, eukaryo…	GO:0003735	MTR_7g057770		1	0.194509	0.222826	0.647966	0.741212	0.141537
G7LIY9	1.59756	1.32812	0.536829	0.675	0.370568	0.368056	1	0.997251	0.559895	0.984684	0.305692	0.0140971	hormone metabolism.jasmonate.synthesis-degradation.lipoxygenase	(p09186|lox3_soybn : 993.0) Seed lipoxygenase-3 (EC 1.13.11.12) (L-3) - Glycine max (Soybean) & (gnl|cdd|84680 : 873.0) no description available & (at1g55020 : 811.0) lipoxygenase, a defense gene conferring resistance Xanthomonas campestris; lipoxygenase 1 (LOX1); CONTAINS InterPro DOMAIN/s: Lipoxygenase, iron binding site (InterPro:IPR020833), Lipoxygenase, C-terminal (InterPro:IPR013819), Lipox…	GO:0006633	MTR_8g018650	Mtr.46868.1.S1_s_at	0.75366	0.480339	0.529655	0.50084	0.222128	0.115304
G7IQ36	1	1.73854	1.23269	1.0644	0.728768	0.28731	1	0.467319	0.999997	1	0.921236	0.00620215	secondary metabolism.isoprenoids.mevalonate pathway.farnesyl pyrophosphate synthetase	(o64905|fpps_helan : 600.0) Farnesyl pyrophosphate synthetase (FPP synthetase) (FPS) (Farnesyl diphosphate synthetase) [Includes: Dimethylallyltranstransferase (EC 2.5.1.1); Geranyltranstransferase (EC 2.5.1.10)] - Helianthus annuus (Common sunflower) & (at5g47770 : 592.0) Encodes a protein with farnesyl diphosphate synthase activity.; farnesyl diphosphate synthase 1 (FPS1); FUNCTIONS IN: dimethy…	GO:0008299	MTR_2g027300	Mtr.17661.1.S1_at	1	0.134346	0.854674	0.90488	0.673947	0.0543403
B7FMV7	1	1.71524	1.27171	1.16344	0.478514	0.283339	1	0.99736	1	1	0.930567	0.00900773	protein.degradation.ubiquitin.E3.SCF.SKP	(at5g42190 : 219.0) Similar to SKP1 in yeast and humans which are involved in mitotic cell cycle control and ubiquitin mediated proteolysis.; E3 ubiquitin ligase SCF complex subunit SKP1/ASK1 family protein; CONTAINS InterPro DOMAIN/s: E3 ubiquitin ligase, SCF complex, Skp subunit (InterPro:IPR016897), SKP1 component, dimerisation (InterPro:IPR016072), SKP1 component (InterPro:IPR001232), BTB/POZ…	GO:0006511	B7FMV7		1	0.327907	0.836653	0.855738	0.502194	0.301922
G7JK45	1	0.7275	0.448259	0.830971	0.876355	0.279241	1	0.999985	0.998843	1	1	0.00153612	development.unspecified	(at4g12420 : 910.0) Encodes a protein of unknown function involved in directed root tip growth. It is a member of 19-member gene family and is distantly related structurally to the multiple-copper oxidases ascorbate oxidase and laccase, though it lacks the copper-binding domains. The protein is glycosylated and GPI-anchored. It is localized to the plasma membrane and the cell wall. The gene is ex…	GO:0000271	MTR_4g101650	Mtr.40464.1.S1_at	1	0.597504	0.41059	0.737608	0.804864	0.297304
Medtr3g078633.1	1	1.95373	0.970028	0.585406	0.595586	0.203994	1	0.98793	1	0.991726	0.997128	8.92955e-06	stress.biotic	enhanced disease susceptibility protein		MTR_3g078633.1		0.334072	0.368324	0.948372	0.624568	0.894287	0.106745
contig_54142_3.1	1	0.34158	1.00921	1.19083	1.659	0.201577	1	0.993352	1	0.931506	0.498924	0.00247777	protein.synthesis.ribosomal protein.eukaryotic.40S subunit.S6	(q9m3v8|rs6_aspof : 309.0) 40S ribosomal protein S6 - Asparagus officinalis (Garden asparagus) & (at4g31700 : 307.0) Encodes a putative ribosomal protein S6 (rps6a). RPS6A and RPS6B are fully redundant and essential during gametogenesis.; ribosomal protein S6 (RPS6); FUNCTIONS IN: structural constituent of ribosome; INVOLVED IN: growth, translation; LOCATED IN: cytosolic small ribosomal subunit, …				1	0.236097	0.986634	0.586134	0.457996	0.014937
MEDTR8G099785.1	1	4.05787	7.94094	0.122295	0.329424	0.194432	1	0.747036	0.297015	0.183246	0.699835	0.00916072	protein.targeting.nucleus	importin subunit beta-like protein		MTR_8g099785.1	Mtr.39222.1.S1_at	0.725097	0.463071	0.969391	0.432555	0.646813	0.00709073
Q155U2	1	0.870442	1.25921	1.0163	1.5091	0.184123	1	0.999999	0.999518	1	0.996307	4.26326e-14	protein.degradation.ubiquitin.E3.SCF.SKP	(at5g42190 : 224.0) Similar to SKP1 in yeast and humans which are involved in mitotic cell cycle control and ubiquitin mediated proteolysis.; E3 ubiquitin ligase SCF complex subunit SKP1/ASK1 family protein; CONTAINS InterPro DOMAIN/s: E3 ubiquitin ligase, SCF complex, Skp subunit (InterPro:IPR016897), SKP1 component, dimerisation (InterPro:IPR016072), SKP1 component (InterPro:IPR001232), BTB/POZ…	GO:0006511	MTR_5g022730	Mtr.14573.1.S1_x_at	1	0.829732	0.647513	0.986634	0.637858	0.00364156
TC200158	1	3.80728	1.65007	1.93139	0.683465	0.166565	1	0.20624	0.896916	0.965147	0.999923	1.06185e-06	protein.degradation.metalloprotease	(at2g41790 : 647.0) Insulinase (Peptidase family M16) family protein; FUNCTIONS IN: metalloendopeptidase activity, zinc ion binding, catalytic activity, metal ion binding; INVOLVED IN: proteolysis; LOCATED IN: cellular_component unknown; EXPRESSED IN: 23 plant structures; EXPRESSED DURING: 13 growth stages; CONTAINS InterPro DOMAIN/s: Peptidase M16, zinc-binding site (InterPro:IPR001431), Peptida…				1	0.406889	0.591528	0.172618	0.513587	0.0161798
B7FMG6	1	1.74489	2.02864	0.59123	1.97702	0.155842	1	0.999998	0.980306	0.417611	0.992706	2.95185e-05	protein.synthesis.ribosomal protein.eukaryotic.60S subunit.L13A	(at5g48760 : 319.0) Ribosomal protein L13 family protein; FUNCTIONS IN: structural constituent of ribosome; INVOLVED IN: translation; LOCATED IN: cytosolic ribosome, cytosolic large ribosomal subunit, large ribosomal subunit; EXPRESSED IN: 22 plant structures; EXPRESSED DURING: 13 growth stages; CONTAINS InterPro DOMAIN/s: Ribosomal protein L13 (InterPro:IPR005822), Ribosomal protein L13, eukaryo…	GO:0003735	MTR_1g023590	Mtr.14025.1.S1_s_at	1	0.349558	0.636068	0.49051	0.667091	0.00295239
B7FLD1	1	0.885178	1.53332	3.63928	0.176927	0.138831	1	1	1	0.676886	0.0578922	0.000509318	RNA.regulation of transcription.putative transcription regulator	(at1g56110 : 699.0) NOP56-like protein; homolog of nucleolar protein NOP56 (NOP56); LOCATED IN: nucleolus, cell wall; EXPRESSED IN: 22 plant structures; EXPRESSED DURING: 13 growth stages; CONTAINS InterPro DOMAIN/s: Pre-mRNA processing ribonucleoprotein, snoRNA-binding domain (InterPro:IPR002687), NOP5, N-terminal (InterPro:IPR012974), NOSIC (InterPro:IPR012976); BEST Arabidopsis thaliana protei…				1	0.860256	0.646813	0.384554	0.435817	0.0024318
G7K2W1	1	1.54212	1.19713	1.0575	0.629853	0.120476	1	0.963183	1	1	0.718094	0.00104074	protein.folding	(gnl|cdd|48157 : 934.0) no description available & (at3g11830 : 919.0) TCP-1/cpn60 chaperonin family protein; FUNCTIONS IN: unfolded protein binding, ATP binding; LOCATED IN: cellular_component unknown; EXPRESSED IN: 24 plant structures; EXPRESSED DURING: 14 growth stages; CONTAINS InterPro DOMAIN/s: Chaperone, tailless complex polypeptide 1 (InterPro:IPR017998), Chaperonin Cpn60/TCP-1 (InterPro:…	GO:0000166	MTR_5g087560	Mtr.12819.1.S1_at	1	0.631332	0.908532	0.951357	0.201792	0.0471924
contig_168974_1.1	1	0.570612	0.596354	0.382914	1.28139	0.118085	1	0.999608	0.999251	0.435725	0.999999	2.00949e-07	protein.targeting.nucleus	(at5g53480 : 1231.0) ARM repeat superfamily protein; FUNCTIONS IN: protein transporter activity, binding; INVOLVED IN: intracellular protein transport, protein import into nucleus, docking; LOCATED IN: nucleus, chloroplast, nuclear pore, cytoplasm; EXPRESSED IN: 25 plant structures; EXPRESSED DURING: 13 growth stages; CONTAINS InterPro DOMAIN/s: Importin-beta, N-terminal (InterPro:IPR001494), Arm…				1	0.484527	0.737608	0.568522	0.737608	0.00184989
contig_94767_1.1	1	0.766918	0.372245	0.68179	1.37509	0.0617757	1	0.995862	0.107502	0.210019	0.904737	8.73248e-05	protein.synthesis.ribosomal protein.eukaryotic.60S subunit.L32	(at4g18100 : 178.0) Ribosomal protein L32e; FUNCTIONS IN: structural constituent of ribosome; INVOLVED IN: translation, ribosome biogenesis; LOCATED IN: cytosolic ribosome, ribosome, cytosolic large ribosomal subunit, nucleolus; EXPRESSED IN: callus, pollen tube, leaf; CONTAINS InterPro DOMAIN/s: Ribosomal protein L32e (InterPro:IPR001515), Ribosomal protein L32e, conserved site (InterPro:IPR0182…				1	0.665004	0.156437	0.436792	0.0549096	0.0181221
up prot	76	80	46	86	52	51
down prot	0	64	57	45	35	58
up met	1	0	0	2	4	0
down met	12	4	4	0	1	0
sum up down prot	76	144	103	131	87	109
sum up down metab	13	4	4	2	5	0
sum up all	77	80	46	88	56	51
sum down all	12	68	61	45	36	58
sum all	89	148	107	133	92	109

## Sheet: Sheet1
A2Q2V1	0.444783	0.92513
A2Q5A8	0.477716	0.958919
A2Q5N9	0.152927	0.619755
A2Q5W0	0.0193923	0.200049	*
A2Q689	0.260575	0.77914
A2Q6H0	0.273846	0.79765
A4PU48	0.488251	0.967586
A6Y950	0.550584	1
A9YWS0	0.919321	1
AJ388807	0.373901	0.907069
AJ504080	1	1
AW584434	1	1
AW775375	0.200162	0.700963
AW775547	1	1
Alanine	0.204644	0.707252
Apigenine-7-beta-Glucoside	0.674012	1
Aspartate	0.216837	0.727198
B5BLW2	0.759578	1
B5LMP1	0.373901	0.907069
B7FGG4	0.134342	0.587449
B7FGG7	1	1
B7FGM0	0.142892	0.601576
B7FGM5	1	1
B7FGM7	0.116117	0.587449
B7FGP0	0.64333	1
B7FGT0	0.116117	0.587449
B7FGU7	0.129359	0.587449
B7FGX0	1	1
B7FGX2	0.323592	0.85621
B7FGY5	0.677869	1
B7FGZ8
B7FH15	0.0474207	0.348415	*
B7FH20	0.379766	0.907069
B7FH22	1	1
B7FH69	1	1
B7FH91	0.742975	1
B7FH93	0.217091	0.727416
B7FHA1	1	1
B7FHI6	0.898736	1
B7FHP4	0.140066	0.598389
B7FHR0	0.0145777	0.182221	*
B7FHV0	0.815318	1
B7FHX0	0.0284602	0.247158	*
B7FHZ5	0.165844	0.641706
B7FI14	0.101192	0.556553
B7FI57	1	1
B7FI72	0.116184	0.587449
B7FIE9	1	1
B7FIF7	1	1
B7FIJ7	0.0569492	0.389684
B7FIL0	0.657541	1
B7FIL9	0.00148542	0.0493005	*
B7FIM7	0.373901	0.907069
B7FIR4	0.00105756	0.0415472	*
B7FIV2	0.121227	0.587449
B7FIY3	0.00385795	0.0890157	*
B7FJ10	0.64333	1
B7FJ16	0.339077	0.876727
B7FJ67	0.083474	0.497885
B7FJB4	1	1
B7FJC8	0.465314	0.951385
B7FJH9	0.00568214	0.112233	*
B7FJJ4	0.373901	0.907069
B7FJN0	1	1
B7FJQ4	1	1
B7FJR8	0.851237	1
B7FJS2	1	1
B7FJV2	0.233651	0.750196
B7FJY9	0.221335	0.73334
B7FJZ4	0.205106	0.707252
B7FJZ6	0.364671	0.894827
B7FK19	0.0157998	0.187792	*
B7FK48	0.86984	1
B7FKA0	0.518519	0.984367
B7FKF4	1	1
B7FKG0	1	1
B7FKG8	0.373901	0.907069
B7FKJ5	0.561438	1
B7FKL0	0.718113	1
B7FKR5	1	1
B7FKU9	0.248156	0.773604
B7FKX3	0.000103743	0.00726199	*
B7FL27	0.974144	1
B7FL88	0.851237	1
B7FLF1	0.728038	1
B7FLG1	0.0899849	0.520183
B7FLW4	0.0912602	0.524729
B7FM02	0.103548	0.556553
B7FM78	0.578795	1
B7FMC2	0.178791	0.668252
B7FMC4	0.493944	0.971423
B7FMF6	0.238433	0.758505
B7FMJ9	0.421648	0.90842
B7FMM0	1	1
B7FMQ3	1	1
B7FMQ5	0.64333	1
B7FMR8	0.446756	0.927729
B7FMZ0	0.0346432	0.285883	*
B7FMZ5	1	1
B7FN18	0.250815	0.77914
B7FN26	0.373901	0.907069
B7FNA2	0.109969	0.573461
BF644346	0.2302	0.748538
BG584923	1	1
BI267435	1	1
BI267491	1	1
BQ150421	1	1
CX519468	1	1
CX520563	0.674925	1
CX521560	1	1
CX526624	1	1
CX549945	1	1
Chrysoeriol	0.326842	0.86127
Citrate	0.00692125	0.12298	*
DY615543	0.373901	0.907069
EL563584	0.00749043	0.128742	*
EV262290	0.148148	0.616172
Fructose	0.218259	0.729769
G4W9I5	0.148148	0.616172
G7I2E2	1	1
G7I396	1	1
G7I3R9	0.373901	0.907069
G7I4U4	0.0685871	0.435025
G7I5V9	0.250815	0.77914
G7I682	0.00749043	0.128742	*
G7I6D7	1	1
G7I7F2	1	1
G7I7Q4	0.0362778	0.292196	*
G7I8D4	0.657808	1
G7I9C1	0.703322	1
G7I9H2	0.429179	0.912901
G7I9Q9	0.116117	0.587449
G7I9Z0	0.201443	0.703236
G7IAA2	1	1
G7IBU1	1	1
G7IBZ5	0.087318	0.512955
G7IC40	0.574972	1
G7ID31	1	1
G7IDE3	1	1
G7IDZ4	0.405715	0.907069
G7IE85	0.677869	1
G7IED1	0.430969	0.914989
G7IET9	1	1
G7IF28	0.281697	0.798643
G7IF49	0.421648	0.90842
G7IFD1	1	1
G7IG03	0.621308	1
G7IH13	0.101192	0.556553
G7IHA6	0.905948	1
G7IHV2	0.468165	0.953631
G7IJU0	0.844516	1
G7IJU2	0.257341	0.77914
G7IK38	0.668737	1
G7IK85	0.561438	1
G7IL22	0.131778	0.587449
G7IM12	1	1
G7IME0	0.00250681	0.0699365	*
G7IN66	0.00326824	0.0814337	*
G7INB7	0.0872689	0.512955
G7INT9	0.386912	0.907069
G7IQ90	0.116117	0.587449
G7IQ96	0.810952	1
G7IR60	0.116117	0.587449
G7ISU9	1	1
G7IT85	0.668676	1
G7IT86	0.232566	0.749898
G7ITZ5	0.353909	0.887744
G7IUG9	0.563367	1
G7IW52	1	1
G7IYL0	0.373901	0.907069
G7IYM0	0.124647	0.587449
G7J013	0.150033	0.616172
G7J0E0	0.373901	0.907069
G7J0N6	1	1
G7J0Q8	0.367086	0.899034
G7J2H2	0.530412	0.984367
G7J2R6	0.857362	1
G7J3A3	0.55032	1
G7J421	0.360342	0.888168
G7J486	0.183567	0.677596
G7J4B5	0.072343	0.45063
G7J4B6	1	1
G7J4Y3	0.116117	0.587449
G7J5Y4	0.108104	0.568577
G7J648	0.248156	0.773604
G7J7Q6	0.0413276	0.317364	*
G7J834	0	0	*
G7J8R4	0.101192	0.556553
G7J914	0.493532	0.971423
G7J9B8	0.799196	1
G7J9M6	0.116117	0.587449
G7JAI2	0.0132356	0.171701	*
G7JAP0	0.503762	0.971423
G7JAR7	0.0257214	0.233006	*
G7JAX6	0.00586168	0.114251	*
G7JB75	0.0193814	0.200049	*
G7JC94	1	1
G7JCF2	0.0501509	0.358886
G7JCK0	0.176164	0.661689
G7JCU3	0.315296	0.849995
G7JE46	0.623958	1
G7JEX0	0.0220761	0.214529	*
G7JFM1	0.158302	0.632881
G7JG11	0.27944	0.798643
G7JG18	0.239587	0.758561
G7JG19	0.382639	0.907069
G7JG67	0.506214	0.973975
G7JG73	0.280872	0.798643
G7JGC6	1	1
G7JGC9	0.274577	0.798429
G7JGP9	0.398208	0.907069
G7JH56	1	1
G7JH60	1	1
G7JHG3	0.518519	0.984367
G7JID0	0.724659	1
G7JJX4	1	1
G7JK09	0.0633647	0.416304
G7JK55	0.0101636	0.149351	*
G7JLS7	0.099982	0.550688
G7JML2	0.64333	1
G7JMM2	1	1
G7JN24	0.677869	1
G7JNF5	0.373901	0.907069
G7JNJ7	0.181918	0.672801
G7JNN9	0.491767	0.971423
G7JNS2	1	1
G7JPH8	0.0284602	0.247158	*
G7JPK2	0.677869	1
G7JQA7	0.070484	0.443404
G7JQB3	1	1
G7JQB5	0.0864181	0.509519
G7JQC5	1	1
G7JQC9	0.116117	0.587449
G7JQL0	0.0145777	0.182221	*
G7JQL4	0.0969975	0.542003
G7JQM6	0.633032	1
G7JRA2	0.0116912	0.160182	*
G7JRA7	0.0600481	0.402762
G7JRI5	0.41994	0.907069
G7JT26	0.540426	0.993145
G7JTD2	0.64333	1
G7JTH6	0.214384	0.722116
G7JTY4	0.181198	0.672401
G7JTZ0	0.405715	0.907069
G7JU14	0.16447	0.637998
G7JUY1	0.239779	0.758561
G7JVZ3	0.493944	0.971423
G7JW95	0.373901	0.907069
G7JWR8	0.518519	0.984367
G7JWT4	0.189329	0.682587
G7JWW6	1	1
G7JXA7	0.252206	0.77914
G7JYQ8	0.184849	0.677984
G7JYY7	0.250815	0.77914
G7JZW8	0.0178984	0.190929	*
G7K0I2	0.64333	1
G7K0L3	0.00833942	0.133223	*
G7K1Y1	0.487305	0.967586
G7K283	0.371234	0.905659
G7K2D0	0.319065	0.851447
G7K3L9	0.373901	0.907069
G7K4R2	0.321132	0.85266
G7K4T4	0.00653338	0.11979	*
G7K5Z4	0.491767	0.971423
G7K6C4	0.00749043	0.128742	*
G7K6T1	0.158302	0.632881
G7K6U0	0.724659	1
G7K882	0.31308	0.847372
G7K8A6	1	1
G7K8J3	0.149617	0.616172
G7K8J5	0.0938342	0.531003
G7K8P7	0.0396418	0.308949	*
G7K8Y3	0.213471	0.721671
G7K9H5	0.0405455	0.314085	*
G7KAG7	0.435331	0.919297
G7KB73	0.734418	1
G7KBI3	1	1
G7KEK9	0.386912	0.907069
G7KEX7	0.371203	0.905659
G7KFV1	0.231336	0.748538
G7KFV7	0.693197	1
G7KG90	0.131778	0.587449
G7KGT1	0.426893	0.911116
G7KIQ8	1	1
G7KIR6	0.683105	1
G7KKH1	0.373901	0.907069
G7KMR3	0.562473	1
G7KPU0	0.572193	1
G7KSI7	0.657541	1
G7KTV3	1	1
G7KVD1	1	1
G7KVE1	0.371667	0.905659
G7KVQ9	0.518519	0.984367
G7KXJ9	0.701787	1
G7KXR2	0.345292	0.885458
G7KXT9	0.0971852	0.542265
G7KY52	1	1
G7KYC0	0.232566	0.749898
G7KYU2	0.0317399	0.267287	*
G7KZ94	1	1
G7L1U4	0.11218	0.577233
G7L1X0	0.109779	0.573461
G7L2M8	0.0231895	0.2199	*
G7L3L0	0.0235355	0.222087	*
G7L3W1	1	1
G7L571	0.851237	1
G7L5N4	0.2302	0.748538
G7L6M1	0.373901	0.907069
G7L6U5	1	1
G7L7E2	1	1
G7L7H0	0.481817	0.960641
G7L7L3	0.0608926	0.404201
G7L826	1	1
G7L8F8	0.133086	0.587449
G7L8R3	0.371203	0.905659
G7L8T3
G7L9H1	1	1
G7L9V7	0.0391178	0.307821	*
G7LAD5	0.0177974	0.190929	*
G7LD98	0.101192	0.556553
G7LDE7	0.518519	0.984367
G7LDP4	0.878226	1
G7LEB3	1	1
G7LEP9	0.421648	0.90842
G7LGQ4	0.798068	1
G7LGR9	0.016183	0.187792	*
G7LH57	0.0993007	0.549293
G7LHC6	0.0406421	0.314085	*
G7LIN7	0.224122	0.736238
G7LIT0	0.310539	0.845473
G7LIV6	0.111642	0.576168
G7LIY0	0.474253	0.955988
G7LIY2	0.376705	0.907069
G7LIZ2	0.41072	0.907069
G7LIZ7	0.198644	0.697156
G7LJG8	1	1
G7ZUV5	0.260575	0.77914
G7ZVC0	0.652994	1
G7ZVI4	0.0166085	0.187792	*
G8A0S6	1	1
G8A142	0.859308	1
G8A207	1	1
G8A2H2	0.201107	0.703236
G8A318	0.121469	0.587449
GT139806	1	1
Gaba	0.023997	0.224789	*
Galactarat	0.00148643	0.0493005	*
Galactinol	0.245646	0.769517
Galactonate	0.028854	0.249076	*
Galactose	0.0417713	0.317995	*
Genistein GlcA GlcA	0.000724843	0.0324494	*
Glutamate	0.233637	0.750196
Glycine	0.018217	0.191105	*
I3S0L8	0.121467	0.587449
I3S0X5	0.373901	0.907069
I3S154	1	1
I3S2W4	0.488915	0.967586
I3S399	0.0161301	0.187792	*
I3S3K3	0.0161301	0.187792	*
I3S3S0	0.794402	1
I3S5E1	0.429179	0.912901
I3S6I3	0.139405	0.597671
I3S6I7	0.158302	0.632881
I3S8V0	0.317849	0.850986
I3S9B3	0.294256	0.816201
I3SC37	0.60679	1
I3SDG7	1	1
I3SDP0	0.64333	1
I3SG71	0.278684	0.798643
I3SGS4	0.101192	0.556553
I3SHU4	0.23326	0.750196
I3SHV5	1	1
I3SIG9	0.814902	1
I3SJ38	1	1
I3SJ59	0.0572866	0.390701
I3SJD2	0.451161	0.934174
I3SK49	0.460532	0.944689
I3SK73	0.116117	0.587449
I3SKN7	0.0926527	0.526125
I3SKR4	0.0963411	0.54069
I3SM78	1	1
I3SQE3	0.148148	0.616172
I3SSC7	1	1
I3SSE5	0.64333	1
I3STV1	0.724659	1
I3SU63	0.0572352	0.390701
I3SV80	1	1
I3SW00	0.2302	0.748538
I3SYR8	0.561438	1
I3T0E1	0.116117	0.587449
I3T154	1	1
I3T1A2	0.000308593	0.0162751	*
I3T4G8	0.64333	1
I3T531	1	1
I3T560	0.283158	0.799237
I3T635	0.101192	0.556553
I3T774	1	1
I3T8L4	0.373901	0.907069
I3T8T9	0.155016	0.622977
I3T9M4	0.752315	1
Malonate	0.0488352	0.351431	*
Malvidine Glc	0.979631	1
Medtr2g034440.1	0.663804	1
Medtr2g094160.2	0.493944	0.971423
Medtr3g095530.2	0.452974	0.937103
Medtr4g057240.1	0.139748	0.598389
Medtr4g124660.2	0.428471	0.912901
Medtr4g124790.1	0.0474207	0.348415	*
Medtr4g124910.2	0.373901	0.907069
Medtr4g132260.2	0.014949	0.183291	*
Medtr4g132360.2	0.0434395	0.326008	*
Medtr5g076080.4	0.858164	1
Medtr6g006990.4	0.0912602	0.524729
Medtr7g026230.2	0.262626	0.77914
Medtr7g074570.2	1	1
Medtr7g078070.2	0.518519	0.984367
Medtr7g086300.2	0.337086	0.873337
Medtr7g089120.2	0.0216636	0.212575	*
Medtr8g087310.2	0.0391178	0.307821	*
Medtr8g104540.2	0.00749043	0.128742	*
Norvaline	0.160701	0.632881
O04998	1	1
Ononitol	0.310519	0.845473
P59259	0.00640935	0.118635	*
Phosphate	0.0237232	0.222965	*
Pinitol	0.0112122	0.156971	*
Proline	0.22875	0.745084
Pyroglutamate	0.259556	0.77914
Q1RSH4	0.121176	0.587449
Q1SKX2	0.0896625	0.519221
Q1SL16	0.00326824	0.0814337	*
Q2HRQ7	0.0175415	0.189734	*
Q2HT97	0.360342	0.888168
Q2HUA3	0.142816	0.601576
Q2HW53	0.314057	0.848693
Q45FF2	0.18865	0.681975
Q4JR85	0.767644	1
Q56GA3	0.64333	1
Q84RD8	0.0842273	0.500424
Q84RD9	1	1
Q84UC1	0.186822	0.677984
Serine	0.0384635	0.304436	*
TC172767	0.353961	0.887744
TC173490	0.0154814	0.186547	*
TC173782	0.237796	0.758505
TC173895	0.189613	0.682587
TC173978	0.101192	0.556553
TC173995	1	1
TC174161	0.112809	0.579086
TC174311	0.64333	1
TC174573	1	1
TC174585	0.859308	1
TC174997	0.0031982	0.0814337	*
TC175140	1	1
TC175158	0.149617	0.616172
TC175204	0.174653	0.661385
TC175649	0.315296	0.849995
TC175690	0.627881	1
TC175731	0.00733317	0.12775	*
TC175849	0.274577	0.798429
TC175881	0.526265	0.984367
TC175890	0.780329	1
TC176498	1	1
TC176688	0.558944	1
TC176915	0.925156	1
TC176940	1	1
TC176954	1	1
TC177125	1	1
TC177244	0.821062	1
TC177592	0.184515	0.677984
TC177696	0.373901	0.907069
TC177830	0.859308	1
TC177939	0.0474207	0.348415	*
TC178428	0.467605	0.953631
TC178942	0.116895	0.587449
TC179326	1	1
TC179581	0.264145	0.77914
TC179584	0.724659	1
TC179590	0.518519	0.984367
TC179656	0.920306	1
TC179800	1	1
TC179877	0.808497	1
TC179886	1	1
TC180056	0.580986	1
TC180274	0.0120159	0.163468	*
TC180857	0.968625	1
TC181021	0.559479	1
TC181255	0.102606	0.556553
TC181409	0.808994	1
TC181439	0.14829	0.616172
TC181557	0.205106	0.707252
TC181664	0.341431	0.87983
TC181746	0.144704	0.605555
TC181859	0.126781	0.587449
TC181900	0.0146689	0.182221	*
TC182067	1	1
TC182323	0.16999	0.653808
TC182373	0.507158	0.97456
TC182482	1	1
TC182662	1	1
TC182711	1	1
TC183128	0.651959	1
TC183148	0.331416	0.864488
TC183313	0.518519	0.984367
TC183323	0.184074	0.677984
TC183421	1	1
TC183488	0.677869	1
TC183750	1	1
TC183989	0.117929	0.587449
TC184082	0.117053	0.587449
TC184105	0.450689	0.934174
TC184150	1	1
TC184158	0.181347	0.672401
TC184431	0.326754	0.86127
TC184567	0.418681	0.907069
TC185032	0.0284393	0.247158	*
TC185391	0.113359	0.581137
TC185674	1	1
TC185841	0.52109	0.984367
TC185905	0.101192	0.556553
TC186236	0.0601698	0.402876
TC186280	1	1
TC187187	1	1
TC187478	1	1
TC187512	1	1
TC187546	0.225432	0.739277
TC187716	1	1
TC187850	0.258906	0.77914
TC187865	1	1
TC188079	1	1
TC188241	0.00237724	0.0674696	*
TC189254	1	1
TC190526	0.373901	0.907069
TC190604	0.00749043	0.128742	*
TC190744	0.867142	1
TC191099	1	1
TC191215	1	1
TC191494	0.064306	0.421051
TC191839	0.274577	0.798429
TC192240	0.116117	0.587449
TC192264	0.373901	0.907069
TC193035	0.0371934	0.297084	*
TC193211	0.326164	0.86127
TC193649	1	1
TC193944	0.133086	0.587449
TC194418	0.201846	0.703236
TC194452	0.0601698	0.402876
TC195144	0.435331	0.919297
TC195187	1	1
TC195737	1	1
TC196135	0.543215	0.995419
TC197646	1	1
TC197815	1	1
TC198054	0.114477	0.584532
TC199007	0.158302	0.632881
TC199344	0.129689	0.587449
TC200176	0.895564	1
TC200299	0.0474207	0.348415	*
TC200459	0.373901	0.907069
TC202256	0.101192	0.556553
TC202414	0.116117	0.587449
Valine	0.137461	0.591973
contig_10068_1.1	1	1
contig_12147_1.1	0.101192	0.556553
contig_12516_1.1	0.623958	1
contig_129786_2.1	0.158302	0.632881
contig_14889_1.1	0.148041	0.616172
contig_15344_1.1	1	1
contig_162431_1.1	0.233552	0.750196
contig_162944_1.1	1	1
contig_163517_1.1	0.287864	0.80602
contig_164013_1.1	0.158302	0.632881
contig_164036_1.1	1	1
contig_164541_1.1	0.109628	0.573461
contig_166756_1.1	1	1
contig_167159_1.1	0.355232	0.887744
contig_238797_1.1	1	1
contig_240047_1.1	0.124946	0.587449
contig_242061_1.1	0.154293	0.620717
contig_48960_1.1	0.140066	0.598389
contig_49651_1.1	0.0667665	0.430572
contig_49703_1.1	1	1
contig_50092_3.1	0.0236865	0.222965	*
contig_50352_2.1	0.430969	0.914989
contig_50632_1.1	0.884337	1
contig_51119_1.1	1	1
contig_51299_2.1	0.0079662	0.129409	*
contig_51503_2.1	0.373901	0.907069
contig_52798_1.1	1	1
contig_52909_1.1	0.191455	0.685329
contig_52977_1.1	1	1
contig_54732_1.1	1	1
contig_55154_1.1	0.224122	0.736238
contig_55945_1.1	0.00106661	0.0415472	*
contig_56245_1.1	0.800747	1
contig_56839_1.1	0.795255	1
contig_57177_1.1	0.139748	0.598389
contig_57777_1.1	0.218172	0.729769
contig_58024_2.1	1	1
contig_58669_2.1	1	1
contig_58898_1.1	0.802482	1
contig_59684_1.1	1	1
contig_59979_3.1	0.373901	0.907069
contig_60656_1.1	0.00749043	0.128742	*
contig_60669_1.1	1	1
contig_61193_1.1	0.834222	1
contig_61275_1.1	0.360342	0.888168
contig_61303_1.1	0.0161301	0.187792	*
contig_61747_1.1	1	1
contig_62341_1.1	0.599288	1
contig_63559_1.1	1	1
contig_63945_1.1	0.0545478	0.378395
contig_64993_1.1	1	1
contig_65051_1.1	0.373901	0.907069
contig_66061_1.1	1	1
contig_66062_1.1	1	1
contig_68089_1.1	1	1
contig_68573_1.1	0.0825847	0.495226
contig_68649_1.1	1	1
contig_69701_1.1	0.851042	1
contig_71560_1.1	1	1
contig_72424_1.1	0.38793	0.907069
contig_72924_1.1	1	1
contig_73132_1.1	1	1
contig_73272_1.1	0.0921079	0.524729
contig_74273_1.1	0.101192	0.556553
contig_75738_1.1	0.0110565	0.156498	*
contig_76173_1.1	1	1
contig_76537_2.1	1	1
contig_81211_1.1	1	1
contig_82602_1.1	1	1
contig_84305_1.1	0.348641	0.887744
contig_84308_1.1	1	1
contig_84877_2.1	0.116117	0.587449
contig_86495_1.1	0.201107	0.703236
contig_8781_1.1	1	1
contig_91552_1.1	0.0873631	0.512955
contig_93010_1.1	1	1
contig_99682_1.1	0.0161301	0.187792	*
cycloLeucine	0.110471	0.573461
myoInositol	0.0115132	0.158307	*
transFerulic acid	0.0100699	0.148541	*
