# Supplementary material for: Drought and Recovery: Independently Regulated Processes Highlighting the Importance of Protein Turnover Dynamics and Translational Regulation in Medicago truncatula
Source: Mol Cell Proteomics. 2016 Mar 21;15(6):1921–37. doi: 10.1074/mcp.M115.049205 (PMC5083093; doi:10.1074/mcp.M115.049205)
Supplement: Supplemental Data [file 10.1074_M115.049205_mcp.M115.049205-6.xlsx]

## Sheet: root_PCA_loadings
Supplemental Table 3i. PCA loadings of relative quantitative root portein and metabolite data of Supplemental Table 2ii (PCA - Supplemental Figure 2i)
	PC 1	PC 2		PC1 = time revovery
G7J8M7	-0.123378	-0.012628		PC2= stress vs recovery
MEDTR8G099785.1	-0.121067	0.00107853
Medtr4g107500.1	-0.114007	0.00740475
G7K6M0	-0.113708	0.00737301
TC189241	-0.111174	-0.00274537
contig_9470_1.1	-0.109312	0.133453
contig_53818_1.1	-0.108585	-0.0229586
TC179838	-0.107141	-0.00869036
G7K259	-0.105738	0.0281922
G7JBT5	-0.105159	0.000658911
G7L7L3	-0.103112	0.0960075
contig_52211_1.1	-0.0983965	0.0122985
B7FGK8	-0.0949488	0.0845359
contig_55658_2.1	-0.092978	0.0655859
B1NY81	-0.0916516	-0.0295491
G7JTX3	-0.0871507	-0.0222762
TC189543	-0.0815715	-0.0367681
Q7X9B2	-0.0809329	-0.00368985
B7FHJ3	-0.0788388	0.0882267
CU179877_4.3	-0.0752815	-0.0011236
G7JIL4	-0.0735291	-0.0163802
Q5QQ34	-0.0722525	-0.0202211
G7IH64	-0.0720719	0.0315786
B7FH02	-0.0718023	-0.00626049
G7IN02	-0.0713423	-0.0410972
G8A221	-0.0712807	-0.0340256
TC173802	-0.0711708	-0.0306489
TC184105	-0.0708494	0.00291563
G7LIN4	-0.068503	-0.00622663
G7K5A2	-0.0675858	-0.0260424
G7KYM9	-0.0650281	-0.00295233
B7FK36	-0.0631782	-0.0357941
TC200158	-0.0625724	-0.0128418
Q2HUK6	-0.061664	0.0229825
I3T966	-0.0612748	-0.0410047
Medtr1g484940.4	-0.0606503	-0.0144642
G7JTH6	-0.0603931	-0.0405697
TC174916	-0.0595847	-0.0191615
G7KN93	-0.0587209	-0.0178145
TC176831	-0.0579717	0.0121922
G7I3R9	-0.0565276	0.00204474
G7LI99	-0.0563815	0.0138868
TC181082	-0.0559278	0.0936933
TC175158	-0.0550556	0.0875825
Medtr3g078633.1	-0.0541976	0.00833811
Proline	-0.0531116	0.0161264
AA660685	-0.0525905	-0.0271315
TC179303	-0.0524832	-0.0389138
Medtr8g104540.2	-0.0519868	0.0737047
G7ITE1	-0.0500696	-0.0123825
TC174361	-0.0489145	-0.0145468
G7KSB3	-0.0489102	0.065458
TC195752	-0.0484438	-0.0183055
G7K2W1	-0.0482477	0.0071869
G7IAA3	-0.0480435	0.0925655
G7LIZ7	-0.0471859	0.0269723
G7IMW8	-0.0461956	-0.0287607
B7FMG6	-0.0456917	0.000894262
TC191392	-0.0444044	-0.025229
Q7X9B3	-0.0443061	-0.0321647
Medtr8g098370.2	-0.0441789	-0.0142551
G7I7F5	-0.0437473	-0.0307732
TC188257	-0.0429479	-0.0208627
B7FMV7	-0.0419942	0.000961565
G7KER8	-0.0416109	0.0277983
G7JPM8	-0.0415928	-0.0536066
contig_49782_1.1	-0.0413415	-0.0150425
I3T063	-0.0406479	0.0200696
TC185032	-0.040635	-0.0052201
Q2HUA3	-0.0400924	-0.0530864
G7J602	-0.0397783	0.0736462
TC179898	-0.0392027	-0.0428436
G7K8Y3	-0.0390379	-0.0254437
B7FI96	-0.0388124	-0.0174866
I3S3N9	-0.0380837	-0.00534594
I3S9I1	-0.0377516	-0.0154054
G7IQ36	-0.0377496	1.13863e-05
B7FJ59	-0.0374453	-0.00393771
G7KW90	-0.0363722	0.0879283
G7LIY9	-0.0360658	0.0316964
G7L9V7	-0.0358553	-0.00753547
G7ZYF8	-0.0347193	0.00611866
G7IA37	-0.0339887	-0.00194138
Isoleucine	-0.0338901	-0.0174012
TC186313	-0.0331178	-0.0445019
B7FLD1	-0.032736	0.00542573
G7KRJ1	-0.0321908	-0.00485866
contig_55786_1.1	-0.0321249	0.0240598
TC187168	-0.0319981	-0.0350306
B7FGF9	-0.0317373	0.0025469
I3T0U9	-0.0313298	-0.0098374
G7ZYT5	-0.031301	0.012449
TC185099	-0.0312009	0.00398379
G7K4S3	-0.0299885	-0.02055
G7LCN6	-0.0292712	-0.0877321
I3SZ22	-0.0272679	0.040813
contig_103817_1.1	-0.0271928	-0.00402297
TC179184	-0.0245699	0.0150507
contig_94767_1.1	-0.024196	0.0279988
DY617488	-0.0241013	0.0145076
TC183488	-0.0239667	-0.00176952
A8TVQ0	-0.0238364	0.00701327
B7FM31	-0.0221257	-0.00402266
CX529949	-0.0208909	0.00189943
contig_49651_1.1	-0.0202212	0.00491029
B7FL54	-0.0198993	0.0318774
Medtr1g066860.2	-0.0198773	0.0255834
I3SL69	-0.0194702	-0.0302667
contig_168974_1.1	-0.0194014	0.0295814
TC174617	-0.0189542	0.00778624
contig_129786_2.1	-0.0188613	0.0606038
TC177689	-0.0184916	0.00169135
contig_84385_1.1	-0.017725	-0.0424077
B7FIM7	-0.0170297	-0.028027
Q155U2	-0.0162945	0.00774378
G7J648	-0.0162402	0.116837
TC201682	-0.0161783	-0.0495615
TC179315	-0.0159413	-0.0143729
contig_76236_1.1	-0.0158071	0.0977236
EY476909	-0.0152183	0.0660907
B7FLW4	-0.0145615	0.149502
Alanine	-0.014456	0.0106647
B7FHX0	-0.0142283	0.146081
B7FHP4	-0.0135939	0.139568
B7FIL0	-0.0134524	0.138115
TC188215	-0.0133052	0.136604
B7FIV2	-0.0126476	0.129852
TC186023	-0.0124626	0.127953
Medtr7g114970.4	-0.0122875	0.126156
B7FJ67	-0.0122676	0.125951
G7I4V0	-0.0121306	0.0218511
I3T4X3	-0.0120825	0.124051
B7FL82	-0.0120614	0.123834
G7IU25	-0.0118427	0.121589
I3SJD2	-0.0114123	0.117169
TC176746	-0.0113868	0.116908
B7FKU7	-0.0112761	-0.0282622
G7JNS2	-0.0110938	0.1139
G7ILF2	-0.0110545	-0.00555627
G7JHJ7	-0.0108647	0.111548
B7FNA2	-0.010835	0.111243
G7JWR8	-0.0108051	0.110936
GT139806	-0.0105563	0.108381
B7FHA1	-0.0105563	0.108381
I3SJ59	-0.0102189	0.104917
TC181021	-0.0101834	0.104553
AW775786	-0.0101834	0.104553
I3RZ63	-0.00998743	-0.017075
B7FIK7	-0.00984676	0.101096
I3T635	-0.00984676	0.101096
TC177320	-0.00984676	0.101096
TC179584	-0.00984676	0.101096
B7FGS0	-0.00964086	0.00257041
contig_165443_1.1	-0.00943172	0.0968352
BG645804	-0.00943172	0.0968352
B7FM02	-0.00943172	0.0968352
G7ZUV5	-0.00943172	0.0968352
I3T8T9	-0.00943172	0.0968352
G7K7W9	-0.00943172	0.0968352
G7K4T4	-0.00943172	0.0968352
I3T560	-0.00943172	0.0968352
B7FHH7	-0.00943172	0.0968352
TC189254	-0.00912815	0.119319
G7KWW4	-0.0089074	0.0146193
Medtr7g089120.2	-0.0087138	0.0894643
TC176915	-0.00858263	0.0881176
contig_54732_1.1	-0.00706599	0.00113623
G7IQ96	-0.00696946	0.00717057
I3SDG7	-0.0067907	0.0697199
B7FNA0	-0.00646258	0.0663511
G7JK45	-0.00632667	0.0188043
G8A142	-0.0060015	0.0616173
B7FHB9	-0.00590623	-0.0166501
B7FH04	-0.00562923	0.0197005
G7JYQ8	-0.00545362	0.0613088
I3TAF1	-0.00543822	0.0155552
A2Q5A8	-0.00517362	-0.000885625
contig_12147_1.1	-0.00465636	0.0478068
TC199416	-0.00465636	0.0478068
TC177830	-0.00429827	0.0441302
I3T4G8	-0.00422747	0.0103933
G7L8F8	-0.00417474	0.0428619
I3S0L8	-0.00417474	0.0428619
Medtr3g058940.1	-0.00398154	0.0408784
NP725557	-0.00390744	0.0401176
Medtr3g118390.1	-0.00348185	0.0741441
contig_61275_1.1	-0.00318707	0.0327215
I3T0L1	-0.00261105	0.0268076
TC182373	-0.00257444	0.0264317
B7FJA2	-0.00216642	0.0156295
G7KZ94	-0.00197596	0.0202871
TC190744	-0.00127744	0.0131154
B7FJZ4	-0.00105561	0.0108379
NP726112	-0.000678584	0.00534555
G7KRI7	7.88284e-05	-0.014725
TC183243	0.000362307	0.0947665
B7FN18	0.000703318	0.0936613
G7J5I9	0.00148812	0.111337
Medtr4g129790.1	0.0020569	-0.00842214
A4PU48	0.00214716	0.0596501
AL369385	0.00284932	0.0113784
G7JNF5	0.00314455	0.00514803
Ononitol	0.00383999	-0.047877
G7L3W1	0.00418476	0.00452789
TC198486	0.00496857	0.00526208
contig_80401_1.1	0.00516206	0.0274895
contig_69873_1.1	0.00534802	0.00375822
AJ388813	0.00585178	-0.0135829
G7JG54	0.00596966	-0.00978943
CX534757	0.00612699	0.0247655
BF644346	0.00638472	0.02092
TC180239	0.00651763	-0.0438758
Medtr1g063060.4	0.00678247	0.00579579
myo-Inositol	0.00679599	-0.0365299
G7JQL0	0.00680131	0.0174406
G7IM12	0.00690608	-0.0645684
contig_88477_2.1	0.00712192	0.00301059
contig_13001_1.1	0.00726047	0.0195512
B7FIZ2	0.00735212	0.00497096
TC176688	0.00801286	0.00484674
G7KD30	0.00868864	0.00735302
G8A186	0.00879133	0.0201242
G7K3L9	0.0088507	0.00600176
TC179404	0.00897836	0.0455541
TC189852	0.00932082	0.0535613
G7KGI7	0.00971012	-0.00663828
B7FH28	0.0103571	0.0112226
G7L9H3	0.0105872	0.00160458
B7FH57	0.0111772	0.00997787
G7KWC7	0.0113543	0.0780674
B7FIM0	0.0116322	-0.0378175
contig_65787_1.1	0.0117719	0.0209568
B7FHL7	0.0118759	-0.0132679
Medtr4g011720.1	0.0119204	-0.0139471
TC175338	0.0121128	0.0148339
Threonine	0.0130538	0.00353691
G7KXJ9	0.0130943	0.00838749
B7FMX7	0.0134264	-0.00184184
B7FGM0	0.0135908	-0.0263653
B7FLQ1	0.0137715	-0.0299075
G7JTY4	0.0138299	0.00716512
TC188241	0.0138839	0.025192
AL389014	0.0142255	0.00399841
TC187292	0.0143767	0.0123049
G7J5M6	0.0144543	0.0672976
contig_63559_1.1	0.0156126	0.00479084
B7FH81	0.0158411	0.0109008
contig_54142_3.1	0.0161274	0.0177648
TC191760	0.0170698	0.0636333
TC195976	0.0177845	0.0292899
G7IF49	0.0179012	0.0128675
G7J0H7	0.0179967	0.0275559
G7KPN3	0.0184059	0.0070133
DY615525	0.0198468	-0.00640963
A2Q3W4	0.0201343	-0.00219618
G7IP27	0.020463	-0.0110992
contig_81585_1.1	0.0207484	-0.0188568
TC176508	0.0216353	0.0200971
B7FH20	0.0222257	-0.0294131
TC181203	0.0224521	0.0125491
G7L826	0.0227734	-0.0700318
G7JLS7	0.0228441	0.0138943
I3SYR8	0.0234477	0.0582189
TC182277	0.0234497	0.0116509
G7J2L7	0.0238794	0.0483476
Medtr4g011000	0.0239021	0.0184056
Medtr7g085500.3	0.0247431	-0.0116159
A2Q555	0.0248357	0.000808237
G7LIT0	0.0254184	0.00620535
I3T1A2	0.0254542	0.0514814
Medtr3g028590.1	0.0256104	-0.0184073
G7L532	0.0257946	-0.000485846
BQ150421	0.0261048	0.0165916
contig_100372_1.1	0.026468	-0.00888658
contig_99682_1.1	0.0266852	0.14033
B7FKG0	0.0266973	-0.0124833
G7LDG5	0.0267474	0.0261883
B7FMF2	0.0272699	-0.0114833
G7K5Z4	0.02769	0.0860036
B7FMM6	0.0277186	0.0118856
I3S210	0.0288002	-0.0156682
B7FMA7	0.0296704	-0.0213147
G7IBA9	0.0299157	0.00516523
I3SWL8	0.0302824	0.0680117
I3T8S8	0.030899	-0.0600458
G7KBI3	0.0322978	0.0219492
A6XJ26	0.0323089	-0.0078278
Malate	0.032335	-0.0167752
TC179973	0.0329114	-0.0155368
Ribitol	0.0332455	-0.00514939
I3T2S6	0.0334678	0.0114834
G7I4F8	0.0339456	-0.0224479
contig_77237_1.1	0.034372	0.00966391
G7J4Y3	0.0345854	0.000922352
TC178149	0.0346955	-0.0112683
B7FH51	0.0353869	0.0231805
G7INA7	0.0354465	0.00882004
TC180816	0.0356507	0.0101449
Medtr3g102500.1	0.036035	-0.0092056
B7FL97	0.0362683	-0.0267217
G7IKV9	0.036584	0.0154951
TC187797	0.0379908	0.0144294
B7FGM7	0.0380423	0.00479416
G7K2J4	0.0386172	0.0179563
B7FJ60	0.0391026	-0.0296136
Q2HUL4	0.0412453	-0.0168272
TC181255	0.0413829	0.0869066
TC175238	0.042201	0.0195709
B7FM77	0.0424895	0.0102865
B7FFC4	0.0437642	-0.0216846
I3SYK2	0.0439306	0.00276087
G7K283	0.0441144	-0.0753637
G7I2E2	0.044732	0.0182459
Dehydroascorbate	0.046397	-0.0297286
G7KEN6	0.0472144	-0.00367103
I3SP15	0.0474642	-0.00656634
G7IRR6	0.0482224	0.0658748
G7LIV6	0.0482418	-0.0355536
TC175744	0.0493112	0.0208127
TC174151	0.0494125	0.00938046
B7FIJ7	0.0496765	0.0128106
G7IDD7	0.0498419	0.0204604
B7FGP1	0.050215	-0.0182215
B7FKU9	0.0525271	-0.0123241
TC179827	0.0531413	-0.0405263
G7KUS5	0.0537663	-0.011717
TC191014	0.0540441	-0.0644852
G7KNI3	0.0540658	0.0208342
TC175849	0.0544357	0.0206838
G7JHA8	0.0552251	0.0322726
contig_66018_1.1	0.055375	0.00984618
G7I5N4	0.0554962	0.0281929
I3S3K3	0.0557338	-0.0124151
G7KG90	0.057024	0.0589318
TC197164	0.0584768	0.00676978
contig_76704_1.1	0.0590746	0.0229371
Succinate	0.0604254	-0.0211846
Medtr4g056100.1	0.0625318	-0.0157921
I3T714	0.0630342	-0.0299762
BE124733	0.0639923	0.0116012
G7JK09	0.0650308	0.10634
G7ILL5	0.0661953	-0.0443296
Fumarate	0.0674748	-0.00547341
G7IMZ2	0.0675141	0.0197718
G7KPG2	0.0676767	-0.0264041
G7I9M9	0.0692727	-0.0202252
I3T9Y8	0.0705815	-0.0454719
B7FMR8	0.0727561	0.0133388
G7KX25	0.0732726	0.0166466
G7KB73	0.0737653	0.0694206
Q1SKX2	0.0748421	0.00140053
contig_59979_3.1	0.0771625	0.105485
G7IEZ8	0.0779803	0.015733
contig_51074_2.1	0.0779946	-0.0281292
TC181010	0.0790756	-0.0154485
G7LGQ4	0.0792437	0.0942163
Medtr8g099185.1	0.0794595	0.144309
I3SJY8	0.0825928	-0.0189722
Q2HU16	0.0834562	0.0285389
Medtr8g064170.1	0.0836466	-0.0227365
TC176954	0.0845861	-0.0339923
contig_54796_2.1	0.0847024	-0.00638647
TC184373	0.0851637	0.00201597
B7FIX8	0.0859978	0.0130025
Citrate	0.0873242	-0.0125605
contig_60182_1.1	0.0889381	0.0866641
CX549945	0.0916022	0.0121136
G7IQT1	0.0926826	0.0121607
G7L5N4	0.0934165	0.0354981
B7FK08	0.0937259	-0.00987927
G7IKK4	0.0962362	-0.026083
G7ZWL8	0.0983071	-0.0186011
B7FHM1	0.101342	-0.00867376
Fructose	0.102449	0.00603709
B7FGM5	0.106132	0.00326771
G7JNN9	0.107505	0.100782
I3SXG3	0.108705	0.0218323
I3T4U7	0.109116	0.00893315
G7IKU6	0.110896	0.0136389
G7IJR4	0.111336	0.016754
G7JZK0	0.112828	0.0315329
G7JL79	0.115293	0.018553
contig_53972_1.1	0.125244	0.0191171
DY617074	0.132325	-0.00985076
Asparagine	0.159974	-0.0516657
Sucrose	0.244487	0.0756836

## Sheet: shoot_PCA_loadings
Supplemental Table 3ii. PCA loadings of relative quantitative shoot portein and metabolite data of Supplemental Table 2i (PCA - Supplemental Figure 2i)
	PC 1	PC 2		PC1 = stress vs recovery
G7IE85	-0.0171873	0.218713		PC2= TP 48 HAR
contig_82602_1.1	-0.00403974	0.215395
contig_49703_1.1	0.00399952	0.192938
TC177125	-0.0117069	0.170431
G7LGQ4	0.00288722	0.168066
TC173995	-0.0170979	0.157612
TC175140	-0.00494891	0.154451
B7FIV2	-0.0538536	0.150282
contig_84877_2.1	-0.173941	0.142815
I3T531	0.000609799	0.139312
B7FMZ0	0.0714984	0.137602
G7K8J5	0.0559401	0.128282
B7FJB4	-0.0332031	0.126534
G7JWT4	0.0507712	0.126147
G7L6U5	0.00715858	0.124761
G7J8R4	-0.0332559	0.124755
G7IME0	0.0118754	0.122407
Q2HRQ7	-0.0249381	0.119788
G7IET9	-0.000742372	0.119411
G7IM12	0.00423797	0.117037
G7J648	0.0500331	0.116109
TC187865	-0.0431706	0.115003
G7L7H0	0.00311562	0.114958
B7FGZ8	0.133308	0.108288
G7JK09	0.0326865	0.103444
I3SK49	-0.06021	0.101226
G7KVD1	-0.0147404	0.0994336
contig_58024_2.1	-0.00732121	0.09667
G7L3L0	0.149502	0.0930611
G7J0E0	0.0475887	0.089179
I3S0L8	-0.163683	0.0885907
I3T0E1	0.0199084	0.0860106
G7KY52	-0.0339496	0.0846511
G7KBI3	-0.0309887	0.0801628
TC184105	-0.0184714	0.0798957
Medtr8g087310.2	-0.192822	0.0796211
I3SC37	0.0146625	0.0773641
TC189254	0.00467924	0.0754087
BQ150421	-0.00121278	0.0712704
G7JNJ7	-0.0309388	0.0659893
contig_76173_1.1	-0.0145826	0.0653344
G7J4B6	-0.00422538	0.0645382
B7FMF6	0.019658	0.0643965
GT139806	0.036403	0.0631897
contig_72924_1.1	-0.00569066	0.0617434
B7FIE9	0.00595255	0.0617317
G7KIR6	0.00256117	0.0592688
TC183488	-0.00715191	0.0592452
TC179886	-0.00775018	0.0587803
G7I7F2	-0.0115802	0.0581369
G7I3R9	0.0523112	0.0579901
G7JLS7	-0.0130407	0.0565184
TC202256	0.0383504	0.0553435
TC193035	-0.0175389	0.0540831
G7K0L3	-0.162113	0.0539539
TC187716	0.0185401	0.0520817
TC176498	0.0174801	0.0499057
G7LJG8	-0.00657885	0.0498783
Medtr2g094160.2	0.00817332	0.0495773
G7L9V7	0.147237	0.048464
G7KSI7	-0.00422978	0.0484452
B7FGU7	0.0191684	0.0482022
TC195737	0.000544624	0.0477776
G7KG90	-0.0417917	0.0467795
I3S399	0.175699	0.0451255
P59259	0.224904	0.044225
B7FLW4	-0.0100136	0.0442163
G7KKH1	-0.00516047	0.0426504
TC183421	-0.0149843	0.0418298
G7IK38	0.0976095	0.0394942
G7JEX0	0.0923902	0.0379816
B7FLG1	-0.0635694	0.0375837
Malvidine Glc	-0.0429866	0.0362705
transFerulic acid	0.0901102	0.0358783
G7KTV3	0.00872772	0.035624
Apigenine-7-beta-Glucoside	-0.0373538	0.034903
contig_59979_3.1	0.0106543	0.0325997
G7KXJ9	0.00469261	0.0317287
G7IR60	0.139145	0.0316021
TC178942	0.182933	0.0311865
TC200459	0.0609804	0.0309896
G7K4R2	0.042701	0.0301511
I3SSC7	-0.00185228	0.0286769
TC184431	0.0222467	0.0236518
Q1RSH4	-0.0500996	0.0235953
Galactonate	0.0431987	0.0214892
G7IF49	0.0111743	0.0209762
TC202414	-0.153422	0.0207051
I3SJ38	-0.00455821	0.0188075
contig_68573_1.1	0.161399	0.0186372
Glycine	0.0413478	0.0164414
contig_55945_1.1	0.19201	0.013807
TC181900	0.152802	0.0126848
B7FKX3	0.1729	0.0124328
B7FGT0	0.114149	0.0122083
EL563584	0.153431	0.0119817
Ononitol	-0.0111774	0.0115955
G7ZVI4	0.0234918	0.0114989
B7FHR0	0.154118	0.0110822
I3T1A2	0.153646	0.0110483
TC190604	0.148674	0.0106908
contig_60656_1.1	0.148674	0.0106908
G7J7Q6	0.143759	0.0103374
contig_61303_1.1	0.1377	0.00990168
G7K6C4	0.0701884	0.00756386
TC180274	0.103952	0.00747496
G7IN66	0.0977499	0.00702897
G7J3A3	-0.039229	0.00682956
G7JAX6	0.0784491	0.00616706
TC177939	0.0735242	0.00528695
G7INB7	0.0636912	0.00457988
TC185905	0.0625501	0.00449783
I3T560	0.0322199	0.00438327
I3SV80	-0.00485119	0.00360543
I3S5E1	0.0533892	0.00356521
TC175731	0.0442492	0.00318186
I3T635	0.0437556	0.00314636
A2Q5W0	0.047671	0.00303989
TC185391	0.0413219	0.00297136
G7L1X0	0.0383922	0.0027607
G7LHC6	0.021988	0.00259454
contig_162944_1.1	-0.0233441	0.00237914
contig_14889_1.1	0.0318013	0.00228676
TC174161	0.0272998	0.00196306
B7FHX0	0.0264394	0.0019012
contig_86495_1.1	0.0253729	0.0018245
B7FJ67	0.0232663	0.00167302
TC181557	0.0193639	0.00139241
Medtr4g132360.2	0.0186502	0.00134109
Genistein GlcA GlcA	-0.116717	0.00110299
Medtr6g006990.4	0.0125544	0.000902755
B7FH15	0.0117504	0.000844944
G7LD98	0.010934	0.000786237
B7FJZ4	0.010567	0.00075985
EV262290	0.0100607	0.00072344
B7FM02	0.00982534	0.000706517
contig_50092_3.1	-0.0483233	0.000282832
contig_162431_1.1	0.0361615	0.000249815
B7FIF7	0.00535012	-0.000235559
TC199007	-0.00960079	-0.00069037
TC194452	-0.010224	-0.000735182
contig_129786_2.1	-0.0117504	-0.000844944
G7LIZ7	-0.0124974	-0.000898655
G7K8Y3	-0.0180407	-0.00129726
TC191494	-0.0264623	-0.00190284
Fructose	0.0174493	-0.002327
myo-Inositol	-0.0226978	-0.00248468
G7L7L3	-0.0420483	-0.00302359
TC188241	-0.0556415	-0.00400105
TC199344	-0.0558061	-0.00401288
G7IBU1	0.00156668	-0.00486775
B7FJH9	-0.0679813	-0.00488838
I3SJ59	-0.0741836	-0.00533437
G7KYU2	0.0568634	-0.00668159
I3SK73	0.00749252	-0.00775393
G7JH60	-0.00185659	-0.00795968
G7IQ96	0.0246608	-0.00837042
contig_51119_1.1	0.0035098	-0.00935839
B7FGM7	0.0624523	-0.0105994
TC200299	-0.0700472	-0.0109362
B7FGM0	-0.0161164	-0.0114165
G7KGT1	-0.0106374	-0.0150674
contig_99682_1.1	0.00994289	-0.0169099
Pinitol	-0.016731	-0.0181358
G7K8J3	0.0518657	-0.0182735
contig_56245_1.1	-0.000786067	-0.0186466
G8A142	0.0229322	-0.0186657
G7I2E2	-0.00512273	-0.0192196
G7I396	0.000248794	-0.0196001
TC179800	0.033699	-0.0207251
B7FH22	0.0195888	-0.0230348
TC176954	0.00121372	-0.0231641
G7JTD2	-0.000861549	-0.0236147
I3S3K3	-0.147627	-0.0244784
G7I7Q4	0.013586	-0.0252818
B7FGG4	0.0508262	-0.0257835
contig_73272_1.1	0.0522839	-0.0299125
contig_61747_1.1	-0.0416592	-0.0314778
B7FMM0	-0.0091337	-0.0326074
G7IBZ5	0.0128362	-0.0340115
TC175881	0.00741492	-0.0346226
B7FMC4	0.0256327	-0.0352866
G7JJX4	0.00272099	-0.0354584
G7JQL0	0.156466	-0.0366277
contig_15344_1.1	-0.003801	-0.0371038
TC186280	0.00767256	-0.0375871
AJ504080	0.0360022	-0.0392098
G7J4B5	-0.00848361	-0.0406369
Q1SL16	0.100323	-0.0409928
G7L8T3	0.126909	-0.0435278
contig_51503_2.1	0.106732	-0.0449117
AJ388807	-0.0128005	-0.0466976
G7K0I2	-0.00615213	-0.0471997
G7K1Y1	-0.0448423	-0.047323
B7FMJ9	-0.0186036	-0.0483529
G7JB75	-0.033559	-0.0508174
G7LDE7	0.000360381	-0.0519422
B7FN26	0.00990559	-0.0595059
G7L826	0.0128393	-0.0603418
G7JQC9	-0.173216	-0.0686727
contig_52977_1.1	-0.00794653	-0.071402
CX519468	0.0243594	-0.0765759
B7FKG8	0.138083	-0.0769918
B7FGM5	0.0281079	-0.0828917
Medtr4g124910.2	0.104157	-0.0872727
AW584434	-0.00136372	-0.0882284
B7FI72	0.0345175	-0.0983066
G7K8P7	0.0485511	-0.0996039
TC182067	0.0118489	-0.103991
G7JTY4	0.0121853	-0.118938
contig_164013_1.1	-0.0112141	-0.120677
G7JQM6	-0.025791	-0.14421
TC187512	0.0136014	-0.153384
contig_61193_1.1	-0.0115839	-0.181971
B7FJZ6	-0.0223168	-0.191874
