# Supplementary material for: Drought and Recovery: Independently Regulated Processes Highlighting the Importance of Protein Turnover Dynamics and Translational Regulation in Medicago truncatula
Source: Mol Cell Proteomics. 2016 Mar 21;15(6):1921–37. doi: 10.1074/mcp.M115.049205 (PMC5083093; doi:10.1074/mcp.M115.049205)
Supplement: Supplemental Data [file 10.1074_M115.049205_mcp.M115.049205-7.xlsx]

## Sheet: ROOT
Suppl. Table 4i. Output of the automated MS-information extraction of 15N incorporation into peptides given as RIAs and the subsequent calculations of RIA ratios (DR/C) ( treatment vs. control; ANOVA Tukey p ≤ 0.05; FDR Benjamini Hochberg), as well as turnover rates of roots
Treatment	Biorep	TimePoint	AN	AAseqs	RIA_avg	RIA_std	sum14N_avg	sum14N_std	sum15N_avg	sum15N_std	Bincode	BC_all	MMName	MMN_all	Kdeg	Ksyn	RIA_rD2C	OneWayAnova_pval	OneWayAnova_FDR	OneWayAnova_sign
C	A	0	A0EJF0	TGIQLIPLAPISEDLFSDVDYVK	0	0	5.57078e+06	0	0	0	20	20.1	stress	stress.biotic
C	A	24	A0EJF0	TGIQLIPLAPISEDLFSDVDYVK	0.208509	0	3.60891e+06	0	9.06279e+06	0	20	20.1	stress	stress.biotic	0.0146738	-377616	0.370677	0.268471	0.449085
C	A	48	A0EJF0	TGIQLIPLAPISEDLFSDVDYVK	0.0695922	0	3.59553e+06	0	1.07348e+06	0	20	20.1	stress	stress.biotic	0.000154452	334288	1.03205	0.161642	0.333022
C	A	72	A0EJF0	TGIQLIPLAPISEDLFSDVDYVK	0.13701	0	6.64745e+06	0	1.14248e+06	0	20	20.1	stress	stress.biotic	-0.035367	-40840.8	2.55104	0.010229	0.135966	*
C	A	96	A0EJF0	TGIQLIPLAPISEDLFSDVDYVK	0.322771	0	2.6978e+06	0	1.42739e+06	0	20	20.1	stress	stress.biotic	0.0247567	16412.8	1.70816	0.637296	0.758113
C	B	0	A0EJF0	TGIQLIPLAPISEDLFSDVDYVK	0	0	3.13846e+06	0	0	0	20	20.1	stress	stress.biotic
C	B	24	A0EJF0	TGIQLIPLAPISEDLFSDVDYVK	0.30701	0	1.01483e+06	0	2.8897e+06	0	20	20.1	stress	stress.biotic	0.0281936	-120404	0.544963	0.268471	0.449085
C	B	48	A0EJF0	TGIQLIPLAPISEDLFSDVDYVK	0	0	1.52169e+06	0	0	0	20	20.1	stress	stress.biotic	-0.0208107	60267.4		0.161642	0.333022
C	B	72	A0EJF0	TGIQLIPLAPISEDLFSDVDYVK	0.229382	0	2.52799e+06	0	715449	0	20	20.1	stress	stress.biotic	-0.027554	-29810.4	2.1884	0.010229	0.135966	*
C	B	96	A0EJF0	TGIQLIPLAPISEDLFSDVDYVK	0.800168	0	2.00439e+06	0	6.39534e+06	0	20	20.1	stress	stress.biotic	0.00863005	-230488	0.70764	0.637296	0.758113
C	C	0	A0EJF0	TGIQLIPLAPISEDLFSDVDYVK	0	0	2.82455e+06	0	0	0	20	20.1	stress	stress.biotic
C	C	24	A0EJF0	TGIQLIPLAPISEDLFSDVDYVK	0.13635	0	4.48664e+06	0	3.00907e+06	0	20	20.1	stress	stress.biotic	-0.0245184	-125378	1.31837	0.268471	0.449085
C	C	48	A0EJF0	TGIQLIPLAPISEDLFSDVDYVK	0.0766795	0	1.36519e+07	0	2.29838e+06	0	20	20.1	stress	stress.biotic	-0.0851166	-226510	1.2625	0.161642	0.333022
C	C	72	A0EJF0	TGIQLIPLAPISEDLFSDVDYVK	0.20931	0	8.09022e+06	0	2.70099e+06	0	20	20.1	stress	stress.biotic	0.0169747	22239.3	2.26969	0.010229	0.135966	*
C	C	96	A0EJF0	TGIQLIPLAPISEDLFSDVDYVK	0.383879	0	7.27256e+06	0	3.84282e+06	0	20	20.1	stress	stress.biotic	0.00421119	-36201.9	1.61692	0.637296	0.758113
D	A	0	A0EJF0	TGIQLIPLAPISEDLFSDVDYVK	0	0	2.82994e+06	0	0	0	20	20.1	stress	stress.biotic
D	A	24	A0EJF0	TGIQLIPLAPISEDLFSDVDYVK	0.0772895	0	5.61929e+06	0	2.23371e+06	0	20	20.1	stress	stress.biotic	-0.0410691	-93071.4	0.370677	0.268471	0.449085
D	A	48	A0EJF0	TGIQLIPLAPISEDLFSDVDYVK	0.0718224	0	7.77613e+06	0	1.12929e+06	0	20	20.1	stress	stress.biotic	-0.0159928	10294.2	1.03205	0.161642	0.333022
D	A	72	A0EJF0	TGIQLIPLAPISEDLFSDVDYVK	0.349519	0	6.03873e+06	0	2.84754e+06	0	20	20.1	stress	stress.biotic	0.00930947	-61080.5	2.55104	0.010229	0.135966	*
D	A	96	A0EJF0	TGIQLIPLAPISEDLFSDVDYVK	0.551345	0	5.30133e+06	0	3.34115e+06	0	20	20.1	stress	stress.biotic	0.00508795	-6079.08	1.70816	0.637296	0.758113
D	B	0	A0EJF0	TGIQLIPLAPISEDLFSDVDYVK	0	0	3.33511e+06	0	0	0	20	20.1	stress	stress.biotic
D	B	24	A0EJF0	TGIQLIPLAPISEDLFSDVDYVK	0.167309	0	2.53444e+06	0	1.41598e+06	0	20	20.1	stress	stress.biotic	0.010003	-58999.2	0.544963	0.268471	0.449085
D	B	48	A0EJF0	TGIQLIPLAPISEDLFSDVDYVK	0.134509	0	1.89873e+06	0	562979	0	20	20.1	stress	stress.biotic	0.0104513	50340.6		0.161642	0.333022
D	B	72	A0EJF0	TGIQLIPLAPISEDLFSDVDYVK	0.50198	0	2.25498e+06	0	2.29685e+06	0	20	20.1	stress	stress.biotic	-0.0078179	-76645.8	2.1884	0.010229	0.135966	*
D	B	96	A0EJF0	TGIQLIPLAPISEDLFSDVDYVK	0.566231	0	2.16582e+06	0	1.85293e+06	0	20	20.1	stress	stress.biotic	0.00164753	22280.8	0.70764	0.637296	0.758113
D	C	0	A0EJF0	TGIQLIPLAPISEDLFSDVDYVK	0	0	1.93141e+06	0	0	0	20	20.1	stress	stress.biotic
D	C	24	A0EJF0	TGIQLIPLAPISEDLFSDVDYVK	0.179759	0	5.8189e+06	0	3.66607e+06	0	20	20.1	stress	stress.biotic	-0.0838657	-152753	1.31837	0.268471	0.449085
D	C	48	A0EJF0	TGIQLIPLAPISEDLFSDVDYVK	0.0968081	0	3.2186e+06	0	249428	0	20	20.1	stress	stress.biotic	0.0186196	210621	1.2625	0.161642	0.333022
D	C	72	A0EJF0	TGIQLIPLAPISEDLFSDVDYVK	0.475069	0	1.93071e+06	0	1.15749e+06	0	20	20.1	stress	stress.biotic	0.0166726	-33677.2	2.26969	0.010229	0.135966	*
D	C	96	A0EJF0	TGIQLIPLAPISEDLFSDVDYVK	0.620703	0	3.47716e+06	0	2.45229e+06	0	20	20.1	stress	stress.biotic	-0.0333741	-92580	1.61692	0.637296	0.758113
C	A	0	A2Q2V1	DLVSSLVSGLLTIGPR, EFTPPQIPEDLNTAIK, ETPSVAGIINPGSEGFQK, FNNIPQVK, GFGVGDVISLLWFK, GLTPYEFVEGMK, SEVQFGHAGAK, VAGIGHR, VTDGIYEGIAIGGDVFPGSTLSDHVLR, VVIGPATVGGIQAGAFK	0	0	2.3837e+07	1.43859e+07	0	0	8	8.2.11	TCA / org transformation	TCA / org transformation.other organic acid transformatons.atp-citrate lyase
C	A	24	A2Q2V1	DLVSSLVSGLLTIGPR, EFTPPQIPEDLNTAIK, ETPSVAGIINPGSEGFQK, FNNIPQVK, GFGVGDVISLLWFK, GLTPYEFVEGMK, SEVQFGHAGAK, VAGIGHR, VTDGIYEGIAIGGDVFPGSTLSDHVLR, VVIGPATVGGIQAGAFK	0.162131	0.0721879	2.44295e+07	1.05231e+07	2.26624e+07	9.99213e+06	8	8.2.11	TCA / org transformation	TCA / org transformation.other organic acid transformatons.atp-citrate lyase	-0.00103566	-944265	1.16467	0.472292	0.632435
C	A	48	A2Q2V1	DLVSSLVSGLLTIGPR, EFTPPQIPEDLNTAIK, ETPSVAGIINPGSEGFQK, FNNIPQVK, GFGVGDVISLLWFK, GLTPYEFVEGMK, SEVQFGHAGAK, VAGIGHR, VTDGIYEGIAIGGDVFPGSTLSDHVLR, VVIGPATVGGIQAGAFK	0.388175	0.10676	1.61355e+07	5.8124e+06	2.04279e+07	9.31705e+06	8	8.2.11	TCA / org transformation	TCA / org transformation.other organic acid transformatons.atp-citrate lyase	0.0141461	413687	1.04336	0.902291	0.932939
C	A	72	A2Q2V1	DLVSSLVSGLLTIGPR, EFTPPQIPEDLNTAIK, ETPSVAGIINPGSEGFQK, FNNIPQVK, GFGVGDVISLLWFK, GLTPYEFVEGMK, SEVQFGHAGAK, VAGIGHR, VTDGIYEGIAIGGDVFPGSTLSDHVLR, VVIGPATVGGIQAGAFK	0.488232	0.143021	1.3464e+07	5.1354e+06	2.00328e+07	1.75302e+07	8	8.2.11	TCA / org transformation	TCA / org transformation.other organic acid transformatons.atp-citrate lyase	0.0068986	157386	1.22654	0.681924	0.783137
C	A	96	A2Q2V1	DLVSSLVSGLLTIGPR, EFTPPQIPEDLNTAIK, ETPSVAGIINPGSEGFQK, FNNIPQVK, GFGVGDVISLLWFK, GLTPYEFVEGMK, SEVQFGHAGAK, VAGIGHR, VTDGIYEGIAIGGDVFPGSTLSDHVLR, VVIGPATVGGIQAGAFK	0.61087	0.125985	8.55359e+06	4.78894e+06	1.51941e+07	1.25954e+07	8	8.2.11	TCA / org transformation	TCA / org transformation.other organic acid transformatons.atp-citrate lyase	0.0151961	506036	1.16593	0.0289295	0.155108	*
C	B	0	A2Q2V1	DLVSSLVSGLLTIGPR, EFTPPQIPEDLNTAIK, ETPSVAGIINPGSEGFQK, FNNIPQVK, GFGVGDVISLLWFK, GLTPYEFVEGMK, SEVQFGHAGAK, VAGIGHR, VTDGIYEGIAIGGDVFPGSTLSDHVLR, VVIGPATVGGIQAGAFK	0	0	1.02569e+07	5.1083e+06	0	0	8	8.2.11	TCA / org transformation	TCA / org transformation.other organic acid transformatons.atp-citrate lyase
C	B	24	A2Q2V1	DLVSSLVSGLLTIGPR, EFTPPQIPEDLNTAIK, ETPSVAGIINPGSEGFQK, FNNIPQVK, GFGVGDVISLLWFK, GLTPYEFVEGMK, SEVQFGHAGAK, VAGIGHR, VTDGIYEGIAIGGDVFPGSTLSDHVLR, VVIGPATVGGIQAGAFK	0.174922	0.129176	5.8356e+06	2.78523e+06	6.96946e+06	7.0788e+06	8	8.2.11	TCA / org transformation	TCA / org transformation.other organic acid transformatons.atp-citrate lyase	0.0179607	-290394	0.980604	0.472292	0.632435
C	B	48	A2Q2V1	DLVSSLVSGLLTIGPR, EFTPPQIPEDLNTAIK, ETPSVAGIINPGSEGFQK, FNNIPQVK, GFGVGDVISLLWFK, GLTPYEFVEGMK, SEVQFGHAGAK, VAGIGHR, VTDGIYEGIAIGGDVFPGSTLSDHVLR, VVIGPATVGGIQAGAFK	0.277305	0.121922	7.01382e+06	3.05384e+06	8.38815e+06	6.82811e+06	8	8.2.11	TCA / org transformation	TCA / org transformation.other organic acid transformatons.atp-citrate lyase	-0.0084126	-117743	0.99245	0.902291	0.932939
C	B	72	A2Q2V1	DLVSSLVSGLLTIGPR, EFTPPQIPEDLNTAIK, ETPSVAGIINPGSEGFQK, FNNIPQVK, GFGVGDVISLLWFK, GLTPYEFVEGMK, SEVQFGHAGAK, VAGIGHR, VTDGIYEGIAIGGDVFPGSTLSDHVLR, VVIGPATVGGIQAGAFK	0.511294	0.0946393	8.28341e+06	3.11404e+06	1.08562e+07	7.88255e+06	8	8.2.11	TCA / org transformation	TCA / org transformation.other organic acid transformatons.atp-citrate lyase	-0.00754219	-166100	0.849414	0.681924	0.783137
C	B	96	A2Q2V1	DLVSSLVSGLLTIGPR, EFTPPQIPEDLNTAIK, ETPSVAGIINPGSEGFQK, FNNIPQVK, GFGVGDVISLLWFK, GLTPYEFVEGMK, SEVQFGHAGAK, VAGIGHR, VTDGIYEGIAIGGDVFPGSTLSDHVLR, VVIGPATVGGIQAGAFK	0.661398	0.119294	3.766e+06	3.13319e+06	7.33484e+06	6.26835e+06	8	8.2.11	TCA / org transformation	TCA / org transformation.other organic acid transformatons.atp-citrate lyase	0.0227232	393411	1.02344	0.0289295	0.155108	*
C	C	0	A2Q2V1	DLVSSLVSGLLTIGPR, EFTPPQIPEDLNTAIK, ETPSVAGIINPGSEGFQK, FNNIPQVK, GFGVGDVISLLWFK, GLTPYEFVEGMK, SEVQFGHAGAK, VAGIGHR, VTDGIYEGIAIGGDVFPGSTLSDHVLR, VVIGPATVGGIQAGAFK	0	0	1.33957e+07	7.58857e+06	0	0	8	8.2.11	TCA / org transformation	TCA / org transformation.other organic acid transformatons.atp-citrate lyase
C	C	24	A2Q2V1	DLVSSLVSGLLTIGPR, EFTPPQIPEDLNTAIK, ETPSVAGIINPGSEGFQK, FNNIPQVK, GFGVGDVISLLWFK, GLTPYEFVEGMK, SEVQFGHAGAK, VAGIGHR, VTDGIYEGIAIGGDVFPGSTLSDHVLR, VVIGPATVGGIQAGAFK	0.158431	0.0927349	1.80727e+07	6.8937e+06	1.95854e+07	1.33878e+07	8	8.2.11	TCA / org transformation	TCA / org transformation.other organic acid transformatons.atp-citrate lyase	-0.0145477	-816059	1.00309	0.472292	0.632435
C	C	48	A2Q2V1	DLVSSLVSGLLTIGPR, EFTPPQIPEDLNTAIK, ETPSVAGIINPGSEGFQK, FNNIPQVK, GFGVGDVISLLWFK, GLTPYEFVEGMK, SEVQFGHAGAK, VAGIGHR, VTDGIYEGIAIGGDVFPGSTLSDHVLR, VVIGPATVGGIQAGAFK	0.374585	0.0957292	1.2058e+07	1.05383e+07	1.84986e+07	1.76231e+07	8	8.2.11	TCA / org transformation	TCA / org transformation.other organic acid transformatons.atp-citrate lyase	0.0138668	316873	0.907028	0.902291	0.932939
C	C	72	A2Q2V1	DLVSSLVSGLLTIGPR, EFTPPQIPEDLNTAIK, ETPSVAGIINPGSEGFQK, FNNIPQVK, GFGVGDVISLLWFK, GLTPYEFVEGMK, SEVQFGHAGAK, VAGIGHR, VTDGIYEGIAIGGDVFPGSTLSDHVLR, VVIGPATVGGIQAGAFK	0.554012	0.0827064	1.56119e+07	8.2639e+06	2.84824e+07	1.8639e+07	8	8.2.11	TCA / org transformation	TCA / org transformation.other organic acid transformatons.atp-citrate lyase	-0.0122805	-643162	1.07748	0.681924	0.783137
C	C	96	A2Q2V1	DLVSSLVSGLLTIGPR, EFTPPQIPEDLNTAIK, ETPSVAGIINPGSEGFQK, FNNIPQVK, GFGVGDVISLLWFK, GLTPYEFVEGMK, SEVQFGHAGAK, VAGIGHR, VTDGIYEGIAIGGDVFPGSTLSDHVLR, VVIGPATVGGIQAGAFK	0.619504	0.112832	1.26556e+07	4.15667e+06	2.03968e+07	1.12624e+07	8	8.2.11	TCA / org transformation	TCA / org transformation.other organic acid transformatons.atp-citrate lyase	0.00789015	561626	1.18987	0.0289295	0.155108	*
D	A	0	A2Q2V1	DLVSSLVSGLLTIGPR, EFTPPQIPEDLNTAIK, ETPSVAGIINPGSEGFQK, FNNIPQVK, GFGVGDVISLLWFK, GLTPYEFVEGMK, SEVQFGHAGAK, VAGIGHR, VTDGIYEGIAIGGDVFPGSTLSDHVLR, VVIGPATVGGIQAGAFK	0	0	7.69659e+06	4.04964e+06	0	0	8	8.2.11	TCA / org transformation	TCA / org transformation.other organic acid transformatons.atp-citrate lyase
D	A	24	A2Q2V1	DLVSSLVSGLLTIGPR, EFTPPQIPEDLNTAIK, ETPSVAGIINPGSEGFQK, FNNIPQVK, GFGVGDVISLLWFK, GLTPYEFVEGMK, SEVQFGHAGAK, VAGIGHR, VTDGIYEGIAIGGDVFPGSTLSDHVLR, VVIGPATVGGIQAGAFK	0.18883	0.0812297	1.00845e+07	3.80281e+06	1.1126e+07	5.19641e+06	8	8.2.11	TCA / org transformation	TCA / org transformation.other organic acid transformatons.atp-citrate lyase	-0.0129273	-463582	1.16467	0.472292	0.632435
D	A	48	A2Q2V1	DLVSSLVSGLLTIGPR, EFTPPQIPEDLNTAIK, ETPSVAGIINPGSEGFQK, FNNIPQVK, GFGVGDVISLLWFK, GLTPYEFVEGMK, SEVQFGHAGAK, VAGIGHR, VTDGIYEGIAIGGDVFPGSTLSDHVLR, VVIGPATVGGIQAGAFK	0.405007	0.0628583	2.03688e+07	4.90033e+06	2.11467e+07	7.11245e+06	8	8.2.11	TCA / org transformation	TCA / org transformation.other organic acid transformatons.atp-citrate lyase	-0.0424923	-890299	1.04336	0.902291	0.932939
D	A	72	A2Q2V1	DLVSSLVSGLLTIGPR, EFTPPQIPEDLNTAIK, ETPSVAGIINPGSEGFQK, FNNIPQVK, GFGVGDVISLLWFK, GLTPYEFVEGMK, SEVQFGHAGAK, VAGIGHR, VTDGIYEGIAIGGDVFPGSTLSDHVLR, VVIGPATVGGIQAGAFK	0.598837	0.0811183	1.51988e+07	6.33819e+06	1.85672e+07	8.98518e+06	8	8.2.11	TCA / org transformation	TCA / org transformation.other organic acid transformatons.atp-citrate lyase	0.0105759	331127	1.22654	0.681924	0.783137
D	A	96	A2Q2V1	DLVSSLVSGLLTIGPR, EFTPPQIPEDLNTAIK, ETPSVAGIINPGSEGFQK, FNNIPQVK, GFGVGDVISLLWFK, GLTPYEFVEGMK, SEVQFGHAGAK, VAGIGHR, VTDGIYEGIAIGGDVFPGSTLSDHVLR, VVIGPATVGGIQAGAFK	0.712233	0.060385	1.22725e+07	4.73329e+06	1.72865e+07	1.06133e+07	8	8.2.11	TCA / org transformation	TCA / org transformation.other organic acid transformatons.atp-citrate lyase	0.00802228	202312	1.16593	0.0289295	0.155108	*
D	B	0	A2Q2V1	DLVSSLVSGLLTIGPR, EFTPPQIPEDLNTAIK, ETPSVAGIINPGSEGFQK, FNNIPQVK, GFGVGDVISLLWFK, GLTPYEFVEGMK, SEVQFGHAGAK, VAGIGHR, VTDGIYEGIAIGGDVFPGSTLSDHVLR, VVIGPATVGGIQAGAFK	0	0	9.40081e+06	6.03788e+06	0	0	8	8.2.11	TCA / org transformation	TCA / org transformation.other organic acid transformatons.atp-citrate lyase
D	B	24	A2Q2V1	DLVSSLVSGLLTIGPR, EFTPPQIPEDLNTAIK, ETPSVAGIINPGSEGFQK, FNNIPQVK, GFGVGDVISLLWFK, GLTPYEFVEGMK, SEVQFGHAGAK, VAGIGHR, VTDGIYEGIAIGGDVFPGSTLSDHVLR, VVIGPATVGGIQAGAFK	0.171529	0.12402	1.04993e+07	6.48748e+06	4.08346e+06	2.41713e+06	8	8.2.11	TCA / org transformation	TCA / org transformation.other organic acid transformatons.atp-citrate lyase	-0.00486893	-170144	0.980604	0.472292	0.632435
D	B	48	A2Q2V1	DLVSSLVSGLLTIGPR, EFTPPQIPEDLNTAIK, ETPSVAGIINPGSEGFQK, FNNIPQVK, GFGVGDVISLLWFK, GLTPYEFVEGMK, SEVQFGHAGAK, VAGIGHR, VTDGIYEGIAIGGDVFPGSTLSDHVLR, VVIGPATVGGIQAGAFK	0.275211	0.145352	1.34083e+07	7.85901e+06	1.2025e+07	9.31726e+06	8	8.2.11	TCA / org transformation	TCA / org transformation.other organic acid transformatons.atp-citrate lyase	-0.0115443	-378037	0.99245	0.902291	0.932939
D	B	72	A2Q2V1	DLVSSLVSGLLTIGPR, EFTPPQIPEDLNTAIK, ETPSVAGIINPGSEGFQK, FNNIPQVK, GFGVGDVISLLWFK, GLTPYEFVEGMK, SEVQFGHAGAK, VAGIGHR, VTDGIYEGIAIGGDVFPGSTLSDHVLR, VVIGPATVGGIQAGAFK	0.4343	0.0909968	8.69002e+06	4.24845e+06	6.62738e+06	3.1539e+06	8	8.2.11	TCA / org transformation	TCA / org transformation.other organic acid transformatons.atp-citrate lyase	0.0146622	401213	0.849414	0.681924	0.783137
D	B	96	A2Q2V1	DLVSSLVSGLLTIGPR, EFTPPQIPEDLNTAIK, ETPSVAGIINPGSEGFQK, FNNIPQVK, GFGVGDVISLLWFK, GLTPYEFVEGMK, SEVQFGHAGAK, VAGIGHR, VTDGIYEGIAIGGDVFPGSTLSDHVLR, VVIGPATVGGIQAGAFK	0.676899	0.0836437	6.17438e+06	3.43667e+06	9.70761e+06	6.75209e+06	8	8.2.11	TCA / org transformation	TCA / org transformation.other organic acid transformatons.atp-citrate lyase	0.0120619	-48404.4	1.02344	0.0289295	0.155108	*
D	C	0	A2Q2V1	DLVSSLVSGLLTIGPR, EFTPPQIPEDLNTAIK, ETPSVAGIINPGSEGFQK, FNNIPQVK, GFGVGDVISLLWFK, GLTPYEFVEGMK, SEVQFGHAGAK, VAGIGHR, VTDGIYEGIAIGGDVFPGSTLSDHVLR, VVIGPATVGGIQAGAFK	0	0	6.31422e+06	3.94636e+06	0	0	8	8.2.11	TCA / org transformation	TCA / org transformation.other organic acid transformatons.atp-citrate lyase
D	C	24	A2Q2V1	DLVSSLVSGLLTIGPR, EFTPPQIPEDLNTAIK, ETPSVAGIINPGSEGFQK, FNNIPQVK, GFGVGDVISLLWFK, GLTPYEFVEGMK, SEVQFGHAGAK, VAGIGHR, VTDGIYEGIAIGGDVFPGSTLSDHVLR, VVIGPATVGGIQAGAFK	0.158921	0.0714397	1.1706e+07	3.84205e+06	1.08705e+07	6.57303e+06	8	8.2.11	TCA / org transformation	TCA / org transformation.other organic acid transformatons.atp-citrate lyase	-0.0355798	-452937	1.00309	0.472292	0.632435
D	C	48	A2Q2V1	DLVSSLVSGLLTIGPR, EFTPPQIPEDLNTAIK, ETPSVAGIINPGSEGFQK, FNNIPQVK, GFGVGDVISLLWFK, GLTPYEFVEGMK, SEVQFGHAGAK, VAGIGHR, VTDGIYEGIAIGGDVFPGSTLSDHVLR, VVIGPATVGGIQAGAFK	0.339759	0.0797333	1.53241e+07	3.5448e+06	1.39578e+07	6.72607e+06	8	8.2.11	TCA / org transformation	TCA / org transformation.other organic acid transformatons.atp-citrate lyase	-0.0128783	-268633	0.907028	0.902291	0.932939
D	C	72	A2Q2V1	DLVSSLVSGLLTIGPR, EFTPPQIPEDLNTAIK, ETPSVAGIINPGSEGFQK, FNNIPQVK, GFGVGDVISLLWFK, GLTPYEFVEGMK, SEVQFGHAGAK, VAGIGHR, VTDGIYEGIAIGGDVFPGSTLSDHVLR, VVIGPATVGGIQAGAFK	0.596937	0.10588	8.30565e+06	3.84742e+06	1.02921e+07	4.62139e+06	8	8.2.11	TCA / org transformation	TCA / org transformation.other organic acid transformatons.atp-citrate lyase	0.0190834	419099	1.07748	0.681924	0.783137
D	C	96	A2Q2V1	DLVSSLVSGLLTIGPR, EFTPPQIPEDLNTAIK, ETPSVAGIINPGSEGFQK, FNNIPQVK, GFGVGDVISLLWFK, GLTPYEFVEGMK, SEVQFGHAGAK, VAGIGHR, VTDGIYEGIAIGGDVFPGSTLSDHVLR, VVIGPATVGGIQAGAFK	0.737127	0.0544815	1.0671e+07	4.15537e+06	1.48699e+07	9.13372e+06	8	8.2.11	TCA / org transformation	TCA / org transformation.other organic acid transformatons.atp-citrate lyase	-0.0118664	-312871	1.18987	0.0289295	0.155108	*
C	A	0	A2Q3W4	FHMVHVDDVAR, FLTNLPGASEK	0	0	1.2575e+07	4.24779e+06	0	0	16	16.8.3.1	secondary metabolism	secondary metabolism.flavonoids.dihydroflavonols.dihydroflavonol 4-reductase
C	A	24	A2Q3W4	FHMVHVDDVAR, FLTNLPGASEK	0.0906614	0.0763565	1.68319e+07	7.09021e+06	5.9474e+06	3.31864e+06	16	16.8.3.1	secondary metabolism	secondary metabolism.flavonoids.dihydroflavonols.dihydroflavonol 4-reductase	-0.0141054	-247808	2.60286	0.905388	0.934517
C	A	48	A2Q3W4	FHMVHVDDVAR, FLTNLPGASEK	0.201237	0.0949857	1.3586e+07	3.87375e+06	6.07657e+06	1.75386e+06	16	16.8.3.1	secondary metabolism	secondary metabolism.flavonoids.dihydroflavonols.dihydroflavonol 4-reductase	0.00803522	42406.9	1.31682	0.0366269	0.166575	*
C	A	72	A2Q3W4	FHMVHVDDVAR, FLTNLPGASEK	0.322445	0.0175314	1.14769e+07	3.26041e+06	6.26549e+06	1.36205e+06	16	16.8.3.1	secondary metabolism	secondary metabolism.flavonoids.dihydroflavonols.dihydroflavonol 4-reductase	0.00646843	31434	1.58694	0.124687	0.285513
C	A	96	A2Q3W4	FHMVHVDDVAR, FLTNLPGASEK	0.432772	0.0603042	1.69409e+07	7.14015e+06	1.10328e+07	1.92157e+06	16	16.8.3.1	secondary metabolism	secondary metabolism.flavonoids.dihydroflavonols.dihydroflavonol 4-reductase	-0.019837	-322926	1.71131	0.0232233	0.149056	*
C	B	0	A2Q3W4	FHMVHVDDVAR, FLTNLPGASEK	0	0	1.10161e+07	3.93948e+06	0	0	16	16.8.3.1	secondary metabolism	secondary metabolism.flavonoids.dihydroflavonols.dihydroflavonol 4-reductase
C	B	24	A2Q3W4	FHMVHVDDVAR, FLTNLPGASEK	0.208776	0.0885364	7.52744e+06	2.8558e+06	8.30533e+06	1.92209e+06	16	16.8.3.1	secondary metabolism	secondary metabolism.flavonoids.dihydroflavonols.dihydroflavonol 4-reductase	0.0131953	-346056	0.117906	0.905388	0.934517
C	B	48	A2Q3W4	FHMVHVDDVAR, FLTNLPGASEK	0.141461	0.0269844	9.65492e+06	2.62566e+06	4.7534e+06	2.00032e+06	16	16.8.3.1	secondary metabolism	secondary metabolism.flavonoids.dihydroflavonols.dihydroflavonol 4-reductase	-0.0117762	50191.8	2.40366	0.0366269	0.166575	*
C	B	72	A2Q3W4	FHMVHVDDVAR, FLTNLPGASEK	0.344079	0.0412188	8.63206e+06	1.24702e+06	5.3677e+06	1.84851e+06	16	16.8.3.1	secondary metabolism	secondary metabolism.flavonoids.dihydroflavonols.dihydroflavonol 4-reductase	0.00441422	-4613.23	1.03202	0.124687	0.285513
C	B	96	A2Q3W4	FHMVHVDDVAR, FLTNLPGASEK	0.581543	0.00454759	5.51623e+06	1.64896e+06	5.56932e+06	1.56938e+06	16	16.8.3.1	secondary metabolism	secondary metabolism.flavonoids.dihydroflavonols.dihydroflavonol 4-reductase	0.01504	72329	1.08031	0.0232233	0.149056	*
C	C	0	A2Q3W4	FHMVHVDDVAR, FLTNLPGASEK	0	0	9.38466e+06	2.07044e+06	0	0	16	16.8.3.1	secondary metabolism	secondary metabolism.flavonoids.dihydroflavonols.dihydroflavonol 4-reductase
C	C	24	A2Q3W4	FHMVHVDDVAR, FLTNLPGASEK	0.197296	0.11143	4.96104e+06	1.27439e+06	8.25609e+06	5.84275e+06	16	16.8.3.1	secondary metabolism	secondary metabolism.flavonoids.dihydroflavonols.dihydroflavonol 4-reductase	0.0196403	-344004	1.36085	0.905388	0.934517
C	C	48	A2Q3W4	FHMVHVDDVAR, FLTNLPGASEK	0.186603	0.00361424	8.14964e+06	1.32332e+06	4.25113e+06	1.32526e+06	16	16.8.3.1	secondary metabolism	secondary metabolism.flavonoids.dihydroflavonols.dihydroflavonol 4-reductase	-0.0267803	-54227.2	2.41399	0.0366269	0.166575	*
C	C	72	A2Q3W4	FHMVHVDDVAR, FLTNLPGASEK	0.342624	0.0933706	1.15147e+07	1.56328e+06	7.23851e+06	2.30239e+06	16	16.8.3.1	secondary metabolism	secondary metabolism.flavonoids.dihydroflavonols.dihydroflavonol 4-reductase	-0.0172047	-197614	1.94517	0.124687	0.285513
C	C	96	A2Q3W4	FHMVHVDDVAR, FLTNLPGASEK	0.452872	0.0110701	1.5228e+07	2.011e+06	1.24088e+07	4.59431e+06	16	16.8.3.1	secondary metabolism	secondary metabolism.flavonoids.dihydroflavonols.dihydroflavonol 4-reductase	-0.0134367	-312689	1.5977	0.0232233	0.149056	*
D	A	0	A2Q3W4	FHMVHVDDVAR, FLTNLPGASEK	0	0	1.19961e+07	2.0102e+06	0	0	16	16.8.3.1	secondary metabolism	secondary metabolism.flavonoids.dihydroflavonols.dihydroflavonol 4-reductase
D	A	24	A2Q3W4	FHMVHVDDVAR, FLTNLPGASEK	0.235978	0.063438	8.44899e+06	687718	1.46201e+07	7.29642e+06	16	16.8.3.1	secondary metabolism	secondary metabolism.flavonoids.dihydroflavonols.dihydroflavonol 4-reductase	0.0123204	-609173	2.60286	0.905388	0.934517
D	A	48	A2Q3W4	FHMVHVDDVAR, FLTNLPGASEK	0.264993	0.0234403	9.17295e+06	292029	5.26465e+06	410181	16	16.8.3.1	secondary metabolism	secondary metabolism.flavonoids.dihydroflavonols.dihydroflavonol 4-reductase	-0.00357027	337615	1.31682	0.0366269	0.166575	*
D	A	72	A2Q3W4	FHMVHVDDVAR, FLTNLPGASEK	0.511702	0.0347013	1.40767e+07	6.01513e+06	1.62866e+07	2.16201e+06	16	16.8.3.1	secondary metabolism	secondary metabolism.flavonoids.dihydroflavonols.dihydroflavonol 4-reductase	-0.0222744	-576515	1.58694	0.124687	0.285513
D	A	96	A2Q3W4	FHMVHVDDVAR, FLTNLPGASEK	0.740609	0.0835473	8.39142e+06	2.59048e+06	1.27353e+07	2.17165e+06	16	16.8.3.1	secondary metabolism	secondary metabolism.flavonoids.dihydroflavonols.dihydroflavonol 4-reductase	0.0168283	422044	1.71131	0.0232233	0.149056	*
D	B	0	A2Q3W4	FHMVHVDDVAR, FLTNLPGASEK	0	0	5.73906e+06	1.91192e+06	0	0	16	16.8.3.1	secondary metabolism	secondary metabolism.flavonoids.dihydroflavonols.dihydroflavonol 4-reductase
D	B	24	A2Q3W4	FHMVHVDDVAR, FLTNLPGASEK	0.0246159	0.0246159	1.16502e+07	1.0257e+06	764867	764867	16	16.8.3.1	secondary metabolism	secondary metabolism.flavonoids.dihydroflavonols.dihydroflavonol 4-reductase	-0.0429157	-31869.5	0.117906	0.905388	0.934517
D	B	48	A2Q3W4	FHMVHVDDVAR, FLTNLPGASEK	0.340024	0.0168389	7.46179e+06	1.95322e+06	7.49261e+06	2.47427e+06	16	16.8.3.1	secondary metabolism	secondary metabolism.flavonoids.dihydroflavonols.dihydroflavonol 4-reductase	0.0149797	-268865	2.40366	0.0366269	0.166575	*
D	B	72	A2Q3W4	FHMVHVDDVAR, FLTNLPGASEK	0.355097	0.0753377	9.70463e+06	1.30646e+06	5.85269e+06	2.55629e+06	16	16.8.3.1	secondary metabolism	secondary metabolism.flavonoids.dihydroflavonols.dihydroflavonol 4-reductase	-0.012524	-25508	1.03202	0.124687	0.285513
D	B	96	A2Q3W4	FHMVHVDDVAR, FLTNLPGASEK	0.628248	0.024426	9.12058e+06	67675	1.01637e+07	985609	16	16.8.3.1	secondary metabolism	secondary metabolism.flavonoids.dihydroflavonols.dihydroflavonol 4-reductase	0.00250759	-164949	1.08031	0.0232233	0.149056	*
D	C	0	A2Q3W4	FHMVHVDDVAR, FLTNLPGASEK	0	0	7.90528e+06	2.04706e+06	0	0	16	16.8.3.1	secondary metabolism	secondary metabolism.flavonoids.dihydroflavonols.dihydroflavonol 4-reductase
D	C	24	A2Q3W4	FHMVHVDDVAR, FLTNLPGASEK	0.26849	0.0960178	6.90096e+06	1.21564e+06	1.47822e+07	9.93119e+06	16	16.8.3.1	secondary metabolism	secondary metabolism.flavonoids.dihydroflavonols.dihydroflavonol 4-reductase	0.00529352	-615923	1.36085	0.905388	0.934517
D	C	48	A2Q3W4	FHMVHVDDVAR, FLTNLPGASEK	0.450459	0.113184	5.95122e+06	800228	6.49535e+06	2.86589e+06	16	16.8.3.1	secondary metabolism	secondary metabolism.flavonoids.dihydroflavonols.dihydroflavonol 4-reductase	0.00573436	430050	2.41399	0.0366269	0.166575	*
D	C	72	A2Q3W4	FHMVHVDDVAR, FLTNLPGASEK	0.666459	0.0898995	7.49782e+06	1.47596e+06	1.44063e+07	6.9557e+06	16	16.8.3.1	secondary metabolism	secondary metabolism.flavonoids.dihydroflavonols.dihydroflavonol 4-reductase	-0.0108284	-399958	1.94517	0.124687	0.285513
D	C	96	A2Q3W4	FHMVHVDDVAR, FLTNLPGASEK	0.723553	0.0405921	7.31553e+06	699968	8.34787e+06	859629	16	16.8.3.1	secondary metabolism	secondary metabolism.flavonoids.dihydroflavonols.dihydroflavonol 4-reductase	0.00101301	267030	1.5977	0.0232233	0.149056	*
C	A	0	A2Q5A8	ELGIGIVAYSPLGR, IENLNQNIGALSVK, LLDNLPQDDYRK, LTQEEMVELESLADAVK	0	0	1.51274e+07	7.47336e+06	0	0	17	17.2.3	hormone metabolism	hormone metabolism.auxin.induced-regulated-responsive-activated
C	A	24	A2Q5A8	ELGIGIVAYSPLGR, IENLNQNIGALSVK, LLDNLPQDDYRK, LTQEEMVELESLADAVK	0.0475993	0.0323939	1.15641e+07	4.3246e+06	3.0031e+06	2.65797e+06	17	17.2.3	hormone metabolism	hormone metabolism.auxin.induced-regulated-responsive-activated	0.00981471	-125129	2.52049	0.375686	0.545238
C	A	48	A2Q5A8	ELGIGIVAYSPLGR, IENLNQNIGALSVK, LLDNLPQDDYRK, LTQEEMVELESLADAVK	0.1946	0.114293	1.04951e+07	4.47416e+06	5.03549e+06	3.05499e+06	17	17.2.3	hormone metabolism	hormone metabolism.auxin.induced-regulated-responsive-activated	0.00385172	-73115.8	1.30952	0.987803	0.993029
C	A	72	A2Q5A8	ELGIGIVAYSPLGR, IENLNQNIGALSVK, LLDNLPQDDYRK, LTQEEMVELESLADAVK	0.303346	0.091866	1.23393e+07	3.89937e+06	6.41758e+06	1.972e+06	17	17.2.3	hormone metabolism	hormone metabolism.auxin.induced-regulated-responsive-activated	-0.00732142	-94454.1	1.08662	0.208638	0.386239
C	A	96	A2Q5A8	ELGIGIVAYSPLGR, IENLNQNIGALSVK, LLDNLPQDDYRK, LTQEEMVELESLADAVK	0.427095	0.157093	1.14464e+07	4.69914e+06	7.62076e+06	3.38902e+06	17	17.2.3	hormone metabolism	hormone metabolism.auxin.induced-regulated-responsive-activated	0.00301495	-30783.6	1.32549	0.332131	0.507092
C	B	0	A2Q5A8	ELGIGIVAYSPLGR, IENLNQNIGALSVK, LLDNLPQDDYRK, LTQEEMVELESLADAVK	0	0	7.56041e+06	3.3599e+06	0	0	17	17.2.3	hormone metabolism	hormone metabolism.auxin.induced-regulated-responsive-activated
C	B	24	A2Q5A8	ELGIGIVAYSPLGR, IENLNQNIGALSVK, LLDNLPQDDYRK, LTQEEMVELESLADAVK	0.112832	0.0267859	8.388e+06	1.55362e+06	5.76789e+06	2.08949e+06	17	17.2.3	hormone metabolism	hormone metabolism.auxin.induced-regulated-responsive-activated	-0.00456099	-240329	0.680059	0.375686	0.545238
C	B	48	A2Q5A8	ELGIGIVAYSPLGR, IENLNQNIGALSVK, LLDNLPQDDYRK, LTQEEMVELESLADAVK	0.166212	0.0511831	8.23518e+06	3.95966e+06	4.79373e+06	1.99098e+06	17	17.2.3	hormone metabolism	hormone metabolism.auxin.induced-regulated-responsive-activated	0.000759143	44968.6	1.06839	0.987803	0.993029
C	B	72	A2Q5A8	ELGIGIVAYSPLGR, IENLNQNIGALSVK, LLDNLPQDDYRK, LTQEEMVELESLADAVK	0.332459	0.0859699	8.36211e+06	3.94631e+06	4.45956e+06	2.16946e+06	17	17.2.3	hormone metabolism	hormone metabolism.auxin.induced-regulated-responsive-activated	-0.00064222	10845.1	1.16222	0.208638	0.386239
C	B	96	A2Q5A8	ELGIGIVAYSPLGR, IENLNQNIGALSVK, LLDNLPQDDYRK, LTQEEMVELESLADAVK	0.561171	0.0492373	6.94408e+06	3.2843e+06	6.44312e+06	2.88255e+06	17	17.2.3	hormone metabolism	hormone metabolism.auxin.induced-regulated-responsive-activated	0.00706573	-51138.4	0.960647	0.332131	0.507092
C	C	0	A2Q5A8	ELGIGIVAYSPLGR, IENLNQNIGALSVK, LLDNLPQDDYRK, LTQEEMVELESLADAVK	0	0	1.30527e+07	5.69354e+06	0	0	17	17.2.3	hormone metabolism	hormone metabolism.auxin.induced-regulated-responsive-activated
C	C	24	A2Q5A8	ELGIGIVAYSPLGR, IENLNQNIGALSVK, LLDNLPQDDYRK, LTQEEMVELESLADAVK	0.0870706	0.0456653	1.21488e+07	3.24149e+06	6.37652e+06	4.44901e+06	17	17.2.3	hormone metabolism	hormone metabolism.auxin.induced-regulated-responsive-activated	0.00288536	-265688	1.41161	0.375686	0.545238
C	C	48	A2Q5A8	ELGIGIVAYSPLGR, IENLNQNIGALSVK, LLDNLPQDDYRK, LTQEEMVELESLADAVK	0.301621	0.223522	1.13569e+07	8.21402e+06	5.74623e+06	3.7804e+06	17	17.2.3	hormone metabolism	hormone metabolism.auxin.induced-regulated-responsive-activated	0.00271603	43581	0.770249	0.987803	0.993029
C	C	72	A2Q5A8	ELGIGIVAYSPLGR, IENLNQNIGALSVK, LLDNLPQDDYRK, LTQEEMVELESLADAVK	0.357849	0.0839058	1.17415e+07	4.52932e+06	8.67839e+06	3.92027e+06	17	17.2.3	hormone metabolism	hormone metabolism.auxin.induced-regulated-responsive-activated	-0.00141103	-130281	1.0931	0.208638	0.386239
C	C	96	A2Q5A8	ELGIGIVAYSPLGR, IENLNQNIGALSVK, LLDNLPQDDYRK, LTQEEMVELESLADAVK	0.57117	0.0275547	1.08833e+07	5.3572e+06	1.17479e+07	4.06446e+06	17	17.2.3	hormone metabolism	hormone metabolism.auxin.induced-regulated-responsive-activated	0.00304543	-101466	1.11006	0.332131	0.507092
D	A	0	A2Q5A8	ELGIGIVAYSPLGR, IENLNQNIGALSVK, LLDNLPQDDYRK, LTQEEMVELESLADAVK	0	0	1.62263e+07	8.67341e+06	0	0	17	17.2.3	hormone metabolism	hormone metabolism.auxin.induced-regulated-responsive-activated
D	A	24	A2Q5A8	ELGIGIVAYSPLGR, IENLNQNIGALSVK, LLDNLPQDDYRK, LTQEEMVELESLADAVK	0.119973	0.10235	1.88663e+07	8.24029e+06	1.63334e+07	1.9483e+07	17	17.2.3	hormone metabolism	hormone metabolism.auxin.induced-regulated-responsive-activated	-0.00677911	-680557	2.52049	0.375686	0.545238
D	A	48	A2Q5A8	ELGIGIVAYSPLGR, IENLNQNIGALSVK, LLDNLPQDDYRK, LTQEEMVELESLADAVK	0.254834	0.124478	1.26346e+07	4.13509e+06	7.82694e+06	7.18004e+06	17	17.2.3	hormone metabolism	hormone metabolism.auxin.induced-regulated-responsive-activated	0.0137629	579228	1.30952	0.987803	0.993029
D	A	72	A2Q5A8	ELGIGIVAYSPLGR, IENLNQNIGALSVK, LLDNLPQDDYRK, LTQEEMVELESLADAVK	0.329622	0.0913747	1.72794e+07	6.75925e+06	8.12795e+06	5.68016e+06	17	17.2.3	hormone metabolism	hormone metabolism.auxin.induced-regulated-responsive-activated	-0.0153178	-132434	1.08662	0.208638	0.386239
D	A	96	A2Q5A8	ELGIGIVAYSPLGR, IENLNQNIGALSVK, LLDNLPQDDYRK, LTQEEMVELESLADAVK	0.56611	0.103932	1.50773e+07	7.17725e+06	1.18647e+07	8.71274e+06	17	17.2.3	hormone metabolism	hormone metabolism.auxin.induced-regulated-responsive-activated	0.00531015	-112536	1.32549	0.332131	0.507092
D	B	0	A2Q5A8	ELGIGIVAYSPLGR, IENLNQNIGALSVK, LLDNLPQDDYRK, LTQEEMVELESLADAVK	0	0	1.2513e+07	5.18795e+06	0	0	17	17.2.3	hormone metabolism	hormone metabolism.auxin.induced-regulated-responsive-activated
D	B	24	A2Q5A8	ELGIGIVAYSPLGR, IENLNQNIGALSVK, LLDNLPQDDYRK, LTQEEMVELESLADAVK	0.0767324	0.0633466	1.59469e+07	6.80671e+06	4.17259e+06	4.20651e+06	17	17.2.3	hormone metabolism	hormone metabolism.auxin.induced-regulated-responsive-activated	-0.0114346	-173858	0.680059	0.375686	0.545238
D	B	48	A2Q5A8	ELGIGIVAYSPLGR, IENLNQNIGALSVK, LLDNLPQDDYRK, LTQEEMVELESLADAVK	0.177579	0.0873357	1.04949e+07	4.33051e+06	5.49316e+06	5.32427e+06	17	17.2.3	hormone metabolism	hormone metabolism.auxin.induced-regulated-responsive-activated	0.0142453	4416.01	1.06839	0.987803	0.993029
D	B	72	A2Q5A8	ELGIGIVAYSPLGR, IENLNQNIGALSVK, LLDNLPQDDYRK, LTQEEMVELESLADAVK	0.386392	0.124247	1.1314e+07	3.76816e+06	7.98256e+06	5.05648e+06	17	17.2.3	hormone metabolism	hormone metabolism.auxin.induced-regulated-responsive-activated	-0.0032523	-121590	1.16222	0.208638	0.386239
D	B	96	A2Q5A8	ELGIGIVAYSPLGR, IENLNQNIGALSVK, LLDNLPQDDYRK, LTQEEMVELESLADAVK	0.539087	0.0836052	1.38281e+07	4.84956e+06	1.11653e+07	4.69283e+06	17	17.2.3	hormone metabolism	hormone metabolism.auxin.induced-regulated-responsive-activated	-0.00925879	-206524	0.960647	0.332131	0.507092
D	C	0	A2Q5A8	ELGIGIVAYSPLGR, IENLNQNIGALSVK, LLDNLPQDDYRK, LTQEEMVELESLADAVK	0	0	1.06486e+07	4.07511e+06	0	0	17	17.2.3	hormone metabolism	hormone metabolism.auxin.induced-regulated-responsive-activated
D	C	24	A2Q5A8	ELGIGIVAYSPLGR, IENLNQNIGALSVK, LLDNLPQDDYRK, LTQEEMVELESLADAVK	0.12291	0.105627	1.37383e+07	6.16435e+06	8.39508e+06	9.18538e+06	17	17.2.3	hormone metabolism	hormone metabolism.auxin.induced-regulated-responsive-activated	-0.0120895	-349795	1.41161	0.375686	0.545238
D	C	48	A2Q5A8	ELGIGIVAYSPLGR, IENLNQNIGALSVK, LLDNLPQDDYRK, LTQEEMVELESLADAVK	0.232323	0.108874	1.25553e+07	5.61839e+06	7.20401e+06	5.72994e+06	17	17.2.3	hormone metabolism	hormone metabolism.auxin.induced-regulated-responsive-activated	0.00358792	79748.7	0.770249	0.987803	0.993029
D	C	72	A2Q5A8	ELGIGIVAYSPLGR, IENLNQNIGALSVK, LLDNLPQDDYRK, LTQEEMVELESLADAVK	0.391165	0.102867	1.38644e+07	4.11018e+06	7.64009e+06	5.15633e+06	17	17.2.3	hormone metabolism	hormone metabolism.auxin.induced-regulated-responsive-activated	-0.00434464	-49468.9	1.0931	0.208638	0.386239
D	C	96	A2Q5A8	ELGIGIVAYSPLGR, IENLNQNIGALSVK, LLDNLPQDDYRK, LTQEEMVELESLADAVK	0.634032	0.0812106	1.26871e+07	4.43335e+06	1.06538e+07	5.6831e+06	17	17.2.3	hormone metabolism	hormone metabolism.auxin.induced-regulated-responsive-activated	0.00353815	-98538.1	1.11006	0.332131	0.507092
C	A	0	A2Q689	DQIYDIFQLLPSK, FYNVLIEELPSNVAELL, GLDVIQQAQSGTGK, ILSSGVHVVVGTPGR, IQVGVFSATMPPEALEITR, KVDWLTDK, MFVLDEADEMLSR, QFYVNVDKEEWK, RDELTLEGIK, SRDHTVSATHGDMDQNTR	0	0	4.08669e+07	2.85278e+07	0	0	27	27.1.2	RNA	RNA.processing.RNA helicase
C	A	24	A2Q689	DQIYDIFQLLPSK, FYNVLIEELPSNVAELL, GLDVIQQAQSGTGK, ILSSGVHVVVGTPGR, IQVGVFSATMPPEALEITR, KVDWLTDK, MFVLDEADEMLSR, QFYVNVDKEEWK, RDELTLEGIK, SRDHTVSATHGDMDQNTR	0.126338	0.0631383	2.91669e+07	2.12628e+07	2.79969e+07	3.17063e+07	27	27.1.2	RNA	RNA.processing.RNA helicase	0.0119289	-1.16654e+06	1.70582	0.0022292	0.135966	*
C	A	48	A2Q689	DQIYDIFQLLPSK, FYNVLIEELPSNVAELL, GLDVIQQAQSGTGK, ILSSGVHVVVGTPGR, IQVGVFSATMPPEALEITR, KVDWLTDK, MFVLDEADEMLSR, QFYVNVDKEEWK, RDELTLEGIK, SRDHTVSATHGDMDQNTR	0.298716	0.0980016	2.33671e+07	2.15206e+07	3.30687e+07	4.51375e+07	27	27.1.2	RNA	RNA.processing.RNA helicase	0.00828541	20640.8	1.44469	0.0208221	0.14661	*
C	A	72	A2Q689	DQIYDIFQLLPSK, FYNVLIEELPSNVAELL, GLDVIQQAQSGTGK, ILSSGVHVVVGTPGR, IQVGVFSATMPPEALEITR, KVDWLTDK, MFVLDEADEMLSR, QFYVNVDKEEWK, RDELTLEGIK, SRDHTVSATHGDMDQNTR	0.465101	0.093803	1.93744e+07	1.46768e+07	2.58819e+07	2.85193e+07	27	27.1.2	RNA	RNA.processing.RNA helicase	0.00711952	534882	1.27236	0.0134318	0.135966	*
C	A	96	A2Q689	DQIYDIFQLLPSK, FYNVLIEELPSNVAELL, GLDVIQQAQSGTGK, ILSSGVHVVVGTPGR, IQVGVFSATMPPEALEITR, KVDWLTDK, MFVLDEADEMLSR, QFYVNVDKEEWK, RDELTLEGIK, SRDHTVSATHGDMDQNTR	0.599249	0.0909882	1.45125e+07	1.11727e+07	2.44301e+07	2.14866e+07	27	27.1.2	RNA	RNA.processing.RNA helicase	0.010456	331114	1.15954	0.00701251	0.135966	*
C	B	0	A2Q689	DQIYDIFQLLPSK, FYNVLIEELPSNVAELL, GLDVIQQAQSGTGK, ILSSGVHVVVGTPGR, IQVGVFSATMPPEALEITR, KVDWLTDK, MFVLDEADEMLSR, QFYVNVDKEEWK, RDELTLEGIK, SRDHTVSATHGDMDQNTR	0	0	2.75377e+07	2.34399e+07	0	0	27	27.1.2	RNA	RNA.processing.RNA helicase
C	B	24	A2Q689	DQIYDIFQLLPSK, FYNVLIEELPSNVAELL, GLDVIQQAQSGTGK, ILSSGVHVVVGTPGR, IQVGVFSATMPPEALEITR, KVDWLTDK, MFVLDEADEMLSR, QFYVNVDKEEWK, RDELTLEGIK, SRDHTVSATHGDMDQNTR	0.139475	0.103395	1.49725e+07	1.25914e+07	2.09353e+07	2.98278e+07	27	27.1.2	RNA	RNA.processing.RNA helicase	0.0190121	-872305	1.89609	0.0022292	0.135966	*
C	B	48	A2Q689	DQIYDIFQLLPSK, FYNVLIEELPSNVAELL, GLDVIQQAQSGTGK, ILSSGVHVVVGTPGR, IQVGVFSATMPPEALEITR, KVDWLTDK, MFVLDEADEMLSR, QFYVNVDKEEWK, RDELTLEGIK, SRDHTVSATHGDMDQNTR	0.298055	0.101528	2.01231e+07	1.44493e+07	2.96938e+07	2.82773e+07	27	27.1.2	RNA	RNA.processing.RNA helicase	-0.0143334	-665011	1.15053	0.0208221	0.14661	*
C	B	72	A2Q689	DQIYDIFQLLPSK, FYNVLIEELPSNVAELL, GLDVIQQAQSGTGK, ILSSGVHVVVGTPGR, IQVGVFSATMPPEALEITR, KVDWLTDK, MFVLDEADEMLSR, QFYVNVDKEEWK, RDELTLEGIK, SRDHTVSATHGDMDQNTR	0.535505	0.119913	1.67449e+07	1.38608e+07	2.5905e+07	2.84314e+07	27	27.1.2	RNA	RNA.processing.RNA helicase	0.00699477	365567	1.08644	0.0134318	0.135966	*
C	B	96	A2Q689	DQIYDIFQLLPSK, FYNVLIEELPSNVAELL, GLDVIQQAQSGTGK, ILSSGVHVVVGTPGR, IQVGVFSATMPPEALEITR, KVDWLTDK, MFVLDEADEMLSR, QFYVNVDKEEWK, RDELTLEGIK, SRDHTVSATHGDMDQNTR	0.597818	0.12312	1.12988e+07	7.11911e+06	1.52242e+07	1.16736e+07	27	27.1.2	RNA	RNA.processing.RNA helicase	0.0135517	796093	1.21722	0.00701251	0.135966	*
C	C	0	A2Q689	DQIYDIFQLLPSK, FYNVLIEELPSNVAELL, GLDVIQQAQSGTGK, ILSSGVHVVVGTPGR, IQVGVFSATMPPEALEITR, KVDWLTDK, MFVLDEADEMLSR, QFYVNVDKEEWK, RDELTLEGIK, SRDHTVSATHGDMDQNTR	0	0	2.98913e+07	2.15067e+07	0	0	27	27.1.2	RNA	RNA.processing.RNA helicase
C	C	24	A2Q689	DQIYDIFQLLPSK, FYNVLIEELPSNVAELL, GLDVIQQAQSGTGK, ILSSGVHVVVGTPGR, IQVGVFSATMPPEALEITR, KVDWLTDK, MFVLDEADEMLSR, QFYVNVDKEEWK, RDELTLEGIK, SRDHTVSATHGDMDQNTR	0.136563	0.0676119	2.3812e+07	1.84777e+07	2.84841e+07	3.46884e+07	27	27.1.2	RNA	RNA.processing.RNA helicase	0.00847425	-1.18684e+06	1.70671	0.0022292	0.135966	*
C	C	48	A2Q689	DQIYDIFQLLPSK, FYNVLIEELPSNVAELL, GLDVIQQAQSGTGK, ILSSGVHVVVGTPGR, IQVGVFSATMPPEALEITR, KVDWLTDK, MFVLDEADEMLSR, QFYVNVDKEEWK, RDELTLEGIK, SRDHTVSATHGDMDQNTR	0.278489	0.156844	1.84539e+07	1.36699e+07	1.88481e+07	1.78584e+07	27	27.1.2	RNA	RNA.processing.RNA helicase	0.00937566	668557	1.52091	0.0208221	0.14661	*
C	C	72	A2Q689	DQIYDIFQLLPSK, FYNVLIEELPSNVAELL, GLDVIQQAQSGTGK, ILSSGVHVVVGTPGR, IQVGVFSATMPPEALEITR, KVDWLTDK, MFVLDEADEMLSR, QFYVNVDKEEWK, RDELTLEGIK, SRDHTVSATHGDMDQNTR	0.462292	0.139529	2.14557e+07	1.69837e+07	3.06971e+07	3.48992e+07	27	27.1.2	RNA	RNA.processing.RNA helicase	-0.00677757	-621452	1.31626	0.0134318	0.135966	*
C	C	96	A2Q689	DQIYDIFQLLPSK, FYNVLIEELPSNVAELL, GLDVIQQAQSGTGK, ILSSGVHVVVGTPGR, IQVGVFSATMPPEALEITR, KVDWLTDK, MFVLDEADEMLSR, QFYVNVDKEEWK, RDELTLEGIK, SRDHTVSATHGDMDQNTR	0.641721	0.0770978	1.63008e+07	1.40829e+07	2.64956e+07	2.61913e+07	27	27.1.2	RNA	RNA.processing.RNA helicase	0.0100106	482356	1.17214	0.00701251	0.135966	*
D	A	0	A2Q689	DQIYDIFQLLPSK, FYNVLIEELPSNVAELL, GLDVIQQAQSGTGK, ILSSGVHVVVGTPGR, IQVGVFSATMPPEALEITR, KVDWLTDK, MFVLDEADEMLSR, QFYVNVDKEEWK, RDELTLEGIK, SRDHTVSATHGDMDQNTR	0	0	2.85663e+07	2.23621e+07	0	0	27	27.1.2	RNA	RNA.processing.RNA helicase
D	A	24	A2Q689	DQIYDIFQLLPSK, FYNVLIEELPSNVAELL, GLDVIQQAQSGTGK, ILSSGVHVVVGTPGR, IQVGVFSATMPPEALEITR, KVDWLTDK, MFVLDEADEMLSR, QFYVNVDKEEWK, RDELTLEGIK, SRDHTVSATHGDMDQNTR	0.215509	0.0995724	3.25459e+07	2.60585e+07	5.42643e+07	6.81384e+07	27	27.1.2	RNA	RNA.processing.RNA helicase	-0.00580455	-2.26101e+06	1.70582	0.0022292	0.135966	*
D	A	48	A2Q689	DQIYDIFQLLPSK, FYNVLIEELPSNVAELL, GLDVIQQAQSGTGK, ILSSGVHVVVGTPGR, IQVGVFSATMPPEALEITR, KVDWLTDK, MFVLDEADEMLSR, QFYVNVDKEEWK, RDELTLEGIK, SRDHTVSATHGDMDQNTR	0.431552	0.147265	3.34426e+07	2.49147e+07	5.61832e+07	6.45074e+07	27	27.1.2	RNA	RNA.processing.RNA helicase	-0.00114801	-142250	1.44469	0.0208221	0.14661	*
D	A	72	A2Q689	DQIYDIFQLLPSK, FYNVLIEELPSNVAELL, GLDVIQQAQSGTGK, ILSSGVHVVVGTPGR, IQVGVFSATMPPEALEITR, KVDWLTDK, MFVLDEADEMLSR, QFYVNVDKEEWK, RDELTLEGIK, SRDHTVSATHGDMDQNTR	0.591775	0.0940795	2.9524e+07	2.21019e+07	4.35791e+07	4.46405e+07	27	27.1.2	RNA	RNA.processing.RNA helicase	0.00488228	799473	1.27236	0.0134318	0.135966	*
D	A	96	A2Q689	DQIYDIFQLLPSK, FYNVLIEELPSNVAELL, GLDVIQQAQSGTGK, ILSSGVHVVVGTPGR, IQVGVFSATMPPEALEITR, KVDWLTDK, MFVLDEADEMLSR, QFYVNVDKEEWK, RDELTLEGIK, SRDHTVSATHGDMDQNTR	0.694856	0.0753743	1.99882e+07	1.78047e+07	2.95444e+07	3.27137e+07	27	27.1.2	RNA	RNA.processing.RNA helicase	0.0134576	1.17125e+06	1.15954	0.00701251	0.135966	*
D	B	0	A2Q689	DQIYDIFQLLPSK, FYNVLIEELPSNVAELL, GLDVIQQAQSGTGK, ILSSGVHVVVGTPGR, IQVGVFSATMPPEALEITR, KVDWLTDK, MFVLDEADEMLSR, QFYVNVDKEEWK, RDELTLEGIK, SRDHTVSATHGDMDQNTR	0	0	2.47723e+07	2.63149e+07	0	0	27	27.1.2	RNA	RNA.processing.RNA helicase
D	B	24	A2Q689	DQIYDIFQLLPSK, FYNVLIEELPSNVAELL, GLDVIQQAQSGTGK, ILSSGVHVVVGTPGR, IQVGVFSATMPPEALEITR, KVDWLTDK, MFVLDEADEMLSR, QFYVNVDKEEWK, RDELTLEGIK, SRDHTVSATHGDMDQNTR	0.264456	0.178807	3.03815e+07	2.89724e+07	4.55778e+07	5.64508e+07	27	27.1.2	RNA	RNA.processing.RNA helicase	-0.00943455	-1.89907e+06	1.89609	0.0022292	0.135966	*
D	B	48	A2Q689	DQIYDIFQLLPSK, FYNVLIEELPSNVAELL, GLDVIQQAQSGTGK, ILSSGVHVVVGTPGR, IQVGVFSATMPPEALEITR, KVDWLTDK, MFVLDEADEMLSR, QFYVNVDKEEWK, RDELTLEGIK, SRDHTVSATHGDMDQNTR	0.342921	0.185733	2.14237e+07	1.85772e+07	3.33612e+07	4.2017e+07	27	27.1.2	RNA	RNA.processing.RNA helicase	0.0122851	1.06895e+06	1.15053	0.0208221	0.14661	*
D	B	72	A2Q689	DQIYDIFQLLPSK, FYNVLIEELPSNVAELL, GLDVIQQAQSGTGK, ILSSGVHVVVGTPGR, IQVGVFSATMPPEALEITR, KVDWLTDK, MFVLDEADEMLSR, QFYVNVDKEEWK, RDELTLEGIK, SRDHTVSATHGDMDQNTR	0.581792	0.0694978	2.13632e+07	1.80879e+07	3.37433e+07	3.51856e+07	27	27.1.2	RNA	RNA.processing.RNA helicase	0.000117552	-11998.1	1.08644	0.0134318	0.135966	*
D	B	96	A2Q689	DQIYDIFQLLPSK, FYNVLIEELPSNVAELL, GLDVIQQAQSGTGK, ILSSGVHVVVGTPGR, IQVGVFSATMPPEALEITR, KVDWLTDK, MFVLDEADEMLSR, QFYVNVDKEEWK, RDELTLEGIK, SRDHTVSATHGDMDQNTR	0.727674	0.0626218	1.61822e+07	1.13849e+07	2.82023e+07	2.25119e+07	27	27.1.2	RNA	RNA.processing.RNA helicase	0.010105	571848	1.21722	0.00701251	0.135966	*
D	C	0	A2Q689	DQIYDIFQLLPSK, FYNVLIEELPSNVAELL, GLDVIQQAQSGTGK, ILSSGVHVVVGTPGR, IQVGVFSATMPPEALEITR, KVDWLTDK, MFVLDEADEMLSR, QFYVNVDKEEWK, RDELTLEGIK, SRDHTVSATHGDMDQNTR	0	0	2.10735e+07	1.63127e+07	0	0	27	27.1.2	RNA	RNA.processing.RNA helicase
D	C	24	A2Q689	DQIYDIFQLLPSK, FYNVLIEELPSNVAELL, GLDVIQQAQSGTGK, ILSSGVHVVVGTPGR, IQVGVFSATMPPEALEITR, KVDWLTDK, MFVLDEADEMLSR, QFYVNVDKEEWK, RDELTLEGIK, SRDHTVSATHGDMDQNTR	0.233075	0.0868652	2.60436e+07	2.12443e+07	4.3253e+07	5.03449e+07	27	27.1.2	RNA	RNA.processing.RNA helicase	-0.00982695	-1.80221e+06	1.70671	0.0022292	0.135966	*
D	C	48	A2Q689	DQIYDIFQLLPSK, FYNVLIEELPSNVAELL, GLDVIQQAQSGTGK, ILSSGVHVVVGTPGR, IQVGVFSATMPPEALEITR, KVDWLTDK, MFVLDEADEMLSR, QFYVNVDKEEWK, RDELTLEGIK, SRDHTVSATHGDMDQNTR	0.423557	0.143408	2.42594e+07	1.62643e+07	4.00136e+07	4.43111e+07	27	27.1.2	RNA	RNA.processing.RNA helicase	0.00285452	258442	1.52091	0.0208221	0.14661	*
D	C	72	A2Q689	DQIYDIFQLLPSK, FYNVLIEELPSNVAELL, GLDVIQQAQSGTGK, ILSSGVHVVVGTPGR, IQVGVFSATMPPEALEITR, KVDWLTDK, MFVLDEADEMLSR, QFYVNVDKEEWK, RDELTLEGIK, SRDHTVSATHGDMDQNTR	0.608499	0.0897601	2.29279e+07	1.54717e+07	3.34824e+07	3.03095e+07	27	27.1.2	RNA	RNA.processing.RNA helicase	0.00228695	363646	1.31626	0.0134318	0.135966	*
D	C	96	A2Q689	DQIYDIFQLLPSK, FYNVLIEELPSNVAELL, GLDVIQQAQSGTGK, ILSSGVHVVVGTPGR, IQVGVFSATMPPEALEITR, KVDWLTDK, MFVLDEADEMLSR, QFYVNVDKEEWK, RDELTLEGIK, SRDHTVSATHGDMDQNTR	0.752187	0.040179	1.61249e+07	1.54127e+07	2.50167e+07	2.80111e+07	27	27.1.2	RNA	RNA.processing.RNA helicase	0.012363	766678	1.17214	0.00701251	0.135966	*
C	A	0	A2WN93	DQNGFISAAELR	0	0	4.60228e+07	0	0	0	30	30.3	signalling	signalling.calcium
C	A	24	A2WN93	DQNGFISAAELR	0.268546	0	3.0355e+07	0	5.74378e+07	0	30	30.3	signalling	signalling.calcium	0.0141848	-2.39324e+06	1.0132	0.392765	0.563446
C	A	48	A2WN93	DQNGFISAAELR	0.48042	0	1.36693e+07	0	3.64841e+07	0	30	30.3	signalling	signalling.calcium	0.0229036	2.1886e+06	1.39658	0.251979	0.43211
C	A	72	A2WN93	DQNGFISAAELR	0.593455	0	3.68075e+07	0	5.40812e+07	0	30	30.3	signalling	signalling.calcium	-0.0705299	-3.30643e+06	1.02008	0.533773	0.678122
C	A	96	A2WN93	DQNGFISAAELR	0.650592	0	2.48402e+07	0	4.46382e+07	0	30	30.3	signalling	signalling.calcium	0.0135472	1.12611e+06	1.06729	0.397674	0.567175
C	B	0	A2WN93	DQNGFISAAELR	0	0	4.58809e+07	0	0	0	30	30.3	signalling	signalling.calcium
C	B	24	A2WN93	DQNGFISAAELR	0.0598803	0	1.05798e+08	0	1.80107e+07	0	30	30.3	signalling	signalling.calcium	-0.0544141	-750445	2.95382	0.392765	0.563446
C	B	48	A2WN93	DQNGFISAAELR	0.205176	0	5.81082e+06	0	4.68422e+06	0	30	30.3	signalling	signalling.calcium	0.0393782	1.2645e+06	1.89486	0.251979	0.43211
C	B	72	A2WN93	DQNGFISAAELR	0.613536	0	2.30443e+07	0	3.6881e+07	0	30	30.3	signalling	signalling.calcium	-0.123573	-1.92037e+06	0.914759	0.533773	0.678122
C	B	96	A2WN93	DQNGFISAAELR	0.820263	0	1.05622e+07	0	3.56881e+07	0	30	30.3	signalling	signalling.calcium	0.022569	882069	0.779295	0.397674	0.567175
C	C	0	A2WN93	DQNGFISAAELR	0	0	5.44079e+07	0	0	0	30	30.3	signalling	signalling.calcium
C	C	24	A2WN93	DQNGFISAAELR	0.209289	0	5.80737e+07	0	1.01875e+08	0	30	30.3	signalling	signalling.calcium	-0.00280732	-4.2448e+06	1.4097	0.392765	0.563446
C	C	48	A2WN93	DQNGFISAAELR	0.443927	0	1.96679e+07	0	3.45918e+07	0	30	30.3	signalling	signalling.calcium	0.0275554	5.61068e+06	1.23127	0.251979	0.43211
C	C	72	A2WN93	DQNGFISAAELR	0.506987	0	4.67527e+07	0	5.95364e+07	0	30	30.3	signalling	signalling.calcium	-0.0573795	-3.02422e+06	1.23109	0.533773	0.678122
C	C	96	A2WN93	DQNGFISAAELR	0.727496	0	3.3203e+07	0	6.62654e+07	0	30	30.3	signalling	signalling.calcium	0.0120757	438567	0.978988	0.397674	0.567175
D	A	0	A2WN93	DQNGFISAAELR	0	0	8.53787e+07	0	0	0	30	30.3	signalling	signalling.calcium
D	A	24	A2WN93	DQNGFISAAELR	0.272091	0	9.32021e+07	0	1.72521e+08	0	30	30.3	signalling	signalling.calcium	-0.003818	-7.18838e+06	1.0132	0.392765	0.563446
D	A	48	A2WN93	DQNGFISAAELR	0.670943	0	2.11853e+07	0	6.59925e+07	0	30	30.3	signalling	signalling.calcium	0.0321956	9.99312e+06	1.39658	0.251979	0.43211
D	A	72	A2WN93	DQNGFISAAELR	0.605373	0	5.91659e+07	0	6.96974e+07	0	30	30.3	signalling	signalling.calcium	-0.0746993	-5.08397e+06	1.02008	0.533773	0.678122
D	A	96	A2WN93	DQNGFISAAELR	0.694371	0	6.77779e+07	0	7.64755e+07	0	30	30.3	signalling	signalling.calcium	-0.00606482	-705124	1.06729	0.397674	0.567175
D	B	0	A2WN93	DQNGFISAAELR	0	0	2.16718e+07	0	0	0	30	30.3	signalling	signalling.calcium
D	B	24	A2WN93	DQNGFISAAELR	0.176875	0	8.40501e+07	0	5.02202e+07	0	30	30.3	signalling	signalling.calcium	-0.11993	-2.09251e+06	2.95382	0.392765	0.563446
D	B	48	A2WN93	DQNGFISAAELR	0.388781	0	7.07793e+07	0	8.58923e+07	0	30	30.3	signalling	signalling.calcium	0.0065788	-1.15595e+06	1.89486	0.251979	0.43211
D	B	72	A2WN93	DQNGFISAAELR	0.561237	0	3.83135e+07	0	4.95243e+07	0	30	30.3	signalling	signalling.calcium	0.0191121	3.15692e+06	0.914759	0.533773	0.678122
D	B	96	A2WN93	DQNGFISAAELR	0.639227	0	7.55379e+07	0	8.77177e+07	0	30	30.3	signalling	signalling.calcium	-0.0404822	-3.59624e+06	0.779295	0.397674	0.567175
D	C	0	A2WN93	DQNGFISAAELR	0	0	5.79406e+07	0	0	0	30	30.3	signalling	signalling.calcium
D	C	24	A2WN93	DQNGFISAAELR	0.295035	0	8.24437e+07	0	1.59504e+08	0	30	30.3	signalling	signalling.calcium	-0.0176209	-6.64601e+06	1.4097	0.392765	0.563446
D	C	48	A2WN93	DQNGFISAAELR	0.546595	0	2.32185e+07	0	6.08855e+07	0	30	30.3	signalling	signalling.calcium	0.0299322	8.88342e+06	1.23127	0.251979	0.43211
D	C	72	A2WN93	DQNGFISAAELR	0.624146	0	7.39612e+07	0	8.85646e+07	0	30	30.3	signalling	signalling.calcium	-0.0910604	-6.69755e+06	1.23109	0.533773	0.678122
D	C	96	A2WN93	DQNGFISAAELR	0.71221	0	6.96669e+07	0	7.47736e+07	0	30	30.3	signalling	signalling.calcium	0.00241924	788883	0.978988	0.397674	0.567175
C	A	0	A4PU48	EHVIKPVIPEK, FVIGGPHGDAGLTGR, IIIDTYGGWGAHGGGAFSGK, IIIDTYGGWGAHGGGAFSGKDPTK, SGAYVVR, SIVANGLAR, TIFHLNPSGR, TNMVMVFGEITTK, VHTVLISTQHDETVSNDQIAADLK, VLVNIEQQSPDIAQGVHGHFTK	0	0	1.22924e+08	9.12474e+07	0	0	13	13.1.3.4	amino acid metabolism	amino acid metabolism.synthesis.aspartate family.methionine
C	A	24	A4PU48	EHVIKPVIPEK, FVIGGPHGDAGLTGR, IIIDTYGGWGAHGGGAFSGK, IIIDTYGGWGAHGGGAFSGKDPTK, SGAYVVR, SIVANGLAR, TIFHLNPSGR, TNMVMVFGEITTK, VHTVLISTQHDETVSNDQIAADLK, VLVNIEQQSPDIAQGVHGHFTK	0.284879	0.102101	9.12769e+07	6.38244e+07	2.3565e+08	2.11157e+08	13	13.1.3.4	amino acid metabolism	amino acid metabolism.synthesis.aspartate family.methionine	0.0107273	-9.81877e+06	1.32841	0.0254903	0.152942	*
C	A	48	A4PU48	EHVIKPVIPEK, FVIGGPHGDAGLTGR, IIIDTYGGWGAHGGGAFSGK, IIIDTYGGWGAHGGGAFSGKDPTK, SGAYVVR, SIVANGLAR, TIFHLNPSGR, TNMVMVFGEITTK, VHTVLISTQHDETVSNDQIAADLK, VLVNIEQQSPDIAQGVHGHFTK	0.602216	0.0918019	4.64777e+07	3.91475e+07	1.78321e+08	1.59866e+08	13	13.1.3.4	amino acid metabolism	amino acid metabolism.synthesis.aspartate family.methionine	0.0204502	7.20783e+06	1.11848	0.0595435	0.195907
C	A	72	A4PU48	EHVIKPVIPEK, FVIGGPHGDAGLTGR, IIIDTYGGWGAHGGGAFSGK, IIIDTYGGWGAHGGGAFSGKDPTK, SGAYVVR, SIVANGLAR, TIFHLNPSGR, TNMVMVFGEITTK, VHTVLISTQHDETVSNDQIAADLK, VLVNIEQQSPDIAQGVHGHFTK	0.745544	0.0663665	4.08262e+07	3.19247e+07	1.64232e+08	1.40145e+08	13	13.1.3.4	amino acid metabolism	amino acid metabolism.synthesis.aspartate family.methionine	0.00506652	1.4905e+06	1.07765	0.104325	0.256683
C	A	96	A4PU48	EHVIKPVIPEK, FVIGGPHGDAGLTGR, IIIDTYGGWGAHGGGAFSGK, IIIDTYGGWGAHGGGAFSGKDPTK, SGAYVVR, SIVANGLAR, TIFHLNPSGR, TNMVMVFGEITTK, VHTVLISTQHDETVSNDQIAADLK, VLVNIEQQSPDIAQGVHGHFTK	0.800502	0.0640596	3.72496e+07	2.51127e+07	1.49976e+08	1.03023e+08	13	13.1.3.4	amino acid metabolism	amino acid metabolism.synthesis.aspartate family.methionine	0.00365028	1.1935e+06	1.06443	0.00509658	0.135966	*
C	B	0	A4PU48	EHVIKPVIPEK, FVIGGPHGDAGLTGR, IIIDTYGGWGAHGGGAFSGK, IIIDTYGGWGAHGGGAFSGKDPTK, SGAYVVR, SIVANGLAR, TIFHLNPSGR, TNMVMVFGEITTK, VHTVLISTQHDETVSNDQIAADLK, VLVNIEQQSPDIAQGVHGHFTK	0	0	9.16079e+07	8.33728e+07	0	0	13	13.1.3.4	amino acid metabolism	amino acid metabolism.synthesis.aspartate family.methionine
C	B	24	A4PU48	EHVIKPVIPEK, FVIGGPHGDAGLTGR, IIIDTYGGWGAHGGGAFSGK, IIIDTYGGWGAHGGGAFSGKDPTK, SGAYVVR, SIVANGLAR, TIFHLNPSGR, TNMVMVFGEITTK, VHTVLISTQHDETVSNDQIAADLK, VLVNIEQQSPDIAQGVHGHFTK	0.341627	0.127884	6.44349e+07	4.91458e+07	1.94483e+08	1.55834e+08	13	13.1.3.4	amino acid metabolism	amino acid metabolism.synthesis.aspartate family.methionine	0.0123593	-8.10344e+06	1.386	0.0254903	0.152942	*
C	B	48	A4PU48	EHVIKPVIPEK, FVIGGPHGDAGLTGR, IIIDTYGGWGAHGGGAFSGK, IIIDTYGGWGAHGGGAFSGKDPTK, SGAYVVR, SIVANGLAR, TIFHLNPSGR, TNMVMVFGEITTK, VHTVLISTQHDETVSNDQIAADLK, VLVNIEQQSPDIAQGVHGHFTK	0.484579	0.134199	5.49747e+07	3.60309e+07	1.78967e+08	1.3249e+08	13	13.1.3.4	amino acid metabolism	amino acid metabolism.synthesis.aspartate family.methionine	0.0061174	1.83622e+06	1.26888	0.0595435	0.195907
C	B	72	A4PU48	EHVIKPVIPEK, FVIGGPHGDAGLTGR, IIIDTYGGWGAHGGGAFSGK, IIIDTYGGWGAHGGGAFSGKDPTK, SGAYVVR, SIVANGLAR, TIFHLNPSGR, TNMVMVFGEITTK, VHTVLISTQHDETVSNDQIAADLK, VLVNIEQQSPDIAQGVHGHFTK	0.740691	0.0994626	2.48242e+07	2.01647e+07	9.45171e+07	8.69734e+07	13	13.1.3.4	amino acid metabolism	amino acid metabolism.synthesis.aspartate family.methionine	0.0228518	7.60845e+06	0.999441	0.104325	0.256683
C	B	96	A4PU48	EHVIKPVIPEK, FVIGGPHGDAGLTGR, IIIDTYGGWGAHGGGAFSGK, IIIDTYGGWGAHGGGAFSGKDPTK, SGAYVVR, SIVANGLAR, TIFHLNPSGR, TNMVMVFGEITTK, VHTVLISTQHDETVSNDQIAADLK, VLVNIEQQSPDIAQGVHGHFTK	0.819139	0.0611943	2.66238e+07	1.42749e+07	1.02858e+08	6.40321e+07	13	13.1.3.4	amino acid metabolism	amino acid metabolism.synthesis.aspartate family.methionine	-0.00302062	-633035	1.05077	0.00509658	0.135966	*
C	C	0	A4PU48	EHVIKPVIPEK, FVIGGPHGDAGLTGR, IIIDTYGGWGAHGGGAFSGK, IIIDTYGGWGAHGGGAFSGKDPTK, SGAYVVR, SIVANGLAR, TIFHLNPSGR, TNMVMVFGEITTK, VHTVLISTQHDETVSNDQIAADLK, VLVNIEQQSPDIAQGVHGHFTK	0	0	1.05214e+08	8.76544e+07	0	0	13	13.1.3.4	amino acid metabolism	amino acid metabolism.synthesis.aspartate family.methionine
C	C	24	A4PU48	EHVIKPVIPEK, FVIGGPHGDAGLTGR, IIIDTYGGWGAHGGGAFSGK, IIIDTYGGWGAHGGGAFSGKDPTK, SGAYVVR, SIVANGLAR, TIFHLNPSGR, TNMVMVFGEITTK, VHTVLISTQHDETVSNDQIAADLK, VLVNIEQQSPDIAQGVHGHFTK	0.283988	0.107486	6.38021e+07	4.5316e+07	1.74897e+08	1.73396e+08	13	13.1.3.4	amino acid metabolism	amino acid metabolism.synthesis.aspartate family.methionine	0.0163998	-7.28739e+06	1.44648	0.0254903	0.152942	*
C	C	48	A4PU48	EHVIKPVIPEK, FVIGGPHGDAGLTGR, IIIDTYGGWGAHGGGAFSGK, IIIDTYGGWGAHGGGAFSGKDPTK, SGAYVVR, SIVANGLAR, TIFHLNPSGR, TNMVMVFGEITTK, VHTVLISTQHDETVSNDQIAADLK, VLVNIEQQSPDIAQGVHGHFTK	0.557779	0.103519	6.99973e+07	6.39771e+07	2.66884e+08	2.90869e+08	13	13.1.3.4	amino acid metabolism	amino acid metabolism.synthesis.aspartate family.methionine	-0.00404582	-4.54037e+06	1.17858	0.0595435	0.195907
C	C	72	A4PU48	EHVIKPVIPEK, FVIGGPHGDAGLTGR, IIIDTYGGWGAHGGGAFSGK, IIIDTYGGWGAHGGGAFSGKDPTK, SGAYVVR, SIVANGLAR, TIFHLNPSGR, TNMVMVFGEITTK, VHTVLISTQHDETVSNDQIAADLK, VLVNIEQQSPDIAQGVHGHFTK	0.700169	0.078431	3.17666e+07	2.52705e+07	1.16382e+08	1.11434e+08	13	13.1.3.4	amino acid metabolism	amino acid metabolism.synthesis.aspartate family.methionine	0.0227573	1.23444e+07	1.14297	0.104325	0.256683
C	C	96	A4PU48	EHVIKPVIPEK, FVIGGPHGDAGLTGR, IIIDTYGGWGAHGGGAFSGK, IIIDTYGGWGAHGGGAFSGKDPTK, SGAYVVR, SIVANGLAR, TIFHLNPSGR, TNMVMVFGEITTK, VHTVLISTQHDETVSNDQIAADLK, VLVNIEQQSPDIAQGVHGHFTK	0.787256	0.0628634	3.07521e+07	2.5612e+07	1.11313e+08	9.6299e+07	13	13.1.3.4	amino acid metabolism	amino acid metabolism.synthesis.aspartate family.methionine	0.0013307	366077	1.10403	0.00509658	0.135966	*
D	A	0	A4PU48	EHVIKPVIPEK, FVIGGPHGDAGLTGR, IIIDTYGGWGAHGGGAFSGK, IIIDTYGGWGAHGGGAFSGKDPTK, SGAYVVR, SIVANGLAR, TIFHLNPSGR, TNMVMVFGEITTK, VHTVLISTQHDETVSNDQIAADLK, VLVNIEQQSPDIAQGVHGHFTK	0	0	103228340	7.05126e+07	0	0	13	13.1.3.4	amino acid metabolism	amino acid metabolism.synthesis.aspartate family.methionine
D	A	24	A4PU48	EHVIKPVIPEK, FVIGGPHGDAGLTGR, IIIDTYGGWGAHGGGAFSGK, IIIDTYGGWGAHGGGAFSGKDPTK, SGAYVVR, SIVANGLAR, TIFHLNPSGR, TNMVMVFGEITTK, VHTVLISTQHDETVSNDQIAADLK, VLVNIEQQSPDIAQGVHGHFTK	0.378435	0.110101	8.69943e+07	6.27873e+07	2.99982e+08	2.41966e+08	13	13.1.3.4	amino acid metabolism	amino acid metabolism.synthesis.aspartate family.methionine	0.00655263	-1.24993e+07	1.32841	0.0254903	0.152942	*
D	A	48	A4PU48	EHVIKPVIPEK, FVIGGPHGDAGLTGR, IIIDTYGGWGAHGGGAFSGK, IIIDTYGGWGAHGGGAFSGKDPTK, SGAYVVR, SIVANGLAR, TIFHLNPSGR, TNMVMVFGEITTK, VHTVLISTQHDETVSNDQIAADLK, VLVNIEQQSPDIAQGVHGHFTK	0.673566	0.0681188	5.38446e+07	3.57483e+07	1.82595e+08	1.4465e+08	13	13.1.3.4	amino acid metabolism	amino acid metabolism.synthesis.aspartate family.methionine	0.0158773	9.65407e+06	1.11848	0.0595435	0.195907
D	A	72	A4PU48	EHVIKPVIPEK, FVIGGPHGDAGLTGR, IIIDTYGGWGAHGGGAFSGK, IIIDTYGGWGAHGGGAFSGKDPTK, SGAYVVR, SIVANGLAR, TIFHLNPSGR, TNMVMVFGEITTK, VHTVLISTQHDETVSNDQIAADLK, VLVNIEQQSPDIAQGVHGHFTK	0.803433	0.0344736	4.26832e+07	2.61564e+07	1.5436e+08	1.1263e+08	13	13.1.3.4	amino acid metabolism	amino acid metabolism.synthesis.aspartate family.methionine	0.00863704	2.75351e+06	1.07765	0.104325	0.256683
D	A	96	A4PU48	EHVIKPVIPEK, FVIGGPHGDAGLTGR, IIIDTYGGWGAHGGGAFSGK, IIIDTYGGWGAHGGGAFSGKDPTK, SGAYVVR, SIVANGLAR, TIFHLNPSGR, TNMVMVFGEITTK, VHTVLISTQHDETVSNDQIAADLK, VLVNIEQQSPDIAQGVHGHFTK	0.852075	0.030272	3.71943e+07	2.88118e+07	1.20104e+08	9.53771e+07	13	13.1.3.4	amino acid metabolism	amino acid metabolism.synthesis.aspartate family.methionine	0.00535816	2.25445e+06	1.06443	0.00509658	0.135966	*
D	B	0	A4PU48	EHVIKPVIPEK, FVIGGPHGDAGLTGR, IIIDTYGGWGAHGGGAFSGK, IIIDTYGGWGAHGGGAFSGKDPTK, SGAYVVR, SIVANGLAR, TIFHLNPSGR, TNMVMVFGEITTK, VHTVLISTQHDETVSNDQIAADLK, VLVNIEQQSPDIAQGVHGHFTK	0	0	9.89452e+07	7.44131e+07	0	0	13	13.1.3.4	amino acid metabolism	amino acid metabolism.synthesis.aspartate family.methionine
D	B	24	A4PU48	EHVIKPVIPEK, FVIGGPHGDAGLTGR, IIIDTYGGWGAHGGGAFSGK, IIIDTYGGWGAHGGGAFSGKDPTK, SGAYVVR, SIVANGLAR, TIFHLNPSGR, TNMVMVFGEITTK, VHTVLISTQHDETVSNDQIAADLK, VLVNIEQQSPDIAQGVHGHFTK	0.473495	0.122629	7.92386e+07	5.32352e+07	2.26824e+08	1.92461e+08	13	13.1.3.4	amino acid metabolism	amino acid metabolism.synthesis.aspartate family.methionine	0.00829862	-9.45102e+06	1.386	0.0254903	0.152942	*
D	B	48	A4PU48	EHVIKPVIPEK, FVIGGPHGDAGLTGR, IIIDTYGGWGAHGGGAFSGK, IIIDTYGGWGAHGGGAFSGKDPTK, SGAYVVR, SIVANGLAR, TIFHLNPSGR, TNMVMVFGEITTK, VHTVLISTQHDETVSNDQIAADLK, VLVNIEQQSPDIAQGVHGHFTK	0.614874	0.119802	3.46502e+07	2.49887e+07	1.36031e+08	1.15886e+08	13	13.1.3.4	amino acid metabolism	amino acid metabolism.synthesis.aspartate family.methionine	0.0234463	9.10124e+06	1.26888	0.0595435	0.195907
D	B	72	A4PU48	EHVIKPVIPEK, FVIGGPHGDAGLTGR, IIIDTYGGWGAHGGGAFSGK, IIIDTYGGWGAHGGGAFSGKDPTK, SGAYVVR, SIVANGLAR, TIFHLNPSGR, TNMVMVFGEITTK, VHTVLISTQHDETVSNDQIAADLK, VLVNIEQQSPDIAQGVHGHFTK	0.740276	0.155134	3.46852e+07	2.50343e+07	1.33819e+08	1.08559e+08	13	13.1.3.4	amino acid metabolism	amino acid metabolism.synthesis.aspartate family.methionine	-4.20433e-05	86435.5	0.999441	0.104325	0.256683
D	B	96	A4PU48	EHVIKPVIPEK, FVIGGPHGDAGLTGR, IIIDTYGGWGAHGGGAFSGK, IIIDTYGGWGAHGGGAFSGKDPTK, SGAYVVR, SIVANGLAR, TIFHLNPSGR, TNMVMVFGEITTK, VHTVLISTQHDETVSNDQIAADLK, VLVNIEQQSPDIAQGVHGHFTK	0.86073	0.0350757	3.04262e+07	1.8301e+07	1.27854e+08	7.59308e+07	13	13.1.3.4	amino acid metabolism	amino acid metabolism.synthesis.aspartate family.methionine	0.00511625	933221	1.05077	0.00509658	0.135966	*
D	C	0	A4PU48	EHVIKPVIPEK, FVIGGPHGDAGLTGR, IIIDTYGGWGAHGGGAFSGK, IIIDTYGGWGAHGGGAFSGKDPTK, SGAYVVR, SIVANGLAR, TIFHLNPSGR, TNMVMVFGEITTK, VHTVLISTQHDETVSNDQIAADLK, VLVNIEQQSPDIAQGVHGHFTK	0	0	9.30978e+07	6.44581e+07	0	0	13	13.1.3.4	amino acid metabolism	amino acid metabolism.synthesis.aspartate family.methionine
D	C	24	A4PU48	EHVIKPVIPEK, FVIGGPHGDAGLTGR, IIIDTYGGWGAHGGGAFSGK, IIIDTYGGWGAHGGGAFSGKDPTK, SGAYVVR, SIVANGLAR, TIFHLNPSGR, TNMVMVFGEITTK, VHTVLISTQHDETVSNDQIAADLK, VLVNIEQQSPDIAQGVHGHFTK	0.410785	0.070475	5.49428e+07	4.44766e+07	1.97899e+08	1.79334e+08	13	13.1.3.4	amino acid metabolism	amino acid metabolism.synthesis.aspartate family.methionine	0.0170766	-8.24578e+06	1.44648	0.0254903	0.152942	*
D	C	48	A4PU48	EHVIKPVIPEK, FVIGGPHGDAGLTGR, IIIDTYGGWGAHGGGAFSGK, IIIDTYGGWGAHGGGAFSGKDPTK, SGAYVVR, SIVANGLAR, TIFHLNPSGR, TNMVMVFGEITTK, VHTVLISTQHDETVSNDQIAADLK, VLVNIEQQSPDIAQGVHGHFTK	0.657388	0.0511835	4.03593e+07	2.76216e+07	1.27639e+08	9.77197e+07	13	13.1.3.4	amino acid metabolism	amino acid metabolism.synthesis.aspartate family.methionine	0.0110596	5.11616e+06	1.17858	0.0595435	0.195907
D	C	72	A4PU48	EHVIKPVIPEK, FVIGGPHGDAGLTGR, IIIDTYGGWGAHGGGAFSGK, IIIDTYGGWGAHGGGAFSGKDPTK, SGAYVVR, SIVANGLAR, TIFHLNPSGR, TNMVMVFGEITTK, VHTVLISTQHDETVSNDQIAADLK, VLVNIEQQSPDIAQGVHGHFTK	0.800272	0.0501474	4.14996e+07	2.55269e+07	1.42e+08	9.9749e+07	13	13.1.3.4	amino acid metabolism	amino acid metabolism.synthesis.aspartate family.methionine	-0.00117715	-748632	1.14297	0.104325	0.256683
D	C	96	A4PU48	EHVIKPVIPEK, FVIGGPHGDAGLTGR, IIIDTYGGWGAHGGGAFSGK, IIIDTYGGWGAHGGGAFSGKDPTK, SGAYVVR, SIVANGLAR, TIFHLNPSGR, TNMVMVFGEITTK, VHTVLISTQHDETVSNDQIAADLK, VLVNIEQQSPDIAQGVHGHFTK	0.869158	0.0228421	2.96647e+07	2.38121e+07	8.88448e+07	7.12179e+07	13	13.1.3.4	amino acid metabolism	amino acid metabolism.synthesis.aspartate family.methionine	0.0118825	3.90214e+06	1.10403	0.00509658	0.135966	*
C	A	0	A4UN77	LYDFDNTGKPDPTLDPTYLK, NYYNNLQGK, SSFAAQGLNTVDLVALSGAHTLGR, TSTIASEQDAGPNINSLR	0	0	9.71254e+06	2.86996e+06	0	0	26	26.12	misc	misc.peroxidases
C	A	24	A4UN77	LYDFDNTGKPDPTLDPTYLK, NYYNNLQGK, SSFAAQGLNTVDLVALSGAHTLGR, TSTIASEQDAGPNINSLR	0.141472	0.0746868	1.02839e+07	5.03388e+06	8.36576e+06	3.911e+06	26	26.12	misc	misc.peroxidases	-0.00245111	-348573	0.6012	0.867393	0.911643
C	A	48	A4UN77	LYDFDNTGKPDPTLDPTYLK, NYYNNLQGK, SSFAAQGLNTVDLVALSGAHTLGR, TSTIASEQDAGPNINSLR	0.108844	0.0333172	5.1942e+07	3.12913e+07	1.7406e+07	1.06655e+07	26	26.12	misc	misc.peroxidases	-0.168784	-1.78868e+06	0.840096	0.31043	0.486113
C	A	72	A4UN77	LYDFDNTGKPDPTLDPTYLK, NYYNNLQGK, SSFAAQGLNTVDLVALSGAHTLGR, TSTIASEQDAGPNINSLR	0.150287	0.0398806	6.82965e+07	3.82578e+07	1.72759e+07	1.20614e+07	26	26.12	misc	misc.peroxidases	-0.0131192	-222931	1.46239	0.744314	0.828091
C	A	96	A4UN77	LYDFDNTGKPDPTLDPTYLK, NYYNNLQGK, SSFAAQGLNTVDLVALSGAHTLGR, TSTIASEQDAGPNINSLR	0.264236	0.0585245	5.45166e+07	1.16155e+07	1.81376e+07	6.29588e+06	26	26.12	misc	misc.peroxidases	0.00840696	109333	1.39409	0.465303	0.627161
C	B	0	A4UN77	LYDFDNTGKPDPTLDPTYLK, NYYNNLQGK, SSFAAQGLNTVDLVALSGAHTLGR, TSTIASEQDAGPNINSLR	0	0	9.24313e+06	2.39551e+06	0	0	26	26.12	misc	misc.peroxidases
C	B	24	A4UN77	LYDFDNTGKPDPTLDPTYLK, NYYNNLQGK, SSFAAQGLNTVDLVALSGAHTLGR, TSTIASEQDAGPNINSLR	0.0960804	0.0548327	1.7024e+07	7.26487e+06	1.26807e+07	1.61242e+07	26	26.12	misc	misc.peroxidases	-0.0350752	-528361	1.79255	0.867393	0.911643
C	B	48	A4UN77	LYDFDNTGKPDPTLDPTYLK, NYYNNLQGK, SSFAAQGLNTVDLVALSGAHTLGR, TSTIASEQDAGPNINSLR	0.164347	0.078412	1.34479e+07	6.78041e+06	7.98621e+06	7.85718e+06	26	26.12	misc	misc.peroxidases	0.00875254	306591	0.799723	0.31043	0.486113
C	B	72	A4UN77	LYDFDNTGKPDPTLDPTYLK, NYYNNLQGK, SSFAAQGLNTVDLVALSGAHTLGR, TSTIASEQDAGPNINSLR	0.282446	0.0326326	3.80961e+07	3.07198e+07	1.90273e+07	1.32128e+07	26	26.12	misc	misc.peroxidases	-0.0763692	-1.06995e+06	0.722006	0.744314	0.828091
C	B	96	A4UN77	LYDFDNTGKPDPTLDPTYLK, NYYNNLQGK, SSFAAQGLNTVDLVALSGAHTLGR, TSTIASEQDAGPNINSLR	0.388607	0.0642083	1.24464e+08	4.40245e+07	5.79242e+07	2.46968e+07	26	26.12	misc	misc.peroxidases	-0.0944627	-3.41807e+06	0.688238	0.465303	0.627161
C	C	0	A4UN77	LYDFDNTGKPDPTLDPTYLK, NYYNNLQGK, SSFAAQGLNTVDLVALSGAHTLGR, TSTIASEQDAGPNINSLR	0	0	2.00231e+07	1.43907e+07	0	0	26	26.12	misc	misc.peroxidases
C	C	24	A4UN77	LYDFDNTGKPDPTLDPTYLK, NYYNNLQGK, SSFAAQGLNTVDLVALSGAHTLGR, TSTIASEQDAGPNINSLR	0.116178	0.0731269	3.25585e+07	1.11567e+07	3.24062e+07	2.8202e+07	26	26.12	misc	misc.peroxidases	-0.0260851	-1.35026e+06	0.679104	0.867393	0.911643
C	C	48	A4UN77	LYDFDNTGKPDPTLDPTYLK, NYYNNLQGK, SSFAAQGLNTVDLVALSGAHTLGR, TSTIASEQDAGPNINSLR	0.194443	0.123499	7.34609e+06	4.87199e+06	6.35993e+06	5.2471e+06	26	26.12	misc	misc.peroxidases	0.0322655	2.13087e+06	0.731546	0.31043	0.486113
C	C	72	A4UN77	LYDFDNTGKPDPTLDPTYLK, NYYNNLQGK, SSFAAQGLNTVDLVALSGAHTLGR, TSTIASEQDAGPNINSLR	0.16077	0.0803155	8.7896e+07	4.04958e+07	2.23093e+07	1.35469e+07	26	26.12	misc	misc.peroxidases	-0.456875	-3.57025e+06	1.33445	0.744314	0.828091
C	C	96	A4UN77	LYDFDNTGKPDPTLDPTYLK, NYYNNLQGK, SSFAAQGLNTVDLVALSGAHTLGR, TSTIASEQDAGPNINSLR	0.249549	0.101484	7.21396e+07	3.51474e+07	2.1642e+07	1.59443e+07	26	26.12	misc	misc.peroxidases	0.00746922	194439	1.67334	0.465303	0.627161
D	A	0	A4UN77	LYDFDNTGKPDPTLDPTYLK, NYYNNLQGK, SSFAAQGLNTVDLVALSGAHTLGR, TSTIASEQDAGPNINSLR	0	0	4.68635e+07	2.99197e+07	0	0	26	26.12	misc	misc.peroxidases
D	A	24	A4UN77	LYDFDNTGKPDPTLDPTYLK, NYYNNLQGK, SSFAAQGLNTVDLVALSGAHTLGR, TSTIASEQDAGPNINSLR	0.0850528	0.0253735	3.37933e+07	1.81816e+07	1.16038e+07	9.76624e+06	26	26.12	misc	misc.peroxidases	0.0116208	-483493	0.6012	0.867393	0.911643
D	A	48	A4UN77	LYDFDNTGKPDPTLDPTYLK, NYYNNLQGK, SSFAAQGLNTVDLVALSGAHTLGR, TSTIASEQDAGPNINSLR	0.0914393	0.0886827	1.24384e+07	7.25366e+06	1.50122e+06	1.01953e+06	26	26.12	misc	misc.peroxidases	0.0263303	726474	0.840096	0.31043	0.486113
D	A	72	A4UN77	LYDFDNTGKPDPTLDPTYLK, NYYNNLQGK, SSFAAQGLNTVDLVALSGAHTLGR, TSTIASEQDAGPNINSLR	0.219779	0.0853996	1.74519e+07	9.96655e+06	4.02709e+06	1.87992e+06	26	26.12	misc	misc.peroxidases	-0.0167943	-130456	1.46239	0.744314	0.828091
D	A	96	A4UN77	LYDFDNTGKPDPTLDPTYLK, NYYNNLQGK, SSFAAQGLNTVDLVALSGAHTLGR, TSTIASEQDAGPNINSLR	0.36837	0.0900755	5.60455e+07	3.28807e+07	1.95212e+07	1.31843e+07	26	26.12	misc	misc.peroxidases	-0.092143	-1.01666e+06	1.39409	0.465303	0.627161
D	B	0	A4UN77	LYDFDNTGKPDPTLDPTYLK, NYYNNLQGK, SSFAAQGLNTVDLVALSGAHTLGR, TSTIASEQDAGPNINSLR	0	0	1.06533e+07	7.66884e+06	0	0	26	26.12	misc	misc.peroxidases
D	B	24	A4UN77	LYDFDNTGKPDPTLDPTYLK, NYYNNLQGK, SSFAAQGLNTVDLVALSGAHTLGR, TSTIASEQDAGPNINSLR	0.172229	0.145149	9.6546e+06	6.37848e+06	2.80207e+06	1.78044e+06	26	26.12	misc	misc.peroxidases	0.00390599	-116753	1.79255	0.867393	0.911643
D	B	48	A4UN77	LYDFDNTGKPDPTLDPTYLK, NYYNNLQGK, SSFAAQGLNTVDLVALSGAHTLGR, TSTIASEQDAGPNINSLR	0.131432	0.0558577	6.38481e+07	3.66674e+07	1.85289e+07	1.74595e+07	26	26.12	misc	misc.peroxidases	-0.233885	-1.31065e+06	0.799723	0.31043	0.486113
D	B	72	A4UN77	LYDFDNTGKPDPTLDPTYLK, NYYNNLQGK, SSFAAQGLNTVDLVALSGAHTLGR, TSTIASEQDAGPNINSLR	0.203927	0.0713533	6.93785e+07	2.16859e+07	1.91087e+07	1.16487e+07	26	26.12	misc	misc.peroxidases	-0.00360911	-91031.3	0.722006	0.744314	0.828091
D	B	96	A4UN77	LYDFDNTGKPDPTLDPTYLK, NYYNNLQGK, SSFAAQGLNTVDLVALSGAHTLGR, TSTIASEQDAGPNINSLR	0.267454	0.0622599	3.78346e+07	9.79194e+06	1.00113e+07	5.66843e+06	26	26.12	misc	misc.peroxidases	0.0189444	741063	0.688238	0.465303	0.627161
D	C	0	A4UN77	LYDFDNTGKPDPTLDPTYLK, NYYNNLQGK, SSFAAQGLNTVDLVALSGAHTLGR, TSTIASEQDAGPNINSLR	0	0	2.37516e+07	1.41144e+07	0	0	26	26.12	misc	misc.peroxidases
D	C	24	A4UN77	LYDFDNTGKPDPTLDPTYLK, NYYNNLQGK, SSFAAQGLNTVDLVALSGAHTLGR, TSTIASEQDAGPNINSLR	0.0788972	0.0501655	3.58757e+07	2.1704e+07	1.05897e+07	1.05791e+07	26	26.12	misc	misc.peroxidases	-0.0212688	-441239	0.679104	0.867393	0.911643
D	C	48	A4UN77	LYDFDNTGKPDPTLDPTYLK, NYYNNLQGK, SSFAAQGLNTVDLVALSGAHTLGR, TSTIASEQDAGPNINSLR	0.142244	0.0910065	1.04648e+07	6.55557e+06	2.28927e+06	1.54599e+06	26	26.12	misc	misc.peroxidases	0.0295127	658384	0.731546	0.31043	0.486113
D	C	72	A4UN77	LYDFDNTGKPDPTLDPTYLK, NYYNNLQGK, SSFAAQGLNTVDLVALSGAHTLGR, TSTIASEQDAGPNINSLR	0.21454	0.0944203	1.4624e+07	6.0251e+06	3.72065e+06	2.98665e+06	26	26.12	misc	misc.peroxidases	-0.0165603	-97552	1.33445	0.744314	0.828091
D	C	96	A4UN77	LYDFDNTGKPDPTLDPTYLK, NYYNNLQGK, SSFAAQGLNTVDLVALSGAHTLGR, TSTIASEQDAGPNINSLR	0.417581	0.0788248	5.61643e+07	3.18989e+07	2.19058e+07	1.53649e+07	26	26.12	misc	misc.peroxidases	-0.118357	-1.19808e+06	1.67334	0.465303	0.627161
C	A	0	A6XJ26	YGSEVYIIHR	0	0	1.02889e+07	0	0	0	35	35.2.1	not assigned	not assigned.unknown.below BLAST cutoff
C	A	24	A6XJ26	YGSEVYIIHR	0.0601032	0	1.01377e+07	0	3.03086e+06	0	35	35.2.1	not assigned	not assigned.unknown.below BLAST cutoff	0.000612248	-126286	0.465356	0.489146	0.647691
C	A	48	A6XJ26	YGSEVYIIHR	0.101623	0	1.1359e+07	0	2.72201e+06	0	35	35.2.1	not assigned	not assigned.unknown.below BLAST cutoff	-0.00501927	-2343.62	4.25715	0.033203	0.163626	*
C	A	72	A6XJ26	YGSEVYIIHR	0.314275	0	1.28687e+07	0	6.57643e+06	0	35	35.2.1	not assigned	not assigned.unknown.below BLAST cutoff	-0.00553784	-175675	1.70959	0.0267305	0.153948	*
C	A	96	A6XJ26	YGSEVYIIHR	0.302775	0	1.27918e+07	0	5.15604e+06	0	35	35.2.1	not assigned	not assigned.unknown.below BLAST cutoff	0.000249004	60820.5	1.57932	0.611418	0.742034
C	B	0	A6XJ26	YGSEVYIIHR	0	0	3.20377e+06	0	0	0	35	35.2.1	not assigned	not assigned.unknown.below BLAST cutoff
C	B	24	A6XJ26	YGSEVYIIHR	0.091488	0	1.47436e+07	0	7.1424e+06	0	35	35.2.1	not assigned	not assigned.unknown.below BLAST cutoff	-0.150081	-297600	5.45704	0.489146	0.647691
C	B	48	A6XJ26	YGSEVYIIHR	0.0647391	0	8.69332e+06	0	1.35993e+06	0	35	35.2.1	not assigned	not assigned.unknown.below BLAST cutoff	0.0170986	363061	4.12022	0.033203	0.163626	*
C	B	72	A6XJ26	YGSEVYIIHR	0.333379	0	7.22916e+06	0	2.53781e+06	0	35	35.2.1	not assigned	not assigned.unknown.below BLAST cutoff	0.00701765	-39534.8	1.32847	0.0267305	0.153948	*
C	B	96	A6XJ26	YGSEVYIIHR	0.389575	0	9.6673e+06	0	5.52119e+06	0	35	35.2.1	not assigned	not assigned.unknown.below BLAST cutoff	-0.0140527	-159971	1.53447	0.611418	0.742034
C	C	0	A6XJ26	YGSEVYIIHR	0	0	1.59124e+07	0	0	0	35	35.2.1	not assigned	not assigned.unknown.below BLAST cutoff
C	C	24	A6XJ26	YGSEVYIIHR	0.0443631	0	1.00493e+07	0	2.83171e+06	0	35	35.2.1	not assigned	not assigned.unknown.below BLAST cutoff	0.0153527	-117988	0.642158	0.489146	0.647691
C	C	48	A6XJ26	YGSEVYIIHR	0.0949423	0	6.95549e+06	0	1.63089e+06	0	35	35.2.1	not assigned	not assigned.unknown.below BLAST cutoff	0.0128275	86357.9	2.21309	0.033203	0.163626	*
C	C	72	A6XJ26	YGSEVYIIHR	0.413138	0	8.54565e+06	0	4.22666e+06	0	35	35.2.1	not assigned	not assigned.unknown.below BLAST cutoff	-0.00952578	-123692	1.34668	0.0267305	0.153948	*
C	C	96	A6XJ26	YGSEVYIIHR	0.654736	0	5.1596e+06	0	8.00599e+06	0	35	35.2.1	not assigned	not assigned.unknown.below BLAST cutoff	0.0165096	-87691.5	0.702405	0.611418	0.742034
D	A	0	A6XJ26	YGSEVYIIHR	0	0	1.99593e+07	0	0	0	35	35.2.1	not assigned	not assigned.unknown.below BLAST cutoff
D	A	24	A6XJ26	YGSEVYIIHR	0.0279694	0	1.65149e+07	0	2.01594e+06	0	35	35.2.1	not assigned	not assigned.unknown.below BLAST cutoff	0.00719055	-83997.3	0.465356	0.489146	0.647691
D	A	48	A6XJ26	YGSEVYIIHR	0.432622	0	6.60808e+06	0	5.54704e+06	0	35	35.2.1	not assigned	not assigned.unknown.below BLAST cutoff	0.0249947	-96741.6	4.25715	0.033203	0.163626	*
D	A	72	A6XJ26	YGSEVYIIHR	0.537282	0	6.90118e+06	0	1.36431e+07	0	35	35.2.1	not assigned	not assigned.unknown.below BLAST cutoff	-0.00184817	-347589	1.70959	0.0267305	0.153948	*
D	A	96	A6XJ26	YGSEVYIIHR	0.478179	0	1.5957e+07	0	8.7602e+06	0	35	35.2.1	not assigned	not assigned.unknown.below BLAST cutoff	-0.0546754	-542487	1.57932	0.611418	0.742034
D	B	0	A6XJ26	YGSEVYIIHR	0	0	1.31939e+07	0	0	0	35	35.2.1	not assigned	not assigned.unknown.below BLAST cutoff
D	B	24	A6XJ26	YGSEVYIIHR	0.499254	0	2.09249e+06	0	5.80103e+06	0	35	35.2.1	not assigned	not assigned.unknown.below BLAST cutoff	0.0350586	-241710	5.45704	0.489146	0.647691
D	B	48	A6XJ26	YGSEVYIIHR	0.266739	0	1.02428e+07	0	7.10863e+06	0	35	35.2.1	not assigned	not assigned.unknown.below BLAST cutoff	-0.162292	-995946	4.12022	0.033203	0.163626	*
D	B	72	A6XJ26	YGSEVYIIHR	0.442882	0	1.27641e+07	0	1.02537e+07	0	35	35.2.1	not assigned	not assigned.unknown.below BLAST cutoff	-0.0102566	-203955	1.32847	0.0267305	0.153948	*
D	B	96	A6XJ26	YGSEVYIIHR	0.597792	0	1.32107e+07	0	1.28684e+07	0	35	35.2.1	not assigned	not assigned.unknown.below BLAST cutoff	-0.00145781	-123894	1.53447	0.611418	0.742034
D	C	0	A6XJ26	YGSEVYIIHR	0	0	1.60521e+07	0	0	0	35	35.2.1	not assigned	not assigned.unknown.below BLAST cutoff
D	C	24	A6XJ26	YGSEVYIIHR	0.0284881	0	1.24454e+07	0	1.59953e+06	0	35	35.2.1	not assigned	not assigned.unknown.below BLAST cutoff	0.0093618	-66646.9	0.642158	0.489146	0.647691
D	C	48	A6XJ26	YGSEVYIIHR	0.210116	0	6.79917e+06	0	3.6027e+06	0	35	35.2.1	not assigned	not assigned.unknown.below BLAST cutoff	0.0189034	-53229.2	2.21309	0.033203	0.163626	*
D	C	72	A6XJ26	YGSEVYIIHR	0.556366	0	8.00549e+06	0	1.40241e+07	0	35	35.2.1	not assigned	not assigned.unknown.below BLAST cutoff	-0.00739259	-460860	1.34668	0.0267305	0.153948	*
D	C	96	A6XJ26	YGSEVYIIHR	0.45989	0	1.40107e+07	0	7.75528e+06	0	35	35.2.1	not assigned	not assigned.unknown.below BLAST cutoff	-0.0312555	-177128	0.702405	0.611418	0.742034
C	A	0	A6Y950	AVVGEEALSSEDLLYLEFLDKFER, AVVQVFEGTSGIDNK, FVAQGAYDTR, GYPGYMYTDLATIYER, HVLVILTDMSSYADALR, NIFQSLDLAWTLLR, QIYPPINVLPSLSR, TPVSLDMLGR, TVSGVAGPLVILEK, VTLFLNLANDPTIER	0	0	2.68753e+07	1.31233e+07	0	0	34	34.1.1.1, 9.9	transport	transport.p- and v-ATPases.H+-transporting two-sector ATPase.subunit B, mitochondrial electron transport / ATP synthesis.F1-ATPase
C	A	24	A6Y950	AVVGEEALSSEDLLYLEFLDKFER, AVVQVFEGTSGIDNK, FVAQGAYDTR, GYPGYMYTDLATIYER, HVLVILTDMSSYADALR, NIFQSLDLAWTLLR, QIYPPINVLPSLSR, TPVSLDMLGR, TVSGVAGPLVILEK, VTLFLNLANDPTIER	0.19503	0.0866337	2.2784e+07	1.00832e+07	2.97969e+07	1.5103e+07	34	34.1.1.1, 9.9	transport	transport.p- and v-ATPases.H+-transporting two-sector ATPase.subunit B, mitochondrial electron transport / ATP synthesis.F1-ATPase	0.00634305	-1.24154e+06	0.623856	0.280137	0.457734
C	A	48	A6Y950	AVVGEEALSSEDLLYLEFLDKFER, AVVQVFEGTSGIDNK, FVAQGAYDTR, GYPGYMYTDLATIYER, HVLVILTDMSSYADALR, NIFQSLDLAWTLLR, QIYPPINVLPSLSR, TPVSLDMLGR, TVSGVAGPLVILEK, VTLFLNLANDPTIER	0.301794	0.124256	1.8883e+07	8.4495e+06	1.92241e+07	1.19957e+07	34	34.1.1.1, 9.9	transport	transport.p- and v-ATPases.H+-transporting two-sector ATPase.subunit B, mitochondrial electron transport / ATP synthesis.F1-ATPase	0.00713399	653105	0.913242	0.827647	0.886701
C	A	72	A6Y950	AVVGEEALSSEDLLYLEFLDKFER, AVVQVFEGTSGIDNK, FVAQGAYDTR, GYPGYMYTDLATIYER, HVLVILTDMSSYADALR, NIFQSLDLAWTLLR, QIYPPINVLPSLSR, TPVSLDMLGR, TVSGVAGPLVILEK, VTLFLNLANDPTIER	0.453054	0.0844483	2.20953e+07	9.13736e+06	2.18898e+07	9.69297e+06	34	34.1.1.1, 9.9	transport	transport.p- and v-ATPases.H+-transporting two-sector ATPase.subunit B, mitochondrial electron transport / ATP synthesis.F1-ATPase	-0.00708817	-247334	0.941068	0.453769	0.617299
C	A	96	A6Y950	AVVGEEALSSEDLLYLEFLDKFER, AVVQVFEGTSGIDNK, FVAQGAYDTR, GYPGYMYTDLATIYER, HVLVILTDMSSYADALR, NIFQSLDLAWTLLR, QIYPPINVLPSLSR, TPVSLDMLGR, TVSGVAGPLVILEK, VTLFLNLANDPTIER	0.537711	0.0683671	1.83812e+07	6.58388e+06	2.01374e+07	8.3045e+06	34	34.1.1.1, 9.9	transport	transport.p- and v-ATPases.H+-transporting two-sector ATPase.subunit B, mitochondrial electron transport / ATP synthesis.F1-ATPase	0.00700389	226330	1.00768	0.924525	0.948942
C	B	0	A6Y950	AVVGEEALSSEDLLYLEFLDKFER, AVVQVFEGTSGIDNK, FVAQGAYDTR, GYPGYMYTDLATIYER, HVLVILTDMSSYADALR, NIFQSLDLAWTLLR, QIYPPINVLPSLSR, TPVSLDMLGR, TVSGVAGPLVILEK, VTLFLNLANDPTIER	0	0	2.26432e+07	1.1019e+07	0	0	34	34.1.1.1, 9.9	transport	transport.p- and v-ATPases.H+-transporting two-sector ATPase.subunit B, mitochondrial electron transport / ATP synthesis.F1-ATPase
C	B	24	A6Y950	AVVGEEALSSEDLLYLEFLDKFER, AVVQVFEGTSGIDNK, FVAQGAYDTR, GYPGYMYTDLATIYER, HVLVILTDMSSYADALR, NIFQSLDLAWTLLR, QIYPPINVLPSLSR, TPVSLDMLGR, TVSGVAGPLVILEK, VTLFLNLANDPTIER	0.166649	0.0927673	2.1368e+07	1.10092e+07	2.39486e+07	1.70729e+07	34	34.1.1.1, 9.9	transport	transport.p- and v-ATPases.H+-transporting two-sector ATPase.subunit B, mitochondrial electron transport / ATP synthesis.F1-ATPase	0.00234657	-997857	0.996889	0.280137	0.457734
C	B	48	A6Y950	AVVGEEALSSEDLLYLEFLDKFER, AVVQVFEGTSGIDNK, FVAQGAYDTR, GYPGYMYTDLATIYER, HVLVILTDMSSYADALR, NIFQSLDLAWTLLR, QIYPPINVLPSLSR, TPVSLDMLGR, TVSGVAGPLVILEK, VTLFLNLANDPTIER	0.255647	0.104048	2.10703e+07	8.33431e+06	2.37045e+07	1.77782e+07	34	34.1.1.1, 9.9	transport	transport.p- and v-ATPases.H+-transporting two-sector ATPase.subunit B, mitochondrial electron transport / ATP synthesis.F1-ATPase	0.00058058	24072.3	1.01076	0.827647	0.886701
C	B	72	A6Y950	AVVGEEALSSEDLLYLEFLDKFER, AVVQVFEGTSGIDNK, FVAQGAYDTR, GYPGYMYTDLATIYER, HVLVILTDMSSYADALR, NIFQSLDLAWTLLR, QIYPPINVLPSLSR, TPVSLDMLGR, TVSGVAGPLVILEK, VTLFLNLANDPTIER	0.489853	0.145695	1.42026e+07	4.22362e+06	1.58733e+07	7.93997e+06	34	34.1.1.1, 9.9	transport	transport.p- and v-ATPases.H+-transporting two-sector ATPase.subunit B, mitochondrial electron transport / ATP synthesis.F1-ATPase	0.0135809	648229	0.739013	0.453769	0.617299
C	B	96	A6Y950	AVVGEEALSSEDLLYLEFLDKFER, AVVQVFEGTSGIDNK, FVAQGAYDTR, GYPGYMYTDLATIYER, HVLVILTDMSSYADALR, NIFQSLDLAWTLLR, QIYPPINVLPSLSR, TPVSLDMLGR, TVSGVAGPLVILEK, VTLFLNLANDPTIER	0.608877	0.088138	1.24303e+07	4.90939e+06	1.51266e+07	7.06135e+06	34	34.1.1.1, 9.9	transport	transport.p- and v-ATPases.H+-transporting two-sector ATPase.subunit B, mitochondrial electron transport / ATP synthesis.F1-ATPase	0.00519946	113646	0.924444	0.924525	0.948942
C	C	0	A6Y950	AVVGEEALSSEDLLYLEFLDKFER, AVVQVFEGTSGIDNK, FVAQGAYDTR, GYPGYMYTDLATIYER, HVLVILTDMSSYADALR, NIFQSLDLAWTLLR, QIYPPINVLPSLSR, TPVSLDMLGR, TVSGVAGPLVILEK, VTLFLNLANDPTIER	0	0	2.31313e+07	9.48904e+06	0	0	34	34.1.1.1, 9.9	transport	transport.p- and v-ATPases.H+-transporting two-sector ATPase.subunit B, mitochondrial electron transport / ATP synthesis.F1-ATPase
C	C	24	A6Y950	AVVGEEALSSEDLLYLEFLDKFER, AVVQVFEGTSGIDNK, FVAQGAYDTR, GYPGYMYTDLATIYER, HVLVILTDMSSYADALR, NIFQSLDLAWTLLR, QIYPPINVLPSLSR, TPVSLDMLGR, TVSGVAGPLVILEK, VTLFLNLANDPTIER	0.144357	0.0745358	1.83836e+07	7.39815e+06	1.80873e+07	1.08868e+07	34	34.1.1.1, 9.9	transport	transport.p- and v-ATPases.H+-transporting two-sector ATPase.subunit B, mitochondrial electron transport / ATP synthesis.F1-ATPase	0.00855206	-753638	1.00628	0.280137	0.457734
C	C	48	A6Y950	AVVGEEALSSEDLLYLEFLDKFER, AVVQVFEGTSGIDNK, FVAQGAYDTR, GYPGYMYTDLATIYER, HVLVILTDMSSYADALR, NIFQSLDLAWTLLR, QIYPPINVLPSLSR, TPVSLDMLGR, TVSGVAGPLVILEK, VTLFLNLANDPTIER	0.27695	0.0804366	3.50553e+07	1.84839e+07	3.18026e+07	2.62743e+07	34	34.1.1.1, 9.9	transport	transport.p- and v-ATPases.H+-transporting two-sector ATPase.subunit B, mitochondrial electron transport / ATP synthesis.F1-ATPase	-0.0377864	-1.25493e+06	1.04423	0.827647	0.886701
C	C	72	A6Y950	AVVGEEALSSEDLLYLEFLDKFER, AVVQVFEGTSGIDNK, FVAQGAYDTR, GYPGYMYTDLATIYER, HVLVILTDMSSYADALR, NIFQSLDLAWTLLR, QIYPPINVLPSLSR, TPVSLDMLGR, TVSGVAGPLVILEK, VTLFLNLANDPTIER	0.390813	0.120252	1.66386e+07	7.1067e+06	1.44836e+07	7.29555e+06	34	34.1.1.1, 9.9	transport	transport.p- and v-ATPases.H+-transporting two-sector ATPase.subunit B, mitochondrial electron transport / ATP synthesis.F1-ATPase	0.0218901	1.41778e+06	1.14813	0.453769	0.617299
C	C	96	A6Y950	AVVGEEALSSEDLLYLEFLDKFER, AVVQVFEGTSGIDNK, FVAQGAYDTR, GYPGYMYTDLATIYER, HVLVILTDMSSYADALR, NIFQSLDLAWTLLR, QIYPPINVLPSLSR, TPVSLDMLGR, TVSGVAGPLVILEK, VTLFLNLANDPTIER	0.552823	0.0982869	1.70867e+07	6.70432e+06	1.86821e+07	1.07318e+07	34	34.1.1.1, 9.9	transport	transport.p- and v-ATPases.H+-transporting two-sector ATPase.subunit B, mitochondrial electron transport / ATP synthesis.F1-ATPase	-0.00112228	-191191	1.06191	0.924525	0.948942
D	A	0	A6Y950	AVVGEEALSSEDLLYLEFLDKFER, AVVQVFEGTSGIDNK, FVAQGAYDTR, GYPGYMYTDLATIYER, HVLVILTDMSSYADALR, NIFQSLDLAWTLLR, QIYPPINVLPSLSR, TPVSLDMLGR, TVSGVAGPLVILEK, VTLFLNLANDPTIER	0	0	4.55781e+07	2.21629e+07	0	0	34	34.1.1.1, 9.9	transport	transport.p- and v-ATPases.H+-transporting two-sector ATPase.subunit B, mitochondrial electron transport / ATP synthesis.F1-ATPase
D	A	24	A6Y950	AVVGEEALSSEDLLYLEFLDKFER, AVVQVFEGTSGIDNK, FVAQGAYDTR, GYPGYMYTDLATIYER, HVLVILTDMSSYADALR, NIFQSLDLAWTLLR, QIYPPINVLPSLSR, TPVSLDMLGR, TVSGVAGPLVILEK, VTLFLNLANDPTIER	0.12167	0.0564831	3.99957e+07	1.79169e+07	2.18087e+07	1.00443e+07	34	34.1.1.1, 9.9	transport	transport.p- and v-ATPases.H+-transporting two-sector ATPase.subunit B, mitochondrial electron transport / ATP synthesis.F1-ATPase	0.00510332	-908695	0.623856	0.280137	0.457734
D	A	48	A6Y950	AVVGEEALSSEDLLYLEFLDKFER, AVVQVFEGTSGIDNK, FVAQGAYDTR, GYPGYMYTDLATIYER, HVLVILTDMSSYADALR, NIFQSLDLAWTLLR, QIYPPINVLPSLSR, TPVSLDMLGR, TVSGVAGPLVILEK, VTLFLNLANDPTIER	0.275611	0.129081	3.40992e+07	1.54465e+07	1.85183e+07	1.1908e+07	34	34.1.1.1, 9.9	transport	transport.p- and v-ATPases.H+-transporting two-sector ATPase.subunit B, mitochondrial electron transport / ATP synthesis.F1-ATPase	0.00614287	271067	0.913242	0.827647	0.886701
D	A	72	A6Y950	AVVGEEALSSEDLLYLEFLDKFER, AVVQVFEGTSGIDNK, FVAQGAYDTR, GYPGYMYTDLATIYER, HVLVILTDMSSYADALR, NIFQSLDLAWTLLR, QIYPPINVLPSLSR, TPVSLDMLGR, TVSGVAGPLVILEK, VTLFLNLANDPTIER	0.426355	0.167352	3.30738e+07	1.52884e+07	2.22664e+07	1.33776e+07	34	34.1.1.1, 9.9	transport	transport.p- and v-ATPases.H+-transporting two-sector ATPase.subunit B, mitochondrial electron transport / ATP synthesis.F1-ATPase	0.00125302	-132969	0.941068	0.453769	0.617299
D	A	96	A6Y950	AVVGEEALSSEDLLYLEFLDKFER, AVVQVFEGTSGIDNK, FVAQGAYDTR, GYPGYMYTDLATIYER, HVLVILTDMSSYADALR, NIFQSLDLAWTLLR, QIYPPINVLPSLSR, TPVSLDMLGR, TVSGVAGPLVILEK, VTLFLNLANDPTIER	0.541839	0.145912	2.8166e+07	9.17369e+06	2.0904e+07	1.033e+07	34	34.1.1.1, 9.9	transport	transport.p- and v-ATPases.H+-transporting two-sector ATPase.subunit B, mitochondrial electron transport / ATP synthesis.F1-ATPase	0.0061828	194439	1.00768	0.924525	0.948942
D	B	0	A6Y950	AVVGEEALSSEDLLYLEFLDKFER, AVVQVFEGTSGIDNK, FVAQGAYDTR, GYPGYMYTDLATIYER, HVLVILTDMSSYADALR, NIFQSLDLAWTLLR, QIYPPINVLPSLSR, TPVSLDMLGR, TVSGVAGPLVILEK, VTLFLNLANDPTIER	0	0	3.77247e+07	2.74014e+07	0	0	34	34.1.1.1, 9.9	transport	transport.p- and v-ATPases.H+-transporting two-sector ATPase.subunit B, mitochondrial electron transport / ATP synthesis.F1-ATPase
D	B	24	A6Y950	AVVGEEALSSEDLLYLEFLDKFER, AVVQVFEGTSGIDNK, FVAQGAYDTR, GYPGYMYTDLATIYER, HVLVILTDMSSYADALR, NIFQSLDLAWTLLR, QIYPPINVLPSLSR, TPVSLDMLGR, TVSGVAGPLVILEK, VTLFLNLANDPTIER	0.16613	0.10146	3.12138e+07	1.99257e+07	1.4624e+07	9.76942e+06	34	34.1.1.1, 9.9	transport	transport.p- and v-ATPases.H+-transporting two-sector ATPase.subunit B, mitochondrial electron transport / ATP synthesis.F1-ATPase	0.00719122	-609334	0.996889	0.280137	0.457734
D	B	48	A6Y950	AVVGEEALSSEDLLYLEFLDKFER, AVVQVFEGTSGIDNK, FVAQGAYDTR, GYPGYMYTDLATIYER, HVLVILTDMSSYADALR, NIFQSLDLAWTLLR, QIYPPINVLPSLSR, TPVSLDMLGR, TVSGVAGPLVILEK, VTLFLNLANDPTIER	0.258398	0.125792	1.89013e+07	1.07915e+07	1.27092e+07	8.91838e+06	34	34.1.1.1, 9.9	transport	transport.p- and v-ATPases.H+-transporting two-sector ATPase.subunit B, mitochondrial electron transport / ATP synthesis.F1-ATPase	0.0164357	320139	1.01076	0.827647	0.886701
D	B	72	A6Y950	AVVGEEALSSEDLLYLEFLDKFER, AVVQVFEGTSGIDNK, FVAQGAYDTR, GYPGYMYTDLATIYER, HVLVILTDMSSYADALR, NIFQSLDLAWTLLR, QIYPPINVLPSLSR, TPVSLDMLGR, TVSGVAGPLVILEK, VTLFLNLANDPTIER	0.362007	0.129166	2.52546e+07	8.23816e+06	1.57063e+07	8.88265e+06	34	34.1.1.1, 9.9	transport	transport.p- and v-ATPases.H+-transporting two-sector ATPase.subunit B, mitochondrial electron transport / ATP synthesis.F1-ATPase	-0.0140054	-302875	0.739013	0.453769	0.617299
D	B	96	A6Y950	AVVGEEALSSEDLLYLEFLDKFER, AVVQVFEGTSGIDNK, FVAQGAYDTR, GYPGYMYTDLATIYER, HVLVILTDMSSYADALR, NIFQSLDLAWTLLR, QIYPPINVLPSLSR, TPVSLDMLGR, TVSGVAGPLVILEK, VTLFLNLANDPTIER	0.562872	0.103447	2.74293e+07	1.53485e+07	2.57947e+07	1.62503e+07	34	34.1.1.1, 9.9	transport	transport.p- and v-ATPases.H+-transporting two-sector ATPase.subunit B, mitochondrial electron transport / ATP synthesis.F1-ATPase	-0.00358797	-476704	0.924444	0.924525	0.948942
D	C	0	A6Y950	AVVGEEALSSEDLLYLEFLDKFER, AVVQVFEGTSGIDNK, FVAQGAYDTR, GYPGYMYTDLATIYER, HVLVILTDMSSYADALR, NIFQSLDLAWTLLR, QIYPPINVLPSLSR, TPVSLDMLGR, TVSGVAGPLVILEK, VTLFLNLANDPTIER	0	0	3.61043e+07	1.8046e+07	0	0	34	34.1.1.1, 9.9	transport	transport.p- and v-ATPases.H+-transporting two-sector ATPase.subunit B, mitochondrial electron transport / ATP synthesis.F1-ATPase
D	C	24	A6Y950	AVVGEEALSSEDLLYLEFLDKFER, AVVQVFEGTSGIDNK, FVAQGAYDTR, GYPGYMYTDLATIYER, HVLVILTDMSSYADALR, NIFQSLDLAWTLLR, QIYPPINVLPSLSR, TPVSLDMLGR, TVSGVAGPLVILEK, VTLFLNLANDPTIER	0.145263	0.0766791	2.83326e+07	1.3184e+07	1.62494e+07	4.95751e+06	34	34.1.1.1, 9.9	transport	transport.p- and v-ATPases.H+-transporting two-sector ATPase.subunit B, mitochondrial electron transport / ATP synthesis.F1-ATPase	0.00896906	-677058	1.00628	0.280137	0.457734
D	C	48	A6Y950	AVVGEEALSSEDLLYLEFLDKFER, AVVQVFEGTSGIDNK, FVAQGAYDTR, GYPGYMYTDLATIYER, HVLVILTDMSSYADALR, NIFQSLDLAWTLLR, QIYPPINVLPSLSR, TPVSLDMLGR, TVSGVAGPLVILEK, VTLFLNLANDPTIER	0.289201	0.113729	2.32766e+07	1.05803e+07	1.45768e+07	8.63301e+06	34	34.1.1.1, 9.9	transport	transport.p- and v-ATPases.H+-transporting two-sector ATPase.subunit B, mitochondrial electron transport / ATP synthesis.F1-ATPase	0.00743553	190513	1.04423	0.827647	0.886701
D	C	72	A6Y950	AVVGEEALSSEDLLYLEFLDKFER, AVVQVFEGTSGIDNK, FVAQGAYDTR, GYPGYMYTDLATIYER, HVLVILTDMSSYADALR, NIFQSLDLAWTLLR, QIYPPINVLPSLSR, TPVSLDMLGR, TVSGVAGPLVILEK, VTLFLNLANDPTIER	0.448706	0.123121	2.71567e+07	1.11262e+07	1.93005e+07	1.13501e+07	34	34.1.1.1, 9.9	transport	transport.p- and v-ATPases.H+-transporting two-sector ATPase.subunit B, mitochondrial electron transport / ATP synthesis.F1-ATPase	-0.00694566	-298065	1.14813	0.453769	0.617299
D	C	96	A6Y950	AVVGEEALSSEDLLYLEFLDKFER, AVVQVFEGTSGIDNK, FVAQGAYDTR, GYPGYMYTDLATIYER, HVLVILTDMSSYADALR, NIFQSLDLAWTLLR, QIYPPINVLPSLSR, TPVSLDMLGR, TVSGVAGPLVILEK, VTLFLNLANDPTIER	0.587051	0.164971	2.1785e+07	5.58026e+06	1.7477e+07	8.17965e+06	34	34.1.1.1, 9.9	transport	transport.p- and v-ATPases.H+-transporting two-sector ATPase.subunit B, mitochondrial electron transport / ATP synthesis.F1-ATPase	0.00824183	235052	1.06191	0.924525	0.948942
C	A	0	A8TVQ0	GIQDLLLYTK, GTWDIFAHTPGMVK, HLYYLLSAMR, HWVTFNEPFSYTLSTSDWYK, ISDGVNQAGIIFYK, NADVAIDHYHR, RPHSEISSSTVQSGAEPVIVSTYADSFELNR, SLIGSYDFIGINYYTSMYAANATKPIPIQSPSGGADGVNSVFK, STHNQLLAHADVFELYK, TTYQAQNGVIGIGLNSHWFKPYSTDPLDQK, YKEDVQIMK, YNNPTIIITENGMNEVNDPTLSLEEALMDTNR	0	0	2.23576e+08	1.85144e+08	0	0	26	26.3	misc	misc.gluco-, galacto- and mannosidases
C	A	24	A8TVQ0	GIQDLLLYTK, GTWDIFAHTPGMVK, HLYYLLSAMR, HWVTFNEPFSYTLSTSDWYK, ISDGVNQAGIIFYK, NADVAIDHYHR, RPHSEISSSTVQSGAEPVIVSTYADSFELNR, SLIGSYDFIGINYYTSMYAANATKPIPIQSPSGGADGVNSVFK, STHNQLLAHADVFELYK, TTYQAQNGVIGIGLNSHWFKPYSTDPLDQK, YKEDVQIMK, YNNPTIIITENGMNEVNDPTLSLEEALMDTNR	0.0605351	0.04856	1.84815e+08	1.54695e+08	7.15922e+07	7.74544e+07	26	26.3	misc	misc.gluco-, galacto- and mannosidases	0.00722363	-2.98301e+06	1.86593	0.037627	0.168435	*
C	A	48	A8TVQ0	GIQDLLLYTK, GTWDIFAHTPGMVK, HLYYLLSAMR, HWVTFNEPFSYTLSTSDWYK, ISDGVNQAGIIFYK, NADVAIDHYHR, RPHSEISSSTVQSGAEPVIVSTYADSFELNR, SLIGSYDFIGINYYTSMYAANATKPIPIQSPSGGADGVNSVFK, STHNQLLAHADVFELYK, TTYQAQNGVIGIGLNSHWFKPYSTDPLDQK, YKEDVQIMK, YNNPTIIITENGMNEVNDPTLSLEEALMDTNR	0.125443	0.0765041	2.06371e+08	2.04402e+08	7.83232e+07	8.96529e+07	26	26.3	misc	misc.gluco-, galacto- and mannosidases	-0.00485982	-628382	1.02152	0.502616	0.657223
C	A	72	A8TVQ0	GIQDLLLYTK, GTWDIFAHTPGMVK, HLYYLLSAMR, HWVTFNEPFSYTLSTSDWYK, ISDGVNQAGIIFYK, NADVAIDHYHR, RPHSEISSSTVQSGAEPVIVSTYADSFELNR, SLIGSYDFIGINYYTSMYAANATKPIPIQSPSGGADGVNSVFK, STHNQLLAHADVFELYK, TTYQAQNGVIGIGLNSHWFKPYSTDPLDQK, YKEDVQIMK, YNNPTIIITENGMNEVNDPTLSLEEALMDTNR	0.214827	0.104039	2.08348e+08	1.88574e+08	8.1335e+07	8.66305e+07	26	26.3	misc	misc.gluco-, galacto- and mannosidases	-0.000399111	-156752	0.848774	0.152393	0.322173
C	A	96	A8TVQ0	GIQDLLLYTK, GTWDIFAHTPGMVK, HLYYLLSAMR, HWVTFNEPFSYTLSTSDWYK, ISDGVNQAGIIFYK, NADVAIDHYHR, RPHSEISSSTVQSGAEPVIVSTYADSFELNR, SLIGSYDFIGINYYTSMYAANATKPIPIQSPSGGADGVNSVFK, STHNQLLAHADVFELYK, TTYQAQNGVIGIGLNSHWFKPYSTDPLDQK, YKEDVQIMK, YNNPTIIITENGMNEVNDPTLSLEEALMDTNR	0.25124	0.0746174	1.20707e+08	1.31726e+08	3.62628e+07	4.01747e+07	26	26.3	misc	misc.gluco-, galacto- and mannosidases	0.0175271	3.30357e+06	1.15432	0.956656	0.97316
C	B	0	A8TVQ0	GIQDLLLYTK, GTWDIFAHTPGMVK, HLYYLLSAMR, HWVTFNEPFSYTLSTSDWYK, ISDGVNQAGIIFYK, NADVAIDHYHR, RPHSEISSSTVQSGAEPVIVSTYADSFELNR, SLIGSYDFIGINYYTSMYAANATKPIPIQSPSGGADGVNSVFK, STHNQLLAHADVFELYK, TTYQAQNGVIGIGLNSHWFKPYSTDPLDQK, YKEDVQIMK, YNNPTIIITENGMNEVNDPTLSLEEALMDTNR	0	0	9.62008e+07	9.46867e+07	0	0	26	26.3	misc	misc.gluco-, galacto- and mannosidases
C	B	24	A8TVQ0	GIQDLLLYTK, GTWDIFAHTPGMVK, HLYYLLSAMR, HWVTFNEPFSYTLSTSDWYK, ISDGVNQAGIIFYK, NADVAIDHYHR, RPHSEISSSTVQSGAEPVIVSTYADSFELNR, SLIGSYDFIGINYYTSMYAANATKPIPIQSPSGGADGVNSVFK, STHNQLLAHADVFELYK, TTYQAQNGVIGIGLNSHWFKPYSTDPLDQK, YKEDVQIMK, YNNPTIIITENGMNEVNDPTLSLEEALMDTNR	0.066681	0.0546433	9.9191e+07	9.84012e+07	3.23597e+07	3.56534e+07	26	26.3	misc	misc.gluco-, galacto- and mannosidases	-0.0012951	-1.34832e+06	1.59823	0.037627	0.168435	*
C	B	48	A8TVQ0	GIQDLLLYTK, GTWDIFAHTPGMVK, HLYYLLSAMR, HWVTFNEPFSYTLSTSDWYK, ISDGVNQAGIIFYK, NADVAIDHYHR, RPHSEISSSTVQSGAEPVIVSTYADSFELNR, SLIGSYDFIGINYYTSMYAANATKPIPIQSPSGGADGVNSVFK, STHNQLLAHADVFELYK, TTYQAQNGVIGIGLNSHWFKPYSTDPLDQK, YKEDVQIMK, YNNPTIIITENGMNEVNDPTLSLEEALMDTNR	0.0981058	0.0733093	1.37282e+08	1.28819e+08	4.63352e+07	5.91305e+07	26	26.3	misc	misc.gluco-, galacto- and mannosidases	-0.0160005	-1.10008e+06	1.37164	0.502616	0.657223
C	B	72	A8TVQ0	GIQDLLLYTK, GTWDIFAHTPGMVK, HLYYLLSAMR, HWVTFNEPFSYTLSTSDWYK, ISDGVNQAGIIFYK, NADVAIDHYHR, RPHSEISSSTVQSGAEPVIVSTYADSFELNR, SLIGSYDFIGINYYTSMYAANATKPIPIQSPSGGADGVNSVFK, STHNQLLAHADVFELYK, TTYQAQNGVIGIGLNSHWFKPYSTDPLDQK, YKEDVQIMK, YNNPTIIITENGMNEVNDPTLSLEEALMDTNR	0.196715	0.10603	1.69835e+08	1.60328e+08	5.32301e+07	6.67143e+07	26	26.3	misc	misc.gluco-, galacto- and mannosidases	-0.00988047	-745103	0.860226	0.152393	0.322173
C	B	96	A8TVQ0	GIQDLLLYTK, GTWDIFAHTPGMVK, HLYYLLSAMR, HWVTFNEPFSYTLSTSDWYK, ISDGVNQAGIIFYK, NADVAIDHYHR, RPHSEISSSTVQSGAEPVIVSTYADSFELNR, SLIGSYDFIGINYYTSMYAANATKPIPIQSPSGGADGVNSVFK, STHNQLLAHADVFELYK, TTYQAQNGVIGIGLNSHWFKPYSTDPLDQK, YKEDVQIMK, YNNPTIIITENGMNEVNDPTLSLEEALMDTNR	0.298777	0.109098	4.9928e+07	5.06178e+07	1.59648e+07	1.68014e+07	26	26.3	misc	misc.gluco-, galacto- and mannosidases	0.0294176	3.11862e+06	0.798717	0.956656	0.97316
C	C	0	A8TVQ0	GIQDLLLYTK, GTWDIFAHTPGMVK, HLYYLLSAMR, HWVTFNEPFSYTLSTSDWYK, ISDGVNQAGIIFYK, NADVAIDHYHR, RPHSEISSSTVQSGAEPVIVSTYADSFELNR, SLIGSYDFIGINYYTSMYAANATKPIPIQSPSGGADGVNSVFK, STHNQLLAHADVFELYK, TTYQAQNGVIGIGLNSHWFKPYSTDPLDQK, YKEDVQIMK, YNNPTIIITENGMNEVNDPTLSLEEALMDTNR	0	0	1.14615e+08	1.04753e+08	0	0	26	26.3	misc	misc.gluco-, galacto- and mannosidases
C	C	24	A8TVQ0	GIQDLLLYTK, GTWDIFAHTPGMVK, HLYYLLSAMR, HWVTFNEPFSYTLSTSDWYK, ISDGVNQAGIIFYK, NADVAIDHYHR, RPHSEISSSTVQSGAEPVIVSTYADSFELNR, SLIGSYDFIGINYYTSMYAANATKPIPIQSPSGGADGVNSVFK, STHNQLLAHADVFELYK, TTYQAQNGVIGIGLNSHWFKPYSTDPLDQK, YKEDVQIMK, YNNPTIIITENGMNEVNDPTLSLEEALMDTNR	0.097663	0.0454047	1.44161e+08	1.14924e+08	9.01906e+07	7.37336e+07	26	26.3	misc	misc.gluco-, galacto- and mannosidases	-0.0107412	-3.75794e+06	1.35092	0.037627	0.168435	*
C	C	48	A8TVQ0	GIQDLLLYTK, GTWDIFAHTPGMVK, HLYYLLSAMR, HWVTFNEPFSYTLSTSDWYK, ISDGVNQAGIIFYK, NADVAIDHYHR, RPHSEISSSTVQSGAEPVIVSTYADSFELNR, SLIGSYDFIGINYYTSMYAANATKPIPIQSPSGGADGVNSVFK, STHNQLLAHADVFELYK, TTYQAQNGVIGIGLNSHWFKPYSTDPLDQK, YKEDVQIMK, YNNPTIIITENGMNEVNDPTLSLEEALMDTNR	0.157927	0.093271	3.2688e+08	3.94288e+08	1.15932e+08	1.3811e+08	26	26.3	misc	misc.gluco-, galacto- and mannosidases	-0.0528112	-5.83563e+06	1.03903	0.502616	0.657223
C	C	72	A8TVQ0	GIQDLLLYTK, GTWDIFAHTPGMVK, HLYYLLSAMR, HWVTFNEPFSYTLSTSDWYK, ISDGVNQAGIIFYK, NADVAIDHYHR, RPHSEISSSTVQSGAEPVIVSTYADSFELNR, SLIGSYDFIGINYYTSMYAANATKPIPIQSPSGGADGVNSVFK, STHNQLLAHADVFELYK, TTYQAQNGVIGIGLNSHWFKPYSTDPLDQK, YKEDVQIMK, YNNPTIIITENGMNEVNDPTLSLEEALMDTNR	0.251595	0.0765605	2.66728e+08	2.60424e+08	1.18318e+08	1.21977e+08	26	26.3	misc	misc.gluco-, galacto- and mannosidases	0.00766752	789488	0.824661	0.152393	0.322173
C	C	96	A8TVQ0	GIQDLLLYTK, GTWDIFAHTPGMVK, HLYYLLSAMR, HWVTFNEPFSYTLSTSDWYK, ISDGVNQAGIIFYK, NADVAIDHYHR, RPHSEISSSTVQSGAEPVIVSTYADSFELNR, SLIGSYDFIGINYYTSMYAANATKPIPIQSPSGGADGVNSVFK, STHNQLLAHADVFELYK, TTYQAQNGVIGIGLNSHWFKPYSTDPLDQK, YKEDVQIMK, YNNPTIIITENGMNEVNDPTLSLEEALMDTNR	0.310021	0.0558348	2.56728e+08	2.31814e+08	9.47899e+07	8.74425e+07	26	26.3	misc	misc.gluco-, galacto- and mannosidases	0.00156205	1.16516e+06	1.08777	0.956656	0.97316
D	A	0	A8TVQ0	GIQDLLLYTK, GTWDIFAHTPGMVK, HLYYLLSAMR, HWVTFNEPFSYTLSTSDWYK, ISDGVNQAGIIFYK, NADVAIDHYHR, RPHSEISSSTVQSGAEPVIVSTYADSFELNR, SLIGSYDFIGINYYTSMYAANATKPIPIQSPSGGADGVNSVFK, STHNQLLAHADVFELYK, TTYQAQNGVIGIGLNSHWFKPYSTDPLDQK, YKEDVQIMK, YNNPTIIITENGMNEVNDPTLSLEEALMDTNR	0	0	1.19087e+08	1.14886e+08	0	0	26	26.3	misc	misc.gluco-, galacto- and mannosidases
D	A	24	A8TVQ0	GIQDLLLYTK, GTWDIFAHTPGMVK, HLYYLLSAMR, HWVTFNEPFSYTLSTSDWYK, ISDGVNQAGIIFYK, NADVAIDHYHR, RPHSEISSSTVQSGAEPVIVSTYADSFELNR, SLIGSYDFIGINYYTSMYAANATKPIPIQSPSGGADGVNSVFK, STHNQLLAHADVFELYK, TTYQAQNGVIGIGLNSHWFKPYSTDPLDQK, YKEDVQIMK, YNNPTIIITENGMNEVNDPTLSLEEALMDTNR	0.112954	0.0985365	1.86854e+08	1.79493e+08	6.14136e+07	5.91978e+07	26	26.3	misc	misc.gluco-, galacto- and mannosidases	-0.0237105	-2.5589e+06	1.86593	0.037627	0.168435	*
D	A	48	A8TVQ0	GIQDLLLYTK, GTWDIFAHTPGMVK, HLYYLLSAMR, HWVTFNEPFSYTLSTSDWYK, ISDGVNQAGIIFYK, NADVAIDHYHR, RPHSEISSSTVQSGAEPVIVSTYADSFELNR, SLIGSYDFIGINYYTSMYAANATKPIPIQSPSGGADGVNSVFK, STHNQLLAHADVFELYK, TTYQAQNGVIGIGLNSHWFKPYSTDPLDQK, YKEDVQIMK, YNNPTIIITENGMNEVNDPTLSLEEALMDTNR	0.128142	0.0414703	2.86426e+08	2.34738e+08	5.6982e+07	5.41957e+07	26	26.3	misc	misc.gluco-, galacto- and mannosidases	-0.0222037	-1.17896e+06	1.02152	0.502616	0.657223
D	A	72	A8TVQ0	GIQDLLLYTK, GTWDIFAHTPGMVK, HLYYLLSAMR, HWVTFNEPFSYTLSTSDWYK, ISDGVNQAGIIFYK, NADVAIDHYHR, RPHSEISSSTVQSGAEPVIVSTYADSFELNR, SLIGSYDFIGINYYTSMYAANATKPIPIQSPSGGADGVNSVFK, STHNQLLAHADVFELYK, TTYQAQNGVIGIGLNSHWFKPYSTDPLDQK, YKEDVQIMK, YNNPTIIITENGMNEVNDPTLSLEEALMDTNR	0.18234	0.0634664	2.52854e+08	2.3774e+08	5.27997e+07	5.48733e+07	26	26.3	misc	misc.gluco-, galacto- and mannosidases	0.0048838	452550	0.848774	0.152393	0.322173
D	A	96	A8TVQ0	GIQDLLLYTK, GTWDIFAHTPGMVK, HLYYLLSAMR, HWVTFNEPFSYTLSTSDWYK, ISDGVNQAGIIFYK, NADVAIDHYHR, RPHSEISSSTVQSGAEPVIVSTYADSFELNR, SLIGSYDFIGINYYTSMYAANATKPIPIQSPSGGADGVNSVFK, STHNQLLAHADVFELYK, TTYQAQNGVIGIGLNSHWFKPYSTDPLDQK, YKEDVQIMK, YNNPTIIITENGMNEVNDPTLSLEEALMDTNR	0.290012	0.0653827	2.43182e+08	2.37595e+08	4.65905e+07	4.46443e+07	26	26.3	misc	misc.gluco-, galacto- and mannosidases	0.00159377	342867	1.15432	0.956656	0.97316
D	B	0	A8TVQ0	GIQDLLLYTK, GTWDIFAHTPGMVK, HLYYLLSAMR, HWVTFNEPFSYTLSTSDWYK, ISDGVNQAGIIFYK, NADVAIDHYHR, RPHSEISSSTVQSGAEPVIVSTYADSFELNR, SLIGSYDFIGINYYTSMYAANATKPIPIQSPSGGADGVNSVFK, STHNQLLAHADVFELYK, TTYQAQNGVIGIGLNSHWFKPYSTDPLDQK, YKEDVQIMK, YNNPTIIITENGMNEVNDPTLSLEEALMDTNR	0	0	1.15208e+08	1.21846e+08	0	0	26	26.3	misc	misc.gluco-, galacto- and mannosidases
D	B	24	A8TVQ0	GIQDLLLYTK, GTWDIFAHTPGMVK, HLYYLLSAMR, HWVTFNEPFSYTLSTSDWYK, ISDGVNQAGIIFYK, NADVAIDHYHR, RPHSEISSSTVQSGAEPVIVSTYADSFELNR, SLIGSYDFIGINYYTSMYAANATKPIPIQSPSGGADGVNSVFK, STHNQLLAHADVFELYK, TTYQAQNGVIGIGLNSHWFKPYSTDPLDQK, YKEDVQIMK, YNNPTIIITENGMNEVNDPTLSLEEALMDTNR	0.106572	0.0941898	1.5417e+08	1.56821e+08	3.67807e+07	3.49185e+07	26	26.3	misc	misc.gluco-, galacto- and mannosidases	-0.0140914	-1.53253e+06	1.59823	0.037627	0.168435	*
D	B	48	A8TVQ0	GIQDLLLYTK, GTWDIFAHTPGMVK, HLYYLLSAMR, HWVTFNEPFSYTLSTSDWYK, ISDGVNQAGIIFYK, NADVAIDHYHR, RPHSEISSSTVQSGAEPVIVSTYADSFELNR, SLIGSYDFIGINYYTSMYAANATKPIPIQSPSGGADGVNSVFK, STHNQLLAHADVFELYK, TTYQAQNGVIGIGLNSHWFKPYSTDPLDQK, YKEDVQIMK, YNNPTIIITENGMNEVNDPTLSLEEALMDTNR	0.134566	0.102665	2.33546e+08	2.18429e+08	6.72403e+07	6.48267e+07	26	26.3	misc	misc.gluco-, galacto- and mannosidases	-0.0214524	-2.05818e+06	1.37164	0.502616	0.657223
D	B	72	A8TVQ0	GIQDLLLYTK, GTWDIFAHTPGMVK, HLYYLLSAMR, HWVTFNEPFSYTLSTSDWYK, ISDGVNQAGIIFYK, NADVAIDHYHR, RPHSEISSSTVQSGAEPVIVSTYADSFELNR, SLIGSYDFIGINYYTSMYAANATKPIPIQSPSGGADGVNSVFK, STHNQLLAHADVFELYK, TTYQAQNGVIGIGLNSHWFKPYSTDPLDQK, YKEDVQIMK, YNNPTIIITENGMNEVNDPTLSLEEALMDTNR	0.169219	0.0549541	2.04577e+08	1.92076e+08	3.74393e+07	3.57147e+07	26	26.3	misc	misc.gluco-, galacto- and mannosidases	0.00516828	1.58922e+06	0.860226	0.152393	0.322173
D	B	96	A8TVQ0	GIQDLLLYTK, GTWDIFAHTPGMVK, HLYYLLSAMR, HWVTFNEPFSYTLSTSDWYK, ISDGVNQAGIIFYK, NADVAIDHYHR, RPHSEISSSTVQSGAEPVIVSTYADSFELNR, SLIGSYDFIGINYYTSMYAANATKPIPIQSPSGGADGVNSVFK, STHNQLLAHADVFELYK, TTYQAQNGVIGIGLNSHWFKPYSTDPLDQK, YKEDVQIMK, YNNPTIIITENGMNEVNDPTLSLEEALMDTNR	0.238638	0.105764	1.98649e+08	2.03992e+08	3.20848e+07	2.94039e+07	26	26.3	misc	misc.gluco-, galacto- and mannosidases	0.00120728	268303	0.798717	0.956656	0.97316
D	C	0	A8TVQ0	GIQDLLLYTK, GTWDIFAHTPGMVK, HLYYLLSAMR, HWVTFNEPFSYTLSTSDWYK, ISDGVNQAGIIFYK, NADVAIDHYHR, RPHSEISSSTVQSGAEPVIVSTYADSFELNR, SLIGSYDFIGINYYTSMYAANATKPIPIQSPSGGADGVNSVFK, STHNQLLAHADVFELYK, TTYQAQNGVIGIGLNSHWFKPYSTDPLDQK, YKEDVQIMK, YNNPTIIITENGMNEVNDPTLSLEEALMDTNR	0	0	7.4621e+07	7.89996e+07	0	0	26	26.3	misc	misc.gluco-, galacto- and mannosidases
D	C	24	A8TVQ0	GIQDLLLYTK, GTWDIFAHTPGMVK, HLYYLLSAMR, HWVTFNEPFSYTLSTSDWYK, ISDGVNQAGIIFYK, NADVAIDHYHR, RPHSEISSSTVQSGAEPVIVSTYADSFELNR, SLIGSYDFIGINYYTSMYAANATKPIPIQSPSGGADGVNSVFK, STHNQLLAHADVFELYK, TTYQAQNGVIGIGLNSHWFKPYSTDPLDQK, YKEDVQIMK, YNNPTIIITENGMNEVNDPTLSLEEALMDTNR	0.131935	0.106009	2.05576e+08	2.00968e+08	7.64522e+07	6.9267e+07	26	26.3	misc	misc.gluco-, galacto- and mannosidases	-0.0731225	-3.18551e+06	1.35092	0.037627	0.168435	*
D	C	48	A8TVQ0	GIQDLLLYTK, GTWDIFAHTPGMVK, HLYYLLSAMR, HWVTFNEPFSYTLSTSDWYK, ISDGVNQAGIIFYK, NADVAIDHYHR, RPHSEISSSTVQSGAEPVIVSTYADSFELNR, SLIGSYDFIGINYYTSMYAANATKPIPIQSPSGGADGVNSVFK, STHNQLLAHADVFELYK, TTYQAQNGVIGIGLNSHWFKPYSTDPLDQK, YKEDVQIMK, YNNPTIIITENGMNEVNDPTLSLEEALMDTNR	0.16409	0.07106	2.03379e+08	1.65563e+08	4.25018e+07	3.7207e+07	26	26.3	misc	misc.gluco-, galacto- and mannosidases	0.000445309	1.44865e+06	1.03903	0.502616	0.657223
D	C	72	A8TVQ0	GIQDLLLYTK, GTWDIFAHTPGMVK, HLYYLLSAMR, HWVTFNEPFSYTLSTSDWYK, ISDGVNQAGIIFYK, NADVAIDHYHR, RPHSEISSSTVQSGAEPVIVSTYADSFELNR, SLIGSYDFIGINYYTSMYAANATKPIPIQSPSGGADGVNSVFK, STHNQLLAHADVFELYK, TTYQAQNGVIGIGLNSHWFKPYSTDPLDQK, YKEDVQIMK, YNNPTIIITENGMNEVNDPTLSLEEALMDTNR	0.207481	0.0366874	1.39066e+08	1.33298e+08	2.89077e+07	2.96244e+07	26	26.3	misc	misc.gluco-, galacto- and mannosidases	0.0131759	1.12642e+06	0.824661	0.152393	0.322173
D	C	96	A8TVQ0	GIQDLLLYTK, GTWDIFAHTPGMVK, HLYYLLSAMR, HWVTFNEPFSYTLSTSDWYK, ISDGVNQAGIIFYK, NADVAIDHYHR, RPHSEISSSTVQSGAEPVIVSTYADSFELNR, SLIGSYDFIGINYYTSMYAANATKPIPIQSPSGGADGVNSVFK, STHNQLLAHADVFELYK, TTYQAQNGVIGIGLNSHWFKPYSTDPLDQK, YKEDVQIMK, YNNPTIIITENGMNEVNDPTLSLEEALMDTNR	0.337233	0.086843	1.9799e+08	1.88442e+08	3.95174e+07	3.54615e+07	26	26.3	misc	misc.gluco-, galacto- and mannosidases	-0.0176546	-952426	1.08777	0.956656	0.97316
C	A	0	AA660685	YLEDVLAHK	0	0	1.67202e+07	0	0	0	35	35.2.1	not assigned	not assigned.unknown.below BLAST cutoff
C	A	24	AA660685	YLEDVLAHK	0.173272	0	2.21526e+07	0	2.02969e+07	0	35	35.2.1	not assigned	not assigned.unknown.below BLAST cutoff	-0.0135377	-845705	1.33359	0.0338685	0.163626	*
C	A	48	AA660685	YLEDVLAHK	0.384629	0	5.25928e+07	0	6.88184e+07	0	35	35.2.1	not assigned	not assigned.unknown.below BLAST cutoff	-0.0572548	-3.18383e+06	1.26241	0.0902059	0.241396
C	A	72	AA660685	YLEDVLAHK	0.456624	0	2.73789e+07	0	2.56741e+07	0	35	35.2.1	not assigned	not assigned.unknown.below BLAST cutoff	0.0199757	3.17238e+06	1.34244	0.121026	0.279792
C	A	96	AA660685	YLEDVLAHK	0.51536	0	1.75075e+07	0	1.50307e+07	0	35	35.2.1	not assigned	not assigned.unknown.below BLAST cutoff	0.0150228	829171	1.35241	0.00864782	0.135966	*
C	B	0	AA660685	YLEDVLAHK	0	0	2.02637e+07	0	0	0	35	35.2.1	not assigned	not assigned.unknown.below BLAST cutoff
C	B	24	AA660685	YLEDVLAHK	0.104058	0	6.53251e+06	0	5.20155e+06	0	35	35.2.1	not assigned	not assigned.unknown.below BLAST cutoff	0.0282343	-216731	2.51139	0.0338685	0.163626	*
C	B	48	AA660685	YLEDVLAHK	0.13466	0	1.38314e+07	0	5.74711e+06	0	35	35.2.1	not assigned	not assigned.unknown.below BLAST cutoff	-0.0465546	-264888	2.57015	0.0902059	0.241396
C	B	72	AA660685	YLEDVLAHK	0.545932	0	1.93359e+07	0	2.32248e+07	0	35	35.2.1	not assigned	not assigned.unknown.below BLAST cutoff	-0.0165823	-823536	0.925068	0.121026	0.279792
C	B	96	AA660685	YLEDVLAHK	0.519628	0	8.21239e+06	0	6.72211e+06	0	35	35.2.1	not assigned	not assigned.unknown.below BLAST cutoff	0.0239699	1.24431e+06	1.34555	0.00864782	0.135966	*
C	C	0	AA660685	YLEDVLAHK	0	0	7.30606e+06	0	0	0	35	35.2.1	not assigned	not assigned.unknown.below BLAST cutoff
C	C	24	AA660685	YLEDVLAHK	0.0811018	0	1.25697e+07	0	7.69923e+06	0	35	35.2.1	not assigned	not assigned.unknown.below BLAST cutoff	-0.0300188	-320801	4.74355	0.0338685	0.163626	*
C	C	48	AA660685	YLEDVLAHK	0.194984	0	2.20576e+06	0	1.15975e+06	0	35	35.2.1	not assigned	not assigned.unknown.below BLAST cutoff	0.0343549	536985	2.3658	0.0902059	0.241396
C	C	72	AA660685	YLEDVLAHK	0.422561	0	4.54229e+07	0	3.94746e+07	0	35	35.2.1	not assigned	not assigned.unknown.below BLAST cutoff	-0.816368	-2.54324e+06	1.4327	0.121026	0.279792
C	C	96	AA660685	YLEDVLAHK	0.574095	0	2.68296e+07	0	2.91671e+07	0	35	35.2.1	not assigned	not assigned.unknown.below BLAST cutoff	0.0170558	1.10275e+06	1.40812	0.00864782	0.135966	*
D	A	0	AA660685	YLEDVLAHK	0	0	6.23507e+06	0	0	0	35	35.2.1	not assigned	not assigned.unknown.below BLAST cutoff
D	A	24	AA660685	YLEDVLAHK	0.231073	0	1.28631e+07	0	2.02102e+07	0	35	35.2.1	not assigned	not assigned.unknown.below BLAST cutoff	-0.0442924	-842091	1.33359	0.0338685	0.163626	*
D	A	48	AA660685	YLEDVLAHK	0.485559	0	2.1436e+07	0	2.83825e+07	0	35	35.2.1	not assigned	not assigned.unknown.below BLAST cutoff	-0.0277699	-901747	1.26241	0.0902059	0.241396
D	A	72	AA660685	YLEDVLAHK	0.612989	0	2.40073e+07	0	2.84246e+07	0	35	35.2.1	not assigned	not assigned.unknown.below BLAST cutoff	-0.00499798	-143611	1.34244	0.121026	0.279792
D	A	96	AA660685	YLEDVLAHK	0.696978	0	2.1006e+07	0	2.42191e+07	0	35	35.2.1	not assigned	not assigned.unknown.below BLAST cutoff	0.00520906	323295	1.35241	0.00864782	0.135966	*
D	B	0	AA660685	YLEDVLAHK	0	0	1.19592e+07	0	0	0	35	35.2.1	not assigned	not assigned.unknown.below BLAST cutoff
D	B	24	AA660685	YLEDVLAHK	0.26133	0	3.03973e+07	0	2.99028e+07	0	35	35.2.1	not assigned	not assigned.unknown.below BLAST cutoff	-0.0642396	-1.24595e+06	2.51139	0.0338685	0.163626	*
D	B	48	AA660685	YLEDVLAHK	0.346096	0	2.19505e+07	0	2.2165e+07	0	35	35.2.1	not assigned	not assigned.unknown.below BLAST cutoff	0.0115784	668635	2.57015	0.0902059	0.241396
D	B	72	AA660685	YLEDVLAHK	0.505024	0	2.16531e+07	0	2.23253e+07	0	35	35.2.1	not assigned	not assigned.unknown.below BLAST cutoff	0.000564453	5832.44	0.925068	0.121026	0.279792
D	B	96	AA660685	YLEDVLAHK	0.699185	0	9.20171e+06	0	1.40173e+07	0	35	35.2.1	not assigned	not assigned.unknown.below BLAST cutoff	0.02396	881080	1.34555	0.00864782	0.135966	*
D	C	0	AA660685	YLEDVLAHK	0	0	1.04619e+07	0	0	0	35	35.2.1	not assigned	not assigned.unknown.below BLAST cutoff
D	C	24	AA660685	YLEDVLAHK	0.38471	0	1.17941e+07	0	2.02583e+07	0	35	35.2.1	not assigned	not assigned.unknown.below BLAST cutoff	-0.00530563	-844096	4.74355	0.0338685	0.163626	*
D	C	48	AA660685	YLEDVLAHK	0.461293	0	1.71676e+07	0	2.33831e+07	0	35	35.2.1	not assigned	not assigned.unknown.below BLAST cutoff	-0.0189841	-514788	2.3658	0.0902059	0.241396
D	C	72	AA660685	YLEDVLAHK	0.605401	0	1.27148e+07	0	1.5797e+07	0	35	35.2.1	not assigned	not assigned.unknown.below BLAST cutoff	0.0108072	568795	1.4327	0.121026	0.279792
D	C	96	AA660685	YLEDVLAHK	0.808394	0	9.84304e+06	0	1.2718e+07	0	35	35.2.1	not assigned	not assigned.unknown.below BLAST cutoff	0.0094109	276955	1.40812	0.00864782	0.135966	*
C	A	0	AJ388807	FAQYTGANAIAGR, HTPGTFTNQMQVSFSEPR, NDGIYIINLGK, YVDIGIPANNK	0	0	2.29081e+07	1.78377e+07	0	0	29	29.2.1.2.1.31	protein	protein.synthesis.ribosomal protein.eukaryotic.40S subunit.SA
C	A	24	AJ388807	FAQYTGANAIAGR, HTPGTFTNQMQVSFSEPR, NDGIYIINLGK, YVDIGIPANNK	0.138705	0.0810303	2.15673e+07	1.44263e+07	2.83309e+07	3.57205e+07	29	29.2.1.2.1.31	protein	protein.synthesis.ribosomal protein.eukaryotic.40S subunit.SA	0.00243862	-1.18045e+06	1.27872	0.0363362	0.166177	*
C	A	48	AJ388807	FAQYTGANAIAGR, HTPGTFTNQMQVSFSEPR, NDGIYIINLGK, YVDIGIPANNK	0.275855	0.127848	2.99234e+07	2.91768e+07	3.51625e+07	4.19664e+07	29	29.2.1.2.1.31	protein	protein.synthesis.ribosomal protein.eukaryotic.40S subunit.SA	-0.0161433	-742003	1.22443	0.460125	0.622479
C	A	72	AJ388807	FAQYTGANAIAGR, HTPGTFTNQMQVSFSEPR, NDGIYIINLGK, YVDIGIPANNK	0.462594	0.0440675	2.33296e+07	1.75563e+07	2.46866e+07	2.18762e+07	29	29.2.1.2.1.31	protein	protein.synthesis.ribosomal protein.eukaryotic.40S subunit.SA	0.00918151	759340	1.35155	0.0192468	0.143764	*
C	A	96	AJ388807	FAQYTGANAIAGR, HTPGTFTNQMQVSFSEPR, NDGIYIINLGK, YVDIGIPANNK	0.56491	0.0647803	1.82122e+07	1.3638e+07	2.10734e+07	1.51112e+07	29	29.2.1.2.1.31	protein	protein.synthesis.ribosomal protein.eukaryotic.40S subunit.SA	0.00913957	376172	1.3155	0.0061451	0.135966	*
C	B	0	AJ388807	FAQYTGANAIAGR, HTPGTFTNQMQVSFSEPR, NDGIYIINLGK, YVDIGIPANNK	0	0	9.24183e+06	5.27132e+06	0	0	29	29.2.1.2.1.31	protein	protein.synthesis.ribosomal protein.eukaryotic.40S subunit.SA
C	B	24	AJ388807	FAQYTGANAIAGR, HTPGTFTNQMQVSFSEPR, NDGIYIINLGK, YVDIGIPANNK	0.0525284	0.0425314	1.76249e+07	1.34962e+07	6.65691e+06	8.09521e+06	29	29.2.1.2.1.31	protein	protein.synthesis.ribosomal protein.eukaryotic.40S subunit.SA	-0.0377952	-277371	3.45814	0.0363362	0.166177	*
C	B	48	AJ388807	FAQYTGANAIAGR, HTPGTFTNQMQVSFSEPR, NDGIYIINLGK, YVDIGIPANNK	0.159659	0.106087	1.13961e+07	5.82597e+06	9.94334e+06	1.12125e+07	29	29.2.1.2.1.31	protein	protein.synthesis.ribosomal protein.eukaryotic.40S subunit.SA	0.0147256	-38907.5	2.27802	0.460125	0.622479
C	B	72	AJ388807	FAQYTGANAIAGR, HTPGTFTNQMQVSFSEPR, NDGIYIINLGK, YVDIGIPANNK	0.361693	0.158435	1.63168e+07	1.09385e+07	1.63429e+07	1.99758e+07	29	29.2.1.2.1.31	protein	protein.synthesis.ribosomal protein.eukaryotic.40S subunit.SA	-0.0179916	-445545	1.61732	0.0192468	0.143764	*
C	B	96	AJ388807	FAQYTGANAIAGR, HTPGTFTNQMQVSFSEPR, NDGIYIINLGK, YVDIGIPANNK	0.533863	0.0462297	7.92543e+06	3.57652e+06	7.58392e+06	4.52899e+06	29	29.2.1.2.1.31	protein	protein.synthesis.ribosomal protein.eukaryotic.40S subunit.SA	0.0214283	715158	1.28273	0.0061451	0.135966	*
C	C	0	AJ388807	FAQYTGANAIAGR, HTPGTFTNQMQVSFSEPR, NDGIYIINLGK, YVDIGIPANNK	0	0	2.43511e+07	9.1248e+06	0	0	29	29.2.1.2.1.31	protein	protein.synthesis.ribosomal protein.eukaryotic.40S subunit.SA
C	C	24	AJ388807	FAQYTGANAIAGR, HTPGTFTNQMQVSFSEPR, NDGIYIINLGK, YVDIGIPANNK	0.113311	0.0500253	3.03111e+07	1.32617e+07	2.69452e+07	2.62618e+07	29	29.2.1.2.1.31	protein	protein.synthesis.ribosomal protein.eukaryotic.40S subunit.SA	-0.010198	-1.12271e+06	1.621	0.0363362	0.166177	*
C	C	48	AJ388807	FAQYTGANAIAGR, HTPGTFTNQMQVSFSEPR, NDGIYIINLGK, YVDIGIPANNK	0.443142	0.150072	8.21293e+06	3.15061e+06	2.31141e+07	1.38936e+07	29	29.2.1.2.1.31	protein	protein.synthesis.ribosomal protein.eukaryotic.40S subunit.SA	0.0303769	978135	0.859818	0.460125	0.622479
C	C	72	AJ388807	FAQYTGANAIAGR, HTPGTFTNQMQVSFSEPR, NDGIYIINLGK, YVDIGIPANNK	0.447836	0.14015	2.16473e+07	1.84641e+07	3.07988e+07	2.83711e+07	29	29.2.1.2.1.31	protein	protein.synthesis.ribosomal protein.eukaryotic.40S subunit.SA	-0.0681566	-1.89557e+06	1.18894	0.0192468	0.143764	*
C	C	96	AJ388807	FAQYTGANAIAGR, HTPGTFTNQMQVSFSEPR, NDGIYIINLGK, YVDIGIPANNK	0.610093	0.0389523	2.51796e+07	1.83843e+07	3.15804e+07	2.01412e+07	29	29.2.1.2.1.31	protein	protein.synthesis.ribosomal protein.eukaryotic.40S subunit.SA	-0.0067991	-241970	1.19716	0.0061451	0.135966	*
D	A	0	AJ388807	FAQYTGANAIAGR, HTPGTFTNQMQVSFSEPR, NDGIYIINLGK, YVDIGIPANNK	0	0	2.21508e+07	1.11508e+07	0	0	29	29.2.1.2.1.31	protein	protein.synthesis.ribosomal protein.eukaryotic.40S subunit.SA
D	A	24	AJ388807	FAQYTGANAIAGR, HTPGTFTNQMQVSFSEPR, NDGIYIINLGK, YVDIGIPANNK	0.177365	0.11474	2.10723e+07	1.34608e+07	3.27808e+07	3.83489e+07	29	29.2.1.2.1.31	protein	protein.synthesis.ribosomal protein.eukaryotic.40S subunit.SA	0.00202869	-1.36587e+06	1.27872	0.0363362	0.166177	*
D	A	48	AJ388807	FAQYTGANAIAGR, HTPGTFTNQMQVSFSEPR, NDGIYIINLGK, YVDIGIPANNK	0.337764	0.171235	2.23648e+07	1.59e+07	2.86548e+07	3.19772e+07	29	29.2.1.2.1.31	protein	protein.synthesis.ribosomal protein.eukaryotic.40S subunit.SA	-0.00255567	88140	1.22443	0.460125	0.622479
D	A	72	AJ388807	FAQYTGANAIAGR, HTPGTFTNQMQVSFSEPR, NDGIYIINLGK, YVDIGIPANNK	0.625219	0.0652433	1.97882e+07	1.49654e+07	3.14557e+07	2.522e+07	29	29.2.1.2.1.31	protein	protein.synthesis.ribosomal protein.eukaryotic.40S subunit.SA	0.00480034	20848.4	1.35155	0.0192468	0.143764	*
D	A	96	AJ388807	FAQYTGANAIAGR, HTPGTFTNQMQVSFSEPR, NDGIYIINLGK, YVDIGIPANNK	0.74314	0.0215168	2.57246e+07	1.42443e+07	3.68026e+07	1.76587e+07	29	29.2.1.2.1.31	protein	protein.synthesis.ribosomal protein.eukaryotic.40S subunit.SA	-0.0124999	-615983	1.3155	0.0061451	0.135966	*
D	B	0	AJ388807	FAQYTGANAIAGR, HTPGTFTNQMQVSFSEPR, NDGIYIINLGK, YVDIGIPANNK	0	0	2.01369e+07	1.28589e+07	0	0	29	29.2.1.2.1.31	protein	protein.synthesis.ribosomal protein.eukaryotic.40S subunit.SA
D	B	24	AJ388807	FAQYTGANAIAGR, HTPGTFTNQMQVSFSEPR, NDGIYIINLGK, YVDIGIPANNK	0.181651	0.0958359	2.08554e+07	2.30188e+07	1.13612e+07	1.2046e+07	29	29.2.1.2.1.31	protein	protein.synthesis.ribosomal protein.eukaryotic.40S subunit.SA	-0.0014867	-473383	3.45814	0.0363362	0.166177	*
D	B	48	AJ388807	FAQYTGANAIAGR, HTPGTFTNQMQVSFSEPR, NDGIYIINLGK, YVDIGIPANNK	0.363707	0.103848	2.25757e+07	1.37706e+07	2.71026e+07	1.96283e+07	29	29.2.1.2.1.31	protein	protein.synthesis.ribosomal protein.eukaryotic.40S subunit.SA	-0.0034369	-694941	2.27802	0.460125	0.622479
D	B	72	AJ388807	FAQYTGANAIAGR, HTPGTFTNQMQVSFSEPR, NDGIYIINLGK, YVDIGIPANNK	0.584973	0.0488933	1.95817e+07	1.03399e+07	2.93765e+07	1.64229e+07	29	29.2.1.2.1.31	protein	protein.synthesis.ribosomal protein.eukaryotic.40S subunit.SA	0.00552583	55018.4	1.61732	0.0192468	0.143764	*
D	B	96	AJ388807	FAQYTGANAIAGR, HTPGTFTNQMQVSFSEPR, NDGIYIINLGK, YVDIGIPANNK	0.684804	0.0850845	1.41672e+07	9.11569e+06	1.95879e+07	1.10352e+07	29	29.2.1.2.1.31	protein	protein.synthesis.ribosomal protein.eukaryotic.40S subunit.SA	0.0115213	746319	1.28273	0.0061451	0.135966	*
D	C	0	AJ388807	FAQYTGANAIAGR, HTPGTFTNQMQVSFSEPR, NDGIYIINLGK, YVDIGIPANNK	0	0	1.56572e+07	5.11461e+06	0	0	29	29.2.1.2.1.31	protein	protein.synthesis.ribosomal protein.eukaryotic.40S subunit.SA
D	C	24	AJ388807	FAQYTGANAIAGR, HTPGTFTNQMQVSFSEPR, NDGIYIINLGK, YVDIGIPANNK	0.183676	0.168519	1.79727e+07	1.33971e+07	3.06589e+07	3.66596e+07	29	29.2.1.2.1.31	protein	protein.synthesis.ribosomal protein.eukaryotic.40S subunit.SA	-0.0061619	-1.27745e+06	1.621	0.0363362	0.166177	*
D	C	48	AJ388807	FAQYTGANAIAGR, HTPGTFTNQMQVSFSEPR, NDGIYIINLGK, YVDIGIPANNK	0.381021	0.179147	2.13714e+07	1.61291e+07	3.31952e+07	3.74554e+07	29	29.2.1.2.1.31	protein	protein.synthesis.ribosomal protein.eukaryotic.40S subunit.SA	-0.00787929	-347250	0.859818	0.460125	0.622479
D	C	72	AJ388807	FAQYTGANAIAGR, HTPGTFTNQMQVSFSEPR, NDGIYIINLGK, YVDIGIPANNK	0.532451	0.181188	1.50231e+07	6.19043e+06	1.85557e+07	1.3786e+07	29	29.2.1.2.1.31	protein	protein.synthesis.ribosomal protein.eukaryotic.40S subunit.SA	0.0123769	1.02083e+06	1.18894	0.0192468	0.143764	*
D	C	96	AJ388807	FAQYTGANAIAGR, HTPGTFTNQMQVSFSEPR, NDGIYIINLGK, YVDIGIPANNK	0.730379	0.103753	1.78965e+07	9.32469e+06	2.69094e+07	1.52598e+07	29	29.2.1.2.1.31	protein	protein.synthesis.ribosomal protein.eukaryotic.40S subunit.SA	-0.00796921	-495947	1.19716	0.0061451	0.135966	*
C	A	0	B7FGG4	GAGVAAGGGR	0	0	2.30212e+06	0	0	0	29	29.2.1.2.1.17	protein	protein.synthesis.ribosomal protein.eukaryotic.40S subunit.S17
C	A	24	B7FGG4	GAGVAAGGGR	0.0470259	0	1.46352e+06	0	469517	0	29	29.2.1.2.1.17	protein	protein.synthesis.ribosomal protein.eukaryotic.40S subunit.S17	0.0151781	-19563.2	0.935338	0.358283	0.533215
C	A	48	B7FGG4	GAGVAAGGGR	0.195109	0	314043	0	113163	0	29	29.2.1.2.1.17	protein	protein.synthesis.ribosomal protein.eukaryotic.40S subunit.S17	0.0327258	30213.4	0.486719	0.629594	0.753397
C	A	72	B7FGG4	GAGVAAGGGR	0.50085	0	654786	0	735379	0	29	29.2.1.2.1.17	protein	protein.synthesis.ribosomal protein.eukaryotic.40S subunit.S17	-0.0452092	-31041.7	0.75782	0.779676	0.854645
C	A	96	B7FGG4	GAGVAAGGGR	0.555743	0	1.38726e+06	0	1.66546e+06	0	29	29.2.1.2.1.17	protein	protein.synthesis.ribosomal protein.eukaryotic.40S subunit.S17	-0.0466102	-73029.5	1.01902	0.133002	0.296138
C	B	0	B7FGG4	GAGVAAGGGR	0	0	2.07938e+06	0	0	0	29	29.2.1.2.1.17	protein	protein.synthesis.ribosomal protein.eukaryotic.40S subunit.S17
C	B	24	B7FGG4	GAGVAAGGGR	0.154238	0	1.4338e+06	0	1.24051e+06	0	29	29.2.1.2.1.17	protein	protein.synthesis.ribosomal protein.eukaryotic.40S subunit.S17	0.0129361	-51687.8	2.18388	0.358283	0.533215
C	B	48	B7FGG4	GAGVAAGGGR	0.222656	0	1.59248e+06	0	1.29252e+06	0	29	29.2.1.2.1.17	protein	protein.synthesis.ribosomal protein.eukaryotic.40S subunit.S17	-0.00461125	-7887.59	1.86756	0.629594	0.753397
C	B	72	B7FGG4	GAGVAAGGGR	0.597647	0	440920	0	646176	0	29	29.2.1.2.1.17	protein	protein.synthesis.ribosomal protein.eukaryotic.40S subunit.S17	0.0301302	65875	1.041	0.779676	0.854645
C	B	96	B7FGG4	GAGVAAGGGR	0.566665	0	2.77583e+06	0	3.05265e+06	0	29	29.2.1.2.1.17	protein	protein.synthesis.ribosomal protein.eukaryotic.40S subunit.S17	-0.220648	-242847	1.27501	0.133002	0.296138
C	C	0	B7FGG4	GAGVAAGGGR	0	0	2.26038e+06	0	0	0	29	29.2.1.2.1.17	protein	protein.synthesis.ribosomal protein.eukaryotic.40S subunit.S17
C	C	24	B7FGG4	GAGVAAGGGR	0.0779543	0	2.88055e+06	0	1.36249e+06	0	29	29.2.1.2.1.17	protein	protein.synthesis.ribosomal protein.eukaryotic.40S subunit.S17	-0.0114319	-56770.3	2.30507	0.358283	0.533215
C	C	48	B7FGG4	GAGVAAGGGR	0.261541	0	465912	0	466543	0	29	29.2.1.2.1.17	protein	protein.synthesis.ribosomal protein.eukaryotic.40S subunit.S17	0.0349273	84919	1.22483	0.629594	0.753397
C	C	72	B7FGG4	GAGVAAGGGR	0.357668	0	720519	0	486080	0	29	29.2.1.2.1.17	protein	protein.synthesis.ribosomal protein.eukaryotic.40S subunit.S17	-0.0227696	-11437	1.52123	0.779676	0.854645
C	C	96	B7FGG4	GAGVAAGGGR	0.524426	0	153864	0	139214	0	29	29.2.1.2.1.17	protein	protein.synthesis.ribosomal protein.eukaryotic.40S subunit.S17	0.0327689	30381.1	1.19164	0.133002	0.296138
D	A	0	B7FGG4	GAGVAAGGGR	0	0	966094	0	0	0	29	29.2.1.2.1.17	protein	protein.synthesis.ribosomal protein.eukaryotic.40S subunit.S17
D	A	24	B7FGG4	GAGVAAGGGR	0.0439851	0	505658	0	101280	0	29	29.2.1.2.1.17	protein	protein.synthesis.ribosomal protein.eukaryotic.40S subunit.S17	0.0198581	-4220	0.935338	0.358283	0.533215
D	A	48	B7FGG4	GAGVAAGGGR	0.0949633	0	729201	0	111848	0	29	29.2.1.2.1.17	protein	protein.synthesis.ribosomal protein.eukaryotic.40S subunit.S17	-0.0184201	-2305.91	0.486719	0.629594	0.753397
D	A	72	B7FGG4	GAGVAAGGGR	0.379554	0	3.93442e+06	0	1.88009e+06	0	29	29.2.1.2.1.17	protein	protein.synthesis.ribosomal protein.eukaryotic.40S subunit.S17	-0.183147	-94161.3	0.75782	0.779676	0.854645
D	A	96	B7FGG4	GAGVAAGGGR	0.566315	0	1.38948e+06	0	1.26229e+06	0	29	29.2.1.2.1.17	protein	protein.synthesis.ribosomal protein.eukaryotic.40S subunit.S17	0.0269517	76413.2	1.01902	0.133002	0.296138
D	B	0	B7FGG4	GAGVAAGGGR	0	0	988440	0	0	0	29	29.2.1.2.1.17	protein	protein.synthesis.ribosomal protein.eukaryotic.40S subunit.S17
D	B	24	B7FGG4	GAGVAAGGGR	0.336838	0	262643	0	370941	0	29	29.2.1.2.1.17	protein	protein.synthesis.ribosomal protein.eukaryotic.40S subunit.S17	0.0305952	-15455.9	2.18388	0.358283	0.533215
D	B	48	B7FGG4	GAGVAAGGGR	0.415824	0	753740	0	1.02359e+06	0	29	29.2.1.2.1.17	protein	protein.synthesis.ribosomal protein.eukaryotic.40S subunit.S17	-0.0779096	-56093.7	1.86756	0.629594	0.753397
D	B	72	B7FGG4	GAGVAAGGGR	0.622152	0	538916	0	896707	0	29	29.2.1.2.1.17	protein	protein.synthesis.ribosomal protein.eukaryotic.40S subunit.S17	0.0118754	17442.5	1.041	0.779676	0.854645
D	B	96	B7FGG4	GAGVAAGGGR	0.722506	0	2.27451e+06	0	3.88131e+06	0	29	29.2.1.2.1.17	protein	protein.synthesis.ribosomal protein.eukaryotic.40S subunit.S17	-0.134189	-244686	1.27501	0.133002	0.296138
D	C	0	B7FGG4	GAGVAAGGGR	0	0	1.50219e+06	0	0	0	29	29.2.1.2.1.17	protein	protein.synthesis.ribosomal protein.eukaryotic.40S subunit.S17
D	C	24	B7FGG4	GAGVAAGGGR	0.17969	0	571666	0	688989	0	29	29.2.1.2.1.17	protein	protein.synthesis.ribosomal protein.eukaryotic.40S subunit.S17	0.0258101	-28707.9	2.30507	0.358283	0.533215
D	C	48	B7FGG4	GAGVAAGGGR	0.320344	0	755474	0	363658	0	29	29.2.1.2.1.17	protein	protein.synthesis.ribosomal protein.eukaryotic.40S subunit.S17	-0.0133971	4325.02	1.22483	0.629594	0.753397
D	C	72	B7FGG4	GAGVAAGGGR	0.544094	0	2.27117e+06	0	2.1596e+06	0	29	29.2.1.2.1.17	protein	protein.synthesis.ribosomal protein.eukaryotic.40S subunit.S17	-0.0835954	-105231	1.52123	0.779676	0.854645
D	C	96	B7FGG4	GAGVAAGGGR	0.624929	0	391248	0	318614	0	29	29.2.1.2.1.17	protein	protein.synthesis.ribosomal protein.eukaryotic.40S subunit.S17	0.0344889	151190	1.19164	0.133002	0.296138
C	A	0	B7FGJ7	GISSSALPYK	0	0	3.74937e+06	0	0	0	29	29.2.1.2.1.13	protein	protein.synthesis.ribosomal protein.eukaryotic.40S subunit.S13
C	A	24	B7FGJ7	GISSSALPYK	0	0	1.93328e+07	0	0	0	29	29.2.1.2.1.13	protein	protein.synthesis.ribosomal protein.eukaryotic.40S subunit.S13	-0.173178	0		0.650733	0.76216
C	A	48	B7FGJ7	GISSSALPYK	0.0904189	0	6.52771e+06	0	1.72773e+06	0	29	29.2.1.2.1.13	protein	protein.synthesis.ribosomal protein.eukaryotic.40S subunit.S13	0.0275979	-71988.5	1.38055	0.64009	0.758113
C	A	72	B7FGJ7	GISSSALPYK	0.038056	0	5.34452e+06	0	225700	0	29	29.2.1.2.1.13	protein	protein.synthesis.ribosomal protein.eukaryotic.40S subunit.S13	0.00755237	75632.8	3.00466	0.510166	0.659311
C	A	96	B7FGJ7	GISSSALPYK	0.0411956	0	7.13213e+06	0	268054	0	29	29.2.1.2.1.13	protein	protein.synthesis.ribosomal protein.eukaryotic.40S subunit.S13	-0.0139365	-4910.23	10.9293	0.367115	0.541645
C	B	0	B7FGJ7	GISSSALPYK	0	0	3.28894e+06	0	0	0	29	29.2.1.2.1.13	protein	protein.synthesis.ribosomal protein.eukaryotic.40S subunit.S13
C	B	24	B7FGJ7	GISSSALPYK	0.32261	0	4.12314e+06	0	6.36102e+06	0	29	29.2.1.2.1.13	protein	protein.synthesis.ribosomal protein.eukaryotic.40S subunit.S13	-0.0105682	-265042	0	0.650733	0.76216
C	B	48	B7FGJ7	GISSSALPYK	0.0642816	0	5.02347e+06	0	982496	0	29	29.2.1.2.1.13	protein	protein.synthesis.ribosomal protein.eukaryotic.40S subunit.S13	-0.00909835	166230	1.48422	0.64009	0.758113
C	B	72	B7FGJ7	GISSSALPYK	0.470804	0	1.90211e+06	0	2.21021e+06	0	29	29.2.1.2.1.13	protein	protein.synthesis.ribosomal protein.eukaryotic.40S subunit.S13	0.0258898	-25718	0.314436	0.510166	0.659311
C	B	96	B7FGJ7	GISSSALPYK	0.394501	0	6.96974e+06	0	3.51989e+06	0	29	29.2.1.2.1.13	protein	protein.synthesis.ribosomal protein.eukaryotic.40S subunit.S13	-0.111009	-299924	1.00958	0.367115	0.541645
C	C	0	B7FGJ7	GISSSALPYK	0	0	7.01218e+06	0	0	0	29	29.2.1.2.1.13	protein	protein.synthesis.ribosomal protein.eukaryotic.40S subunit.S13
C	C	24	B7FGJ7	GISSSALPYK	0.182642	0	4.89574e+06	0	5.21928e+06	0	29	29.2.1.2.1.13	protein	protein.synthesis.ribosomal protein.eukaryotic.40S subunit.S13	0.012576	-217470	2.62023	0.650733	0.76216
C	C	48	B7FGJ7	GISSSALPYK	0.308693	0	4.67736e+06	0	2.32404e+06	0	29	29.2.1.2.1.13	protein	protein.synthesis.ribosomal protein.eukaryotic.40S subunit.S13	0.00185856	130335	0.404374	0.64009	0.758113
C	C	72	B7FGJ7	GISSSALPYK	0.139228	0	6.06524e+06	0	1.41292e+06	0	29	29.2.1.2.1.13	protein	protein.synthesis.ribosomal protein.eukaryotic.40S subunit.S13	-0.0123635	9230.25	0.725043	0.510166	0.659311
C	C	96	B7FGJ7	GISSSALPYK	0.555808	0	6.88735e+06	0	5.23568e+06	0	29	29.2.1.2.1.13	protein	protein.synthesis.ribosomal protein.eukaryotic.40S subunit.S13	-0.00564765	-167261	1.20936	0.367115	0.541645
D	A	0	B7FGJ7	GISSSALPYK	0	0	1.21162e+07	0	0	0	29	29.2.1.2.1.13	protein	protein.synthesis.ribosomal protein.eukaryotic.40S subunit.S13
D	A	24	B7FGJ7	GISSSALPYK	0.271609	0	6.82629e+06	0	5.47598e+06	0	29	29.2.1.2.1.13	protein	protein.synthesis.ribosomal protein.eukaryotic.40S subunit.S13	0.0181917	-228166		0.650733	0.76216
D	A	48	B7FGJ7	GISSSALPYK	0.124827	0	5.35009e+06	0	980652	0	29	29.2.1.2.1.13	protein	protein.synthesis.ribosomal protein.eukaryotic.40S subunit.S13	0.00901053	236647	1.38055	0.64009	0.758113
D	A	72	B7FGJ7	GISSSALPYK	0.114345	0	8.26336e+06	0	894902	0	29	29.2.1.2.1.13	protein	protein.synthesis.ribosomal protein.eukaryotic.40S subunit.S13	-0.0226887	-18676.8	3.00466	0.510166	0.659311
D	A	96	B7FGJ7	GISSSALPYK	0.450238	0	6.48486e+06	0	3.15707e+06	0	29	29.2.1.2.1.13	protein	protein.synthesis.ribosomal protein.eukaryotic.40S subunit.S13	0.0089678	-86231.8	10.9293	0.367115	0.541645
D	B	0	B7FGJ7	GISSSALPYK	0	0	6.00165e+06	0	0	0	29	29.2.1.2.1.13	protein	protein.synthesis.ribosomal protein.eukaryotic.40S subunit.S13
D	B	24	B7FGJ7	GISSSALPYK	0	0	5.71656e+06	0	0	0	29	29.2.1.2.1.13	protein	protein.synthesis.ribosomal protein.eukaryotic.40S subunit.S13	0.00197926	0	0	0.650733	0.76216
D	B	48	B7FGJ7	GISSSALPYK	0.0954082	0	5.32686e+06	0	1.07188e+06	0	29	29.2.1.2.1.13	protein	protein.synthesis.ribosomal protein.eukaryotic.40S subunit.S13	0.00284042	-44661.5	1.48422	0.64009	0.758113
D	B	72	B7FGJ7	GISSSALPYK	0.148038	0	6.63994e+06	0	1.16591e+06	0	29	29.2.1.2.1.13	protein	protein.synthesis.ribosomal protein.eukaryotic.40S subunit.S13	-0.0102709	-14927.3	0.314436	0.510166	0.659311
D	B	96	B7FGJ7	GISSSALPYK	0.398279	0	7.76561e+06	0	3.36875e+06	0	29	29.2.1.2.1.13	protein	protein.synthesis.ribosomal protein.eukaryotic.40S subunit.S13	-0.00706377	-100021	1.00958	0.367115	0.541645
D	C	0	B7FGJ7	GISSSALPYK	0	0	1.10042e+07	0	0	0	29	29.2.1.2.1.13	protein	protein.synthesis.ribosomal protein.eukaryotic.40S subunit.S13
D	C	24	B7FGJ7	GISSSALPYK	0.478566	0	1.91182e+06	0	7.92191e+06	0	29	29.2.1.2.1.13	protein	protein.synthesis.ribosomal protein.eukaryotic.40S subunit.S13	0.0344277	-330080	2.62023	0.650733	0.76216
D	C	48	B7FGJ7	GISSSALPYK	0.124827	0	6.13319e+06	0	980652	0	29	29.2.1.2.1.13	protein	protein.synthesis.ribosomal protein.eukaryotic.40S subunit.S13	-0.0920015	-439608	0.404374	0.64009	0.758113
D	C	72	B7FGJ7	GISSSALPYK	0.100946	0	1.02027e+07	0	864493	0	29	29.2.1.2.1.13	protein	protein.synthesis.ribosomal protein.eukaryotic.40S subunit.S13	-0.0276469	-22272	0.725043	0.510166	0.659311
D	C	96	B7FGJ7	GISSSALPYK	0.672173	0	2.68201e+06	0	3.15313e+06	0	29	29.2.1.2.1.13	protein	protein.synthesis.ribosomal protein.eukaryotic.40S subunit.S13	0.0307137	-68808.1	1.20936	0.367115	0.541645
C	A	0	B7FGM0	VATGSDIISAASNVSLQK	0	0	9.36592e+06	0	0	0	21	21.5	redox	redox.peroxiredoxin
C	A	24	B7FGM0	VATGSDIISAASNVSLQK	0	0	9.95673e+06	0	0	0	21	21.5	redox	redox.peroxiredoxin	-0.00262834	0		0.107626	0.259944
C	A	48	B7FGM0	VATGSDIISAASNVSLQK	0	0	1.16131e+07	0	0	0	21	21.5	redox	redox.peroxiredoxin	-0.00693173	0		0.042669	0.175394	*
C	A	72	B7FGM0	VATGSDIISAASNVSLQK	0.169482	0	1.01718e+07	0	2.32765e+06	0	21	21.5	redox	redox.peroxiredoxin	0.00517148	-96985.3	2.65392	0.110493	0.265319
C	A	96	B7FGM0	VATGSDIISAASNVSLQK	0.494241	0	2.32586e+07	0	2.1436e+07	0	21	21.5	redox	redox.peroxiredoxin	-0.0536077	-920959	0.917376	0.649399	0.76159
C	B	0	B7FGM0	VATGSDIISAASNVSLQK	0	0	8.63179e+06	0	0	0	21	21.5	redox	redox.peroxiredoxin
C	B	24	B7FGM0	VATGSDIISAASNVSLQK	0.00253568	0	1.52327e+07	0	169352	0	21	21.5	redox	redox.peroxiredoxin	-0.0318633	-7056.34	18.1886	0.107626	0.259944
C	B	48	B7FGM0	VATGSDIISAASNVSLQK	0.0383915	0	1.40175e+07	0	1.58545e+06	0	21	21.5	redox	redox.peroxiredoxin	0.003324	-58441.2	3.33833	0.042669	0.175394	*
C	B	72	B7FGM0	VATGSDIISAASNVSLQK	0.114333	0	5.90061e+06	0	497920	0	21	21.5	redox	redox.peroxiredoxin	0.0241272	83566.4	1.7532	0.110493	0.265319
C	B	96	B7FGM0	VATGSDIISAASNVSLQK	0.241517	0	1.31349e+07	0	3.95068e+06	0	21	21.5	redox	redox.peroxiredoxin	-0.0510843	-169301	2.53915	0.649399	0.76159
C	C	0	B7FGM0	VATGSDIISAASNVSLQK	0	0	1.07381e+07	0	0	0	21	21.5	redox	redox.peroxiredoxin
C	C	24	B7FGM0	VATGSDIISAASNVSLQK	0.0677113	0	1.48673e+07	0	6.52338e+06	0	21	21.5	redox	redox.peroxiredoxin	-0.0160224	-271808	2.30849	0.107626	0.259944
C	C	48	B7FGM0	VATGSDIISAASNVSLQK	0.115235	0	1.36618e+07	0	3.60754e+06	0	21	21.5	redox	redox.peroxiredoxin	0.0033783	143531	1.57078	0.042669	0.175394	*
C	C	72	B7FGM0	VATGSDIISAASNVSLQK	0.215745	0	9.40646e+06	0	3.18021e+06	0	21	21.5	redox	redox.peroxiredoxin	0.0129783	64625.1	1.51009	0.110493	0.265319
C	C	96	B7FGM0	VATGSDIISAASNVSLQK	0.530041	0	1.38076e+07	0	1.07156e+07	0	21	21.5	redox	redox.peroxiredoxin	-0.0194953	-375975	0.696718	0.649399	0.76159
D	A	0	B7FGM0	VATGSDIISAASNVSLQK	0	0	1.77768e+07	0	0	0	21	21.5	redox	redox.peroxiredoxin
D	A	24	B7FGM0	VATGSDIISAASNVSLQK	0.108675	0	2.57757e+07	0	1.41181e+07	0	21	21.5	redox	redox.peroxiredoxin	-0.0187486	-588254		0.107626	0.259944
D	A	48	B7FGM0	VATGSDIISAASNVSLQK	0.179443	0	1.10733e+07	0	4.03614e+06	0	21	21.5	redox	redox.peroxiredoxin	0.0237666	755621		0.042669	0.175394	*
D	A	72	B7FGM0	VATGSDIISAASNVSLQK	0.449791	0	4.61467e+06	0	2.84797e+06	0	21	21.5	redox	redox.peroxiredoxin	0.0243025	147595	2.65392	0.110493	0.265319
D	A	96	B7FGM0	VATGSDIISAASNVSLQK	0.453405	0	2.29258e+07	0	1.0055e+07	0	21	21.5	redox	redox.peroxiredoxin	-0.165335	-771161	0.917376	0.649399	0.76159
D	B	0	B7FGM0	VATGSDIISAASNVSLQK	0	0	1.89736e+07	0	0	0	21	21.5	redox	redox.peroxiredoxin
D	B	24	B7FGM0	VATGSDIISAASNVSLQK	0.0461206	0	1.99761e+07	0	2.68566e+06	0	21	21.5	redox	redox.peroxiredoxin	-0.0022014	-111902	18.1886	0.107626	0.259944
D	B	48	B7FGM0	VATGSDIISAASNVSLQK	0.128163	0	1.34713e+07	0	3.77816e+06	0	21	21.5	redox	redox.peroxiredoxin	0.0135678	-9082.47	3.33833	0.042669	0.175394	*
D	B	72	B7FGM0	VATGSDIISAASNVSLQK	0.200449	0	1.74828e+07	0	4.42911e+06	0	21	21.5	redox	redox.peroxiredoxin	-0.0124074	-74000.5	1.7532	0.110493	0.265319
D	B	96	B7FGM0	VATGSDIISAASNVSLQK	0.613247	0	2.05116e+07	0	2.13158e+07	0	21	21.5	redox	redox.peroxiredoxin	-0.00721865	-735586	2.53915	0.649399	0.76159
D	C	0	B7FGM0	VATGSDIISAASNVSLQK	0	0	1.066e+07	0	0	0	21	21.5	redox	redox.peroxiredoxin
D	C	24	B7FGM0	VATGSDIISAASNVSLQK	0.156311	0	1.71829e+07	0	1.17156e+07	0	21	21.5	redox	redox.peroxiredoxin	-0.0254963	-488149	2.30849	0.107626	0.259944
D	C	48	B7FGM0	VATGSDIISAASNVSLQK	0.181008	0	9.07084e+06	0	3.09002e+06	0	21	21.5	redox	redox.peroxiredoxin	0.0196709	589854	1.57078	0.042669	0.175394	*
D	C	72	B7FGM0	VATGSDIISAASNVSLQK	0.325795	0	1.06508e+07	0	2.54664e+06	0	21	21.5	redox	redox.peroxiredoxin	-0.00725759	214.584	1.51009	0.110493	0.265319
D	C	96	B7FGM0	VATGSDIISAASNVSLQK	0.369289	0	1.47773e+07	0	4.1711e+06	0	21	21.5	redox	redox.peroxiredoxin	-0.0161432	-108797	0.696718	0.649399	0.76159
C	A	0	B7FGM7	VNNMVLFDQGTYDK	0	0	2.92356e+06	0	0	0	29	29.2.1.2.1.25	protein	protein.synthesis.ribosomal protein.eukaryotic.40S subunit.S25
C	A	24	B7FGM7	VNNMVLFDQGTYDK	0.157761	0	5.74917e+06	0	5.87888e+06	0	29	29.2.1.2.1.25	protein	protein.synthesis.ribosomal protein.eukaryotic.40S subunit.S25	-0.0402708	-244953	1.8508	0.691754	0.789652
C	A	48	B7FGM7	VNNMVLFDQGTYDK	0.191184	0	5.53055e+06	0	2.67632e+06	0	29	29.2.1.2.1.25	protein	protein.synthesis.ribosomal protein.eukaryotic.40S subunit.S25	0.00158443	142755	0.647181	0.819021	0.880834
C	A	72	B7FGM7	VNNMVLFDQGTYDK	0.503708	0	3.43081e+06	0	7.535e+06	0	29	29.2.1.2.1.25	protein	protein.synthesis.ribosomal protein.eukaryotic.40S subunit.S25	0.0158192	-160108	0.801051	0.509803	0.659311
C	A	96	B7FGM7	VNNMVLFDQGTYDK	0.71354	0	1.12792e+07	0	2.69524e+07	0	29	29.2.1.2.1.25	protein	protein.synthesis.ribosomal protein.eukaryotic.40S subunit.S25	-0.0953176	-1.52728e+06	0.664112	0.217766	0.394212
C	B	0	B7FGM7	VNNMVLFDQGTYDK	0	0	5.69556e+06	0	0	0	29	29.2.1.2.1.25	protein	protein.synthesis.ribosomal protein.eukaryotic.40S subunit.S25
C	B	24	B7FGM7	VNNMVLFDQGTYDK	0.340557	0	2.29933e+06	0	6.12778e+06	0	29	29.2.1.2.1.25	protein	protein.synthesis.ribosomal protein.eukaryotic.40S subunit.S25	0.0248456	-255324	1.17202	0.691754	0.789652
C	B	48	B7FGM7	VNNMVLFDQGTYDK	0.250863	0	2.55641e+06	0	2.84094e+06	0	29	29.2.1.2.1.25	protein	protein.synthesis.ribosomal protein.eukaryotic.40S subunit.S25	-0.00465848	108405	0.852681	0.819021	0.880834
C	B	72	B7FGM7	VNNMVLFDQGTYDK	0.608621	0	3.75693e+06	0	6.57214e+06	0	29	29.2.1.2.1.25	protein	protein.synthesis.ribosomal protein.eukaryotic.40S subunit.S25	-0.0195672	-211056	0.499465	0.509803	0.659311
C	B	96	B7FGM7	VNNMVLFDQGTYDK	0.596524	0	5.9526e+06	0	6.33135e+06	0	29	29.2.1.2.1.25	protein	protein.synthesis.ribosomal protein.eukaryotic.40S subunit.S25	-0.0243514	-150008	1.13448	0.217766	0.394212
C	C	0	B7FGM7	VNNMVLFDQGTYDK	0	0	3.5592e+06	0	0	0	29	29.2.1.2.1.25	protein	protein.synthesis.ribosomal protein.eukaryotic.40S subunit.S25
C	C	24	B7FGM7	VNNMVLFDQGTYDK	0.0688616	0	3.77791e+06	0	2.05308e+06	0	29	29.2.1.2.1.25	protein	protein.synthesis.ribosomal protein.eukaryotic.40S subunit.S25	-0.00256038	-85545	0.65078	0.691754	0.789652
C	C	48	B7FGM7	VNNMVLFDQGTYDK	0.0632235	0	4.35454e+06	0	499399	0	29	29.2.1.2.1.25	protein	protein.synthesis.ribosomal protein.eukaryotic.40S subunit.S25	-0.00635973	51679.7	1.91906	0.819021	0.880834
C	C	72	B7FGM7	VNNMVLFDQGTYDK	0.17866	0	6.14109e+06	0	2.10899e+06	0	29	29.2.1.2.1.25	protein	protein.synthesis.ribosomal protein.eukaryotic.40S subunit.S25	-0.0170947	-75603.3	1.63806	0.509803	0.659311
C	C	96	B7FGM7	VNNMVLFDQGTYDK	0.663679	0	9.96264e+06	0	2.00383e+07	0	29	29.2.1.2.1.25	protein	protein.synthesis.ribosomal protein.eukaryotic.40S subunit.S25	-0.0259288	-801739	0.772533	0.217766	0.394212
D	A	0	B7FGM7	VNNMVLFDQGTYDK	0	0	4.97986e+06	0	0	0	29	29.2.1.2.1.25	protein	protein.synthesis.ribosomal protein.eukaryotic.40S subunit.S25
D	A	24	B7FGM7	VNNMVLFDQGTYDK	0.291985	0	4.08514e+06	0	8.34838e+06	0	29	29.2.1.2.1.25	protein	protein.synthesis.ribosomal protein.eukaryotic.40S subunit.S25	0.00748609	-347849	1.8508	0.691754	0.789652
D	A	48	B7FGM7	VNNMVLFDQGTYDK	0.123731	0	6.10087e+06	0	1.37091e+06	0	29	29.2.1.2.1.25	protein	protein.synthesis.ribosomal protein.eukaryotic.40S subunit.S25	-0.0205595	119089	0.647181	0.819021	0.880834
D	A	72	B7FGM7	VNNMVLFDQGTYDK	0.403496	0	5.69306e+06	0	2.7303e+06	0	29	29.2.1.2.1.25	protein	protein.synthesis.ribosomal protein.eukaryotic.40S subunit.S25	0.00278517	-52822.8	0.801051	0.509803	0.659311
D	A	96	B7FGM7	VNNMVLFDQGTYDK	0.473871	0	7.70279e+06	0	3.45713e+06	0	29	29.2.1.2.1.25	protein	protein.synthesis.ribosomal protein.eukaryotic.40S subunit.S25	-0.0147088	-70444.3	0.664112	0.217766	0.394212
D	B	0	B7FGM7	VNNMVLFDQGTYDK	0	0	4.54154e+06	0	0	0	29	29.2.1.2.1.25	protein	protein.synthesis.ribosomal protein.eukaryotic.40S subunit.S25
D	B	24	B7FGM7	VNNMVLFDQGTYDK	0.399141	0	1.96825e+06	0	3.63558e+06	0	29	29.2.1.2.1.25	protein	protein.synthesis.ribosomal protein.eukaryotic.40S subunit.S25	0.0236088	-151483	1.17202	0.691754	0.789652
D	B	48	B7FGM7	VNNMVLFDQGTYDK	0.213907	0	3.74937e+06	0	1.94648e+06	0	29	29.2.1.2.1.25	protein	protein.synthesis.ribosomal protein.eukaryotic.40S subunit.S25	-0.0377051	-66700.7	0.852681	0.819021	0.880834
D	B	72	B7FGM7	VNNMVLFDQGTYDK	0.303985	0	3.49019e+06	0	1.54039e+06	0	29	29.2.1.2.1.25	protein	protein.synthesis.ribosomal protein.eukaryotic.40S subunit.S25	0.00288027	22526.5	0.499465	0.509803	0.659311
D	B	96	B7FGM7	VNNMVLFDQGTYDK	0.676746	0	6.01026e+06	0	8.24661e+06	0	29	29.2.1.2.1.25	protein	protein.synthesis.ribosomal protein.eukaryotic.40S subunit.S25	-0.0300851	-325769	1.13448	0.217766	0.394212
D	C	0	B7FGM7	VNNMVLFDQGTYDK	0	0	3.68047e+06	0	0	0	29	29.2.1.2.1.25	protein	protein.synthesis.ribosomal protein.eukaryotic.40S subunit.S25
D	C	24	B7FGM7	VNNMVLFDQGTYDK	0.0448138	0	4.00027e+06	0	1.00104e+06	0	29	29.2.1.2.1.25	protein	protein.synthesis.ribosomal protein.eukaryotic.40S subunit.S25	-0.00362053	-41710.1	0.65078	0.691754	0.789652
D	C	48	B7FGM7	VNNMVLFDQGTYDK	0.12133	0	5.91238e+06	0	1.35104e+06	0	29	29.2.1.2.1.25	protein	protein.synthesis.ribosomal protein.eukaryotic.40S subunit.S25	-0.0199164	-34520.2	1.91906	0.819021	0.880834
D	C	72	B7FGM7	VNNMVLFDQGTYDK	0.292655	0	4.59934e+06	0	1.6705e+06	0	29	29.2.1.2.1.25	protein	protein.synthesis.ribosomal protein.eukaryotic.40S subunit.S25	0.00925347	-809.09	1.63806	0.509803	0.659311
D	C	96	B7FGM7	VNNMVLFDQGTYDK	0.512714	0	8.858e+06	0	4.02785e+06	0	29	29.2.1.2.1.25	protein	protein.synthesis.ribosomal protein.eukaryotic.40S subunit.S25	-0.0385804	-162672	0.772533	0.217766	0.394212
C	A	0	B7FGQ6	ALGSHPMK, HVPITIAGTR, VFEDNVLVR	0	0	9.35065e+06	5.76231e+06	0	0	25	25	C1-metabolism	C1-metabolism
C	A	24	B7FGQ6	ALGSHPMK, HVPITIAGTR, VFEDNVLVR	0.0778265	0.0658927	1.26321e+07	7.97509e+06	7.18153e+06	8.52777e+06	25	25	C1-metabolism	C1-metabolism	-0.0146224	-299230	0.594685	0.0283912	0.155108	*
C	A	48	B7FGQ6	ALGSHPMK, HVPITIAGTR, VFEDNVLVR	0.175712	0.0989473	6.78583e+06	4.81392e+06	4.74564e+06	4.90405e+06	25	25	C1-metabolism	C1-metabolism	0.0192838	239983	1.20233	0.731596	0.820885
C	A	72	B7FGQ6	ALGSHPMK, HVPITIAGTR, VFEDNVLVR	0.353934	0.102959	7.46764e+06	4.63316e+06	5.66472e+06	3.88186e+06	25	25	C1-metabolism	C1-metabolism	-0.00418647	-58162.6	1.32747	0.232004	0.411969
C	A	96	B7FGQ6	ALGSHPMK, HVPITIAGTR, VFEDNVLVR	0.403081	0.107077	1.07587e+07	5.99722e+06	8.35041e+06	6.02958e+06	25	25	C1-metabolism	C1-metabolism	-0.0183629	-215925	1.31145	0.11186	0.265855
C	B	0	B7FGQ6	ALGSHPMK, HVPITIAGTR, VFEDNVLVR	0	0	8.27467e+06	5.92626e+06	0	0	25	25	C1-metabolism	C1-metabolism
C	B	24	B7FGQ6	ALGSHPMK, HVPITIAGTR, VFEDNVLVR	0.0754724	0.0145449	6.99825e+06	3.97085e+06	3.24923e+06	1.99168e+06	25	25	C1-metabolism	C1-metabolism	0.00642734	-135385	0.792156	0.0283912	0.155108	*
C	B	48	B7FGQ6	ALGSHPMK, HVPITIAGTR, VFEDNVLVR	0.0989571	0.0122143	8.67371e+06	5.68414e+06	2.52894e+06	1.38285e+06	25	25	C1-metabolism	C1-metabolism	-0.00997545	-2400.46	0.689937	0.731596	0.820885
C	B	72	B7FGQ6	ALGSHPMK, HVPITIAGTR, VFEDNVLVR	0.335535	0.00961006	4.09065e+06	3.13248e+06	2.03623e+06	1.467e+06	25	25	C1-metabolism	C1-metabolism	0.0220161	76207.1	0.996535	0.232004	0.411969
C	B	96	B7FGQ6	ALGSHPMK, HVPITIAGTR, VFEDNVLVR	0.472	0.130556	5.51418e+06	3.03581e+06	4.66562e+06	3.03341e+06	25	25	C1-metabolism	C1-metabolism	-0.0144999	-139083	1.00077	0.11186	0.265855
C	C	0	B7FGQ6	ALGSHPMK, HVPITIAGTR, VFEDNVLVR	0	0	8.39033e+06	4.77629e+06	0	0	25	25	C1-metabolism	C1-metabolism
C	C	24	B7FGQ6	ALGSHPMK, HVPITIAGTR, VFEDNVLVR	0.0641095	0.01342	7.99498e+06	5.29266e+06	3.68505e+06	2.77542e+06	25	25	C1-metabolism	C1-metabolism	0.00196331	-153544	0.832437	0.0283912	0.155108	*
C	C	48	B7FGQ6	ALGSHPMK, HVPITIAGTR, VFEDNVLVR	0.187963	0.0481314	6.32465e+06	3.63986e+06	3.90851e+06	2.5103e+06	25	25	C1-metabolism	C1-metabolism	0.00870514	22768.2	1.33956	0.731596	0.820885
C	C	72	B7FGQ6	ALGSHPMK, HVPITIAGTR, VFEDNVLVR	0.376881	0.0608811	4.97311e+06	3.27001e+06	4.6262e+06	3.10524e+06	25	25	C1-metabolism	C1-metabolism	0.00890387	4897.06	1.18113	0.232004	0.411969
C	C	96	B7FGQ6	ALGSHPMK, HVPITIAGTR, VFEDNVLVR	0.474795	0.138318	8.47548e+06	6.93342e+06	7.38706e+06	4.98838e+06	25	25	C1-metabolism	C1-metabolism	-0.0293442	-250788	1.16488	0.11186	0.265855
D	A	0	B7FGQ6	ALGSHPMK, HVPITIAGTR, VFEDNVLVR	0	0	9.00371e+06	5.19413e+06	0	0	25	25	C1-metabolism	C1-metabolism
D	A	24	B7FGQ6	ALGSHPMK, HVPITIAGTR, VFEDNVLVR	0.0462823	0.0280699	7.24259e+06	3.13612e+06	2.7017e+06	3.04453e+06	25	25	C1-metabolism	C1-metabolism	0.00815	-112571	0.594685	0.0283912	0.155108	*
D	A	48	B7FGQ6	ALGSHPMK, HVPITIAGTR, VFEDNVLVR	0.211263	0.0498696	6.7803e+06	3.94034e+06	2.82266e+06	1.86374e+06	25	25	C1-metabolism	C1-metabolism	0.00265952	2145.37	1.20233	0.731596	0.820885
D	A	72	B7FGQ6	ALGSHPMK, HVPITIAGTR, VFEDNVLVR	0.469838	0.130292	8.54857e+06	5.85596e+06	6.99861e+06	5.24353e+06	25	25	C1-metabolism	C1-metabolism	-0.0108665	-204670	1.32747	0.232004	0.411969
D	A	96	B7FGQ6	ALGSHPMK, HVPITIAGTR, VFEDNVLVR	0.52862	0.0770137	1.07879e+07	7.43505e+06	6.4764e+06	4.11817e+06	25	25	C1-metabolism	C1-metabolism	-0.0109146	-54628.2	1.31145	0.11186	0.265855
D	B	0	B7FGQ6	ALGSHPMK, HVPITIAGTR, VFEDNVLVR	0	0	3.67265e+06	1.97392e+06	0	0	25	25	C1-metabolism	C1-metabolism
D	B	24	B7FGQ6	ALGSHPMK, HVPITIAGTR, VFEDNVLVR	0.0597859	0.0485359	8.16839e+06	3.73258e+06	1.40431e+06	1.62051e+06	25	25	C1-metabolism	C1-metabolism	-0.0510047	-58512.8	0.792156	0.0283912	0.155108	*
D	B	48	B7FGQ6	ALGSHPMK, HVPITIAGTR, VFEDNVLVR	0.0682742	0.00878413	7.08904e+06	4.62153e+06	1.02443e+06	769356	25	25	C1-metabolism	C1-metabolism	0.00550571	23559.9	0.689937	0.731596	0.820885
D	B	72	B7FGQ6	ALGSHPMK, HVPITIAGTR, VFEDNVLVR	0.334372	0.0435017	9.21253e+06	6.8748e+06	4.20892e+06	2.62649e+06	25	25	C1-metabolism	C1-metabolism	-0.0124811	-145473	0.996535	0.232004	0.411969
D	B	96	B7FGQ6	ALGSHPMK, HVPITIAGTR, VFEDNVLVR	0.472362	0.0625747	6.95628e+06	3.15257e+06	4.64586e+06	2.72253e+06	25	25	C1-metabolism	C1-metabolism	0.0102046	24744.7	1.00077	0.11186	0.265855
D	C	0	B7FGQ6	ALGSHPMK, HVPITIAGTR, VFEDNVLVR	0	0	7.74735e+06	4.34654e+06	0	0	25	25	C1-metabolism	C1-metabolism
D	C	24	B7FGQ6	ALGSHPMK, HVPITIAGTR, VFEDNVLVR	0.0533671	0.0396344	5.3299e+06	2.7604e+06	1.90767e+06	2.37921e+06	25	25	C1-metabolism	C1-metabolism	0.0130015	-79486.4	0.832437	0.0283912	0.155108	*
D	C	48	B7FGQ6	ALGSHPMK, HVPITIAGTR, VFEDNVLVR	0.251787	0.0331102	5.23111e+06	2.83841e+06	2.83877e+06	1.66655e+06	25	25	C1-metabolism	C1-metabolism	0.000772292	-37322.5	1.33956	0.731596	0.820885
D	C	72	B7FGQ6	ALGSHPMK, HVPITIAGTR, VFEDNVLVR	0.445144	0.07574	5.8698e+06	5.48296e+06	4.34646e+06	4.54503e+06	25	25	C1-metabolism	C1-metabolism	-0.00508722	-77261.9	1.18113	0.232004	0.411969
D	C	96	B7FGQ6	ALGSHPMK, HVPITIAGTR, VFEDNVLVR	0.553078	0.0643709	7.94111e+06	4.63793e+06	4.73888e+06	2.87616e+06	25	25	C1-metabolism	C1-metabolism	-0.0147032	-80257.7	1.16488	0.11186	0.265855
C	A	0	B7FGT0	TLTAVHEAMLEDVVLPAEIVGK	0	0	3.27386e+07	0	0	0	29	29.2.1.2.1.7	protein	protein.synthesis.ribosomal protein.eukaryotic.40S subunit.S7
C	A	24	B7FGT0	TLTAVHEAMLEDVVLPAEIVGK	0.129318	0	1.44477e+07	0	1.82957e+07	0	29	29.2.1.2.1.7	protein	protein.synthesis.ribosomal protein.eukaryotic.40S subunit.S7	0.023279	-762322	1.38643	0.864271	0.910039
C	A	48	B7FGT0	TLTAVHEAMLEDVVLPAEIVGK	0.164867	0	1.45806e+07	0	6.81922e+06	0	29	29.2.1.2.1.7	protein	protein.synthesis.ribosomal protein.eukaryotic.40S subunit.S7	-0.000383432	471173	3.22264	0.0226033	0.149056	*
C	A	72	B7FGT0	TLTAVHEAMLEDVVLPAEIVGK	0.315634	0	2.96701e+07	0	1.65044e+07	0	29	29.2.1.2.1.7	protein	protein.synthesis.ribosomal protein.eukaryotic.40S subunit.S7	-0.0431206	-697598	2.24299	0.288427	0.465067
C	A	96	B7FGT0	TLTAVHEAMLEDVVLPAEIVGK	0.510356	0	1.17862e+07	0	1.77569e+07	0	29	29.2.1.2.1.7	protein	protein.synthesis.ribosomal protein.eukaryotic.40S subunit.S7	0.0251149	362320	1.52416	0.0382769	0.169131	*
C	B	0	B7FGT0	TLTAVHEAMLEDVVLPAEIVGK	0	0	1.78581e+07	0	0	0	29	29.2.1.2.1.7	protein	protein.synthesis.ribosomal protein.eukaryotic.40S subunit.S7
C	B	24	B7FGT0	TLTAVHEAMLEDVVLPAEIVGK	0.273275	0	5.57437e+06	0	9.70367e+06	0	29	29.2.1.2.1.7	protein	protein.synthesis.ribosomal protein.eukaryotic.40S subunit.S7	0.0286605	-404319	0.783205	0.864271	0.910039
C	B	48	B7FGT0	TLTAVHEAMLEDVVLPAEIVGK	0.0908635	0	6.23355e+06	0	1.84125e+06	0	29	29.2.1.2.1.7	protein	protein.synthesis.ribosomal protein.eukaryotic.40S subunit.S7	-0.00492722	279788	3.22285	0.0226033	0.149056	*
C	B	72	B7FGT0	TLTAVHEAMLEDVVLPAEIVGK	0.557763	0	1.60405e+07	0	2.10677e+07	0	29	29.2.1.2.1.7	protein	protein.synthesis.ribosomal protein.eukaryotic.40S subunit.S7	-0.0655524	-921802	0.597354	0.288427	0.465067
C	B	96	B7FGT0	TLTAVHEAMLEDVVLPAEIVGK	0.584729	0	1.23753e+07	0	1.29798e+07	0	29	29.2.1.2.1.7	protein	protein.synthesis.ribosomal protein.eukaryotic.40S subunit.S7	0.00952077	537578	1.08807	0.0382769	0.169131	*
C	C	0	B7FGT0	TLTAVHEAMLEDVVLPAEIVGK	0	0	1.36903e+07	0	0	0	29	29.2.1.2.1.7	protein	protein.synthesis.ribosomal protein.eukaryotic.40S subunit.S7
C	C	24	B7FGT0	TLTAVHEAMLEDVVLPAEIVGK	0.0511147	0	2.20108e+07	0	1.09915e+07	0	29	29.2.1.2.1.7	protein	protein.synthesis.ribosomal protein.eukaryotic.40S subunit.S7	-0.0253238	-457980	1.96459	0.864271	0.910039
C	C	48	B7FGT0	TLTAVHEAMLEDVVLPAEIVGK	0.192624	0	2.95134e+07	0	1.72922e+07	0	29	29.2.1.2.1.7	protein	protein.synthesis.ribosomal protein.eukaryotic.40S subunit.S7	-0.0142026	-418634	2.62371	0.0226033	0.149056	*
C	C	72	B7FGT0	TLTAVHEAMLEDVVLPAEIVGK	0.364677	0	2.38199e+07	0	1.7794e+07	0	29	29.2.1.2.1.7	protein	protein.synthesis.ribosomal protein.eukaryotic.40S subunit.S7	0.00803805	118084	2.0829	0.288427	0.465067
C	C	96	B7FGT0	TLTAVHEAMLEDVVLPAEIVGK	0.581137	0	2.09178e+07	0	2.31171e+07	0	29	29.2.1.2.1.7	protein	protein.synthesis.ribosomal protein.eukaryotic.40S subunit.S7	0.00507647	-131462	1.41919	0.0382769	0.169131	*
D	A	0	B7FGT0	TLTAVHEAMLEDVVLPAEIVGK	0	0	7.77216e+06	0	0	0	29	29.2.1.2.1.7	protein	protein.synthesis.ribosomal protein.eukaryotic.40S subunit.S7
D	A	24	B7FGT0	TLTAVHEAMLEDVVLPAEIVGK	0.17929	0	1.89946e+07	0	1.59431e+07	0	29	29.2.1.2.1.7	protein	protein.synthesis.ribosomal protein.eukaryotic.40S subunit.S7	-0.0601634	-664295	1.38643	0.864271	0.910039
D	A	48	B7FGT0	TLTAVHEAMLEDVVLPAEIVGK	0.531307	0	2.01248e+07	0	3.10793e+07	0	29	29.2.1.2.1.7	protein	protein.synthesis.ribosomal protein.eukaryotic.40S subunit.S7	-0.0024794	-670206	3.22264	0.0226033	0.149056	*
D	A	72	B7FGT0	TLTAVHEAMLEDVVLPAEIVGK	0.707964	0	2.47132e+07	0	4.66697e+07	0	29	29.2.1.2.1.7	protein	protein.synthesis.ribosomal protein.eukaryotic.40S subunit.S7	-0.00949984	-944849	2.24299	0.288427	0.465067
D	A	96	B7FGT0	TLTAVHEAMLEDVVLPAEIVGK	0.777863	0	2.41764e+07	0	4.32618e+07	0	29	29.2.1.2.1.7	protein	protein.synthesis.ribosomal protein.eukaryotic.40S subunit.S7	0.000905084	184238	1.52416	0.0382769	0.169131	*
D	B	0	B7FGT0	TLTAVHEAMLEDVVLPAEIVGK	0	0	7.82784e+06	0	0	0	29	29.2.1.2.1.7	protein	protein.synthesis.ribosomal protein.eukaryotic.40S subunit.S7
D	B	24	B7FGT0	TLTAVHEAMLEDVVLPAEIVGK	0.21403	0	1.5183e+07	0	1.14965e+07	0	29	29.2.1.2.1.7	protein	protein.synthesis.ribosomal protein.eukaryotic.40S subunit.S7	-0.0391504	-479019	0.783205	0.864271	0.910039
D	B	48	B7FGT0	TLTAVHEAMLEDVVLPAEIVGK	0.29284	0	1.7663e+07	0	1.39546e+07	0	29	29.2.1.2.1.7	protein	protein.synthesis.ribosomal protein.eukaryotic.40S subunit.S7	-0.00680592	-180665	3.22285	0.0226033	0.149056	*
D	B	72	B7FGT0	TLTAVHEAMLEDVVLPAEIVGK	0.333182	0	1.94523e+07	0	9.82185e+06	0	29	29.2.1.2.1.7	protein	protein.synthesis.ribosomal protein.eukaryotic.40S subunit.S7	-0.00422097	113295	0.597354	0.288427	0.465067
D	B	96	B7FGT0	TLTAVHEAMLEDVVLPAEIVGK	0.636227	0	4.23423e+06	0	4.85353e+06	0	29	29.2.1.2.1.7	protein	protein.synthesis.ribosomal protein.eukaryotic.40S subunit.S7	0.032597	527176	1.08807	0.0382769	0.169131	*
D	C	0	B7FGT0	TLTAVHEAMLEDVVLPAEIVGK	0	0	8.87686e+06	0	0	0	29	29.2.1.2.1.7	protein	protein.synthesis.ribosomal protein.eukaryotic.40S subunit.S7
D	C	24	B7FGT0	TLTAVHEAMLEDVVLPAEIVGK	0.100419	0	2.09344e+07	0	1.25358e+07	0	29	29.2.1.2.1.7	protein	protein.synthesis.ribosomal protein.eukaryotic.40S subunit.S7	-0.0565964	-522326	1.96459	0.864271	0.910039
D	C	48	B7FGT0	TLTAVHEAMLEDVVLPAEIVGK	0.50539	0	9.09948e+06	0	1.42002e+07	0	29	29.2.1.2.1.7	protein	protein.synthesis.ribosomal protein.eukaryotic.40S subunit.S7	0.0235556	225937	2.62371	0.0226033	0.149056	*
D	C	72	B7FGT0	TLTAVHEAMLEDVVLPAEIVGK	0.759587	0	1.93633e+07	0	4.34146e+07	0	29	29.2.1.2.1.7	protein	protein.synthesis.ribosomal protein.eukaryotic.40S subunit.S7	-0.0469985	-1.88465e+06	2.0829	0.288427	0.465067
D	C	96	B7FGT0	TLTAVHEAMLEDVVLPAEIVGK	0.824744	0	1.64847e+07	0	3.4916e+07	0	29	29.2.1.2.1.7	protein	protein.synthesis.ribosomal protein.eukaryotic.40S subunit.S7	0.00619442	623036	1.41919	0.0382769	0.169131	*
C	A	0	B7FGX0	LFASELHEVHK	0	0	1.08591e+07	0	0	0	20	20.2.99	stress	stress.abiotic.unspecified
C	A	24	B7FGX0	LFASELHEVHK	0.26964	0	5.85626e+06	0	1.06095e+07	0	20	20.2.99	stress	stress.abiotic.unspecified	0.019196	-442063	1.75583	0.0472068	0.18181	*
C	A	48	B7FGX0	LFASELHEVHK	0.649934	0	1.46181e+07	0	7.62809e+07	0	20	20.2.99	stress	stress.abiotic.unspecified	-0.0623397	-3.3977e+06	1.39654	0.0193095	0.143764	*
C	A	72	B7FGX0	LFASELHEVHK	0.633926	0	2.13652e+07	0	4.13799e+07	0	20	20.2.99	stress	stress.abiotic.unspecified	-0.0192317	-12800.5	1.46596	0.000195469	0.135966	*
C	A	96	B7FGX0	LFASELHEVHK	0.698452	0	1.17748e+07	0	2.47261e+07	0	20	20.2.99	stress	stress.abiotic.unspecified	0.0187033	1.46785e+06	1.3439	0.000862357	0.135966	*
C	B	0	B7FGX0	LFASELHEVHK	0	0	1.9443e+06	0	0	0	20	20.2.99	stress	stress.abiotic.unspecified
C	B	24	B7FGX0	LFASELHEVHK	0.0321254	0	1.10351e+07	0	1.56004e+06	0	20	20.2.99	stress	stress.abiotic.unspecified	-0.194817	-65001.5	28.3472	0.0472068	0.18181	*
C	B	48	B7FGX0	LFASELHEVHK	0.23765	0	5.75581e+06	0	5.33039e+06	0	20	20.2.99	stress	stress.abiotic.unspecified	0.0199337	-126001	3.61086	0.0193095	0.143764	*
C	B	72	B7FGX0	LFASELHEVHK	0.556188	0	1.3876e+07	0	1.74219e+07	0	20	20.2.99	stress	stress.abiotic.unspecified	-0.0587824	-817145	1.71352	0.000195469	0.135966	*
C	B	96	B7FGX0	LFASELHEVHK	0.581375	0	2.40057e+07	0	2.37607e+07	0	20	20.2.99	stress	stress.abiotic.unspecified	-0.0304174	-794044	1.64803	0.000862357	0.135966	*
C	C	0	B7FGX0	LFASELHEVHK	0	0	1.1787e+07	0	0	0	20	20.2.99	stress	stress.abiotic.unspecified
C	C	24	B7FGX0	LFASELHEVHK	0.137781	0	1.63943e+07	0	1.26174e+07	0	20	20.2.99	stress	stress.abiotic.unspecified	-0.0162869	-525725	3.28449	0.0472068	0.18181	*
C	C	48	B7FGX0	LFASELHEVHK	0.403193	0	5.18659e+06	0	1.56543e+07	0	20	20.2.99	stress	stress.abiotic.unspecified	0.0284848	232865	2.22404	0.0193095	0.143764	*
C	C	72	B7FGX0	LFASELHEVHK	0.557967	0	2.18759e+07	0	3.12461e+07	0	20	20.2.99	stress	stress.abiotic.unspecified	-0.134074	-2.7485e+06	1.66044	0.000195469	0.135966	*
C	C	96	B7FGX0	LFASELHEVHK	0.640737	0	3.14916e+07	0	4.42895e+07	0	20	20.2.99	stress	stress.abiotic.unspecified	-0.0183148	-1.11574e+06	1.47389	0.000862357	0.135966	*
D	A	0	B7FGX0	LFASELHEVHK	0	0	2.70969e+07	0	0	0	20	20.2.99	stress	stress.abiotic.unspecified
D	A	24	B7FGX0	LFASELHEVHK	0.473443	0	1.03569e+07	0	7.78397e+07	0	20	20.2.99	stress	stress.abiotic.unspecified	0.025741	-3.24332e+06	1.75583	0.0472068	0.18181	*
D	A	48	B7FGX0	LFASELHEVHK	0.907661	0	1.43399e+07	0	1.86357e+08	0	20	20.2.99	stress	stress.abiotic.unspecified	-0.0160241	-5.76887e+06	1.39654	0.0193095	0.143764	*
D	A	72	B7FGX0	LFASELHEVHK	0.929312	0	1.90922e+07	0	1.9149e+08	0	20	20.2.99	stress	stress.abiotic.unspecified	-0.0138084	-2.78716e+06	1.46596	0.000195469	0.135966	*
D	A	96	B7FGX0	LFASELHEVHK	0.938648	0	1.9537e+07	0	1.51388e+08	0	20	20.2.99	stress	stress.abiotic.unspecified	-0.000970769	1.48504e+06	1.3439	0.000862357	0.135966	*
D	B	0	B7FGX0	LFASELHEVHK	0	0	7.76726e+06	0	0	0	20	20.2.99	stress	stress.abiotic.unspecified
D	B	24	B7FGX0	LFASELHEVHK	0.910664	0	7.85896e+06	0	2.2276e+08	0	20	20.2.99	stress	stress.abiotic.unspecified	-0.000491927	-9.28165e+06	28.3472	0.0472068	0.18181	*
D	B	48	B7FGX0	LFASELHEVHK	0.858119	0	7.77873e+06	0	8.97578e+07	0	20	20.2.99	stress	stress.abiotic.unspecified	0.000425382	5.6365e+06	3.61086	0.0193095	0.143764	*
D	B	72	B7FGX0	LFASELHEVHK	0.953041	0	6.59126e+06	0	1.35178e+08	0	20	20.2.99	stress	stress.abiotic.unspecified	0.00636067	-1.32161e+06	1.71352	0.000195469	0.135966	*
D	B	96	B7FGX0	LFASELHEVHK	0.958124	0	1.16325e+07	0	1.74436e+08	0	20	20.2.99	stress	stress.abiotic.unspecified	-0.0318685	-5.94364e+06	1.64803	0.000862357	0.135966	*
D	C	0	B7FGX0	LFASELHEVHK	0	0	1.81372e+07	0	0	0	20	20.2.99	stress	stress.abiotic.unspecified
D	C	24	B7FGX0	LFASELHEVHK	0.452541	0	5.48776e+06	0	1.1359e+07	0	20	20.2.99	stress	stress.abiotic.unspecified	0.0290596	-473293	3.28449	0.0472068	0.18181	*
D	C	48	B7FGX0	LFASELHEVHK	0.896719	0	7.45088e+06	0	1.0003e+08	0	20	20.2.99	stress	stress.abiotic.unspecified	-0.0149053	-3.86394e+06	2.22404	0.0193095	0.143764	*
D	C	72	B7FGX0	LFASELHEVHK	0.926471	0	1.46438e+07	0	1.36192e+08	0	20	20.2.99	stress	stress.abiotic.unspecified	-0.0402242	-5.53037e+06	1.66044	0.000195469	0.135966	*
D	C	96	B7FGX0	LFASELHEVHK	0.944373	0	1.53353e+07	0	1.15564e+08	0	20	20.2.99	stress	stress.abiotic.unspecified	-0.0019674	591529	1.47389	0.000862357	0.135966	*
C	A	0	B7FH09	FGPALVSGPVFFVFEK, VSTFIVTEEKVEEAPATTETK, VSTFIVTEEKVEEAPATTETKTEDETSGVK	0	0	2.12574e+08	2.2366e+08	0	0	30	30.4	signalling	signalling.phosphinositides
C	A	24	B7FH09	FGPALVSGPVFFVFEK, VSTFIVTEEKVEEAPATTETK, VSTFIVTEEKVEEAPATTETKTEDETSGVK	0.0865258	0.049475	1.44535e+08	1.62333e+08	6.44151e+07	6.84233e+07	30	30.4	signalling	signalling.phosphinositides	0.0133362	-2.68396e+06	1.40399	0.478029	0.638139
C	A	48	B7FH09	FGPALVSGPVFFVFEK, VSTFIVTEEKVEEAPATTETK, VSTFIVTEEKVEEAPATTETKTEDETSGVK	0.1104	0.0749052	2.00553e+08	2.22759e+08	9.24481e+07	1.21226e+08	30	30.4	signalling	signalling.phosphinositides	-0.016149	-2.20828e+06	1.32282	0.289442	0.46545
C	A	72	B7FH09	FGPALVSGPVFFVFEK, VSTFIVTEEKVEEAPATTETK, VSTFIVTEEKVEEAPATTETKTEDETSGVK	0.31791	0.129107	1.595e+08	1.91445e+08	1.05365e+08	1.31457e+08	30	30.4	signalling	signalling.phosphinositides	0.00852915	250311	0.803131	0.101256	0.25352
C	A	96	B7FH09	FGPALVSGPVFFVFEK, VSTFIVTEEKVEEAPATTETK, VSTFIVTEEKVEEAPATTETKTEDETSGVK	0.34217	0.0226187	2.39712e+08	3.31584e+08	1.25412e+08	1.72533e+08	30	30.4	signalling	signalling.phosphinositides	-0.020954	-3.0431e+06	1.05739	0.349655	0.523565
C	B	0	B7FH09	FGPALVSGPVFFVFEK, VSTFIVTEEKVEEAPATTETK, VSTFIVTEEKVEEAPATTETKTEDETSGVK	0	0	9.50861e+07	1.09483e+08	0	0	30	30.4	signalling	signalling.phosphinositides
C	B	24	B7FH09	FGPALVSGPVFFVFEK, VSTFIVTEEKVEEAPATTETK, VSTFIVTEEKVEEAPATTETKTEDETSGVK	0.11968	0.0220614	1.87354e+08	2.06945e+08	1.42837e+08	1.42014e+08	30	30.4	signalling	signalling.phosphinositides	-0.0404318	-5.95154e+06	0.78967	0.478029	0.638139
C	B	48	B7FH09	FGPALVSGPVFFVFEK, VSTFIVTEEKVEEAPATTETK, VSTFIVTEEKVEEAPATTETKTEDETSGVK	0.18493	0.0444174	1.27488e+08	1.43215e+08	9.70526e+07	9.28857e+07	30	30.4	signalling	signalling.phosphinositides	0.013314	3.80941e+06	1.05892	0.289442	0.46545
C	B	72	B7FH09	FGPALVSGPVFFVFEK, VSTFIVTEEKVEEAPATTETK, VSTFIVTEEKVEEAPATTETKTEDETSGVK	0.302537	0.0539531	1.65312e+08	148140451	8.72551e+07	8.58152e+07	30	30.4	signalling	signalling.phosphinositides	-0.012362	-791535	0.6266	0.101256	0.25352
C	B	96	B7FH09	FGPALVSGPVFFVFEK, VSTFIVTEEKVEEAPATTETK, VSTFIVTEEKVEEAPATTETKTEDETSGVK	0.31125	0.0825061	1.19838e+08	1.26289e+08	6.0406e+07	7.02336e+07	30	30.4	signalling	signalling.phosphinositides	0.0114616	2.1188e+06	1.11769	0.349655	0.523565
C	C	0	B7FH09	FGPALVSGPVFFVFEK, VSTFIVTEEKVEEAPATTETK, VSTFIVTEEKVEEAPATTETKTEDETSGVK	0	0	1.40501e+08	1.46533e+08	0	0	30	30.4	signalling	signalling.phosphinositides
C	C	24	B7FH09	FGPALVSGPVFFVFEK, VSTFIVTEEKVEEAPATTETK, VSTFIVTEEKVEEAPATTETKTEDETSGVK	0.115269	0.0478799	8.44775e+07	9.665e+07	4.61041e+07	4.8573e+07	30	30.4	signalling	signalling.phosphinositides	0.0166142	-1.92101e+06	1.30695	0.478029	0.638139
C	C	48	B7FH09	FGPALVSGPVFFVFEK, VSTFIVTEEKVEEAPATTETK, VSTFIVTEEKVEEAPATTETKTEDETSGVK	0.119242	0.0843175	4.23713e+08	5.93887e+08	2.05526e+08	2.89394e+08	30	30.4	signalling	signalling.phosphinositides	-0.167321	-1.43567e+07	1.45599	0.289442	0.46545
C	C	72	B7FH09	FGPALVSGPVFFVFEK, VSTFIVTEEKVEEAPATTETK, VSTFIVTEEKVEEAPATTETKTEDETSGVK	0.280555	0.00321124	1.75911e+08	1.70415e+08	8.71302e+07	8.39635e+07	30	30.4	signalling	signalling.phosphinositides	0.0243681	9.94143e+06	0.984609	0.101256	0.25352
C	C	96	B7FH09	FGPALVSGPVFFVFEK, VSTFIVTEEKVEEAPATTETK, VSTFIVTEEKVEEAPATTETKTEDETSGVK	0.377319	0.0218931	2.02822e+08	2.32706e+08	1.02068e+08	1.15106e+08	30	30.4	signalling	signalling.phosphinositides	-0.00637422	-1.17778e+06	1.05469	0.349655	0.523565
D	A	0	B7FH09	FGPALVSGPVFFVFEK, VSTFIVTEEKVEEAPATTETK, VSTFIVTEEKVEEAPATTETKTEDETSGVK	0	0	1.7975e+08	1.80993e+08	0	0	30	30.4	signalling	signalling.phosphinositides
D	A	24	B7FH09	FGPALVSGPVFFVFEK, VSTFIVTEEKVEEAPATTETK, VSTFIVTEEKVEEAPATTETKTEDETSGVK	0.121482	0.0866249	2.47428e+08	2.66128e+08	6.74997e+07	4.08533e+07	30	30.4	signalling	signalling.phosphinositides	-0.0156879	-2.81249e+06	1.40399	0.478029	0.638139
D	A	48	B7FH09	FGPALVSGPVFFVFEK, VSTFIVTEEKVEEAPATTETK, VSTFIVTEEKVEEAPATTETKTEDETSGVK	0.146039	0.0979655	2.47861e+08	3.16363e+08	5.99072e+07	8.01777e+07	30	30.4	signalling	signalling.phosphinositides	-7.28285e-05	311439	1.32282	0.289442	0.46545
D	A	72	B7FH09	FGPALVSGPVFFVFEK, VSTFIVTEEKVEEAPATTETK, VSTFIVTEEKVEEAPATTETKTEDETSGVK	0.255324	0.0540918	2.22376e+08	2.44521e+08	7.69484e+07	9.41505e+07	30	30.4	signalling	signalling.phosphinositides	0.00428413	-453400	0.803131	0.101256	0.25352
D	A	96	B7FH09	FGPALVSGPVFFVFEK, VSTFIVTEEKVEEAPATTETK, VSTFIVTEEKVEEAPATTETKTEDETSGVK	0.361808	0.0663729	2.16182e+08	2.67375e+08	8.61903e+07	1.12356e+08	30	30.4	signalling	signalling.phosphinositides	0.00116055	-295777	1.05739	0.349655	0.523565
D	B	0	B7FH09	FGPALVSGPVFFVFEK, VSTFIVTEEKVEEAPATTETK, VSTFIVTEEKVEEAPATTETKTEDETSGVK	0	0	1.30824e+08	1.48241e+08	0	0	30	30.4	signalling	signalling.phosphinositides
D	B	24	B7FH09	FGPALVSGPVFFVFEK, VSTFIVTEEKVEEAPATTETK, VSTFIVTEEKVEEAPATTETKTEDETSGVK	0.0945074	0.0592231	1.64794e+08	2.05042e+08	4.15561e+07	5.47006e+07	30	30.4	signalling	signalling.phosphinositides	-0.0108191	-1.7315e+06	0.78967	0.478029	0.638139
D	B	48	B7FH09	FGPALVSGPVFFVFEK, VSTFIVTEEKVEEAPATTETK, VSTFIVTEEKVEEAPATTETKTEDETSGVK	0.195825	0.0480731	1.32305e+08	1.45486e+08	6.66925e+07	7.73883e+07	30	30.4	signalling	signalling.phosphinositides	0.00821463	-705985	1.05892	0.289442	0.46545
D	B	72	B7FH09	FGPALVSGPVFFVFEK, VSTFIVTEEKVEEAPATTETK, VSTFIVTEEKVEEAPATTETKTEDETSGVK	0.18957	0.0389382	2.81837e+08	3.11206e+08	8.64291e+07	1.05337e+08	30	30.4	signalling	signalling.phosphinositides	-0.0470923	-3.96306e+06	0.6266	0.101256	0.25352
D	B	96	B7FH09	FGPALVSGPVFFVFEK, VSTFIVTEEKVEEAPATTETK, VSTFIVTEEKVEEAPATTETKTEDETSGVK	0.347882	0.0169843	2.156e+08	2.05151e+08	7.89106e+07	7.91475e+07	30	30.4	signalling	signalling.phosphinositides	0.00979245	1.15962e+06	1.11769	0.349655	0.523565
D	C	0	B7FH09	FGPALVSGPVFFVFEK, VSTFIVTEEKVEEAPATTETK, VSTFIVTEEKVEEAPATTETKTEDETSGVK	0	0	8.36558e+07	9.35162e+07	0	0	30	30.4	signalling	signalling.phosphinositides
D	C	24	B7FH09	FGPALVSGPVFFVFEK, VSTFIVTEEKVEEAPATTETK, VSTFIVTEEKVEEAPATTETKTEDETSGVK	0.15065	0.112993	2.44268e+08	2.64068e+08	8.2779e+07	5.61821e+07	30	30.4	signalling	signalling.phosphinositides	-0.0799966	-3.44913e+06	1.30695	0.478029	0.638139
D	C	48	B7FH09	FGPALVSGPVFFVFEK, VSTFIVTEEKVEEAPATTETK, VSTFIVTEEKVEEAPATTETKTEDETSGVK	0.173615	0.110664	1.73666e+08	2.17547e+08	4.55973e+07	5.89479e+07	30	30.4	signalling	signalling.phosphinositides	0.0120432	2.54616e+06	1.45599	0.289442	0.46545
D	C	72	B7FH09	FGPALVSGPVFFVFEK, VSTFIVTEEKVEEAPATTETK, VSTFIVTEEKVEEAPATTETKTEDETSGVK	0.276237	0.125394	1.69189e+08	1.6603e+08	5.21487e+07	5.88702e+07	30	30.4	signalling	signalling.phosphinositides	0.00107415	-223997	0.984609	0.101256	0.25352
D	C	96	B7FH09	FGPALVSGPVFFVFEK, VSTFIVTEEKVEEAPATTETK, VSTFIVTEEKVEEAPATTETKTEDETSGVK	0.397955	0.145465	1.5807e+08	196391624	5.51979e+07	7.13928e+07	30	30.4	signalling	signalling.phosphinositides	0.00273821	15743.8	1.05469	0.349655	0.523565
C	A	0	B7FH28	TVDAGLLK	0	0	1.13709e+07	0	0	0	29	29.2.1.2.2.6	protein	protein.synthesis.ribosomal protein.eukaryotic.60S subunit.L6
C	A	24	B7FH28	TVDAGLLK	0.0164434	0	3.57476e+07	0	4.18058e+06	0	29	29.2.1.2.2.6	protein	protein.synthesis.ribosomal protein.eukaryotic.60S subunit.L6	-0.0893244	-174191	4.5143	0.134667	0.299456
C	A	48	B7FH28	TVDAGLLK	0.194968	0	2.30543e+07	0	1.16445e+07	0	29	29.2.1.2.2.6	protein	protein.synthesis.ribosomal protein.eukaryotic.60S subunit.L6	0.0147951	-249144	1.89007	0.0152774	0.137956	*
C	A	72	B7FH28	TVDAGLLK	0.386813	0	1.63963e+07	0	1.15841e+07	0	29	29.2.1.2.2.6	protein	protein.synthesis.ribosomal protein.eukaryotic.60S subunit.L6	0.0120331	142635	1.21155	0.634759	0.75693
C	A	96	B7FH28	TVDAGLLK	0.469651	0	2.25023e+07	0	1.79462e+07	0	29	29.2.1.2.2.6	protein	protein.synthesis.ribosomal protein.eukaryotic.60S subunit.L6	-0.0155166	-444833	1.2683	0.812125	0.8781
C	B	0	B7FH28	TVDAGLLK	0	0	3.60696e+06	0	0	0	29	29.2.1.2.2.6	protein	protein.synthesis.ribosomal protein.eukaryotic.60S subunit.L6
C	B	24	B7FH28	TVDAGLLK	0.0884477	0	2.04841e+07	0	8.68504e+06	0	29	29.2.1.2.2.6	protein	protein.synthesis.ribosomal protein.eukaryotic.60S subunit.L6	-0.19496	-361877	2.63809	0.134667	0.299456
C	B	48	B7FH28	TVDAGLLK	0.100919	0	1.83239e+07	0	5.70353e+06	0	29	29.2.1.2.2.6	protein	protein.synthesis.ribosomal protein.eukaryotic.60S subunit.L6	0.00439418	162393	3.1398	0.0152774	0.137956	*
C	B	72	B7FH28	TVDAGLLK	0.446856	0	1.24743e+07	0	9.15648e+06	0	29	29.2.1.2.2.6	protein	protein.synthesis.ribosomal protein.eukaryotic.60S subunit.L6	0.0133014	-68008.2	0.736035	0.634759	0.75693
C	B	96	B7FH28	TVDAGLLK	0.515741	0	1.02803e+07	0	8.91795e+06	0	29	29.2.1.2.2.6	protein	protein.synthesis.ribosomal protein.eukaryotic.60S subunit.L6	0.00732822	77039.3	0.681435	0.812125	0.8781
C	C	0	B7FH28	TVDAGLLK	0	0	4.6298e+06	0	0	0	29	29.2.1.2.2.6	protein	protein.synthesis.ribosomal protein.eukaryotic.60S subunit.L6
C	C	24	B7FH28	TVDAGLLK	0.0700138	0	2.63468e+07	0	1.36697e+07	0	29	29.2.1.2.2.6	protein	protein.synthesis.ribosomal protein.eukaryotic.60S subunit.L6	-0.195446	-569572	2.17439	0.134667	0.299456
C	C	48	B7FH28	TVDAGLLK	0.233333	0	1.37682e+07	0	7.94091e+06	0	29	29.2.1.2.2.6	protein	protein.synthesis.ribosomal protein.eukaryotic.60S subunit.L6	0.0198926	510628	1.56245	0.0152774	0.137956	*
C	C	72	B7FH28	TVDAGLLK	0.401172	0	1.69398e+07	0	1.26369e+07	0	29	29.2.1.2.2.6	protein	protein.synthesis.ribosomal protein.eukaryotic.60S subunit.L6	-0.00959815	-271886	1.33321	0.634759	0.75693
C	C	96	B7FH28	TVDAGLLK	0.506843	0	1.93119e+07	0	1.34868e+07	0	29	29.2.1.2.2.6	protein	protein.synthesis.ribosomal protein.eukaryotic.60S subunit.L6	-0.00583472	-109144	1.20335	0.812125	0.8781
D	A	0	B7FH28	TVDAGLLK	0	0	9.39198e+06	0	0	0	29	29.2.1.2.2.6	protein	protein.synthesis.ribosomal protein.eukaryotic.60S subunit.L6
D	A	24	B7FH28	TVDAGLLK	0.0742305	0	1.4631e+07	0	5.01239e+06	0	29	29.2.1.2.2.6	protein	protein.synthesis.ribosomal protein.eukaryotic.60S subunit.L6	-0.0232424	-208849	4.5143	0.134667	0.299456
D	A	48	B7FH28	TVDAGLLK	0.368503	0	1.58791e+07	0	1.26959e+07	0	29	29.2.1.2.2.6	protein	protein.synthesis.ribosomal protein.eukaryotic.60S subunit.L6	-0.00355438	-337961	1.89007	0.0152774	0.137956	*
D	A	72	B7FH28	TVDAGLLK	0.468644	0	2.87726e+07	0	1.97344e+07	0	29	29.2.1.2.2.6	protein	protein.synthesis.ribosomal protein.eukaryotic.60S subunit.L6	-0.0338325	-722805	1.21155	0.634759	0.75693
D	A	96	B7FH28	TVDAGLLK	0.595659	0	1.15536e+07	0	8.67205e+06	0	29	29.2.1.2.2.6	protein	protein.synthesis.ribosomal protein.eukaryotic.60S subunit.L6	0.0249355	953018	1.2683	0.812125	0.8781
D	B	0	B7FH28	TVDAGLLK	0	0	6.05772e+06	0	0	0	29	29.2.1.2.2.6	protein	protein.synthesis.ribosomal protein.eukaryotic.60S subunit.L6
D	B	24	B7FH28	TVDAGLLK	0.233333	0	3.76301e+07	0	3.18452e+07	0	29	29.2.1.2.2.6	protein	protein.synthesis.ribosomal protein.eukaryotic.60S subunit.L6	-0.217164	-1.32688e+06	2.63809	0.134667	0.299456
D	B	48	B7FH28	TVDAGLLK	0.316867	0	1.46512e+07	0	1.29654e+07	0	29	29.2.1.2.2.6	protein	protein.synthesis.ribosomal protein.eukaryotic.60S subunit.L6	0.0254439	1.59693e+06	3.1398	0.0152774	0.137956	*
D	B	72	B7FH28	TVDAGLLK	0.328902	0	3.23653e+06	0	1.60291e+06	0	29	29.2.1.2.2.6	protein	protein.synthesis.ribosomal protein.eukaryotic.60S subunit.L6	0.0324623	894320	0.736035	0.634759	0.75693
D	B	96	B7FH28	TVDAGLLK	0.351444	0	8.61851e+06	0	3.06085e+06	0	29	29.2.1.2.2.6	protein	protein.synthesis.ribosomal protein.eukaryotic.60S subunit.L6	-0.0692869	-171808	0.681435	0.812125	0.8781
D	C	0	B7FH28	TVDAGLLK	0	0	7.35331e+06	0	0	0	29	29.2.1.2.2.6	protein	protein.synthesis.ribosomal protein.eukaryotic.60S subunit.L6
D	C	24	B7FH28	TVDAGLLK	0.152237	0	8.27335e+06	0	5.84605e+06	0	29	29.2.1.2.2.6	protein	protein.synthesis.ribosomal protein.eukaryotic.60S subunit.L6	-0.00521328	-243585	2.17439	0.134667	0.299456
D	C	48	B7FH28	TVDAGLLK	0.36457	0	2.16333e+07	0	1.89846e+07	0	29	29.2.1.2.2.6	protein	protein.synthesis.ribosomal protein.eukaryotic.60S subunit.L6	-0.0672839	-940784	1.56245	0.0152774	0.137956	*
D	C	72	B7FH28	TVDAGLLK	0.534847	0	2.42193e+07	0	1.9704e+07	0	29	29.2.1.2.2.6	protein	protein.synthesis.ribosomal protein.eukaryotic.60S subunit.L6	-0.00498079	-124536	1.33321	0.634759	0.75693
D	C	96	B7FH28	TVDAGLLK	0.60991	0	1.40243e+07	0	9.89064e+06	0	29	29.2.1.2.2.6	protein	protein.synthesis.ribosomal protein.eukaryotic.60S subunit.L6	0.0175394	754489	1.20335	0.812125	0.8781
C	A	0	B7FH57	VEHVMPSR	0	0	2.83975e+06	0	0	0	29	29.2.1.2.2.21	protein	protein.synthesis.ribosomal protein.eukaryotic.60S subunit.L21
C	A	24	B7FH57	VEHVMPSR	0.0938669	0	6.10145e+07	0	3.20275e+07	0	29	29.2.1.2.2.21	protein	protein.synthesis.ribosomal protein.eukaryotic.60S subunit.L21	-0.853578	-1.33448e+06	2.73622	0.0227494	0.149056	*
C	A	48	B7FH57	VEHVMPSR	0.387344	0	1.66108e+07	0	2.22369e+07	0	29	29.2.1.2.2.21	protein	protein.synthesis.ribosomal protein.eukaryotic.60S subunit.L21	0.0303232	1.37912e+06	1.37387	0.0244913	0.151192	*
C	A	72	B7FH57	VEHVMPSR	0.466622	0	2.52961e+07	0	2.58363e+07	0	29	29.2.1.2.2.21	protein	protein.synthesis.ribosomal protein.eukaryotic.60S subunit.L21	-0.0217864	-634435	1.46616	0.0582151	0.193297
C	A	96	B7FH57	VEHVMPSR	0.518657	0	2.0667e+07	0	1.99557e+07	0	29	29.2.1.2.2.21	protein	protein.synthesis.ribosomal protein.eukaryotic.60S subunit.L21	0.00762481	442020	1.35634	0.0678807	0.207246
C	B	0	B7FH57	VEHVMPSR	0	0	9.23117e+06	0	0	0	29	29.2.1.2.2.21	protein	protein.synthesis.ribosomal protein.eukaryotic.60S subunit.L21
C	B	24	B7FH57	VEHVMPSR	0.21583	0	3.77668e+06	0	5.16759e+06	0	29	29.2.1.2.2.21	protein	protein.synthesis.ribosomal protein.eukaryotic.60S subunit.L21	0.0246199	-215316	1.51896	0.0227494	0.149056	*
C	B	48	B7FH57	VEHVMPSR	0.274671	0	8.81979e+06	0	8.56263e+06	0	29	29.2.1.2.2.21	protein	protein.synthesis.ribosomal protein.eukaryotic.60S subunit.L21	-0.0556386	-428977	1.62788	0.0244913	0.151192	*
C	B	72	B7FH57	VEHVMPSR	0.586275	0	7.77034e+06	0	1.08065e+07	0	29	29.2.1.2.2.21	protein	protein.synthesis.ribosomal protein.eukaryotic.60S subunit.L21	0.00495784	-51043.9	0.985135	0.0582151	0.193297
C	B	96	B7FH57	VEHVMPSR	0.622155	0	1.64783e+07	0	1.96353e+07	0	29	29.2.1.2.2.21	protein	protein.synthesis.ribosomal protein.eukaryotic.60S subunit.L21	-0.0466947	-872473	1.00117	0.0678807	0.207246
C	C	0	B7FH57	VEHVMPSR	0	0	8.12868e+06	0	0	0	29	29.2.1.2.2.21	protein	protein.synthesis.ribosomal protein.eukaryotic.60S subunit.L21
C	C	24	B7FH57	VEHVMPSR	0.137177	0	3.80371e+07	0	3.46048e+07	0	29	29.2.1.2.2.21	protein	protein.synthesis.ribosomal protein.eukaryotic.60S subunit.L21	-0.153307	-1.44187e+06	2.28141	0.0227494	0.149056	*
C	C	48	B7FH57	VEHVMPSR	0.201807	0	2.19619e+06	0	1.25156e+06	0	29	29.2.1.2.2.21	protein	protein.synthesis.ribosomal protein.eukaryotic.60S subunit.L21	0.0392609	2.74833e+06	2.56893	0.0244913	0.151192	*
C	C	72	B7FH57	VEHVMPSR	0.471587	0	1.64326e+07	0	1.87501e+07	0	29	29.2.1.2.2.21	protein	protein.synthesis.ribosomal protein.eukaryotic.60S subunit.L21	-0.270096	-1.06715e+06	1.41174	0.0582151	0.193297
C	C	96	B7FH57	VEHVMPSR	0.583925	0	8.6694e+06	0	9.54241e+06	0	29	29.2.1.2.2.21	protein	protein.synthesis.ribosomal protein.eukaryotic.60S subunit.L21	0.0196844	752739	1.26385	0.0678807	0.207246
D	A	0	B7FH57	VEHVMPSR	0	0	5.24455e+06	0	0	0	29	29.2.1.2.2.21	protein	protein.synthesis.ribosomal protein.eukaryotic.60S subunit.L21
D	A	24	B7FH57	VEHVMPSR	0.25684	0	6.8284e+06	0	1.08295e+07	0	29	29.2.1.2.2.21	protein	protein.synthesis.ribosomal protein.eukaryotic.60S subunit.L21	-0.0125833	-451227	2.73622	0.0227494	0.149056	*
D	A	48	B7FH57	VEHVMPSR	0.532163	0	2.79131e+07	0	3.98258e+07	0	29	29.2.1.2.2.21	protein	protein.synthesis.ribosomal protein.eukaryotic.60S subunit.L21	-0.128658	-2.60148e+06	1.37387	0.0244913	0.151192	*
D	A	72	B7FH57	VEHVMPSR	0.684142	0	1.83219e+07	0	2.94152e+07	0	29	29.2.1.2.2.21	protein	protein.synthesis.ribosomal protein.eukaryotic.60S subunit.L21	0.0143171	1.00397e+06	1.46616	0.0582151	0.193297
D	A	96	B7FH57	VEHVMPSR	0.703477	0	1.57212e+07	0	1.89882e+07	0	29	29.2.1.2.2.21	protein	protein.synthesis.ribosomal protein.eukaryotic.60S subunit.L21	0.00591436	608433	1.35634	0.0678807	0.207246
D	B	0	B7FH57	VEHVMPSR	0	0	7.0538e+06	0	0	0	29	29.2.1.2.2.21	protein	protein.synthesis.ribosomal protein.eukaryotic.60S subunit.L21
D	B	24	B7FH57	VEHVMPSR	0.327837	0	1.00097e+07	0	1.35752e+07	0	29	29.2.1.2.2.21	protein	protein.synthesis.ribosomal protein.eukaryotic.60S subunit.L21	-0.0174606	-565632	1.51896	0.0227494	0.149056	*
D	B	48	B7FH57	VEHVMPSR	0.447133	0	2.02338e+07	0	3.12201e+07	0	29	29.2.1.2.2.21	protein	protein.synthesis.ribosomal protein.eukaryotic.60S subunit.L21	-0.0425589	-1.31295e+06	1.62788	0.0244913	0.151192	*
D	B	72	B7FH57	VEHVMPSR	0.57756	0	1.14391e+07	0	1.58042e+07	0	29	29.2.1.2.2.21	protein	protein.synthesis.ribosomal protein.eukaryotic.60S subunit.L21	0.0181107	1.20775e+06	0.985135	0.0582151	0.193297
D	B	96	B7FH57	VEHVMPSR	0.622884	0	1.46018e+07	0	1.58067e+07	0	29	29.2.1.2.2.21	protein	protein.synthesis.ribosomal protein.eukaryotic.60S subunit.L21	-0.0115203	-182174	1.00117	0.0678807	0.207246
D	C	0	B7FH57	VEHVMPSR	0	0	5.12189e+06	0	0	0	29	29.2.1.2.2.21	protein	protein.synthesis.ribosomal protein.eukaryotic.60S subunit.L21
D	C	24	B7FH57	VEHVMPSR	0.312958	0	8.42963e+06	0	1.55699e+07	0	29	29.2.1.2.2.21	protein	protein.synthesis.ribosomal protein.eukaryotic.60S subunit.L21	-0.0269086	-648744	2.28141	0.0227494	0.149056	*
D	C	48	B7FH57	VEHVMPSR	0.518427	0	3.25929e+07	0	4.87057e+07	0	29	29.2.1.2.2.21	protein	protein.synthesis.ribosomal protein.eukaryotic.60S subunit.L21	-0.119436	-3.24027e+06	2.56893	0.0244913	0.151192	*
D	C	72	B7FH57	VEHVMPSR	0.665757	0	9.31312e+06	0	1.38685e+07	0	29	29.2.1.2.2.21	protein	protein.synthesis.ribosomal protein.eukaryotic.60S subunit.L21	0.0297608	2.90107e+06	1.41174	0.0582151	0.193297
D	C	96	B7FH57	VEHVMPSR	0.737991	0	7.80404e+06	0	9.30012e+06	0	29	29.2.1.2.2.21	protein	protein.synthesis.ribosomal protein.eukaryotic.60S subunit.L21	0.00675158	283983	1.26385	0.0678807	0.207246
C	A	0	B7FH69	IFFIGWSPDTAR	0	0	1.01704e+07	0	0	0	31	31.1	cell	cell.organisation
C	A	24	B7FH69	IFFIGWSPDTAR	0.173291	0	8.63429e+06	0	1.05897e+07	0	31	31.1	cell	cell.organisation	0.00629332	-441238	1.45098	0.646131	0.76029
C	A	48	B7FH69	IFFIGWSPDTAR	0.415217	0	1.99432e+07	0	2.9147e+07	0	31	31.1	cell	cell.organisation	-0.0545736	-1.35114e+06	1.12898	0.0703927	0.210808
C	A	72	B7FH69	IFFIGWSPDTAR	0.647497	0	2.00878e+07	0	3.96034e+07	0	31	31.1	cell	cell.organisation	-0.000302131	-444488	0.899362	0.679187	0.782622
C	A	96	B7FH69	IFFIGWSPDTAR	0.668617	0	2.71141e+07	0	4.95041e+07	0	31	31.1	cell	cell.organisation	-0.0145742	-989718	1.18476	0.145889	0.312619
C	B	0	B7FH69	IFFIGWSPDTAR	0	0	4.55346e+06	0	0	0	31	31.1	cell	cell.organisation
C	B	24	B7FH69	IFFIGWSPDTAR	0.31135	0	1.77573e+07	0	3.98822e+07	0	31	31.1	cell	cell.organisation	-0.120823	-1.66176e+06	0.585178	0.646131	0.76029
C	B	48	B7FH69	IFFIGWSPDTAR	0.419345	0	1.08289e+07	0	2.21845e+07	0	31	31.1	cell	cell.organisation	0.0162571	1.38577e+06	1.09485	0.0703927	0.210808
C	B	72	B7FH69	IFFIGWSPDTAR	0.72054	0	1.69439e+07	0	4.48703e+07	0	31	31.1	cell	cell.organisation	-0.0235286	-1.46722e+06	1.00749	0.679187	0.782622
C	B	96	B7FH69	IFFIGWSPDTAR	0.78464	0	8.93156e+06	0	2.13047e+07	0	31	31.1	cell	cell.organisation	0.0197031	1.86599e+06	0.970696	0.145889	0.312619
C	C	0	B7FH69	IFFIGWSPDTAR	0	0	2.9068e+07	0	0	0	31	31.1	cell	cell.organisation
C	C	24	B7FH69	IFFIGWSPDTAR	0.164216	0	2.97344e+07	0	3.21122e+07	0	31	31.1	cell	cell.organisation	-0.000955216	-1.33801e+06	1.84576	0.646131	0.76029
C	C	48	B7FH69	IFFIGWSPDTAR	0.304951	0	1.6574e+07	0	1.55627e+07	0	31	31.1	cell	cell.organisation	0.0184416	1.28176e+06	1.70198	0.0703927	0.210808
C	C	72	B7FH69	IFFIGWSPDTAR	0.581829	0	2.83986e+07	0	4.77967e+07	0	31	31.1	cell	cell.organisation	-0.0297269	-1.80571e+06	1.24567	0.679187	0.782622
C	C	96	B7FH69	IFFIGWSPDTAR	0.720327	0	2.08956e+07	0	4.34196e+07	0	31	31.1	cell	cell.organisation	0.0110085	708549	1.15514	0.145889	0.312619
D	A	0	B7FH69	IFFIGWSPDTAR	0	0	5.28415e+07	0	0	0	31	31.1	cell	cell.organisation
D	A	24	B7FH69	IFFIGWSPDTAR	0.251442	0	7.04744e+06	0	1.00123e+07	0	31	31.1	cell	cell.organisation	0.0361096	-417180	1.45098	0.646131	0.76029
D	A	48	B7FH69	IFFIGWSPDTAR	0.468772	0	1.4182e+07	0	1.89382e+07	0	31	31.1	cell	cell.organisation	-0.0421816	-794248	1.12898	0.0703927	0.210808
D	A	72	B7FH69	IFFIGWSPDTAR	0.582335	0	1.37728e+07	0	1.53638e+07	0	31	31.1	cell	cell.organisation	0.00120205	171698	0.899362	0.679187	0.782622
D	A	96	B7FH69	IFFIGWSPDTAR	0.792152	0	2.7185e+07	0	5.21368e+07	0	31	31.1	cell	cell.organisation	-0.0405755	-2.1556e+06	1.18476	0.145889	0.312619
D	B	0	B7FH69	IFFIGWSPDTAR	0	0	1.09757e+07	0	0	0	31	31.1	cell	cell.organisation
D	B	24	B7FH69	IFFIGWSPDTAR	0.182195	0	8.65163e+06	0	5.3595e+06	0	31	31.1	cell	cell.organisation	0.00882266	-223312	0.585178	0.646131	0.76029
D	B	48	B7FH69	IFFIGWSPDTAR	0.459122	0	2.17335e+07	0	3.51966e+07	0	31	31.1	cell	cell.organisation	-0.063003	-1.58088e+06	1.09485	0.0703927	0.210808
D	B	72	B7FH69	IFFIGWSPDTAR	0.72594	0	1.33508e+07	0	3.57365e+07	0	31	31.1	cell	cell.organisation	0.016071	543144	1.00749	0.679187	0.782622
D	B	96	B7FH69	IFFIGWSPDTAR	0.761647	0	1.63065e+07	0	3.41503e+07	0	31	31.1	cell	cell.organisation	-0.00922421	-263547	0.970696	0.145889	0.312619
D	C	0	B7FH69	IFFIGWSPDTAR	0	0	4.18387e+07	0	0	0	31	31.1	cell	cell.organisation
D	C	24	B7FH69	IFFIGWSPDTAR	0.303102	0	1.42247e+07	0	2.10677e+07	0	31	31.1	cell	cell.organisation	0.0275004	-877822	1.84576	0.646131	0.76029
D	C	48	B7FH69	IFFIGWSPDTAR	0.519019	0	1.37127e+07	0	2.13012e+07	0	31	31.1	cell	cell.organisation	0.00149991	21870.8	1.70198	0.0703927	0.210808
D	C	72	B7FH69	IFFIGWSPDTAR	0.724767	0	9.94701e+06	0	1.72104e+07	0	31	31.1	cell	cell.organisation	0.0114421	414183	1.24567	0.679187	0.782622
D	C	96	B7FH69	IFFIGWSPDTAR	0.83208	0	2.16306e+07	0	4.54099e+07	0	31	31.1	cell	cell.organisation	-0.0489408	-2.01727e+06	1.15514	0.145889	0.312619
C	A	0	B7FH91	VAVVPSAAALVIK	0	0	2.08059e+07	0	0	0	29	29.2.1.2.2.12	protein	protein.synthesis.ribosomal protein.eukaryotic.60S subunit.L12
C	A	24	B7FH91	VAVVPSAAALVIK	0.0717132	0	4.92528e+07	0	2.31659e+07	0	29	29.2.1.2.2.12	protein	protein.synthesis.ribosomal protein.eukaryotic.60S subunit.L12	-0.056969	-965245	2.97064	0.0153658	0.137956	*
C	A	48	B7FH91	VAVVPSAAALVIK	0.439967	0	8.65414e+07	0	1.44058e+08	0	29	29.2.1.2.2.12	protein	protein.synthesis.ribosomal protein.eukaryotic.60S subunit.L12	-0.0315453	-5.76795e+06	1.2378	0.052487	0.186596
C	A	72	B7FH91	VAVVPSAAALVIK	0.508863	0	9.86352e+07	0	1.14434e+08	0	29	29.2.1.2.2.12	protein	protein.synthesis.ribosomal protein.eukaryotic.60S subunit.L12	-0.00582275	395544	1.42022	0.0170646	0.138897	*
C	A	96	B7FH91	VAVVPSAAALVIK	0.579083	0	5.92988e+07	0	7.63504e+07	0	29	29.2.1.2.2.12	protein	protein.synthesis.ribosomal protein.eukaryotic.60S subunit.L12	0.016617	3.48834e+06	1.28076	0.0131623	0.135966	*
C	B	0	B7FH91	VAVVPSAAALVIK	0	0	2.10987e+07	0	0	0	29	29.2.1.2.2.12	protein	protein.synthesis.ribosomal protein.eukaryotic.60S subunit.L12
C	B	24	B7FH91	VAVVPSAAALVIK	0.146587	0	3.27983e+07	0	2.70013e+07	0	29	29.2.1.2.2.12	protein	protein.synthesis.ribosomal protein.eukaryotic.60S subunit.L12	-0.0231049	-1.12506e+06	2.36683	0.0153658	0.137956	*
C	B	48	B7FH91	VAVVPSAAALVIK	0.32013	0	3.07998e+07	0	3.95401e+07	0	29	29.2.1.2.2.12	protein	protein.synthesis.ribosomal protein.eukaryotic.60S subunit.L12	0.00253886	-453897	1.39782	0.052487	0.186596
C	B	72	B7FH91	VAVVPSAAALVIK	0.578437	0	4.68091e+07	0	6.28968e+07	0	29	29.2.1.2.2.12	protein	protein.synthesis.ribosomal protein.eukaryotic.60S subunit.L12	-0.0216576	-1.82954e+06	1.0837	0.0170646	0.138897	*
C	B	96	B7FH91	VAVVPSAAALVIK	0.660386	0	5.13458e+07	0	7.30159e+07	0	29	29.2.1.2.2.12	protein	protein.synthesis.ribosomal protein.eukaryotic.60S subunit.L12	-0.0040383	-675628	1.07399	0.0131623	0.135966	*
C	C	0	B7FH91	VAVVPSAAALVIK	0	0	6.03276e+07	0	0	0	29	29.2.1.2.2.12	protein	protein.synthesis.ribosomal protein.eukaryotic.60S subunit.L12
C	C	24	B7FH91	VAVVPSAAALVIK	0.0964257	0	8.45235e+07	0	4.74359e+07	0	29	29.2.1.2.2.12	protein	protein.synthesis.ribosomal protein.eukaryotic.60S subunit.L12	-0.0167115	-1.9765e+06	3.21526	0.0153658	0.137956	*
C	C	48	B7FH91	VAVVPSAAALVIK	0.247928	0	1.11811e+07	0	7.95055e+06	0	29	29.2.1.2.2.12	protein	protein.synthesis.ribosomal protein.eukaryotic.60S subunit.L12	0.0361548	3.36026e+06	2.20964	0.052487	0.186596
C	C	72	B7FH91	VAVVPSAAALVIK	0.521365	0	6.65572e+07	0	8.78832e+07	0	29	29.2.1.2.2.12	protein	protein.synthesis.ribosomal protein.eukaryotic.60S subunit.L12	-0.206361	-4.97121e+06	1.40972	0.0170646	0.138897	*
C	C	96	B7FH91	VAVVPSAAALVIK	0.616773	0	5.13458e+07	0	6.63568e+07	0	29	29.2.1.2.2.12	protein	protein.synthesis.ribosomal protein.eukaryotic.60S subunit.L12	0.00952278	1.73383e+06	1.23318	0.0131623	0.135966	*
D	A	0	B7FH91	VAVVPSAAALVIK	0	0	4.07623e+07	0	0	0	29	29.2.1.2.2.12	protein	protein.synthesis.ribosomal protein.eukaryotic.60S subunit.L12
D	A	24	B7FH91	VAVVPSAAALVIK	0.213034	0	3.45825e+07	0	5.28003e+07	0	29	29.2.1.2.2.12	protein	protein.synthesis.ribosomal protein.eukaryotic.60S subunit.L12	0.00631685	-2.20001e+06	2.97064	0.0153658	0.137956	*
D	A	48	B7FH91	VAVVPSAAALVIK	0.544589	0	3.48275e+07	0	6.6042e+07	0	29	29.2.1.2.2.12	protein	protein.synthesis.ribosomal protein.eukaryotic.60S subunit.L12	-0.000295173	-567323	1.2378	0.052487	0.186596
D	A	72	B7FH91	VAVVPSAAALVIK	0.722698	0	3.9455e+07	0	7.89822e+07	0	29	29.2.1.2.2.12	protein	protein.synthesis.ribosomal protein.eukaryotic.60S subunit.L12	-0.0055362	-904797	1.42022	0.0170646	0.138897	*
D	A	96	B7FH91	VAVVPSAAALVIK	0.741665	0	6.82439e+07	0	9.83561e+07	0	29	29.2.1.2.2.12	protein	protein.synthesis.ribosomal protein.eukaryotic.60S subunit.L12	-0.0304026	-3.20851e+06	1.28076	0.0131623	0.135966	*
D	B	0	B7FH91	VAVVPSAAALVIK	0	0	1.99515e+07	0	0	0	29	29.2.1.2.2.12	protein	protein.synthesis.ribosomal protein.eukaryotic.60S subunit.L12
D	B	24	B7FH91	VAVVPSAAALVIK	0.346947	0	4.66171e+07	0	6.8865e+07	0	29	29.2.1.2.2.12	protein	protein.synthesis.ribosomal protein.eukaryotic.60S subunit.L12	-0.0556885	-2.86937e+06	2.36683	0.0153658	0.137956	*
D	B	48	B7FH91	VAVVPSAAALVIK	0.447486	0	7.29613e+07	0	1.12738e+08	0	29	29.2.1.2.2.12	protein	protein.synthesis.ribosomal protein.eukaryotic.60S subunit.L12	-0.0235466	-3.44957e+06	1.39782	0.052487	0.186596
D	B	72	B7FH91	VAVVPSAAALVIK	0.626851	0	6.41863e+07	0	1.08962e+08	0	29	29.2.1.2.2.12	protein	protein.synthesis.ribosomal protein.eukaryotic.60S subunit.L12	0.00501119	722288	1.0837	0.0170646	0.138897	*
D	B	96	B7FH91	VAVVPSAAALVIK	0.70925	0	2.62751e+07	0	4.20074e+07	0	29	29.2.1.2.2.12	protein	protein.synthesis.ribosomal protein.eukaryotic.60S subunit.L12	0.0246101	5.47132e+06	1.07399	0.0131623	0.135966	*
D	C	0	B7FH91	VAVVPSAAALVIK	0	0	5.92465e+07	0	0	0	29	29.2.1.2.2.12	protein	protein.synthesis.ribosomal protein.eukaryotic.60S subunit.L12
D	C	24	B7FH91	VAVVPSAAALVIK	0.310034	0	5.15326e+07	0	9.80379e+07	0	29	29.2.1.2.2.12	protein	protein.synthesis.ribosomal protein.eukaryotic.60S subunit.L12	0.005425	-4.08491e+06	3.21526	0.0153658	0.137956	*
D	C	48	B7FH91	VAVVPSAAALVIK	0.547831	0	4.23196e+07	0	7.98131e+07	0	29	29.2.1.2.2.12	protein	protein.synthesis.ribosomal protein.eukaryotic.60S subunit.L12	0.00744922	1.48967e+06	2.20964	0.052487	0.186596
D	C	72	B7FH91	VAVVPSAAALVIK	0.734979	0	4.13942e+07	0	8.41739e+07	0	29	29.2.1.2.2.12	protein	protein.synthesis.ribosomal protein.eukaryotic.60S subunit.L12	0.000911118	-108982	1.40972	0.0170646	0.138897	*
D	C	96	B7FH91	VAVVPSAAALVIK	0.760592	0	5.25438e+07	0	7.30051e+07	0	29	29.2.1.2.2.12	protein	protein.synthesis.ribosomal protein.eukaryotic.60S subunit.L12	-0.011223	-479321	1.23318	0.0131623	0.135966	*
C	A	0	B7FHR0	AGHQTSAESWGTGR, NIPGVEITNVER, YAVVSAIAASAIPSLVLAR	0	0	3.27125e+07	1.75301e+07	0	0	29	29.2.1.2.2.141	protein	protein.synthesis.ribosomal protein.eukaryotic.60S subunit.L4/L1
C	A	24	B7FHR0	AGHQTSAESWGTGR, NIPGVEITNVER, YAVVSAIAASAIPSLVLAR	0.162758	0.0444583	5.11082e+07	3.05392e+07	5.03207e+07	2.27454e+07	29	29.2.1.2.2.141	protein	protein.synthesis.ribosomal protein.eukaryotic.60S subunit.L4/L1	-0.0234311	-2.09669e+06	1.83034	0.00604015	0.135966	*
C	A	48	B7FHR0	AGHQTSAESWGTGR, NIPGVEITNVER, YAVVSAIAASAIPSLVLAR	0.433002	0.0690628	3.62846e+07	2.56471e+07	6.68211e+07	4.68716e+07	29	29.2.1.2.2.141	protein	protein.synthesis.ribosomal protein.eukaryotic.60S subunit.L4/L1	0.0120851	-79387.2	1.28443	0.0966242	0.247717
C	A	72	B7FHR0	AGHQTSAESWGTGR, NIPGVEITNVER, YAVVSAIAASAIPSLVLAR	0.527793	0.040846	3.12345e+07	1.5503e+07	3.88718e+07	1.58095e+07	29	29.2.1.2.2.141	protein	protein.synthesis.ribosomal protein.eukaryotic.60S subunit.L4/L1	0.0057992	1.55206e+06	1.23379	0.0629874	0.2011
C	A	96	B7FHR0	AGHQTSAESWGTGR, NIPGVEITNVER, YAVVSAIAASAIPSLVLAR	0.60297	0.0177804	1.64633e+07	7.35916e+06	2.31548e+07	1.01675e+07	29	29.2.1.2.2.141	protein	protein.synthesis.ribosomal protein.eukaryotic.60S subunit.L4/L1	0.0197047	1.42083e+06	1.17065	0.090717	0.241559
C	B	0	B7FHR0	AGHQTSAESWGTGR, NIPGVEITNVER, YAVVSAIAASAIPSLVLAR	0	0	5.06268e+07	3.20765e+07	0	0	29	29.2.1.2.2.141	protein	protein.synthesis.ribosomal protein.eukaryotic.60S subunit.L4/L1
C	B	24	B7FHR0	AGHQTSAESWGTGR, NIPGVEITNVER, YAVVSAIAASAIPSLVLAR	0.117817	0.0920097	9.31796e+06	6.03888e+06	1.05096e+07	1.16812e+07	29	29.2.1.2.2.141	protein	protein.synthesis.ribosomal protein.eukaryotic.60S subunit.L4/L1	0.0339978	-437900	2.52152	0.00604015	0.135966	*
C	B	48	B7FHR0	AGHQTSAESWGTGR, NIPGVEITNVER, YAVVSAIAASAIPSLVLAR	0.345622	0.0611626	1.23604e+07	6.53077e+06	2.13217e+07	1.40689e+07	29	29.2.1.2.2.141	protein	protein.synthesis.ribosomal protein.eukaryotic.60S subunit.L4/L1	-0.0136046	-593482	1.15775	0.0966242	0.247717
C	B	72	B7FHR0	AGHQTSAESWGTGR, NIPGVEITNVER, YAVVSAIAASAIPSLVLAR	0.60317	0.0337486	1.6903e+07	1.04686e+07	2.45361e+07	1.44003e+07	29	29.2.1.2.2.141	protein	protein.synthesis.ribosomal protein.eukaryotic.60S subunit.L4/L1	-0.0153131	-460436	0.988362	0.0629874	0.2011
C	B	96	B7FHR0	AGHQTSAESWGTGR, NIPGVEITNVER, YAVVSAIAASAIPSLVLAR	0.615798	0.0379915	1.37865e+07	6.78419e+06	1.69243e+07	9.98458e+06	29	29.2.1.2.2.141	protein	protein.synthesis.ribosomal protein.eukaryotic.60S subunit.L4/L1	0.00768224	505650	1.04231	0.090717	0.241559
C	C	0	B7FHR0	AGHQTSAESWGTGR, NIPGVEITNVER, YAVVSAIAASAIPSLVLAR	0	0	2.7842e+07	1.78615e+07	0	0	29	29.2.1.2.2.141	protein	protein.synthesis.ribosomal protein.eukaryotic.60S subunit.L4/L1
C	C	24	B7FHR0	AGHQTSAESWGTGR, NIPGVEITNVER, YAVVSAIAASAIPSLVLAR	0.0579226	0.0420503	3.01728e+07	2.24634e+07	1.54713e+07	1.21784e+07	29	29.2.1.2.2.141	protein	protein.synthesis.ribosomal protein.eukaryotic.60S subunit.L4/L1	-0.00348807	-644637	4.5281	0.00604015	0.135966	*
C	C	48	B7FHR0	AGHQTSAESWGTGR, NIPGVEITNVER, YAVVSAIAASAIPSLVLAR	0.346956	0.106862	9.52645e+06	7.19308e+06	1.61811e+07	1.44272e+07	29	29.2.1.2.2.141	protein	protein.synthesis.ribosomal protein.eukaryotic.60S subunit.L4/L1	0.0285113	411530	1.57712	0.0966242	0.247717
C	C	72	B7FHR0	AGHQTSAESWGTGR, NIPGVEITNVER, YAVVSAIAASAIPSLVLAR	0.527049	0.0427324	3.19956e+07	2.41981e+07	4.77842e+07	3.6531e+07	29	29.2.1.2.2.141	protein	protein.synthesis.ribosomal protein.eukaryotic.60S subunit.L4/L1	-0.098275	-2.90699e+06	1.28549	0.0629874	0.2011
C	C	96	B7FHR0	AGHQTSAESWGTGR, NIPGVEITNVER, YAVVSAIAASAIPSLVLAR	0.652527	0.0255229	2.65831e+07	1.70034e+07	3.94798e+07	2.11841e+07	29	29.2.1.2.2.141	protein	protein.synthesis.ribosomal protein.eukaryotic.60S subunit.L4/L1	0.00704851	682822	1.13674	0.090717	0.241559
D	A	0	B7FHR0	AGHQTSAESWGTGR, NIPGVEITNVER, YAVVSAIAASAIPSLVLAR	0	0	1.12183e+07	6.4793e+06	0	0	29	29.2.1.2.2.141	protein	protein.synthesis.ribosomal protein.eukaryotic.60S subunit.L4/L1
D	A	24	B7FHR0	AGHQTSAESWGTGR, NIPGVEITNVER, YAVVSAIAASAIPSLVLAR	0.297901	0.0479534	1.77965e+07	1.24867e+07	2.89139e+07	1.73364e+07	29	29.2.1.2.2.141	protein	protein.synthesis.ribosomal protein.eukaryotic.60S subunit.L4/L1	-0.0244323	-1.20475e+06	1.83034	0.00604015	0.135966	*
D	A	48	B7FHR0	AGHQTSAESWGTGR, NIPGVEITNVER, YAVVSAIAASAIPSLVLAR	0.556163	0.014371	3.86845e+07	2.55497e+07	6.81033e+07	4.38208e+07	29	29.2.1.2.2.141	protein	protein.synthesis.ribosomal protein.eukaryotic.60S subunit.L4/L1	-0.0489049	-3.04692e+06	1.28443	0.0966242	0.247717
D	A	72	B7FHR0	AGHQTSAESWGTGR, NIPGVEITNVER, YAVVSAIAASAIPSLVLAR	0.651186	0.0181963	2.84536e+07	1.83003e+07	4.24124e+07	3.04776e+07	29	29.2.1.2.2.141	protein	protein.synthesis.ribosomal protein.eukaryotic.60S subunit.L4/L1	0.0110196	1.82092e+06	1.23379	0.0629874	0.2011
D	A	96	B7FHR0	AGHQTSAESWGTGR, NIPGVEITNVER, YAVVSAIAASAIPSLVLAR	0.705869	0.0257387	2.64845e+07	1.46059e+07	3.03876e+07	1.32646e+07	29	29.2.1.2.2.141	protein	protein.synthesis.ribosomal protein.eukaryotic.60S subunit.L4/L1	0.00288345	623331	1.17065	0.090717	0.241559
D	B	0	B7FHR0	AGHQTSAESWGTGR, NIPGVEITNVER, YAVVSAIAASAIPSLVLAR	0	0	2.82716e+07	2.24122e+07	0	0	29	29.2.1.2.2.141	protein	protein.synthesis.ribosomal protein.eukaryotic.60S subunit.L4/L1
D	B	24	B7FHR0	AGHQTSAESWGTGR, NIPGVEITNVER, YAVVSAIAASAIPSLVLAR	0.297079	0.0557812	2.49111e+07	1.82185e+07	3.57826e+07	3.42348e+07	29	29.2.1.2.2.141	protein	protein.synthesis.ribosomal protein.eukaryotic.60S subunit.L4/L1	0.00495264	-1.49094e+06	2.52152	0.00604015	0.135966	*
D	B	48	B7FHR0	AGHQTSAESWGTGR, NIPGVEITNVER, YAVVSAIAASAIPSLVLAR	0.400145	0.041344	4.09088e+07	2.25387e+07	5.12811e+07	3.02304e+07	29	29.2.1.2.2.141	protein	protein.synthesis.ribosomal protein.eukaryotic.60S subunit.L4/L1	-0.0267579	-1.60324e+06	1.15775	0.0966242	0.247717
D	B	72	B7FHR0	AGHQTSAESWGTGR, NIPGVEITNVER, YAVVSAIAASAIPSLVLAR	0.596151	0.00782043	1.65444e+07	1.15173e+07	2.41451e+07	1.60122e+07	29	29.2.1.2.2.141	protein	protein.synthesis.ribosomal protein.eukaryotic.60S subunit.L4/L1	0.0248157	2.40324e+06	0.988362	0.0629874	0.2011
D	B	96	B7FHR0	AGHQTSAESWGTGR, NIPGVEITNVER, YAVVSAIAASAIPSLVLAR	0.641851	0.091538	1.4434e+07	1.00786e+07	1.6548e+07	1.0534e+07	29	29.2.1.2.2.141	protein	protein.synthesis.ribosomal protein.eukaryotic.60S subunit.L4/L1	0.00531517	444882	1.04231	0.090717	0.241559
D	C	0	B7FHR0	AGHQTSAESWGTGR, NIPGVEITNVER, YAVVSAIAASAIPSLVLAR	0	0	1.57416e+07	9.23045e+06	0	0	29	29.2.1.2.2.141	protein	protein.synthesis.ribosomal protein.eukaryotic.60S subunit.L4/L1
D	C	24	B7FHR0	AGHQTSAESWGTGR, NIPGVEITNVER, YAVVSAIAASAIPSLVLAR	0.262279	0.0100358	2.4202e+07	1.54847e+07	3.6968e+07	2.2688e+07	29	29.2.1.2.2.141	protein	protein.synthesis.ribosomal protein.eukaryotic.60S subunit.L4/L1	-0.0223939	-1.54033e+06	4.5281	0.00604015	0.135966	*
D	C	48	B7FHR0	AGHQTSAESWGTGR, NIPGVEITNVER, YAVVSAIAASAIPSLVLAR	0.547192	0.0054591	3.66807e+07	2.1615e+07	6.48108e+07	3.71724e+07	29	29.2.1.2.2.141	protein	protein.synthesis.ribosomal protein.eukaryotic.60S subunit.L4/L1	-0.0214836	-1.95432e+06	1.57712	0.0966242	0.247717
D	C	72	B7FHR0	AGHQTSAESWGTGR, NIPGVEITNVER, YAVVSAIAASAIPSLVLAR	0.677515	0.0137509	1.88508e+07	1.05109e+07	2.79314e+07	1.57579e+07	29	29.2.1.2.2.141	protein	protein.synthesis.ribosomal protein.eukaryotic.60S subunit.L4/L1	0.0202535	2.84929e+06	1.28549	0.0629874	0.2011
D	C	96	B7FHR0	AGHQTSAESWGTGR, NIPGVEITNVER, YAVVSAIAASAIPSLVLAR	0.74175	0.018715	1.54954e+07	9.6961e+06	1.88526e+07	1.13783e+07	29	29.2.1.2.2.141	protein	protein.synthesis.ribosomal protein.eukaryotic.60S subunit.L4/L1	0.00741646	585434	1.13674	0.090717	0.241559
C	A	0	B7FHV0	ILVLGGTGYIGK, IYVPEDQLLK, RFLPSEFGIDVDR, TSGVTLLYGDLGDHESLVK, VVILGDGNVK	0	0	1.66795e+07	5.87e+06	0	0	16	16.8.5.1	secondary metabolism	secondary metabolism.flavonoids.isoflavones.isoflavone reductase
C	A	24	B7FHV0	ILVLGGTGYIGK, IYVPEDQLLK, RFLPSEFGIDVDR, TSGVTLLYGDLGDHESLVK, VVILGDGNVK	0.153262	0.10804	2.49488e+07	7.85674e+06	2.7468e+07	2.49501e+07	16	16.8.5.1	secondary metabolism	secondary metabolism.flavonoids.isoflavones.isoflavone reductase	-0.0206573	-1.1445e+06	1.04533	0.123248	0.283271
C	A	48	B7FHV0	ILVLGGTGYIGK, IYVPEDQLLK, RFLPSEFGIDVDR, TSGVTLLYGDLGDHESLVK, VVILGDGNVK	0.217324	0.0870943	4.38993e+07	2.46198e+07	2.88373e+07	1.82895e+07	16	16.8.5.1	secondary metabolism	secondary metabolism.flavonoids.isoflavones.isoflavone reductase	-0.0316491	-926394	1.50764	0.00134955	0.135966	*
C	A	72	B7FHV0	ILVLGGTGYIGK, IYVPEDQLLK, RFLPSEFGIDVDR, TSGVTLLYGDLGDHESLVK, VVILGDGNVK	0.422087	0.0344132	4.34983e+07	1.71436e+07	3.66512e+07	1.62758e+07	16	16.8.5.1	secondary metabolism	secondary metabolism.flavonoids.isoflavones.isoflavone reductase	0.00038059	-314603	1.1035	0.0702663	0.210799
C	A	96	B7FHV0	ILVLGGTGYIGK, IYVPEDQLLK, RFLPSEFGIDVDR, TSGVTLLYGDLGDHESLVK, VVILGDGNVK	0.46744	0.0403282	5.26668e+07	3.05183e+07	4.06753e+07	1.88346e+07	16	16.8.5.1	secondary metabolism	secondary metabolism.flavonoids.isoflavones.isoflavone reductase	-0.00878244	-489559	1.28138	0.0570307	0.191221
C	B	0	B7FHV0	ILVLGGTGYIGK, IYVPEDQLLK, RFLPSEFGIDVDR, TSGVTLLYGDLGDHESLVK, VVILGDGNVK	0	0	1.44454e+07	3.05847e+06	0	0	16	16.8.5.1	secondary metabolism	secondary metabolism.flavonoids.isoflavones.isoflavone reductase
C	B	24	B7FHV0	ILVLGGTGYIGK, IYVPEDQLLK, RFLPSEFGIDVDR, TSGVTLLYGDLGDHESLVK, VVILGDGNVK	0.127995	0.028958	3.16115e+07	1.38402e+07	2.33679e+07	1.24598e+07	16	16.8.5.1	secondary metabolism	secondary metabolism.flavonoids.isoflavones.isoflavone reductase	-0.0495146	-973664	1.38424	0.123248	0.283271
C	B	48	B7FHV0	ILVLGGTGYIGK, IYVPEDQLLK, RFLPSEFGIDVDR, TSGVTLLYGDLGDHESLVK, VVILGDGNVK	0.206647	0.100045	2.98953e+07	1.86125e+07	2.52484e+07	1.66456e+07	16	16.8.5.1	secondary metabolism	secondary metabolism.flavonoids.isoflavones.isoflavone reductase	0.00226202	-25492.3	1.71748	0.00134955	0.135966	*
C	B	72	B7FHV0	ILVLGGTGYIGK, IYVPEDQLLK, RFLPSEFGIDVDR, TSGVTLLYGDLGDHESLVK, VVILGDGNVK	0.461828	0.0481015	3.0013e+07	1.39984e+07	2.63424e+07	1.29457e+07	16	16.8.5.1	secondary metabolism	secondary metabolism.flavonoids.isoflavones.isoflavone reductase	-0.000164006	-49726.2	1.07553	0.0702663	0.210799
C	B	96	B7FHV0	ILVLGGTGYIGK, IYVPEDQLLK, RFLPSEFGIDVDR, TSGVTLLYGDLGDHESLVK, VVILGDGNVK	0.563816	0.0452016	3.24736e+07	1.81492e+07	3.163e+07	1.79305e+07	16	16.8.5.1	secondary metabolism	secondary metabolism.flavonoids.isoflavones.isoflavone reductase	-0.00341597	-310303	1.03377	0.0570307	0.191221
C	C	0	B7FHV0	ILVLGGTGYIGK, IYVPEDQLLK, RFLPSEFGIDVDR, TSGVTLLYGDLGDHESLVK, VVILGDGNVK	0	0	2.78208e+07	1.07496e+07	0	0	16	16.8.5.1	secondary metabolism	secondary metabolism.flavonoids.isoflavones.isoflavone reductase
C	C	24	B7FHV0	ILVLGGTGYIGK, IYVPEDQLLK, RFLPSEFGIDVDR, TSGVTLLYGDLGDHESLVK, VVILGDGNVK	0.0697063	0.0525119	2.37821e+07	1.02546e+07	1.13494e+07	1.37394e+07	16	16.8.5.1	secondary metabolism	secondary metabolism.flavonoids.isoflavones.isoflavone reductase	0.00604868	-472893	2.3184	0.123248	0.283271
C	C	48	B7FHV0	ILVLGGTGYIGK, IYVPEDQLLK, RFLPSEFGIDVDR, TSGVTLLYGDLGDHESLVK, VVILGDGNVK	0.237802	0.172773	1.84808e+07	1.18002e+07	8.79438e+06	5.3382e+06	16	16.8.5.1	secondary metabolism	secondary metabolism.flavonoids.isoflavones.isoflavone reductase	0.00928797	211874	1.57891	0.00134955	0.135966	*
C	C	72	B7FHV0	ILVLGGTGYIGK, IYVPEDQLLK, RFLPSEFGIDVDR, TSGVTLLYGDLGDHESLVK, VVILGDGNVK	0.368498	0.146557	3.18197e+07	1.57776e+07	3.12283e+07	2.21641e+07	16	16.8.5.1	secondary metabolism	secondary metabolism.flavonoids.isoflavones.isoflavone reductase	-0.030074	-1.19923e+06	1.40693	0.0702663	0.210799
C	C	96	B7FHV0	ILVLGGTGYIGK, IYVPEDQLLK, RFLPSEFGIDVDR, TSGVTLLYGDLGDHESLVK, VVILGDGNVK	0.511741	0.0604968	3.90274e+07	2.19133e+07	3.82724e+07	2.34533e+07	16	16.8.5.1	secondary metabolism	secondary metabolism.flavonoids.isoflavones.isoflavone reductase	-0.00943819	-588245	1.31355	0.0570307	0.191221
D	A	0	B7FHV0	ILVLGGTGYIGK, IYVPEDQLLK, RFLPSEFGIDVDR, TSGVTLLYGDLGDHESLVK, VVILGDGNVK	0	0	3.26487e+07	1.69714e+07	0	0	16	16.8.5.1	secondary metabolism	secondary metabolism.flavonoids.isoflavones.isoflavone reductase
D	A	24	B7FHV0	ILVLGGTGYIGK, IYVPEDQLLK, RFLPSEFGIDVDR, TSGVTLLYGDLGDHESLVK, VVILGDGNVK	0.16021	0.114801	3.60331e+07	1.7179e+07	2.701e+07	2.17902e+07	16	16.8.5.1	secondary metabolism	secondary metabolism.flavonoids.isoflavones.isoflavone reductase	-0.00431925	-1.12542e+06	1.04533	0.123248	0.283271
D	A	48	B7FHV0	ILVLGGTGYIGK, IYVPEDQLLK, RFLPSEFGIDVDR, TSGVTLLYGDLGDHESLVK, VVILGDGNVK	0.327647	0.0961507	2.79841e+07	1.7452e+07	2.43543e+07	2.38165e+07	16	16.8.5.1	secondary metabolism	secondary metabolism.flavonoids.isoflavones.isoflavone reductase	0.00930735	362043	1.50764	0.00134955	0.135966	*
D	A	72	B7FHV0	ILVLGGTGYIGK, IYVPEDQLLK, RFLPSEFGIDVDR, TSGVTLLYGDLGDHESLVK, VVILGDGNVK	0.465773	0.122245	3.5944e+07	2.32386e+07	3.47306e+07	3.1079e+07	16	16.8.5.1	secondary metabolism	secondary metabolism.flavonoids.isoflavones.isoflavone reductase	-0.0118518	-720989	1.1035	0.0702663	0.210799
D	A	96	B7FHV0	ILVLGGTGYIGK, IYVPEDQLLK, RFLPSEFGIDVDR, TSGVTLLYGDLGDHESLVK, VVILGDGNVK	0.59897	0.133454	3.50963e+07	1.37043e+07	3.42495e+07	2.01083e+07	16	16.8.5.1	secondary metabolism	secondary metabolism.flavonoids.isoflavones.isoflavone reductase	0.000982727	54178.8	1.28138	0.0570307	0.191221
D	B	0	B7FHV0	ILVLGGTGYIGK, IYVPEDQLLK, RFLPSEFGIDVDR, TSGVTLLYGDLGDHESLVK, VVILGDGNVK	0	0	1.18969e+07	4.5553e+06	0	0	16	16.8.5.1	secondary metabolism	secondary metabolism.flavonoids.isoflavones.isoflavone reductase
D	B	24	B7FHV0	ILVLGGTGYIGK, IYVPEDQLLK, RFLPSEFGIDVDR, TSGVTLLYGDLGDHESLVK, VVILGDGNVK	0.177175	0.102652	2.45464e+07	1.03869e+07	1.69159e+07	1.56594e+07	16	16.8.5.1	secondary metabolism	secondary metabolism.flavonoids.isoflavones.isoflavone reductase	-0.0443022	-704830	1.38424	0.123248	0.283271
D	B	48	B7FHV0	ILVLGGTGYIGK, IYVPEDQLLK, RFLPSEFGIDVDR, TSGVTLLYGDLGDHESLVK, VVILGDGNVK	0.354911	0.164691	2.4652e+07	9.89095e+06	3.37821e+07	2.4825e+07	16	16.8.5.1	secondary metabolism	secondary metabolism.flavonoids.isoflavones.isoflavone reductase	-0.000179219	-705792	1.71748	0.00134955	0.135966	*
D	B	72	B7FHV0	ILVLGGTGYIGK, IYVPEDQLLK, RFLPSEFGIDVDR, TSGVTLLYGDLGDHESLVK, VVILGDGNVK	0.496708	0.124467	2.94386e+07	1.18689e+07	3.33642e+07	1.95153e+07	16	16.8.5.1	secondary metabolism	secondary metabolism.flavonoids.isoflavones.isoflavone reductase	-0.00809035	-255895	1.07553	0.0702663	0.210799
D	B	96	B7FHV0	ILVLGGTGYIGK, IYVPEDQLLK, RFLPSEFGIDVDR, TSGVTLLYGDLGDHESLVK, VVILGDGNVK	0.582853	0.111785	3.41965e+07	1.23922e+07	3.68589e+07	2.26496e+07	16	16.8.5.1	secondary metabolism	secondary metabolism.flavonoids.isoflavones.isoflavone reductase	-0.00673417	-370293	1.03377	0.0570307	0.191221
D	C	0	B7FHV0	ILVLGGTGYIGK, IYVPEDQLLK, RFLPSEFGIDVDR, TSGVTLLYGDLGDHESLVK, VVILGDGNVK	0	0	2.52889e+07	1.16686e+07	0	0	16	16.8.5.1	secondary metabolism	secondary metabolism.flavonoids.isoflavones.isoflavone reductase
D	C	24	B7FHV0	ILVLGGTGYIGK, IYVPEDQLLK, RFLPSEFGIDVDR, TSGVTLLYGDLGDHESLVK, VVILGDGNVK	0.161607	0.0738411	2.38551e+07	1.57583e+07	1.8058e+07	1.49861e+07	16	16.8.5.1	secondary metabolism	secondary metabolism.flavonoids.isoflavones.isoflavone reductase	0.00236229	-752416	2.3184	0.123248	0.283271
D	C	48	B7FHV0	ILVLGGTGYIGK, IYVPEDQLLK, RFLPSEFGIDVDR, TSGVTLLYGDLGDHESLVK, VVILGDGNVK	0.375467	0.113037	2.37069e+07	1.06868e+07	2.34575e+07	1.62377e+07	16	16.8.5.1	secondary metabolism	secondary metabolism.flavonoids.isoflavones.isoflavone reductase	0.000258872	-220303	1.57891	0.00134955	0.135966	*
D	C	72	B7FHV0	ILVLGGTGYIGK, IYVPEDQLLK, RFLPSEFGIDVDR, TSGVTLLYGDLGDHESLVK, VVILGDGNVK	0.51845	0.0889468	3.38572e+07	1.76822e+07	3.14564e+07	2.18802e+07	16	16.8.5.1	secondary metabolism	secondary metabolism.flavonoids.isoflavones.isoflavone reductase	-0.01784	-751770	1.40693	0.0702663	0.210799
D	C	96	B7FHV0	ILVLGGTGYIGK, IYVPEDQLLK, RFLPSEFGIDVDR, TSGVTLLYGDLGDHESLVK, VVILGDGNVK	0.672199	0.0413533	2.58666e+07	1.48174e+07	2.54084e+07	1.53527e+07	16	16.8.5.1	secondary metabolism	secondary metabolism.flavonoids.isoflavones.isoflavone reductase	0.0098337	561332	1.31355	0.0570307	0.191221
C	A	0	B7FIJ7	AQGLDTSGYGSSK, VVSTQAPVQLGSLR	0	0	1.99903e+07	1.01657e+07	0	0	21	21.2.1.1	redox	redox.ascorbate and glutathione.ascorbate.GME
C	A	24	B7FIJ7	AQGLDTSGYGSSK, VVSTQAPVQLGSLR	0.131694	0.063143	1.70915e+07	1.13409e+07	1.88166e+07	1.59081e+07	21	21.2.1.1	redox	redox.ascorbate and glutathione.ascorbate.GME	0.00604197	-784027	1.94657	0.0645259	0.20283
C	A	48	B7FIJ7	AQGLDTSGYGSSK, VVSTQAPVQLGSLR	0.261713	0.0239338	1.14954e+07	8.8131e+06	8.15606e+06	5.5297e+06	21	21.2.1.1	redox	redox.ascorbate and glutathione.ascorbate.GME	0.0136427	700900	2.10226	0.00278383	0.135966	*
C	A	72	B7FIJ7	AQGLDTSGYGSSK, VVSTQAPVQLGSLR	0.396142	0.0881097	8.31797e+06	4.95533e+06	8.57332e+06	6.7829e+06	21	21.2.1.1	redox	redox.ascorbate and glutathione.ascorbate.GME	0.0115169	76546.6	1.32487	0.180198	0.354589
C	A	96	B7FIJ7	AQGLDTSGYGSSK, VVSTQAPVQLGSLR	0.468631	0.0885957	1.63905e+07	1.20893e+07	1.74215e+07	1.49904e+07	21	21.2.1.1	redox	redox.ascorbate and glutathione.ascorbate.GME	-0.040437	-715355	1.54765	0.100612	0.252638
C	B	0	B7FIJ7	AQGLDTSGYGSSK, VVSTQAPVQLGSLR	0	0	1.25599e+07	5.81932e+06	0	0	21	21.2.1.1	redox	redox.ascorbate and glutathione.ascorbate.GME
C	B	24	B7FIJ7	AQGLDTSGYGSSK, VVSTQAPVQLGSLR	0.157293	0.108817	1.08202e+07	4.35334e+06	1.83462e+07	1.64844e+07	21	21.2.1.1	redox	redox.ascorbate and glutathione.ascorbate.GME	0.00577147	-764425	3.53631	0.0645259	0.20283
C	B	48	B7FIJ7	AQGLDTSGYGSSK, VVSTQAPVQLGSLR	0.294023	0.0424562	1.22585e+07	6.61956e+06	1.73179e+07	1.20145e+07	21	21.2.1.1	redox	redox.ascorbate and glutathione.ascorbate.GME	-0.00553885	-58770.6	2.25559	0.00278383	0.135966	*
C	B	72	B7FIJ7	AQGLDTSGYGSSK, VVSTQAPVQLGSLR	0.520946	0.00951564	1.03695e+07	5.89018e+06	1.11605e+07	6.19621e+06	21	21.2.1.1	redox	redox.ascorbate and glutathione.ascorbate.GME	0.0064207	367750	1.52437	0.180198	0.354589
C	B	96	B7FIJ7	AQGLDTSGYGSSK, VVSTQAPVQLGSLR	0.690107	0.0268561	8.77068e+06	3.85548e+06	1.52587e+07	8.18387e+06	21	21.2.1.1	redox	redox.ascorbate and glutathione.ascorbate.GME	0.00642445	-99059	1.13681	0.100612	0.252638
C	C	0	B7FIJ7	AQGLDTSGYGSSK, VVSTQAPVQLGSLR	0	0	2.15374e+07	9.61183e+06	0	0	21	21.2.1.1	redox	redox.ascorbate and glutathione.ascorbate.GME
C	C	24	B7FIJ7	AQGLDTSGYGSSK, VVSTQAPVQLGSLR	0.100809	0.100809	1.18221e+07	5.40735e+06	1.22016e+07	1.22016e+07	21	21.2.1.1	redox	redox.ascorbate and glutathione.ascorbate.GME	0.0187955	-508401	2.96823	0.0645259	0.20283
C	C	48	B7FIJ7	AQGLDTSGYGSSK, VVSTQAPVQLGSLR	0.216239	0.0673797	3.28283e+07	2.99709e+07	2.5121e+07	2.39852e+07	21	21.2.1.1	redox	redox.ascorbate and glutathione.ascorbate.GME	-0.0740359	-1.44166e+06	2.40972	0.00278383	0.135966	*
C	C	72	B7FIJ7	AQGLDTSGYGSSK, VVSTQAPVQLGSLR	0.420611	0.0395133	1.22762e+07	6.74836e+06	1.18805e+07	7.72174e+06	21	21.2.1.1	redox	redox.ascorbate and glutathione.ascorbate.GME	0.0260853	1.20697e+06	1.20575	0.180198	0.354589
C	C	96	B7FIJ7	AQGLDTSGYGSSK, VVSTQAPVQLGSLR	0.566307	0.00278172	1.64074e+07	1.26963e+07	1.69652e+07	1.30675e+07	21	21.2.1.1	redox	redox.ascorbate and glutathione.ascorbate.GME	-0.0140215	-378444	1.1882	0.100612	0.252638
D	A	0	B7FIJ7	AQGLDTSGYGSSK, VVSTQAPVQLGSLR	0	0	1.15678e+07	5.46949e+06	0	0	21	21.2.1.1	redox	redox.ascorbate and glutathione.ascorbate.GME
D	A	24	B7FIJ7	AQGLDTSGYGSSK, VVSTQAPVQLGSLR	0.256352	0.125724	1.24664e+07	6.75858e+06	2.58562e+07	2.21592e+07	21	21.2.1.1	redox	redox.ascorbate and glutathione.ascorbate.GME	-0.00323651	-1.07734e+06	1.94657	0.0645259	0.20283
D	A	48	B7FIJ7	AQGLDTSGYGSSK, VVSTQAPVQLGSLR	0.550189	0.0980598	1.01271e+07	7.04642e+06	2.39307e+07	2.14083e+07	21	21.2.1.1	redox	redox.ascorbate and glutathione.ascorbate.GME	0.00781847	282384	2.10226	0.00278383	0.135966	*
D	A	72	B7FIJ7	AQGLDTSGYGSSK, VVSTQAPVQLGSLR	0.524835	0.186872	1.32222e+07	8.76722e+06	2.11539e+07	1.94873e+07	21	21.2.1.1	redox	redox.ascorbate and glutathione.ascorbate.GME	-0.0127339	-189034	1.32487	0.180198	0.354589
D	A	96	B7FIJ7	AQGLDTSGYGSSK, VVSTQAPVQLGSLR	0.725279	0.0373197	9.57255e+06	6.95435e+06	1.50588e+07	1.17268e+07	21	21.2.1.1	redox	redox.ascorbate and glutathione.ascorbate.GME	0.0115009	497252	1.54765	0.100612	0.252638
D	B	0	B7FIJ7	AQGLDTSGYGSSK, VVSTQAPVQLGSLR	0	0	1.59068e+07	1.21084e+07	0	0	21	21.2.1.1	redox	redox.ascorbate and glutathione.ascorbate.GME
D	B	24	B7FIJ7	AQGLDTSGYGSSK, VVSTQAPVQLGSLR	0.556239	0.0204166	1.06338e+07	6.61973e+06	3.52918e+07	2.00882e+07	21	21.2.1.1	redox	redox.ascorbate and glutathione.ascorbate.GME	0.0138123	-1.47049e+06	3.53631	0.0645259	0.20283
D	B	48	B7FIJ7	AQGLDTSGYGSSK, VVSTQAPVQLGSLR	0.663194	0.03075	7.38189e+06	4.37037e+06	2.58035e+07	1.27764e+07	21	21.2.1.1	redox	redox.ascorbate and glutathione.ascorbate.GME	0.012742	845034	2.25559	0.00278383	0.135966	*
D	B	72	B7FIJ7	AQGLDTSGYGSSK, VVSTQAPVQLGSLR	0.794115	0.0149061	6.88838e+06	3.71754e+06	2.8355e+07	1.70467e+07	21	21.2.1.1	redox	redox.ascorbate and glutathione.ascorbate.GME	0.00278561	-34431.9	1.52437	0.180198	0.354589
D	B	96	B7FIJ7	AQGLDTSGYGSSK, VVSTQAPVQLGSLR	0.784522	0.024744	1.03764e+07	5.77146e+06	2.3139e+07	1.03337e+07	21	21.2.1.1	redox	redox.ascorbate and glutathione.ascorbate.GME	-0.0210987	-380919	1.13681	0.100612	0.252638
D	C	0	B7FIJ7	AQGLDTSGYGSSK, VVSTQAPVQLGSLR	0	0	1.0083e+07	6.38754e+06	0	0	21	21.2.1.1	redox	redox.ascorbate and glutathione.ascorbate.GME
D	C	24	B7FIJ7	AQGLDTSGYGSSK, VVSTQAPVQLGSLR	0.299224	0.149933	8.4748e+06	5.31963e+06	2.5546e+07	2.32442e+07	21	21.2.1.1	redox	redox.ascorbate and glutathione.ascorbate.GME	0.00664576	-1.06442e+06	2.96823	0.0645259	0.20283
D	C	48	B7FIJ7	AQGLDTSGYGSSK, VVSTQAPVQLGSLR	0.521077	0.0857699	9.81637e+06	7.99925e+06	2.30311e+07	2.08783e+07	21	21.2.1.1	redox	redox.ascorbate and glutathione.ascorbate.GME	-0.00659583	-63706.6	2.40972	0.00278383	0.135966	*
D	C	72	B7FIJ7	AQGLDTSGYGSSK, VVSTQAPVQLGSLR	0.50715	0.206398	9.16355e+06	4.22654e+06	1.41185e+07	1.25618e+07	21	21.2.1.1	redox	redox.ascorbate and glutathione.ascorbate.GME	0.00277097	435174	1.20575	0.180198	0.354589
D	C	96	B7FIJ7	AQGLDTSGYGSSK, VVSTQAPVQLGSLR	0.672886	0.104439	7.1471e+06	4.12761e+06	9.05591e+06	7.34613e+06	21	21.2.1.1	redox	redox.ascorbate and glutathione.ascorbate.GME	0.00916877	340391	1.1882	0.100612	0.252638
C	A	0	B7FIM0	AFHIDPYLPVLEFHK	0	0	9.3478e+06	0	0	0	26	26.6	misc	misc.O-methyl transferases
C	A	24	B7FIM0	AFHIDPYLPVLEFHK	0.286684	0	9.07188e+06	0	2.07578e+07	0	26	26.6	misc	misc.O-methyl transferases	0.00122989	-864909	0.374076	0.121897	0.281301
C	A	48	B7FIM0	AFHIDPYLPVLEFHK	0.583449	0	3.65086e+07	0	1.06934e+08	0	26	26.6	misc	misc.O-methyl transferases	-0.126016	-6.20647e+06	0.355009	0.190308	0.365216
C	A	72	B7FIM0	AFHIDPYLPVLEFHK	0.768395	0	2.57925e+07	0	9.73634e+07	0	26	26.6	misc	misc.O-methyl transferases	0.0122301	1.70657e+06	0.660254	0.0575198	0.192107
C	A	96	B7FIM0	AFHIDPYLPVLEFHK	0.801988	0	2.19556e+07	0	8.07987e+07	0	26	26.6	misc	misc.O-methyl transferases	0.0061984	1.29369e+06	0.845411	0.120916	0.279792
C	B	0	B7FIM0	AFHIDPYLPVLEFHK	0	0	4.33746e+06	0	0	0	26	26.6	misc	misc.O-methyl transferases
C	B	24	B7FIM0	AFHIDPYLPVLEFHK	0.128899	0	2.22629e+07	0	1.59412e+07	0	26	26.6	misc	misc.O-methyl transferases	-0.172196	-664216	0.767614	0.121897	0.281301
C	B	48	B7FIM0	AFHIDPYLPVLEFHK	0.218273	0	5.99831e+06	0	5.13164e+06	0	26	26.6	misc	misc.O-methyl transferases	0.0304404	935653	1.31255	0.190308	0.365216
C	B	72	B7FIM0	AFHIDPYLPVLEFHK	0.715804	0	2.30584e+07	0	6.30479e+07	0	26	26.6	misc	misc.O-methyl transferases	-0.118506	-3.02131e+06	0.751951	0.0575198	0.192107
C	B	96	B7FIM0	AFHIDPYLPVLEFHK	0.700289	0	1.39991e+07	0	2.40702e+07	0	26	26.6	misc	misc.O-methyl transferases	0.0163701	2.65617e+06	0.966235	0.120916	0.279792
C	C	0	B7FIM0	AFHIDPYLPVLEFHK	0	0	3.00471e+07	0	0	0	26	26.6	misc	misc.O-methyl transferases
C	C	24	B7FIM0	AFHIDPYLPVLEFHK	0.154891	0	5.24791e+07	0	5.11818e+07	0	26	26.6	misc	misc.O-methyl transferases	-0.0311067	-2.13258e+06	0.45069	0.121897	0.281301
C	C	48	B7FIM0	AFHIDPYLPVLEFHK	0.368406	0	1.73517e+07	0	1.86999e+07	0	26	26.6	misc	misc.O-methyl transferases	0.02789	2.78087e+06	0.364745	0.190308	0.365216
C	C	72	B7FIM0	AFHIDPYLPVLEFHK	0.556462	0	2.89352e+07	0	4.82881e+07	0	26	26.6	misc	misc.O-methyl transferases	-0.0278153	-1.75299e+06	0.780182	0.0575198	0.192107
C	C	96	B7FIM0	AFHIDPYLPVLEFHK	0.736193	0	3.56259e+07	0	7.87805e+07	0	26	26.6	misc	misc.O-methyl transferases	-0.00963454	-1.73575e+06	0.953311	0.120916	0.279792
D	A	0	B7FIM0	AFHIDPYLPVLEFHK	0	0	8.53973e+07	0	0	0	26	26.6	misc	misc.O-methyl transferases
D	A	24	B7FIM0	AFHIDPYLPVLEFHK	0.107242	0	6.24447e+07	0	2.74291e+07	0	26	26.6	misc	misc.O-methyl transferases	0.0111989	-1.14288e+06	0.374076	0.121897	0.281301
D	A	48	B7FIM0	AFHIDPYLPVLEFHK	0.20713	0	3.24862e+07	0	7.25101e+06	0	26	26.6	misc	misc.O-methyl transferases	0.01999	1.38906e+06	0.355009	0.190308	0.365216
D	A	72	B7FIM0	AFHIDPYLPVLEFHK	0.507335	0	1.88738e+07	0	1.56588e+07	0	26	26.6	misc	misc.O-methyl transferases	0.0174592	-223727	0.660254	0.0575198	0.192107
D	A	96	B7FIM0	AFHIDPYLPVLEFHK	0.678009	0	5.22711e+07	0	5.51817e+07	0	26	26.6	misc	misc.O-methyl transferases	-0.0737292	-2.8013e+06	0.845411	0.120916	0.279792
D	B	0	B7FIM0	AFHIDPYLPVLEFHK	0	0	1.9424e+07	0	0	0	26	26.6	misc	misc.O-methyl transferases
D	B	24	B7FIM0	AFHIDPYLPVLEFHK	0.098945	0	1.80581e+07	0	5.51383e+06	0	26	26.6	misc	misc.O-methyl transferases	0.00293	-229743	0.767614	0.121897	0.281301
D	B	48	B7FIM0	AFHIDPYLPVLEFHK	0.286493	0	9.0244e+07	0	6.91313e+07	0	26	26.6	misc	misc.O-methyl transferases	-0.166559	-3.56911e+06	1.31255	0.190308	0.365216
D	B	72	B7FIM0	AFHIDPYLPVLEFHK	0.53825	0	5.29466e+07	0	6.23682e+07	0	26	26.6	misc	misc.O-methyl transferases	0.0172206	1.47228e+06	0.751951	0.0575198	0.192107
D	B	96	B7FIM0	AFHIDPYLPVLEFHK	0.676644	0	2.71917e+07	0	3.72921e+07	0	26	26.6	misc	misc.O-methyl transferases	0.020268	2.30892e+06	0.966235	0.120916	0.279792
D	C	0	B7FIM0	AFHIDPYLPVLEFHK	0	0	6.09301e+07	0	0	0	26	26.6	misc	misc.O-methyl transferases
D	C	24	B7FIM0	AFHIDPYLPVLEFHK	0.0698076	0	6.02861e+07	0	1.58485e+07	0	26	26.6	misc	misc.O-methyl transferases	0.000440398	-660355	0.45069	0.121897	0.281301
D	C	48	B7FIM0	AFHIDPYLPVLEFHK	0.134374	0	3.51946e+07	0	6.17152e+06	0	26	26.6	misc	misc.O-methyl transferases	0.0173419	678052	0.364745	0.190308	0.365216
D	C	72	B7FIM0	AFHIDPYLPVLEFHK	0.434142	0	1.70145e+07	0	9.45371e+06	0	26	26.6	misc	misc.O-methyl transferases	0.0215233	-3926.51	0.780182	0.0575198	0.192107
D	C	96	B7FIM0	AFHIDPYLPVLEFHK	0.701821	0	3.98255e+07	0	4.05068e+07	0	26	26.6	misc	misc.O-methyl transferases	-0.0558616	-1.82198e+06	0.953311	0.120916	0.279792
C	A	0	B7FIX8	FTFPIDVADLLPFDVK	0	0	1.13941e+06	0	0	0	3	3.5	minor CHO metabolism	minor CHO metabolism.others
C	A	24	B7FIX8	FTFPIDVADLLPFDVK	0.145734	0	6.29275e+06	0	6.77141e+06	0	3	3.5	minor CHO metabolism	minor CHO metabolism.others	-0.188451	-282142	2.11355	0.105516	0.257811
C	A	48	B7FIX8	FTFPIDVADLLPFDVK	0.31717	0	7.71977e+06	0	8.81745e+06	0	3	3.5	minor CHO metabolism	minor CHO metabolism.others	-0.00944884	-149234	2.13812	0.00808826	0.135966	*
C	A	72	B7FIX8	FTFPIDVADLLPFDVK	0.507548	0	1.41831e+07	0	2.25035e+07	0	3	3.5	minor CHO metabolism	minor CHO metabolism.others	-0.0348853	-877851	1.60612	0.0328274	0.163626	*
C	A	96	B7FIX8	FTFPIDVADLLPFDVK	0.6334	0	3.25651e+06	0	5.14765e+06	0	3	3.5	minor CHO metabolism	minor CHO metabolism.others	0.0320998	1.44552e+06	1.3073	0.0629315	0.2011
C	B	0	B7FIX8	FTFPIDVADLLPFDVK	0	0	1.36912e+06	0	0	0	3	3.5	minor CHO metabolism	minor CHO metabolism.others
C	B	24	B7FIX8	FTFPIDVADLLPFDVK	0.244989	0	1.91369e+06	0	2.49866e+06	0	3	3.5	minor CHO metabolism	minor CHO metabolism.others	-0.0165729	-104111	1.27928	0.105516	0.257811
C	B	48	B7FIX8	FTFPIDVADLLPFDVK	0.373878	0	1.45974e+06	0	2.48824e+06	0	3	3.5	minor CHO metabolism	minor CHO metabolism.others	0.00988385	25130.4	2.14343	0.00808826	0.135966	*
C	B	72	B7FIX8	FTFPIDVADLLPFDVK	0.724772	0	3.31133e+06	0	7.57451e+06	0	3	3.5	minor CHO metabolism	minor CHO metabolism.others	-0.0528518	-343436	1.15291	0.0328274	0.163626	*
C	B	96	B7FIX8	FTFPIDVADLLPFDVK	0.79646	0	4.23258e+06	0	1.18549e+07	0	3	3.5	minor CHO metabolism	minor CHO metabolism.others	-0.0115921	-266155	1.02132	0.0629315	0.2011
C	C	0	B7FIX8	FTFPIDVADLLPFDVK	0	0	4.08785e+06	0	0	0	3	3.5	minor CHO metabolism	minor CHO metabolism.others
C	C	24	B7FIX8	FTFPIDVADLLPFDVK	0.21348	0	4.28802e+06	0	6.56626e+06	0	3	3.5	minor CHO metabolism	minor CHO metabolism.others	-0.00204029	-273594	2.74912	0.105516	0.257811
C	C	48	B7FIX8	FTFPIDVADLLPFDVK	0.495533	0	6.66888e+06	0	1.41691e+07	0	3	3.5	minor CHO metabolism	minor CHO metabolism.others	-0.0231348	-468693	1.37556	0.00808826	0.135966	*
C	C	72	B7FIX8	FTFPIDVADLLPFDVK	0.61476	0	1.09054e+07	0	2.29956e+07	0	3	3.5	minor CHO metabolism	minor CHO metabolism.others	-0.0264695	-742819	1.30935	0.0328274	0.163626	*
C	C	96	B7FIX8	FTFPIDVADLLPFDVK	0.690767	0	2.1884e+07	0	3.88453e+07	0	3	3.5	minor CHO metabolism	minor CHO metabolism.others	-0.0419465	-1.62499e+06	1.24561	0.0629315	0.2011
D	A	0	B7FIX8	FTFPIDVADLLPFDVK	0	0	5.62841e+06	0	0	0	3	3.5	minor CHO metabolism	minor CHO metabolism.others
D	A	24	B7FIX8	FTFPIDVADLLPFDVK	0.308015	0	2.56569e+06	0	9.77892e+06	0	3	3.5	minor CHO metabolism	minor CHO metabolism.others	0.0226731	-407455	2.11355	0.105516	0.257811
D	A	48	B7FIX8	FTFPIDVADLLPFDVK	0.678149	0	1.55006e+07	0	4.46146e+07	0	3	3.5	minor CHO metabolism	minor CHO metabolism.others	-0.210062	-3.50567e+06	2.13812	0.00808826	0.135966	*
D	A	72	B7FIX8	FTFPIDVADLLPFDVK	0.815181	0	3.62885e+06	0	1.20458e+07	0	3	3.5	minor CHO metabolism	minor CHO metabolism.others	0.031912	2.78077e+06	1.60612	0.0328274	0.163626	*
D	A	96	B7FIX8	FTFPIDVADLLPFDVK	0.828045	0	8.82481e+06	0	2.15817e+07	0	3	3.5	minor CHO metabolism	minor CHO metabolism.others	-0.0596602	-1.11598e+06	1.3073	0.0629315	0.2011
D	B	0	B7FIX8	FTFPIDVADLLPFDVK	0	0	3.2056e+06	0	0	0	3	3.5	minor CHO metabolism	minor CHO metabolism.others
D	B	24	B7FIX8	FTFPIDVADLLPFDVK	0.313409	0	2.51876e+06	0	3.19696e+06	0	3	3.5	minor CHO metabolism	minor CHO metabolism.others	0.00892763	-133207	1.27928	0.105516	0.257811
D	B	48	B7FIX8	FTFPIDVADLLPFDVK	0.80138	0	1.80899e+06	0	1.39249e+07	0	3	3.5	minor CHO metabolism	minor CHO metabolism.others	0.0117414	-409461	2.14343	0.00808826	0.135966	*
D	B	72	B7FIX8	FTFPIDVADLLPFDVK	0.835597	0	4.51741e+06	0	2.32021e+07	0	3	3.5	minor CHO metabolism	minor CHO metabolism.others	-0.0623836	-1.25524e+06	1.15291	0.0328274	0.163626	*
D	B	96	B7FIX8	FTFPIDVADLLPFDVK	0.813442	0	2.05062e+06	0	5.86001e+06	0	3	3.5	minor CHO metabolism	minor CHO metabolism.others	0.0227527	1.2505e+06	1.02132	0.0629315	0.2011
D	C	0	B7FIX8	FTFPIDVADLLPFDVK	0	0	2.23717e+06	0	0	0	3	3.5	minor CHO metabolism	minor CHO metabolism.others
D	C	24	B7FIX8	FTFPIDVADLLPFDVK	0.586883	0	2.73471e+06	0	1.66209e+07	0	3	3.5	minor CHO metabolism	minor CHO metabolism.others	-0.00926662	-692536	2.74912	0.105516	0.257811
D	C	48	B7FIX8	FTFPIDVADLLPFDVK	0.681638	0	9.92139e+06	0	3.07352e+07	0	3	3.5	minor CHO metabolism	minor CHO metabolism.others	-0.109498	-2.40805e+06	1.37556	0.00808826	0.135966	*
D	C	72	B7FIX8	FTFPIDVADLLPFDVK	0.804937	0	3.34393e+06	0	1.00102e+07	0	3	3.5	minor CHO metabolism	minor CHO metabolism.others	0.0276232	1.71255e+06	1.30935	0.0328274	0.163626	*
D	C	96	B7FIX8	FTFPIDVADLLPFDVK	0.860429	0	6.89845e+06	0	1.88393e+07	0	3	3.5	minor CHO metabolism	minor CHO metabolism.others	-0.0442906	-811235	1.24561	0.0629315	0.2011
C	A	0	B7FIY3	DAAESTLTAYK, GNDEHVTVIR, LIPSAASGDSK, QAFDEAIAELDTLGEESYK, SAQDIANSELPPTHPIR, YEEMVDFMEK	0	0	4.41414e+07	2.25063e+07	0	0	30	30.7	signalling	signalling.14-3-3 proteins
C	A	24	B7FIY3	DAAESTLTAYK, GNDEHVTVIR, LIPSAASGDSK, QAFDEAIAELDTLGEESYK, SAQDIANSELPPTHPIR, YEEMVDFMEK	0.0891049	0.0186124	6.10564e+07	5.80914e+07	3.9187e+07	4.65279e+07	30	30.7	signalling	signalling.14-3-3 proteins	-0.0159667	-1.63279e+06	2.40528	0.00758231	0.135966	*
C	A	48	B7FIY3	DAAESTLTAYK, GNDEHVTVIR, LIPSAASGDSK, QAFDEAIAELDTLGEESYK, SAQDIANSELPPTHPIR, YEEMVDFMEK	0.284651	0.0695116	5.20306e+07	3.58163e+07	4.46909e+07	3.672e+07	30	30.7	signalling	signalling.14-3-3 proteins	0.00615948	12040.2	1.35226	0.0183095	0.141549	*
C	A	72	B7FIY3	DAAESTLTAYK, GNDEHVTVIR, LIPSAASGDSK, QAFDEAIAELDTLGEESYK, SAQDIANSELPPTHPIR, YEEMVDFMEK	0.409942	0.110633	4.28437e+07	3.34011e+07	3.56461e+07	3.05221e+07	30	30.7	signalling	signalling.14-3-3 proteins	0.00735698	705657	1.29545	0.389852	0.560207
C	A	96	B7FIY3	DAAESTLTAYK, GNDEHVTVIR, LIPSAASGDSK, QAFDEAIAELDTLGEESYK, SAQDIANSELPPTHPIR, YEEMVDFMEK	0.460756	0.103472	3.63418e+07	3.41556e+07	3.2166e+07	2.77717e+07	30	30.7	signalling	signalling.14-3-3 proteins	0.00632328	370405	1.44713	0.0552327	0.190804
C	B	0	B7FIY3	DAAESTLTAYK, GNDEHVTVIR, LIPSAASGDSK, QAFDEAIAELDTLGEESYK, SAQDIANSELPPTHPIR, YEEMVDFMEK	0	0	4.46216e+07	4.15454e+07	0	0	30	30.7	signalling	signalling.14-3-3 proteins
C	B	24	B7FIY3	DAAESTLTAYK, GNDEHVTVIR, LIPSAASGDSK, QAFDEAIAELDTLGEESYK, SAQDIANSELPPTHPIR, YEEMVDFMEK	0.113697	0.0538594	5.54428e+07	5.52201e+07	4.33848e+07	4.14544e+07	30	30.7	signalling	signalling.14-3-3 proteins	-0.0101046	-1.8077e+06	1.46641	0.00758231	0.135966	*
C	B	48	B7FIY3	DAAESTLTAYK, GNDEHVTVIR, LIPSAASGDSK, QAFDEAIAELDTLGEESYK, SAQDIANSELPPTHPIR, YEEMVDFMEK	0.240957	0.0628965	5.47429e+07	4.87006e+07	5.01298e+07	3.67415e+07	30	30.7	signalling	signalling.14-3-3 proteins	0.000525983	-258224	1.31125	0.0183095	0.141549	*
C	B	72	B7FIY3	DAAESTLTAYK, GNDEHVTVIR, LIPSAASGDSK, QAFDEAIAELDTLGEESYK, SAQDIANSELPPTHPIR, YEEMVDFMEK	0.517555	0.051125	6.43787e+07	4.49906e+07	7.16791e+07	5.97729e+07	30	30.7	signalling	signalling.14-3-3 proteins	-0.00733409	-1.26554e+06	0.856406	0.389852	0.560207
C	B	96	B7FIY3	DAAESTLTAYK, GNDEHVTVIR, LIPSAASGDSK, QAFDEAIAELDTLGEESYK, SAQDIANSELPPTHPIR, YEEMVDFMEK	0.590763	0.0343835	4.52024e+07	3.21809e+07	4.71266e+07	2.81698e+07	30	30.7	signalling	signalling.14-3-3 proteins	0.0124111	1.91264e+06	1.02476	0.0552327	0.190804
C	C	0	B7FIY3	DAAESTLTAYK, GNDEHVTVIR, LIPSAASGDSK, QAFDEAIAELDTLGEESYK, SAQDIANSELPPTHPIR, YEEMVDFMEK	0	0	4.23086e+07	3.23159e+07	0	0	30	30.7	signalling	signalling.14-3-3 proteins
C	C	24	B7FIY3	DAAESTLTAYK, GNDEHVTVIR, LIPSAASGDSK, QAFDEAIAELDTLGEESYK, SAQDIANSELPPTHPIR, YEEMVDFMEK	0.115456	0.0638495	4.2555e+07	5.19573e+07	3.37504e+07	4.7389e+07	30	30.7	signalling	signalling.14-3-3 proteins	-0.000242744	-1.40627e+06	1.57857	0.00758231	0.135966	*
C	C	48	B7FIY3	DAAESTLTAYK, GNDEHVTVIR, LIPSAASGDSK, QAFDEAIAELDTLGEESYK, SAQDIANSELPPTHPIR, YEEMVDFMEK	0.22569	0.130327	1.43668e+07	1.4009e+07	1.2959e+07	1.15522e+07	30	30.7	signalling	signalling.14-3-3 proteins	0.0275998	1.79781e+06	1.70262	0.0183095	0.141549	*
C	C	72	B7FIY3	DAAESTLTAYK, GNDEHVTVIR, LIPSAASGDSK, QAFDEAIAELDTLGEESYK, SAQDIANSELPPTHPIR, YEEMVDFMEK	0.472446	0.0827461	3.78982e+07	2.85181e+07	4.98556e+07	4.16585e+07	30	30.7	signalling	signalling.14-3-3 proteins	-0.068246	-2.42176e+06	1.19134	0.389852	0.560207
C	C	96	B7FIY3	DAAESTLTAYK, GNDEHVTVIR, LIPSAASGDSK, QAFDEAIAELDTLGEESYK, SAQDIANSELPPTHPIR, YEEMVDFMEK	0.54365	0.0826575	4.34585e+07	3.45232e+07	5.41598e+07	5.15532e+07	30	30.7	signalling	signalling.14-3-3 proteins	-0.00611323	-484120	1.25183	0.0552327	0.190804
D	A	0	B7FIY3	DAAESTLTAYK, GNDEHVTVIR, LIPSAASGDSK, QAFDEAIAELDTLGEESYK, SAQDIANSELPPTHPIR, YEEMVDFMEK	0	0	4.20273e+07	4.54562e+07	0	0	30	30.7	signalling	signalling.14-3-3 proteins
D	A	24	B7FIY3	DAAESTLTAYK, GNDEHVTVIR, LIPSAASGDSK, QAFDEAIAELDTLGEESYK, SAQDIANSELPPTHPIR, YEEMVDFMEK	0.214322	0.105429	7.6438e+07	5.51459e+07	9.79422e+07	7.93314e+07	30	30.7	signalling	signalling.14-3-3 proteins	-0.0341155	-4.08093e+06	2.40528	0.00758231	0.135966	*
D	A	48	B7FIY3	DAAESTLTAYK, GNDEHVTVIR, LIPSAASGDSK, QAFDEAIAELDTLGEESYK, SAQDIANSELPPTHPIR, YEEMVDFMEK	0.384923	0.097095	7.09804e+07	6.24658e+07	7.25476e+07	5.94128e+07	30	30.7	signalling	signalling.14-3-3 proteins	0.00297498	1.34949e+06	1.35226	0.0183095	0.141549	*
D	A	72	B7FIY3	DAAESTLTAYK, GNDEHVTVIR, LIPSAASGDSK, QAFDEAIAELDTLGEESYK, SAQDIANSELPPTHPIR, YEEMVDFMEK	0.531059	0.075766	5.92302e+07	4.45729e+07	6.54931e+07	5.25138e+07	30	30.7	signalling	signalling.14-3-3 proteins	0.00689754	794335	1.29545	0.389852	0.560207
D	A	96	B7FIY3	DAAESTLTAYK, GNDEHVTVIR, LIPSAASGDSK, QAFDEAIAELDTLGEESYK, SAQDIANSELPPTHPIR, YEEMVDFMEK	0.666775	0.0832247	4.25506e+07	3.36891e+07	4.83742e+07	3.18384e+07	30	30.7	signalling	signalling.14-3-3 proteins	0.0117336	1.48176e+06	1.44713	0.0552327	0.190804
D	B	0	B7FIY3	DAAESTLTAYK, GNDEHVTVIR, LIPSAASGDSK, QAFDEAIAELDTLGEESYK, SAQDIANSELPPTHPIR, YEEMVDFMEK	0	0	4.67135e+07	4.49388e+07	0	0	30	30.7	signalling	signalling.14-3-3 proteins
D	B	24	B7FIY3	DAAESTLTAYK, GNDEHVTVIR, LIPSAASGDSK, QAFDEAIAELDTLGEESYK, SAQDIANSELPPTHPIR, YEEMVDFMEK	0.166727	0.0934389	2.94616e+07	1.71499e+07	2.19874e+07	2.6972e+07	30	30.7	signalling	signalling.14-3-3 proteins	0.015388	-916140	1.46641	0.00758231	0.135966	*
D	B	48	B7FIY3	DAAESTLTAYK, GNDEHVTVIR, LIPSAASGDSK, QAFDEAIAELDTLGEESYK, SAQDIANSELPPTHPIR, YEEMVDFMEK	0.315955	0.147447	3.55675e+07	2.76114e+07	4.58733e+07	4.44577e+07	30	30.7	signalling	signalling.14-3-3 proteins	-0.00863532	-1.18512e+06	1.31125	0.0183095	0.141549	*
D	B	72	B7FIY3	DAAESTLTAYK, GNDEHVTVIR, LIPSAASGDSK, QAFDEAIAELDTLGEESYK, SAQDIANSELPPTHPIR, YEEMVDFMEK	0.443237	0.138213	3.22439e+07	2.79215e+07	3.84885e+07	4.64916e+07	30	30.7	signalling	signalling.14-3-3 proteins	0.00389346	486307	0.856406	0.389852	0.560207
D	B	96	B7FIY3	DAAESTLTAYK, GNDEHVTVIR, LIPSAASGDSK, QAFDEAIAELDTLGEESYK, SAQDIANSELPPTHPIR, YEEMVDFMEK	0.605389	0.0707431	3.52308e+07	2.3151e+07	4.35584e+07	3.85846e+07	30	30.7	signalling	signalling.14-3-3 proteins	-0.00385972	-359802	1.02476	0.0552327	0.190804
D	C	0	B7FIY3	DAAESTLTAYK, GNDEHVTVIR, LIPSAASGDSK, QAFDEAIAELDTLGEESYK, SAQDIANSELPPTHPIR, YEEMVDFMEK	0	0	3.05296e+07	2.4651e+07	0	0	30	30.7	signalling	signalling.14-3-3 proteins
D	C	24	B7FIY3	DAAESTLTAYK, GNDEHVTVIR, LIPSAASGDSK, QAFDEAIAELDTLGEESYK, SAQDIANSELPPTHPIR, YEEMVDFMEK	0.182256	0.107104	4.81842e+07	4.74326e+07	5.56598e+07	7.45334e+07	30	30.7	signalling	signalling.14-3-3 proteins	-0.0240949	-2.31916e+06	1.57857	0.00758231	0.135966	*
D	C	48	B7FIY3	DAAESTLTAYK, GNDEHVTVIR, LIPSAASGDSK, QAFDEAIAELDTLGEESYK, SAQDIANSELPPTHPIR, YEEMVDFMEK	0.384263	0.0622526	6.51376e+07	7.63408e+07	6.33208e+07	6.37084e+07	30	30.7	signalling	signalling.14-3-3 proteins	-0.0146602	-1.13519e+06	1.70262	0.0183095	0.141549	*
D	C	72	B7FIY3	DAAESTLTAYK, GNDEHVTVIR, LIPSAASGDSK, QAFDEAIAELDTLGEESYK, SAQDIANSELPPTHPIR, YEEMVDFMEK	0.562842	0.0476752	4.10356e+07	2.97122e+07	4.46038e+07	3.88967e+07	30	30.7	signalling	signalling.14-3-3 proteins	0.0154174	1.75612e+06	1.19134	0.389852	0.560207
D	C	96	B7FIY3	DAAESTLTAYK, GNDEHVTVIR, LIPSAASGDSK, QAFDEAIAELDTLGEESYK, SAQDIANSELPPTHPIR, YEEMVDFMEK	0.680558	0.0175376	3.37674e+07	2.48586e+07	3.03201e+07	2.12601e+07	30	30.7	signalling	signalling.14-3-3 proteins	0.00737999	924327	1.25183	0.0552327	0.190804
C	A	0	B7FIZ2	IQPVYVVDVAAALTTALKDDGTSMGK, IYELGGPEIFTVHQLAEIMYDVIR, LMGDLGQIVPMK, MGSQVLVPFR, YVNVPLPIAK	0	0	9.8705e+06	5.2041e+06	0	0	9	9.1.2	mitochondrial electron transport / ATP synthesis	mitochondrial electron transport / ATP synthesis.NADH-DH.localisation not clear
C	A	24	B7FIZ2	IQPVYVVDVAAALTTALKDDGTSMGK, IYELGGPEIFTVHQLAEIMYDVIR, LMGDLGQIVPMK, MGSQVLVPFR, YVNVPLPIAK	0.0973116	0.0369143	8.74247e+06	5.0925e+06	4.44799e+06	2.317e+06	9	9.1.2	mitochondrial electron transport / ATP synthesis	mitochondrial electron transport / ATP synthesis.NADH-DH.localisation not clear	0.00476181	-185333	1.07345	0.233504	0.413773
C	A	48	B7FIZ2	IQPVYVVDVAAALTTALKDDGTSMGK, IYELGGPEIFTVHQLAEIMYDVIR, LMGDLGQIVPMK, MGSQVLVPFR, YVNVPLPIAK	0.193297	0.0472084	8.26563e+06	4.39263e+06	3.87926e+06	2.38693e+06	9	9.1.2	mitochondrial electron transport / ATP synthesis	mitochondrial electron transport / ATP synthesis.NADH-DH.localisation not clear	0.00227259	33805.4	1.3026	0.0916112	0.241559
C	A	72	B7FIZ2	IQPVYVVDVAAALTTALKDDGTSMGK, IYELGGPEIFTVHQLAEIMYDVIR, LMGDLGQIVPMK, MGSQVLVPFR, YVNVPLPIAK	0.322574	0.0994535	9.48592e+06	5.5554e+06	5.20712e+06	3.58709e+06	9	9.1.2	mitochondrial electron transport / ATP synthesis	mitochondrial electron transport / ATP synthesis.NADH-DH.localisation not clear	-0.00615139	-79190.5	1.4053	0.156127	0.326493
C	A	96	B7FIZ2	IQPVYVVDVAAALTTALKDDGTSMGK, IYELGGPEIFTVHQLAEIMYDVIR, LMGDLGQIVPMK, MGSQVLVPFR, YVNVPLPIAK	0.404481	0.0785974	1.14366e+07	6.4129e+06	6.44817e+06	3.12228e+06	9	9.1.2	mitochondrial electron transport / ATP synthesis	mitochondrial electron transport / ATP synthesis.NADH-DH.localisation not clear	-0.00856848	-96327.3	1.54577	0.0490351	0.182013	*
C	B	0	B7FIZ2	IQPVYVVDVAAALTTALKDDGTSMGK, IYELGGPEIFTVHQLAEIMYDVIR, LMGDLGQIVPMK, MGSQVLVPFR, YVNVPLPIAK	0	0	4.18187e+06	2.48331e+06	0	0	9	9.1.2	mitochondrial electron transport / ATP synthesis	mitochondrial electron transport / ATP synthesis.NADH-DH.localisation not clear
C	B	24	B7FIZ2	IQPVYVVDVAAALTTALKDDGTSMGK, IYELGGPEIFTVHQLAEIMYDVIR, LMGDLGQIVPMK, MGSQVLVPFR, YVNVPLPIAK	0.193602	0.0608003	5.06735e+06	3.35946e+06	4.63259e+06	2.95564e+06	9	9.1.2	mitochondrial electron transport / ATP synthesis	mitochondrial electron transport / ATP synthesis.NADH-DH.localisation not clear	-0.00882264	-193025	0.232383	0.233504	0.413773
C	B	48	B7FIZ2	IQPVYVVDVAAALTTALKDDGTSMGK, IYELGGPEIFTVHQLAEIMYDVIR, LMGDLGQIVPMK, MGSQVLVPFR, YVNVPLPIAK	0.185301	0.0803197	6.75459e+06	4.40173e+06	4.39433e+06	2.77678e+06	9	9.1.2	mitochondrial electron transport / ATP synthesis	mitochondrial electron transport / ATP synthesis.NADH-DH.localisation not clear	-0.0138734	-54342.4	1.101	0.0916112	0.241559
C	B	72	B7FIZ2	IQPVYVVDVAAALTTALKDDGTSMGK, IYELGGPEIFTVHQLAEIMYDVIR, LMGDLGQIVPMK, MGSQVLVPFR, YVNVPLPIAK	0.282977	0.187648	6.65781e+06	3.95056e+06	2.82028e+06	2.53566e+06	9	9.1.2	mitochondrial electron transport / ATP synthesis	mitochondrial electron transport / ATP synthesis.NADH-DH.localisation not clear	0.00059698	68208.7	0.998844	0.156127	0.326493
C	B	96	B7FIZ2	IQPVYVVDVAAALTTALKDDGTSMGK, IYELGGPEIFTVHQLAEIMYDVIR, LMGDLGQIVPMK, MGSQVLVPFR, YVNVPLPIAK	0.480916	0.0700559	4.86926e+06	3.62582e+06	2.91307e+06	1.60316e+06	9	9.1.2	mitochondrial electron transport / ATP synthesis	mitochondrial electron transport / ATP synthesis.NADH-DH.localisation not clear	0.0111933	27702.4	1.17613	0.0490351	0.182013	*
C	C	0	B7FIZ2	IQPVYVVDVAAALTTALKDDGTSMGK, IYELGGPEIFTVHQLAEIMYDVIR, LMGDLGQIVPMK, MGSQVLVPFR, YVNVPLPIAK	0	0	8.286e+06	5.09028e+06	0	0	9	9.1.2	mitochondrial electron transport / ATP synthesis	mitochondrial electron transport / ATP synthesis.NADH-DH.localisation not clear
C	C	24	B7FIZ2	IQPVYVVDVAAALTTALKDDGTSMGK, IYELGGPEIFTVHQLAEIMYDVIR, LMGDLGQIVPMK, MGSQVLVPFR, YVNVPLPIAK	0.10881	0.0587275	8.26536e+06	3.99037e+06	4.19159e+06	1.72523e+06	9	9.1.2	mitochondrial electron transport / ATP synthesis	mitochondrial electron transport / ATP synthesis.NADH-DH.localisation not clear	0.000103753	-174650	0.914417	0.233504	0.413773
C	C	48	B7FIZ2	IQPVYVVDVAAALTTALKDDGTSMGK, IYELGGPEIFTVHQLAEIMYDVIR, LMGDLGQIVPMK, MGSQVLVPFR, YVNVPLPIAK	0.111771	0.087473	1.08029e+07	6.98345e+06	4.46008e+06	4.59873e+06	9	9.1.2	mitochondrial electron transport / ATP synthesis	mitochondrial electron transport / ATP synthesis.NADH-DH.localisation not clear	-0.0127918	-64804.8	2.05253	0.0916112	0.241559
C	C	72	B7FIZ2	IQPVYVVDVAAALTTALKDDGTSMGK, IYELGGPEIFTVHQLAEIMYDVIR, LMGDLGQIVPMK, MGSQVLVPFR, YVNVPLPIAK	0.278294	0.156276	8.73504e+06	5.83518e+06	4.16394e+06	2.85704e+06	9	9.1.2	mitochondrial electron transport / ATP synthesis	mitochondrial electron transport / ATP synthesis.NADH-DH.localisation not clear	0.00797557	47910.7	1.75651	0.156127	0.326493
C	C	96	B7FIZ2	IQPVYVVDVAAALTTALKDDGTSMGK, IYELGGPEIFTVHQLAEIMYDVIR, LMGDLGQIVPMK, MGSQVLVPFR, YVNVPLPIAK	0.547785	0.0796091	8.60117e+06	4.69972e+06	7.74508e+06	3.05159e+06	9	9.1.2	mitochondrial electron transport / ATP synthesis	mitochondrial electron transport / ATP synthesis.NADH-DH.localisation not clear	0.000638545	-146555	1.20955	0.0490351	0.182013	*
D	A	0	B7FIZ2	IQPVYVVDVAAALTTALKDDGTSMGK, IYELGGPEIFTVHQLAEIMYDVIR, LMGDLGQIVPMK, MGSQVLVPFR, YVNVPLPIAK	0	0	9.20106e+06	5.88863e+06	0	0	9	9.1.2	mitochondrial electron transport / ATP synthesis	mitochondrial electron transport / ATP synthesis.NADH-DH.localisation not clear
D	A	24	B7FIZ2	IQPVYVVDVAAALTTALKDDGTSMGK, IYELGGPEIFTVHQLAEIMYDVIR, LMGDLGQIVPMK, MGSQVLVPFR, YVNVPLPIAK	0.10446	0.0766138	7.56694e+06	3.98554e+06	3.24486e+06	2.11817e+06	9	9.1.2	mitochondrial electron transport / ATP synthesis	mitochondrial electron transport / ATP synthesis.NADH-DH.localisation not clear	0.00740004	-135203	1.07345	0.233504	0.413773
D	A	48	B7FIZ2	IQPVYVVDVAAALTTALKDDGTSMGK, IYELGGPEIFTVHQLAEIMYDVIR, LMGDLGQIVPMK, MGSQVLVPFR, YVNVPLPIAK	0.251789	0.0852077	8.6181e+06	5.54816e+06	3.14576e+06	1.04386e+06	9	9.1.2	mitochondrial electron transport / ATP synthesis	mitochondrial electron transport / ATP synthesis.NADH-DH.localisation not clear	-0.00578809	-14652.5	1.3026	0.0916112	0.241559
D	A	72	B7FIZ2	IQPVYVVDVAAALTTALKDDGTSMGK, IYELGGPEIFTVHQLAEIMYDVIR, LMGDLGQIVPMK, MGSQVLVPFR, YVNVPLPIAK	0.453314	0.0872486	8.85984e+06	6.4147e+06	5.96011e+06	3.77721e+06	9	9.1.2	mitochondrial electron transport / ATP synthesis	mitochondrial electron transport / ATP synthesis.NADH-DH.localisation not clear	-0.00116877	-120941	1.4053	0.156127	0.326493
D	A	96	B7FIZ2	IQPVYVVDVAAALTTALKDDGTSMGK, IYELGGPEIFTVHQLAEIMYDVIR, LMGDLGQIVPMK, MGSQVLVPFR, YVNVPLPIAK	0.625234	0.0842796	9.23914e+06	6.20454e+06	6.99406e+06	3.68563e+06	9	9.1.2	mitochondrial electron transport / ATP synthesis	mitochondrial electron transport / ATP synthesis.NADH-DH.localisation not clear	-0.0017838	-53713.2	1.54577	0.0490351	0.182013	*
D	B	0	B7FIZ2	IQPVYVVDVAAALTTALKDDGTSMGK, IYELGGPEIFTVHQLAEIMYDVIR, LMGDLGQIVPMK, MGSQVLVPFR, YVNVPLPIAK	0	0	5.46342e+06	3.04575e+06	0	0	9	9.1.2	mitochondrial electron transport / ATP synthesis	mitochondrial electron transport / ATP synthesis.NADH-DH.localisation not clear
D	B	24	B7FIZ2	IQPVYVVDVAAALTTALKDDGTSMGK, IYELGGPEIFTVHQLAEIMYDVIR, LMGDLGQIVPMK, MGSQVLVPFR, YVNVPLPIAK	0.0449897	0.0377865	9.66049e+06	5.89298e+06	1.44002e+06	2.20833e+06	9	9.1.2	mitochondrial electron transport / ATP synthesis	mitochondrial electron transport / ATP synthesis.NADH-DH.localisation not clear	-0.0320088	-60000.7	0.232383	0.233504	0.413773
D	B	48	B7FIZ2	IQPVYVVDVAAALTTALKDDGTSMGK, IYELGGPEIFTVHQLAEIMYDVIR, LMGDLGQIVPMK, MGSQVLVPFR, YVNVPLPIAK	0.204017	0.125422	6.07769e+06	3.37887e+06	2.2655e+06	1.01833e+06	9	9.1.2	mitochondrial electron transport / ATP synthesis	mitochondrial electron transport / ATP synthesis.NADH-DH.localisation not clear	0.015453	-12142.6	1.101	0.0916112	0.241559
D	B	72	B7FIZ2	IQPVYVVDVAAALTTALKDDGTSMGK, IYELGGPEIFTVHQLAEIMYDVIR, LMGDLGQIVPMK, MGSQVLVPFR, YVNVPLPIAK	0.28265	0.121134	8.51328e+06	4.19481e+06	4.04763e+06	4.05249e+06	9	9.1.2	mitochondrial electron transport / ATP synthesis	mitochondrial electron transport / ATP synthesis.NADH-DH.localisation not clear	-0.0166977	-112084	0.998844	0.156127	0.326493
D	B	96	B7FIZ2	IQPVYVVDVAAALTTALKDDGTSMGK, IYELGGPEIFTVHQLAEIMYDVIR, LMGDLGQIVPMK, MGSQVLVPFR, YVNVPLPIAK	0.565621	0.11726	7.48494e+06	4.47636e+06	6.08016e+06	3.60195e+06	9	9.1.2	mitochondrial electron transport / ATP synthesis	mitochondrial electron transport / ATP synthesis.NADH-DH.localisation not clear	0.00503304	-64316.9	1.17613	0.0490351	0.182013	*
D	C	0	B7FIZ2	IQPVYVVDVAAALTTALKDDGTSMGK, IYELGGPEIFTVHQLAEIMYDVIR, LMGDLGQIVPMK, MGSQVLVPFR, YVNVPLPIAK	0	0	6.37002e+06	4.05093e+06	0	0	9	9.1.2	mitochondrial electron transport / ATP synthesis	mitochondrial electron transport / ATP synthesis.NADH-DH.localisation not clear
D	C	24	B7FIZ2	IQPVYVVDVAAALTTALKDDGTSMGK, IYELGGPEIFTVHQLAEIMYDVIR, LMGDLGQIVPMK, MGSQVLVPFR, YVNVPLPIAK	0.0994979	0.0538119	6.88646e+06	2.97585e+06	2.92521e+06	1.11469e+06	9	9.1.2	mitochondrial electron transport / ATP synthesis	mitochondrial electron transport / ATP synthesis.NADH-DH.localisation not clear	-0.00337807	-121884	0.914417	0.233504	0.413773
D	C	48	B7FIZ2	IQPVYVVDVAAALTTALKDDGTSMGK, IYELGGPEIFTVHQLAEIMYDVIR, LMGDLGQIVPMK, MGSQVLVPFR, YVNVPLPIAK	0.229414	0.133581	6.16024e+06	3.91966e+06	1.79302e+06	1.07365e+06	9	9.1.2	mitochondrial electron transport / ATP synthesis	mitochondrial electron transport / ATP synthesis.NADH-DH.localisation not clear	0.00439399	60027.8	2.05253	0.0916112	0.241559
D	C	72	B7FIZ2	IQPVYVVDVAAALTTALKDDGTSMGK, IYELGGPEIFTVHQLAEIMYDVIR, LMGDLGQIVPMK, MGSQVLVPFR, YVNVPLPIAK	0.488826	0.038929	6.08024e+06	4.10292e+06	4.66204e+06	3.30809e+06	9	9.1.2	mitochondrial electron transport / ATP synthesis	mitochondrial electron transport / ATP synthesis.NADH-DH.localisation not clear	0.000541115	-118572	1.75651	0.156127	0.326493
D	C	96	B7FIZ2	IQPVYVVDVAAALTTALKDDGTSMGK, IYELGGPEIFTVHQLAEIMYDVIR, LMGDLGQIVPMK, MGSQVLVPFR, YVNVPLPIAK	0.662574	0.0977967	7.93888e+06	5.29697e+06	6.34013e+06	3.20564e+06	9	9.1.2	mitochondrial electron transport / ATP synthesis	mitochondrial electron transport / ATP synthesis.NADH-DH.localisation not clear	-0.0127369	-129300	1.20955	0.0490351	0.182013	*
C	A	0	B7FJ60	AASEHGVALIAPDTSPR, LQPGYDHSYYFIATFIDDHIK	0	0	3.43308e+07	2.7687e+07	0	0	35	35.2	not assigned	not assigned.unknown
C	A	24	B7FJ60	AASEHGVALIAPDTSPR, LQPGYDHSYYFIATFIDDHIK	0.156582	0.0394279	2.80411e+07	2.52033e+07	3.57086e+07	3.23297e+07	35	35.2	not assigned	not assigned.unknown	0.00763372	-1.48786e+06	0.458962	0.859631	0.905711
C	A	48	B7FJ60	AASEHGVALIAPDTSPR, LQPGYDHSYYFIATFIDDHIK	0.29351	0.138352	2.05201e+07	8.09263e+06	2.46008e+07	2.06403e+07	35	35.2	not assigned	not assigned.unknown	0.0111755	861888	0.460092	0.641309	0.758113
C	A	72	B7FJ60	AASEHGVALIAPDTSPR, LQPGYDHSYYFIATFIDDHIK	0.457592	0.140818	1.25232e+07	7.47982e+06	1.80075e+07	1.52864e+07	35	35.2	not assigned	not assigned.unknown	0.0162379	674188	0.879225	0.30679	0.482622
C	A	96	B7FJ60	AASEHGVALIAPDTSPR, LQPGYDHSYYFIATFIDDHIK	0.553992	0.0888832	1.28952e+07	4.45356e+06	1.76698e+07	1.12464e+07	35	35.2	not assigned	not assigned.unknown	-0.00123773	-8217.95	0.848674	0.765825	0.842161
C	B	0	B7FJ60	AASEHGVALIAPDTSPR, LQPGYDHSYYFIATFIDDHIK	0	0	1.53242e+07	1.08279e+07	0	0	35	35.2	not assigned	not assigned.unknown
C	B	24	B7FJ60	AASEHGVALIAPDTSPR, LQPGYDHSYYFIATFIDDHIK	0.0966861	0.069773	1.63042e+07	9.85508e+06	1.58191e+07	1.44269e+07	35	35.2	not assigned	not assigned.unknown	-0.00266469	-659127	2.71755	0.859631	0.905711
C	B	48	B7FJ60	AASEHGVALIAPDTSPR, LQPGYDHSYYFIATFIDDHIK	0.154138	0.0591806	1.39133e+07	8.5186e+06	1.27555e+07	1.04342e+07	35	35.2	not assigned	not assigned.unknown	0.00611009	224306	2.26584	0.641309	0.758113
C	B	72	B7FJ60	AASEHGVALIAPDTSPR, LQPGYDHSYYFIATFIDDHIK	0.293288	0.157413	1.42322e+07	1.10968e+07	1.23202e+07	1.17457e+07	35	35.2	not assigned	not assigned.unknown	-0.000955098	5953.88	1.90867	0.30679	0.482622
C	B	96	B7FJ60	AASEHGVALIAPDTSPR, LQPGYDHSYYFIATFIDDHIK	0.714405	0.00633365	4.97874e+06	228475	9.49489e+06	1.06618e+06	35	35.2	not assigned	not assigned.unknown	0.0270908	451483	1.07307	0.765825	0.842161
C	C	0	B7FJ60	AASEHGVALIAPDTSPR, LQPGYDHSYYFIATFIDDHIK	0	0	1.58187e+07	1.13637e+07	0	0	35	35.2	not assigned	not assigned.unknown
C	C	24	B7FJ60	AASEHGVALIAPDTSPR, LQPGYDHSYYFIATFIDDHIK	0.192968	0.0184882	2.01398e+07	1.70503e+07	2.50285e+07	2.00494e+07	35	35.2	not assigned	not assigned.unknown	-0.0113818	-1.04286e+06	0.760816	0.859631	0.905711
C	C	48	B7FJ60	AASEHGVALIAPDTSPR, LQPGYDHSYYFIATFIDDHIK	0.366182	0.00537304	1.63924e+07	1.14409e+07	2.03531e+07	1.3509e+07	35	35.2	not assigned	not assigned.unknown	0.00775303	388857	0.532598	0.641309	0.758113
C	C	72	B7FJ60	AASEHGVALIAPDTSPR, LQPGYDHSYYFIATFIDDHIK	0.452589	0.0163195	2.04538e+07	1.65425e+07	2.25807e+07	1.74383e+07	35	35.2	not assigned	not assigned.unknown	-0.0103234	-302928	1.08104	0.30679	0.482622
C	C	96	B7FJ60	AASEHGVALIAPDTSPR, LQPGYDHSYYFIATFIDDHIK	0.718481	0.0870297	1.25624e+07	8.80048e+06	2.13645e+07	8.98357e+06	35	35.2	not assigned	not assigned.unknown	0.0160756	413672	0.908349	0.765825	0.842161
D	A	0	B7FJ60	AASEHGVALIAPDTSPR, LQPGYDHSYYFIATFIDDHIK	0	0	1.45991e+07	3.90353e+06	0	0	35	35.2	not assigned	not assigned.unknown
D	A	24	B7FJ60	AASEHGVALIAPDTSPR, LQPGYDHSYYFIATFIDDHIK	0.071865	0.0662559	1.83011e+07	1.24599e+07	1.22791e+07	1.20611e+07	35	35.2	not assigned	not assigned.unknown	-0.0105659	-511631	0.458962	0.859631	0.905711
D	A	48	B7FJ60	AASEHGVALIAPDTSPR, LQPGYDHSYYFIATFIDDHIK	0.135041	0.0707544	2.53591e+07	1.94638e+07	1.28198e+07	1.23299e+07	35	35.2	not assigned	not assigned.unknown	-0.0160692	-219843	0.460092	0.641309	0.758113
D	A	72	B7FJ60	AASEHGVALIAPDTSPR, LQPGYDHSYYFIATFIDDHIK	0.402327	0.00307638	9.97596e+06	2.08777e+06	7.83326e+06	4.16613e+06	35	35.2	not assigned	not assigned.unknown	0.0252755	531800	0.879225	0.30679	0.482622
D	A	96	B7FJ60	AASEHGVALIAPDTSPR, LQPGYDHSYYFIATFIDDHIK	0.470159	0.00336726	2.59604e+07	1.66618e+07	1.44169e+07	9.69135e+06	35	35.2	not assigned	not assigned.unknown	-0.0667621	-797283	0.848674	0.765825	0.842161
D	B	0	B7FJ60	AASEHGVALIAPDTSPR, LQPGYDHSYYFIATFIDDHIK	0	0	2.33951e+07	2.12998e+07	0	0	35	35.2	not assigned	not assigned.unknown
D	B	24	B7FJ60	AASEHGVALIAPDTSPR, LQPGYDHSYYFIATFIDDHIK	0.262749	0.118277	1.65908e+07	1.28885e+07	1.00896e+07	3.75261e+06	35	35.2	not assigned	not assigned.unknown	0.0121185	-420401	2.71755	0.859631	0.905711
D	B	48	B7FJ60	AASEHGVALIAPDTSPR, LQPGYDHSYYFIATFIDDHIK	0.349253	0.101532	1.11543e+07	880306	1.26498e+07	6.19528e+06	35	35.2	not assigned	not assigned.unknown	0.0136535	31084.6	2.26584	0.641309	0.758113
D	B	72	B7FJ60	AASEHGVALIAPDTSPR, LQPGYDHSYYFIATFIDDHIK	0.55979	0.00567968	1.81969e+07	1.46623e+07	2.29562e+07	1.83082e+07	35	35.2	not assigned	not assigned.unknown	-0.0263076	-762220	1.90867	0.30679	0.482622
D	B	96	B7FJ60	AASEHGVALIAPDTSPR, LQPGYDHSYYFIATFIDDHIK	0.76661	0.0330494	7.75902e+06	1.57603e+06	1.77886e+07	6.63183e+06	35	35.2	not assigned	not assigned.unknown	0.0239003	763979	1.07307	0.765825	0.842161
D	C	0	B7FJ60	AASEHGVALIAPDTSPR, LQPGYDHSYYFIATFIDDHIK	0	0	1.1539e+07	5.86025e+06	0	0	35	35.2	not assigned	not assigned.unknown
D	C	24	B7FJ60	AASEHGVALIAPDTSPR, LQPGYDHSYYFIATFIDDHIK	0.146813	0.0113676	1.37673e+07	9.88127e+06	1.32433e+07	8.8392e+06	35	35.2	not assigned	not assigned.unknown	-0.00804637	-551803	0.760816	0.859631	0.905711
D	C	48	B7FJ60	AASEHGVALIAPDTSPR, LQPGYDHSYYFIATFIDDHIK	0.195028	0.195028	2.21208e+07	1.68347e+07	1.86587e+07	1.86587e+07	35	35.2	not assigned	not assigned.unknown	-0.0252816	-560453	0.532598	0.641309	0.758113
D	C	72	B7FJ60	AASEHGVALIAPDTSPR, LQPGYDHSYYFIATFIDDHIK	0.489265	0.200925	1.06856e+07	2.95363e+06	1.23665e+07	9.712e+06	35	35.2	not assigned	not assigned.unknown	0.0215392	664067	1.08104	0.30679	0.482622
D	C	96	B7FJ60	AASEHGVALIAPDTSPR, LQPGYDHSYYFIATFIDDHIK	0.652631	0.0818649	1.6479e+07	8.7084e+06	1.81568e+07	1.3418e+07	35	35.2	not assigned	not assigned.unknown	-0.02259	-520620	0.908349	0.765825	0.842161
C	A	0	B7FJC8	SYELPDGQVITIGSER	0	0	8.23742e+07	0	0	0	35	35.2.1	not assigned	not assigned.unknown.below BLAST cutoff
C	A	24	B7FJC8	SYELPDGQVITIGSER	0.159606	0	3.90111e+07	0	2.02127e+07	0	35	35.2.1	not assigned	not assigned.unknown.below BLAST cutoff	0.021934	-842194	0.659393	0.357796	0.532953
C	A	48	B7FJC8	SYELPDGQVITIGSER	0.254128	0	4.04934e+07	0	3.41847e+07	0	35	35.2.1	not assigned	not assigned.unknown.below BLAST cutoff	-0.0015832	-614170	1.32672	0.0489122	0.182013	*
C	A	72	B7FJC8	SYELPDGQVITIGSER	0.379959	0	2.71858e+07	0	2.36892e+07	0	35	35.2.1	not assigned	not assigned.unknown.below BLAST cutoff	0.0136932	905410	1.39293	0.27908	0.457734
C	A	96	B7FJC8	SYELPDGQVITIGSER	0.431921	0	3.14897e+07	0	2.28604e+07	0	35	35.2.1	not assigned	not assigned.unknown.below BLAST cutoff	-0.00659656	-121731	1.42028	0.141444	0.308506
C	B	0	B7FJC8	SYELPDGQVITIGSER	0	0	4.45541e+07	0	0	0	35	35.2.1	not assigned	not assigned.unknown.below BLAST cutoff
C	B	24	B7FJC8	SYELPDGQVITIGSER	0.149813	0	3.5961e+07	0	2.95483e+07	0	35	35.2.1	not assigned	not assigned.unknown.below BLAST cutoff	0.0080362	-1.23118e+06	1.83358	0.357796	0.532953
C	B	48	B7FJC8	SYELPDGQVITIGSER	0.254195	0	5.30881e+07	0	5.5672e+07	0	35	35.2.1	not assigned	not assigned.unknown.below BLAST cutoff	-0.0198445	-1.67486e+06	1.20161	0.0489122	0.182013	*
C	B	72	B7FJC8	SYELPDGQVITIGSER	0.411832	0	4.3268e+07	0	3.27908e+07	0	35	35.2.1	not assigned	not assigned.unknown.below BLAST cutoff	0.00770735	1.38247e+06	0.995969	0.27908	0.457734
C	B	96	B7FJC8	SYELPDGQVITIGSER	0.479563	0	2.30625e+07	0	2.57249e+07	0	35	35.2.1	not assigned	not assigned.unknown.below BLAST cutoff	0.0194577	932447	1.10737	0.141444	0.308506
C	C	0	B7FJC8	SYELPDGQVITIGSER	0	0	4.08128e+07	0	0	0	35	35.2.1	not assigned	not assigned.unknown.below BLAST cutoff
C	C	24	B7FJC8	SYELPDGQVITIGSER	0.0214359	0	5.44353e+07	0	5.40928e+06	0	35	35.2.1	not assigned	not assigned.unknown.below BLAST cutoff	-0.0139075	-225387	7.43418	0.357796	0.532953
C	C	48	B7FJC8	SYELPDGQVITIGSER	0.135718	0	1.53495e+07	0	4.35798e+06	0	35	35.2.1	not assigned	not assigned.unknown.below BLAST cutoff	0.0299177	205637	2.60124	0.0489122	0.182013	*
C	C	72	B7FJC8	SYELPDGQVITIGSER	0.484023	0	5.8332e+07	0	6.17738e+07	0	35	35.2.1	not assigned	not assigned.unknown.below BLAST cutoff	-0.116678	-2.90081e+06	1.0767	0.27908	0.457734
C	C	96	B7FJC8	SYELPDGQVITIGSER	0.578228	0	3.73094e+07	0	3.80413e+07	0	35	35.2.1	not assigned	not assigned.unknown.below BLAST cutoff	0.0150165	1.91648e+06	1.186	0.141444	0.308506
D	A	0	B7FJC8	SYELPDGQVITIGSER	0	0	3.32062e+07	0	0	0	35	35.2.1	not assigned	not assigned.unknown.below BLAST cutoff
D	A	24	B7FJC8	SYELPDGQVITIGSER	0.105243	0	7.49682e+07	0	3.7306e+07	0	35	35.2.1	not assigned	not assigned.unknown.below BLAST cutoff	-0.0524022	-1.55442e+06	0.659393	0.357796	0.532953
D	A	48	B7FJC8	SYELPDGQVITIGSER	0.337157	0	7.5201e+07	0	5.39417e+07	0	35	35.2.1	not assigned	not assigned.unknown.below BLAST cutoff	-0.000129431	-697981	1.32672	0.0489122	0.182013	*
D	A	72	B7FJC8	SYELPDGQVITIGSER	0.529256	0	6.64014e+07	0	5.46923e+07	0	35	35.2.1	not assigned	not assigned.unknown.below BLAST cutoff	0.0048756	231724	1.39293	0.27908	0.457734
D	A	96	B7FJC8	SYELPDGQVITIGSER	0.613449	0	5.60008e+07	0	4.43291e+07	0	35	35.2.1	not assigned	not assigned.unknown.below BLAST cutoff	0.00652638	788742	1.42028	0.141444	0.308506
D	B	0	B7FJC8	SYELPDGQVITIGSER	0	0	6.87751e+07	0	0	0	35	35.2.1	not assigned	not assigned.unknown.below BLAST cutoff
D	B	24	B7FJC8	SYELPDGQVITIGSER	0.274693	0	6.39381e+07	0	6.73325e+07	0	35	35.2.1	not assigned	not assigned.unknown.below BLAST cutoff	0.00293045	-2.80552e+06	1.83358	0.357796	0.532953
D	B	48	B7FJC8	SYELPDGQVITIGSER	0.305443	0	6.45903e+07	0	5.41913e+07	0	35	35.2.1	not assigned	not assigned.unknown.below BLAST cutoff	-0.000425018	518932	1.20161	0.0489122	0.182013	*
D	B	72	B7FJC8	SYELPDGQVITIGSER	0.410172	0	7.50962e+07	0	5.27724e+07	0	35	35.2.1	not assigned	not assigned.unknown.below BLAST cutoff	-0.00677728	-308150	0.995969	0.27908	0.457734
D	B	96	B7FJC8	SYELPDGQVITIGSER	0.531056	0	7.15007e+07	0	5.30678e+07	0	35	35.2.1	not assigned	not assigned.unknown.below BLAST cutoff	0.00199491	92971.4	1.10737	0.141444	0.308506
D	C	0	B7FJC8	SYELPDGQVITIGSER	0	0	2.83023e+07	0	0	0	35	35.2.1	not assigned	not assigned.unknown.below BLAST cutoff
D	C	24	B7FJC8	SYELPDGQVITIGSER	0.159358	0	6.29272e+07	0	5.06609e+07	0	35	35.2.1	not assigned	not assigned.unknown.below BLAST cutoff	-0.0509748	-2.11087e+06	7.43418	0.357796	0.532953
D	C	48	B7FJC8	SYELPDGQVITIGSER	0.353034	0	6.24659e+07	0	5.06285e+07	0	35	35.2.1	not assigned	not assigned.unknown.below BLAST cutoff	0.000305442	16824.2	2.60124	0.0489122	0.182013	*
D	C	72	B7FJC8	SYELPDGQVITIGSER	0.521149	0	6.42403e+07	0	4.88889e+07	0	35	35.2.1	not assigned	not assigned.unknown.below BLAST cutoff	-0.00118358	12559.8	1.0767	0.27908	0.457734
D	C	96	B7FJC8	SYELPDGQVITIGSER	0.685776	0	4.20184e+07	0	3.65192e+07	0	35	35.2.1	not assigned	not assigned.unknown.below BLAST cutoff	0.0144132	1.22005e+06	1.186	0.141444	0.308506
C	A	0	B7FJJ4	ATINASVR, IAGADVPMPYAANLER, LAVPQIEDIVR, SNYMSAGQINVPIVFR	0	0	2.43563e+07	1.50095e+07	0	0	8	8.1.1.1	TCA / org transformation	TCA / org transformation.TCA.pyruvate DH.E1
C	A	24	B7FJJ4	ATINASVR, IAGADVPMPYAANLER, LAVPQIEDIVR, SNYMSAGQINVPIVFR	0.137682	0.0615331	2.13967e+07	9.90053e+06	1.55893e+07	5.1709e+06	8	8.1.1.1	TCA / org transformation	TCA / org transformation.TCA.pyruvate DH.E1	0.00506295	-649554	0.757088	0.411222	0.577805
C	A	48	B7FJJ4	ATINASVR, IAGADVPMPYAANLER, LAVPQIEDIVR, SNYMSAGQINVPIVFR	0.216725	0.0147219	1.75809e+07	9.55334e+06	1.07708e+07	6.18961e+06	8	8.1.1.1	TCA / org transformation	TCA / org transformation.TCA.pyruvate DH.E1	0.00743072	316609	1.45657	0.338728	0.512136
C	A	72	B7FJJ4	ATINASVR, IAGADVPMPYAANLER, LAVPQIEDIVR, SNYMSAGQINVPIVFR	0.391589	0.0780294	2.91449e+07	1.56395e+07	2.14848e+07	1.2143e+07	8	8.1.1.1	TCA / org transformation	TCA / org transformation.TCA.pyruvate DH.E1	-0.0274065	-741605	0.95305	0.558256	0.695415
C	A	96	B7FJJ4	ATINASVR, IAGADVPMPYAANLER, LAVPQIEDIVR, SNYMSAGQINVPIVFR	0.410382	0.0658221	3.0978e+07	1.83622e+07	1.82766e+07	5.6895e+06	8	8.1.1.1	TCA / org transformation	TCA / org transformation.TCA.pyruvate DH.E1	-0.00262065	77368.7	1.48245	0.0213101	0.148736	*
C	B	0	B7FJJ4	ATINASVR, IAGADVPMPYAANLER, LAVPQIEDIVR, SNYMSAGQINVPIVFR	0	0	1.77964e+07	1.25729e+07	0	0	8	8.1.1.1	TCA / org transformation	TCA / org transformation.TCA.pyruvate DH.E1
C	B	24	B7FJJ4	ATINASVR, IAGADVPMPYAANLER, LAVPQIEDIVR, SNYMSAGQINVPIVFR	0.126891	0.0302649	1.64149e+07	1.64122e+07	1.38004e+07	1.65657e+07	8	8.1.1.1	TCA / org transformation	TCA / org transformation.TCA.pyruvate DH.E1	0.00323446	-575018	0.818988	0.411222	0.577805
C	B	48	B7FJJ4	ATINASVR, IAGADVPMPYAANLER, LAVPQIEDIVR, SNYMSAGQINVPIVFR	0.182708	0.0217214	2.03569e+07	1.39977e+07	1.49305e+07	1.21565e+07	8	8.1.1.1	TCA / org transformation	TCA / org transformation.TCA.pyruvate DH.E1	-0.010006	-185172	0.951992	0.338728	0.512136
C	B	72	B7FJJ4	ATINASVR, IAGADVPMPYAANLER, LAVPQIEDIVR, SNYMSAGQINVPIVFR	0.332421	0.0421595	1.91984e+07	1.08176e+07	1.0323e+07	6.15994e+06	8	8.1.1.1	TCA / org transformation	TCA / org transformation.TCA.pyruvate DH.E1	0.00237109	227378	1.00169	0.558256	0.695415
C	B	96	B7FJJ4	ATINASVR, IAGADVPMPYAANLER, LAVPQIEDIVR, SNYMSAGQINVPIVFR	0.522391	0.068524	1.86872e+07	9.32664e+06	1.75484e+07	7.41146e+06	8	8.1.1.1	TCA / org transformation	TCA / org transformation.TCA.pyruvate DH.E1	0.00110943	-289606	1.14517	0.0213101	0.148736	*
C	C	0	B7FJJ4	ATINASVR, IAGADVPMPYAANLER, LAVPQIEDIVR, SNYMSAGQINVPIVFR	0	0	2.72312e+07	2.03127e+07	0	0	8	8.1.1.1	TCA / org transformation	TCA / org transformation.TCA.pyruvate DH.E1
C	C	24	B7FJJ4	ATINASVR, IAGADVPMPYAANLER, LAVPQIEDIVR, SNYMSAGQINVPIVFR	0.0789611	0.0500861	2.02574e+07	9.33966e+06	8.54752e+06	6.82566e+06	8	8.1.1.1	TCA / org transformation	TCA / org transformation.TCA.pyruvate DH.E1	0.0106706	-356147	1.03428	0.411222	0.577805
C	C	48	B7FJJ4	ATINASVR, IAGADVPMPYAANLER, LAVPQIEDIVR, SNYMSAGQINVPIVFR	0.227239	0.0888964	2.74472e+07	1.59099e+07	1.58395e+07	7.28089e+06	8	8.1.1.1	TCA / org transformation	TCA / org transformation.TCA.pyruvate DH.E1	-0.0147885	-430239	1.24737	0.338728	0.512136
C	C	72	B7FJJ4	ATINASVR, IAGADVPMPYAANLER, LAVPQIEDIVR, SNYMSAGQINVPIVFR	0.319545	0.0894164	1.94401e+07	9.80969e+06	1.17228e+07	7.93036e+06	8	8.1.1.1	TCA / org transformation	TCA / org transformation.TCA.pyruvate DH.E1	0.0121553	364066	1.22376	0.558256	0.695415
C	C	96	B7FJJ4	ATINASVR, IAGADVPMPYAANLER, LAVPQIEDIVR, SNYMSAGQINVPIVFR	0.360995	0.0635374	1.63034e+07	8.67123e+06	8.38308e+06	5.84831e+06	8	8.1.1.1	TCA / org transformation	TCA / org transformation.TCA.pyruvate DH.E1	0.00672303	217968	1.8626	0.0213101	0.148736	*
D	A	0	B7FJJ4	ATINASVR, IAGADVPMPYAANLER, LAVPQIEDIVR, SNYMSAGQINVPIVFR	0	0	1.75857e+07	8.85123e+06	0	0	8	8.1.1.1	TCA / org transformation	TCA / org transformation.TCA.pyruvate DH.E1
D	A	24	B7FJJ4	ATINASVR, IAGADVPMPYAANLER, LAVPQIEDIVR, SNYMSAGQINVPIVFR	0.104238	0.0358097	3.26569e+07	1.50685e+07	1.54231e+07	1.01021e+07	8	8.1.1.1	TCA / org transformation	TCA / org transformation.TCA.pyruvate DH.E1	-0.035709	-642627	0.757088	0.411222	0.577805
D	A	48	B7FJJ4	ATINASVR, IAGADVPMPYAANLER, LAVPQIEDIVR, SNYMSAGQINVPIVFR	0.315674	0.0632159	2.2681e+07	1.01515e+07	1.54108e+07	6.70532e+06	8	8.1.1.1	TCA / org transformation	TCA / org transformation.TCA.pyruvate DH.E1	0.0127281	196815	1.45657	0.338728	0.512136
D	A	72	B7FJJ4	ATINASVR, IAGADVPMPYAANLER, LAVPQIEDIVR, SNYMSAGQINVPIVFR	0.373204	0.121153	3.3549e+07	9.48912e+06	2.08387e+07	1.17742e+07	8	8.1.1.1	TCA / org transformation	TCA / org transformation.TCA.pyruvate DH.E1	-0.0199651	-533841	0.95305	0.558256	0.695415
D	A	96	B7FJJ4	ATINASVR, IAGADVPMPYAANLER, LAVPQIEDIVR, SNYMSAGQINVPIVFR	0.608371	0.155088	2.29268e+07	1.23295e+07	2.1247e+07	1.17837e+07	8	8.1.1.1	TCA / org transformation	TCA / org transformation.TCA.pyruvate DH.E1	0.0131924	257900	1.48245	0.0213101	0.148736	*
D	B	0	B7FJJ4	ATINASVR, IAGADVPMPYAANLER, LAVPQIEDIVR, SNYMSAGQINVPIVFR	0	0	1.49314e+07	1.34245e+07	0	0	8	8.1.1.1	TCA / org transformation	TCA / org transformation.TCA.pyruvate DH.E1
D	B	24	B7FJJ4	ATINASVR, IAGADVPMPYAANLER, LAVPQIEDIVR, SNYMSAGQINVPIVFR	0.103922	0.0700925	2.01644e+07	1.3597e+07	9.19768e+06	9.4566e+06	8	8.1.1.1	TCA / org transformation	TCA / org transformation.TCA.pyruvate DH.E1	-0.0146031	-383237	0.818988	0.411222	0.577805
D	B	48	B7FJJ4	ATINASVR, IAGADVPMPYAANLER, LAVPQIEDIVR, SNYMSAGQINVPIVFR	0.173937	0.144378	1.8409e+07	9.07493e+06	1.27453e+07	1.51349e+07	8	8.1.1.1	TCA / org transformation	TCA / org transformation.TCA.pyruvate DH.E1	0.00362733	-114453	0.951992	0.338728	0.512136
D	B	72	B7FJJ4	ATINASVR, IAGADVPMPYAANLER, LAVPQIEDIVR, SNYMSAGQINVPIVFR	0.332982	0.0667669	2.18769e+07	1.37752e+07	1.25297e+07	9.733e+06	8	8.1.1.1	TCA / org transformation	TCA / org transformation.TCA.pyruvate DH.E1	-0.00784922	-91058.4	1.00169	0.558256	0.695415
D	B	96	B7FJJ4	ATINASVR, IAGADVPMPYAANLER, LAVPQIEDIVR, SNYMSAGQINVPIVFR	0.598224	0.171954	3.34678e+07	1.68212e+07	3.68248e+07	1.91798e+07	8	8.1.1.1	TCA / org transformation	TCA / org transformation.TCA.pyruvate DH.E1	-0.0220761	-1.2889e+06	1.14517	0.0213101	0.148736	*
D	C	0	B7FJJ4	ATINASVR, IAGADVPMPYAANLER, LAVPQIEDIVR, SNYMSAGQINVPIVFR	0	0	1.77173e+07	8.17872e+06	0	0	8	8.1.1.1	TCA / org transformation	TCA / org transformation.TCA.pyruvate DH.E1
D	C	24	B7FJJ4	ATINASVR, IAGADVPMPYAANLER, LAVPQIEDIVR, SNYMSAGQINVPIVFR	0.0816678	0.048522	1.38405e+07	8.62574e+06	4.45565e+06	4.24177e+06	8	8.1.1.1	TCA / org transformation	TCA / org transformation.TCA.pyruvate DH.E1	0.00911731	-185652	1.03428	0.411222	0.577805
D	C	48	B7FJJ4	ATINASVR, IAGADVPMPYAANLER, LAVPQIEDIVR, SNYMSAGQINVPIVFR	0.283452	0.0540887	1.71441e+07	8.84484e+06	1.31371e+07	8.1118e+06	8	8.1.1.1	TCA / org transformation	TCA / org transformation.TCA.pyruvate DH.E1	-0.00994547	-406042	1.24737	0.338728	0.512136
D	C	72	B7FJJ4	ATINASVR, IAGADVPMPYAANLER, LAVPQIEDIVR, SNYMSAGQINVPIVFR	0.391048	0.153577	2.96643e+07	1.95325e+07	1.97578e+07	1.65765e+07	8	8.1.1.1	TCA / org transformation	TCA / org transformation.TCA.pyruvate DH.E1	-0.0304287	-675608	1.22376	0.558256	0.695415
D	C	96	B7FJJ4	ATINASVR, IAGADVPMPYAANLER, LAVPQIEDIVR, SNYMSAGQINVPIVFR	0.672388	0.11583	2.00136e+07	1.083e+07	1.88596e+07	8.27158e+06	8	8.1.1.1	TCA / org transformation	TCA / org transformation.TCA.pyruvate DH.E1	0.0135554	305251	1.8626	0.0213101	0.148736	*
C	A	0	B7FJQ4	GVMLGPDQPVILHMLDIAPAAESLNGVK, LNVQVSDVK, MELVDAAFPLLK, NVIIWGNHSSTQYPDVNHATVNTPAGEKPVR, VLVTGAAGQIGYALVPMIAR, VLVVANPANTNALILK	0	0	3.23125e+07	2.39678e+07	0	0	8	8.2.9	TCA / org transformation	TCA / org transformation.other organic acid transformatons.cyt MDH
C	A	24	B7FJQ4	GVMLGPDQPVILHMLDIAPAAESLNGVK, LNVQVSDVK, MELVDAAFPLLK, NVIIWGNHSSTQYPDVNHATVNTPAGEKPVR, VLVTGAAGQIGYALVPMIAR, VLVVANPANTNALILK	0.245948	0.0870689	3.70355e+07	3.36746e+07	5.88638e+07	4.75774e+07	8	8.2.9	TCA / org transformation	TCA / org transformation.other organic acid transformatons.cyt MDH	-0.00609031	-2.45266e+06	0.519361	0.0988335	0.249639
C	A	48	B7FJQ4	GVMLGPDQPVILHMLDIAPAAESLNGVK, LNVQVSDVK, MELVDAAFPLLK, NVIIWGNHSSTQYPDVNHATVNTPAGEKPVR, VLVTGAAGQIGYALVPMIAR, VLVVANPANTNALILK	0.427303	0.0895872	6.72549e+07	4.93611e+07	1.03784e+08	7.09905e+07	8	8.2.9	TCA / org transformation	TCA / org transformation.other organic acid transformatons.cyt MDH	-0.0339983	-3.87293e+06	0.618051	0.308379	0.484663
C	A	72	B7FJQ4	GVMLGPDQPVILHMLDIAPAAESLNGVK, LNVQVSDVK, MELVDAAFPLLK, NVIIWGNHSSTQYPDVNHATVNTPAGEKPVR, VLVTGAAGQIGYALVPMIAR, VLVVANPANTNALILK	0.580592	0.0737986	6.96378e+07	5.7028e+07	1.08373e+08	7.82393e+07	8	8.2.9	TCA / org transformation	TCA / org transformation.other organic acid transformatons.cyt MDH	-0.00147628	-344444	1.01836	0.565186	0.701356
C	A	96	B7FJQ4	GVMLGPDQPVILHMLDIAPAAESLNGVK, LNVQVSDVK, MELVDAAFPLLK, NVIIWGNHSSTQYPDVNHATVNTPAGEKPVR, VLVTGAAGQIGYALVPMIAR, VLVVANPANTNALILK	0.586511	0.0743958	7.89344e+07	5.13485e+07	9.58673e+07	4.94783e+07	8	8.2.9	TCA / org transformation	TCA / org transformation.other organic acid transformatons.cyt MDH	-0.00556248	-81748	1.16835	0.279142	0.457734
C	B	0	B7FJQ4	GVMLGPDQPVILHMLDIAPAAESLNGVK, LNVQVSDVK, MELVDAAFPLLK, NVIIWGNHSSTQYPDVNHATVNTPAGEKPVR, VLVTGAAGQIGYALVPMIAR, VLVVANPANTNALILK	0	0	1.56116e+07	1.02049e+07	0	0	8	8.2.9	TCA / org transformation	TCA / org transformation.other organic acid transformatons.cyt MDH
C	B	24	B7FJQ4	GVMLGPDQPVILHMLDIAPAAESLNGVK, LNVQVSDVK, MELVDAAFPLLK, NVIIWGNHSSTQYPDVNHATVNTPAGEKPVR, VLVTGAAGQIGYALVPMIAR, VLVVANPANTNALILK	0.201154	0.0658968	4.55233e+07	3.88563e+07	6.90665e+07	8.15844e+07	8	8.2.9	TCA / org transformation	TCA / org transformation.other organic acid transformatons.cyt MDH	-0.0798332	-2.87777e+06	0.807108	0.0988335	0.249639
C	B	48	B7FJQ4	GVMLGPDQPVILHMLDIAPAAESLNGVK, LNVQVSDVK, MELVDAAFPLLK, NVIIWGNHSSTQYPDVNHATVNTPAGEKPVR, VLVTGAAGQIGYALVPMIAR, VLVVANPANTNALILK	0.309249	0.12761	3.35817e+07	2.31516e+07	5.12699e+07	4.1867e+07	8	8.2.9	TCA / org transformation	TCA / org transformation.other organic acid transformatons.cyt MDH	0.0109299	1.49641e+06	0.837009	0.308379	0.484663
C	B	72	B7FJQ4	GVMLGPDQPVILHMLDIAPAAESLNGVK, LNVQVSDVK, MELVDAAFPLLK, NVIIWGNHSSTQYPDVNHATVNTPAGEKPVR, VLVTGAAGQIGYALVPMIAR, VLVVANPANTNALILK	0.528839	0.103734	4.14977e+07	3.12772e+07	5.86575e+07	5.15254e+07	8	8.2.9	TCA / org transformation	TCA / org transformation.other organic acid transformatons.cyt MDH	-0.00982181	-811377	0.885448	0.565186	0.701356
C	B	96	B7FJQ4	GVMLGPDQPVILHMLDIAPAAESLNGVK, LNVQVSDVK, MELVDAAFPLLK, NVIIWGNHSSTQYPDVNHATVNTPAGEKPVR, VLVTGAAGQIGYALVPMIAR, VLVVANPANTNALILK	0.636179	0.0765782	4.56408e+07	2.82979e+07	6.30138e+07	4.29538e+07	8	8.2.9	TCA / org transformation	TCA / org transformation.other organic acid transformatons.cyt MDH	-0.00415993	-425523	0.891159	0.279142	0.457734
C	C	0	B7FJQ4	GVMLGPDQPVILHMLDIAPAAESLNGVK, LNVQVSDVK, MELVDAAFPLLK, NVIIWGNHSSTQYPDVNHATVNTPAGEKPVR, VLVTGAAGQIGYALVPMIAR, VLVVANPANTNALILK	0	0	6.60677e+07	5.09698e+07	0	0	8	8.2.9	TCA / org transformation	TCA / org transformation.other organic acid transformatons.cyt MDH
C	C	24	B7FJQ4	GVMLGPDQPVILHMLDIAPAAESLNGVK, LNVQVSDVK, MELVDAAFPLLK, NVIIWGNHSSTQYPDVNHATVNTPAGEKPVR, VLVTGAAGQIGYALVPMIAR, VLVVANPANTNALILK	0.153563	0.0367296	6.99182e+07	4.50508e+07	8.74814e+07	7.21194e+07	8	8.2.9	TCA / org transformation	TCA / org transformation.other organic acid transformatons.cyt MDH	-0.00242842	-3.64506e+06	0.778348	0.0988335	0.249639
C	C	48	B7FJQ4	GVMLGPDQPVILHMLDIAPAAESLNGVK, LNVQVSDVK, MELVDAAFPLLK, NVIIWGNHSSTQYPDVNHATVNTPAGEKPVR, VLVTGAAGQIGYALVPMIAR, VLVVANPANTNALILK	0.262448	0.0491282	4.32342e+07	3.69673e+07	3.76914e+07	3.46641e+07	8	8.2.9	TCA / org transformation	TCA / org transformation.other organic acid transformatons.cyt MDH	0.0159019	3.46571e+06	1.139	0.308379	0.484663
C	C	72	B7FJQ4	GVMLGPDQPVILHMLDIAPAAESLNGVK, LNVQVSDVK, MELVDAAFPLLK, NVIIWGNHSSTQYPDVNHATVNTPAGEKPVR, VLVTGAAGQIGYALVPMIAR, VLVVANPANTNALILK	0.427678	0.0829826	5.31114e+07	3.92998e+07	6.08683e+07	5.73381e+07	8	8.2.9	TCA / org transformation	TCA / org transformation.other organic acid transformatons.cyt MDH	-0.00951911	-1.32449e+06	1.38413	0.565186	0.701356
C	C	96	B7FJQ4	GVMLGPDQPVILHMLDIAPAAESLNGVK, LNVQVSDVK, MELVDAAFPLLK, NVIIWGNHSSTQYPDVNHATVNTPAGEKPVR, VLVTGAAGQIGYALVPMIAR, VLVVANPANTNALILK	0.548352	0.0371237	5.1217e+07	3.83665e+07	5.2489e+07	4.4751e+07	8	8.2.9	TCA / org transformation	TCA / org transformation.other organic acid transformatons.cyt MDH	0.00148617	439600	1.29497	0.279142	0.457734
D	A	0	B7FJQ4	GVMLGPDQPVILHMLDIAPAAESLNGVK, LNVQVSDVK, MELVDAAFPLLK, NVIIWGNHSSTQYPDVNHATVNTPAGEKPVR, VLVTGAAGQIGYALVPMIAR, VLVVANPANTNALILK	0	0	9.71127e+07	8.08969e+07	0	0	8	8.2.9	TCA / org transformation	TCA / org transformation.other organic acid transformatons.cyt MDH
D	A	24	B7FJQ4	GVMLGPDQPVILHMLDIAPAAESLNGVK, LNVQVSDVK, MELVDAAFPLLK, NVIIWGNHSSTQYPDVNHATVNTPAGEKPVR, VLVTGAAGQIGYALVPMIAR, VLVVANPANTNALILK	0.127736	0.0772883	8.03524e+07	5.80777e+07	5.36136e+07	5.05464e+07	8	8.2.9	TCA / org transformation	TCA / org transformation.other organic acid transformatons.cyt MDH	0.00719108	-2.2339e+06	0.519361	0.0988335	0.249639
D	A	48	B7FJQ4	GVMLGPDQPVILHMLDIAPAAESLNGVK, LNVQVSDVK, MELVDAAFPLLK, NVIIWGNHSSTQYPDVNHATVNTPAGEKPVR, VLVTGAAGQIGYALVPMIAR, VLVVANPANTNALILK	0.264095	0.117743	4.49881e+07	3.8305e+07	3.30333e+07	3.77697e+07	8	8.2.9	TCA / org transformation	TCA / org transformation.other organic acid transformatons.cyt MDH	0.0183381	1.84069e+06	0.618051	0.308379	0.484663
D	A	72	B7FJQ4	GVMLGPDQPVILHMLDIAPAAESLNGVK, LNVQVSDVK, MELVDAAFPLLK, NVIIWGNHSSTQYPDVNHATVNTPAGEKPVR, VLVTGAAGQIGYALVPMIAR, VLVVANPANTNALILK	0.591253	0.0455835	5.10733e+07	3.53085e+07	5.88716e+07	4.1849e+07	8	8.2.9	TCA / org transformation	TCA / org transformation.other organic acid transformatons.cyt MDH	-0.00563595	-1.26277e+06	1.01836	0.565186	0.701356
D	A	96	B7FJQ4	GVMLGPDQPVILHMLDIAPAAESLNGVK, LNVQVSDVK, MELVDAAFPLLK, NVIIWGNHSSTQYPDVNHATVNTPAGEKPVR, VLVTGAAGQIGYALVPMIAR, VLVVANPANTNALILK	0.68525	0.042312	9.08039e+07	7.22845e+07	1.04618e+08	8.5553e+07	8	8.2.9	TCA / org transformation	TCA / org transformation.other organic acid transformatons.cyt MDH	-0.0324131	-3.81431e+06	1.16835	0.279142	0.457734
D	B	0	B7FJQ4	GVMLGPDQPVILHMLDIAPAAESLNGVK, LNVQVSDVK, MELVDAAFPLLK, NVIIWGNHSSTQYPDVNHATVNTPAGEKPVR, VLVTGAAGQIGYALVPMIAR, VLVVANPANTNALILK	0	0	5.75459e+07	3.65892e+07	0	0	8	8.2.9	TCA / org transformation	TCA / org transformation.other organic acid transformatons.cyt MDH
D	B	24	B7FJQ4	GVMLGPDQPVILHMLDIAPAAESLNGVK, LNVQVSDVK, MELVDAAFPLLK, NVIIWGNHSSTQYPDVNHATVNTPAGEKPVR, VLVTGAAGQIGYALVPMIAR, VLVVANPANTNALILK	0.162353	0.124305	4.63456e+07	3.72494e+07	3.69732e+07	4.16707e+07	8	8.2.9	TCA / org transformation	TCA / org transformation.other organic acid transformatons.cyt MDH	0.00810971	-1.54055e+06	0.807108	0.0988335	0.249639
D	B	48	B7FJQ4	GVMLGPDQPVILHMLDIAPAAESLNGVK, LNVQVSDVK, MELVDAAFPLLK, NVIIWGNHSSTQYPDVNHATVNTPAGEKPVR, VLVTGAAGQIGYALVPMIAR, VLVVANPANTNALILK	0.258845	0.170456	6.11177e+07	5.37479e+07	7.3133e+07	7.98698e+07	8	8.2.9	TCA / org transformation	TCA / org transformation.other organic acid transformatons.cyt MDH	-0.0132808	-1.99769e+06	0.837009	0.308379	0.484663
D	B	72	B7FJQ4	GVMLGPDQPVILHMLDIAPAAESLNGVK, LNVQVSDVK, MELVDAAFPLLK, NVIIWGNHSSTQYPDVNHATVNTPAGEKPVR, VLVTGAAGQIGYALVPMIAR, VLVVANPANTNALILK	0.46826	0.147906	6.5498e+07	5.55899e+07	7.90036e+07	7.21498e+07	8	8.2.9	TCA / org transformation	TCA / org transformation.other organic acid transformatons.cyt MDH	-0.00298626	-463002	0.885448	0.565186	0.701356
D	B	96	B7FJQ4	GVMLGPDQPVILHMLDIAPAAESLNGVK, LNVQVSDVK, MELVDAAFPLLK, NVIIWGNHSSTQYPDVNHATVNTPAGEKPVR, VLVTGAAGQIGYALVPMIAR, VLVVANPANTNALILK	0.566937	0.120262	5.8862e+07	4.32987e+07	6.48277e+07	5.27816e+07	8	8.2.9	TCA / org transformation	TCA / org transformation.other organic acid transformatons.cyt MDH	0.0042215	924178	0.891159	0.279142	0.457734
D	C	0	B7FJQ4	GVMLGPDQPVILHMLDIAPAAESLNGVK, LNVQVSDVK, MELVDAAFPLLK, NVIIWGNHSSTQYPDVNHATVNTPAGEKPVR, VLVTGAAGQIGYALVPMIAR, VLVVANPANTNALILK	0	0	8.19497e+07	5.97146e+07	0	0	8	8.2.9	TCA / org transformation	TCA / org transformation.other organic acid transformatons.cyt MDH
D	C	24	B7FJQ4	GVMLGPDQPVILHMLDIAPAAESLNGVK, LNVQVSDVK, MELVDAAFPLLK, NVIIWGNHSSTQYPDVNHATVNTPAGEKPVR, VLVTGAAGQIGYALVPMIAR, VLVVANPANTNALILK	0.119525	0.0630658	6.73091e+07	5.08627e+07	4.58131e+07	4.59269e+07	8	8.2.9	TCA / org transformation	TCA / org transformation.other organic acid transformatons.cyt MDH	0.00744392	-1.90888e+06	0.778348	0.0988335	0.249639
D	C	48	B7FJQ4	GVMLGPDQPVILHMLDIAPAAESLNGVK, LNVQVSDVK, MELVDAAFPLLK, NVIIWGNHSSTQYPDVNHATVNTPAGEKPVR, VLVTGAAGQIGYALVPMIAR, VLVVANPANTNALILK	0.298929	0.0737926	4.64665e+07	3.67916e+07	3.54425e+07	3.41215e+07	8	8.2.9	TCA / org transformation	TCA / org transformation.other organic acid transformatons.cyt MDH	0.0129023	1.0232e+06	1.139	0.308379	0.484663
D	C	72	B7FJQ4	GVMLGPDQPVILHMLDIAPAAESLNGVK, LNVQVSDVK, MELVDAAFPLLK, NVIIWGNHSSTQYPDVNHATVNTPAGEKPVR, VLVTGAAGQIGYALVPMIAR, VLVVANPANTNALILK	0.591962	0.0225	4.48627e+07	3.07725e+07	4.98812e+07	3.5998e+07	8	8.2.9	TCA / org transformation	TCA / org transformation.other organic acid transformatons.cyt MDH	0.00143814	-550642	1.38413	0.565186	0.701356
D	C	96	B7FJQ4	GVMLGPDQPVILHMLDIAPAAESLNGVK, LNVQVSDVK, MELVDAAFPLLK, NVIIWGNHSSTQYPDVNHATVNTPAGEKPVR, VLVTGAAGQIGYALVPMIAR, VLVVANPANTNALILK	0.710099	0.0289095	6.96382e+07	5.31028e+07	7.84156e+07	6.22302e+07	8	8.2.9	TCA / org transformation	TCA / org transformation.other organic acid transformatons.cyt MDH	-0.0230105	-2.33673e+06	1.29497	0.279142	0.457734
C	A	0	B7FJR8	ALPYMDYVFGNETEAR, KFDIQLNNAILAEDK, VTLYPVILLPK, YNVEYIAGGATQNSIR	0	0	3.36135e+07	2.25825e+07	0	0	35	35.2.1	not assigned	not assigned.unknown.below BLAST cutoff
C	A	24	B7FJR8	ALPYMDYVFGNETEAR, KFDIQLNNAILAEDK, VTLYPVILLPK, YNVEYIAGGATQNSIR	0.150133	0.0539062	3.48759e+07	2.77049e+07	3.27172e+07	2.00735e+07	35	35.2.1	not assigned	not assigned.unknown.below BLAST cutoff	-0.00156484	-1.36322e+06	0.78511	0.650949	0.76216
C	A	48	B7FJR8	ALPYMDYVFGNETEAR, KFDIQLNNAILAEDK, VTLYPVILLPK, YNVEYIAGGATQNSIR	0.350972	0.119533	4.82359e+07	4.21948e+07	6.1161e+07	4.78452e+07	35	35.2.1	not assigned	not assigned.unknown.below BLAST cutoff	-0.0159614	-1.70737e+06	1.11638	0.171953	0.346213
C	A	72	B7FJR8	ALPYMDYVFGNETEAR, KFDIQLNNAILAEDK, VTLYPVILLPK, YNVEYIAGGATQNSIR	0.452856	0.128871	5.41952e+07	4.41955e+07	5.90102e+07	4.2789e+07	35	35.2.1	not assigned	not assigned.unknown.below BLAST cutoff	-0.00514768	-225218	1.30209	0.828285	0.886701
C	A	96	B7FJR8	ALPYMDYVFGNETEAR, KFDIQLNNAILAEDK, VTLYPVILLPK, YNVEYIAGGATQNSIR	0.560768	0.0632092	4.93163e+07	3.79958e+07	5.91575e+07	4.29227e+07	35	35.2.1	not assigned	not assigned.unknown.below BLAST cutoff	0.003751	215210	1.15348	0.213664	0.389932
C	B	0	B7FJR8	ALPYMDYVFGNETEAR, KFDIQLNNAILAEDK, VTLYPVILLPK, YNVEYIAGGATQNSIR	0	0	1.91677e+07	1.42624e+07	0	0	35	35.2.1	not assigned	not assigned.unknown.below BLAST cutoff
C	B	24	B7FJR8	ALPYMDYVFGNETEAR, KFDIQLNNAILAEDK, VTLYPVILLPK, YNVEYIAGGATQNSIR	0.179042	0.0911922	2.97181e+07	2.7038e+07	4.15362e+07	4.09638e+07	35	35.2.1	not assigned	not assigned.unknown.below BLAST cutoff	-0.0229345	-1.73068e+06	1.37685	0.650949	0.76216
C	B	48	B7FJR8	ALPYMDYVFGNETEAR, KFDIQLNNAILAEDK, VTLYPVILLPK, YNVEYIAGGATQNSIR	0.258829	0.0551215	2.45777e+07	1.97505e+07	2.67071e+07	2.16219e+07	35	35.2.1	not assigned	not assigned.unknown.below BLAST cutoff	0.00720716	917239	1.14575	0.171953	0.346213
C	B	72	B7FJR8	ALPYMDYVFGNETEAR, KFDIQLNNAILAEDK, VTLYPVILLPK, YNVEYIAGGATQNSIR	0.573445	0.0790877	4.03142e+07	3.65361e+07	5.1764e+07	4.2836e+07	35	35.2.1	not assigned	not assigned.unknown.below BLAST cutoff	-0.0266782	-1.75654e+06	0.730739	0.828285	0.886701
C	B	96	B7FJR8	ALPYMDYVFGNETEAR, KFDIQLNNAILAEDK, VTLYPVILLPK, YNVEYIAGGATQNSIR	0.606423	0.034688	2.37575e+07	1.97491e+07	2.73139e+07	1.97227e+07	35	35.2.1	not assigned	not assigned.unknown.below BLAST cutoff	0.0171121	1.90455e+06	0.994721	0.213664	0.389932
C	C	0	B7FJR8	ALPYMDYVFGNETEAR, KFDIQLNNAILAEDK, VTLYPVILLPK, YNVEYIAGGATQNSIR	0	0	4.43571e+07	3.58397e+07	0	0	35	35.2.1	not assigned	not assigned.unknown.below BLAST cutoff
C	C	24	B7FJR8	ALPYMDYVFGNETEAR, KFDIQLNNAILAEDK, VTLYPVILLPK, YNVEYIAGGATQNSIR	0.101977	0.0269969	4.51002e+07	3.40208e+07	2.84502e+07	2.19264e+07	35	35.2.1	not assigned	not assigned.unknown.below BLAST cutoff	-0.00069807	-1.18543e+06	1.31872	0.650949	0.76216
C	C	48	B7FJR8	ALPYMDYVFGNETEAR, KFDIQLNNAILAEDK, VTLYPVILLPK, YNVEYIAGGATQNSIR	0.233067	0.0611682	4.35884e+07	5.00479e+07	3.26059e+07	4.06861e+07	35	35.2.1	not assigned	not assigned.unknown.below BLAST cutoff	0.00139673	-133417	1.6926	0.171953	0.346213
C	C	72	B7FJR8	ALPYMDYVFGNETEAR, KFDIQLNNAILAEDK, VTLYPVILLPK, YNVEYIAGGATQNSIR	0.511916	0.0784809	4.59189e+07	4.08668e+07	5.66437e+07	3.58395e+07	35	35.2.1	not assigned	not assigned.unknown.below BLAST cutoff	-0.00222773	-1.07421e+06	1.12214	0.828285	0.886701
C	C	96	B7FJR8	ALPYMDYVFGNETEAR, KFDIQLNNAILAEDK, VTLYPVILLPK, YNVEYIAGGATQNSIR	0.62994	0.0632061	3.52922e+07	2.73463e+07	4.51168e+07	2.39724e+07	35	35.2.1	not assigned	not assigned.unknown.below BLAST cutoff	0.00964264	1.02648e+06	1.10021	0.213664	0.389932
D	A	0	B7FJR8	ALPYMDYVFGNETEAR, KFDIQLNNAILAEDK, VTLYPVILLPK, YNVEYIAGGATQNSIR	0	0	5.5401e+07	4.43614e+07	0	0	35	35.2.1	not assigned	not assigned.unknown.below BLAST cutoff
D	A	24	B7FJR8	ALPYMDYVFGNETEAR, KFDIQLNNAILAEDK, VTLYPVILLPK, YNVEYIAGGATQNSIR	0.117871	0.054961	6.09209e+07	4.36815e+07	5.01914e+07	5.27671e+07	35	35.2.1	not assigned	not assigned.unknown.below BLAST cutoff	-0.00415154	-2.09131e+06	0.78511	0.650949	0.76216
D	A	48	B7FJR8	ALPYMDYVFGNETEAR, KFDIQLNNAILAEDK, VTLYPVILLPK, YNVEYIAGGATQNSIR	0.391817	0.108187	4.31688e+07	3.72321e+07	4.19125e+07	3.97978e+07	35	35.2.1	not assigned	not assigned.unknown.below BLAST cutoff	0.0121415	954354	1.11638	0.171953	0.346213
D	A	72	B7FJR8	ALPYMDYVFGNETEAR, KFDIQLNNAILAEDK, VTLYPVILLPK, YNVEYIAGGATQNSIR	0.589662	0.0448366	3.73057e+07	2.97804e+07	4.10775e+07	2.9928e+07	35	35.2.1	not assigned	not assigned.unknown.below BLAST cutoff	0.00565914	271980	1.30209	0.828285	0.886701
D	A	96	B7FJR8	ALPYMDYVFGNETEAR, KFDIQLNNAILAEDK, VTLYPVILLPK, YNVEYIAGGATQNSIR	0.646837	0.0364454	6.48746e+07	4.76902e+07	5.69833e+07	3.45742e+07	35	35.2.1	not assigned	not assigned.unknown.below BLAST cutoff	-0.0307917	-1.92759e+06	1.15348	0.213664	0.389932
D	B	0	B7FJR8	ALPYMDYVFGNETEAR, KFDIQLNNAILAEDK, VTLYPVILLPK, YNVEYIAGGATQNSIR	0	0	5.70203e+07	4.16673e+07	0	0	35	35.2.1	not assigned	not assigned.unknown.below BLAST cutoff
D	B	24	B7FJR8	ALPYMDYVFGNETEAR, KFDIQLNNAILAEDK, VTLYPVILLPK, YNVEYIAGGATQNSIR	0.246514	0.0844637	4.19588e+07	3.12378e+07	3.46889e+07	2.81665e+07	35	35.2.1	not assigned	not assigned.unknown.below BLAST cutoff	0.011006	-1.44537e+06	1.37685	0.650949	0.76216
D	B	48	B7FJR8	ALPYMDYVFGNETEAR, KFDIQLNNAILAEDK, VTLYPVILLPK, YNVEYIAGGATQNSIR	0.296555	0.0435442	5.58922e+07	4.55594e+07	4.82593e+07	4.06226e+07	35	35.2.1	not assigned	not assigned.unknown.below BLAST cutoff	-0.0138365	-1.04541e+06	1.14575	0.171953	0.346213
D	B	72	B7FJR8	ALPYMDYVFGNETEAR, KFDIQLNNAILAEDK, VTLYPVILLPK, YNVEYIAGGATQNSIR	0.419038	0.0851854	6.04004e+07	4.73081e+07	4.90826e+07	3.79868e+07	35	35.2.1	not assigned	not assigned.unknown.below BLAST cutoff	-0.00336076	-196491	0.730739	0.828285	0.886701
D	B	96	B7FJR8	ALPYMDYVFGNETEAR, KFDIQLNNAILAEDK, VTLYPVILLPK, YNVEYIAGGATQNSIR	0.603222	0.0179844	3.48307e+07	2.38966e+07	3.34366e+07	2.07688e+07	35	35.2.1	not assigned	not assigned.unknown.below BLAST cutoff	0.017639	1.51768e+06	0.994721	0.213664	0.389932
D	C	0	B7FJR8	ALPYMDYVFGNETEAR, KFDIQLNNAILAEDK, VTLYPVILLPK, YNVEYIAGGATQNSIR	0	0	4.81005e+07	3.466e+07	0	0	35	35.2.1	not assigned	not assigned.unknown.below BLAST cutoff
D	C	24	B7FJR8	ALPYMDYVFGNETEAR, KFDIQLNNAILAEDK, VTLYPVILLPK, YNVEYIAGGATQNSIR	0.134479	0.0321733	4.62106e+07	3.84748e+07	3.62763e+07	3.2211e+07	35	35.2.1	not assigned	not assigned.unknown.below BLAST cutoff	0.00163711	-1.51151e+06	1.31872	0.650949	0.76216
D	C	48	B7FJR8	ALPYMDYVFGNETEAR, KFDIQLNNAILAEDK, VTLYPVILLPK, YNVEYIAGGATQNSIR	0.394488	0.0273582	3.95463e+07	3.45681e+07	3.71096e+07	3.35927e+07	35	35.2.1	not assigned	not assigned.unknown.below BLAST cutoff	0.00600897	183261	1.6926	0.171953	0.346213
D	C	72	B7FJR8	ALPYMDYVFGNETEAR, KFDIQLNNAILAEDK, VTLYPVILLPK, YNVEYIAGGATQNSIR	0.574439	0.045386	3.11438e+07	2.45504e+07	3.14097e+07	2.3575e+07	35	35.2.1	not assigned	not assigned.unknown.below BLAST cutoff	0.00885308	566034	1.12214	0.828285	0.886701
D	C	96	B7FJR8	ALPYMDYVFGNETEAR, KFDIQLNNAILAEDK, VTLYPVILLPK, YNVEYIAGGATQNSIR	0.693068	0.0304985	4.64343e+07	3.77745e+07	4.17799e+07	3.12527e+07	35	35.2.1	not assigned	not assigned.unknown.below BLAST cutoff	-0.020457	-1.07464e+06	1.10021	0.213664	0.389932
C	A	0	B7FK08	IGSGTNLQDNSLVHVAK, IPSGEVWAGNPAK	0	0	1.45807e+07	7.24071e+06	0	0	35	35.2	not assigned	not assigned.unknown
C	A	24	B7FK08	IGSGTNLQDNSLVHVAK, IPSGEVWAGNPAK	0.109477	0.0143929	1.19987e+07	3.25505e+06	8.19007e+06	2.60108e+06	35	35.2	not assigned	not assigned.unknown	0.00737848	-341253	1.06972	0.0678998	0.207246
C	A	48	B7FK08	IGSGTNLQDNSLVHVAK, IPSGEVWAGNPAK	0.186195	0.0877101	1.18513e+07	412525	6.07376e+06	2.96609e+06	35	35.2	not assigned	not assigned.unknown	0.000511965	92372.9	0.98264	0.400792	0.569232
C	A	72	B7FK08	IGSGTNLQDNSLVHVAK, IPSGEVWAGNPAK	0.383066	0.126099	1.49406e+07	924467	1.24452e+07	7.3285e+06	35	35.2	not assigned	not assigned.unknown	-0.0108616	-331446	1.20901	0.823769	0.88422
C	A	96	B7FK08	IGSGTNLQDNSLVHVAK, IPSGEVWAGNPAK	0.31686	0.0520332	1.62431e+07	1.11998e+06	7.1493e+06	2.15335e+06	35	35.2	not assigned	not assigned.unknown	-0.00363227	175457	2.09782	0.0479547	0.182013	*
C	B	0	B7FK08	IGSGTNLQDNSLVHVAK, IPSGEVWAGNPAK	0	0	1.93774e+07	1.48121e+07	0	0	35	35.2	not assigned	not assigned.unknown
C	B	24	B7FK08	IGSGTNLQDNSLVHVAK, IPSGEVWAGNPAK	0.0952381	0.021001	1.50953e+07	3.59831e+06	6.43065e+06	1.54791e+06	35	35.2	not assigned	not assigned.unknown	0.00920766	-267944	2.04338	0.0678998	0.207246
C	B	48	B7FK08	IGSGTNLQDNSLVHVAK, IPSGEVWAGNPAK	0.215443	0.0794917	6.51352e+06	1.04547e+06	5.88096e+06	3.29659e+06	35	35.2	not assigned	not assigned.unknown	0.0236878	175232	1.39446	0.400792	0.569232
C	B	72	B7FK08	IGSGTNLQDNSLVHVAK, IPSGEVWAGNPAK	0.449742	0.160883	1.15374e+07	2.93591e+06	1.29577e+07	9.50795e+06	35	35.2	not assigned	not assigned.unknown	-0.0321373	-483862	0.613697	0.823769	0.88422
C	B	96	B7FK08	IGSGTNLQDNSLVHVAK, IPSGEVWAGNPAK	0.529723	0.0681883	8.60344e+06	3.29861e+06	1.06782e+07	7.44356e+06	35	35.2	not assigned	not assigned.unknown	0.0105957	232274	1.05711	0.0479547	0.182013	*
C	C	0	B7FK08	IGSGTNLQDNSLVHVAK, IPSGEVWAGNPAK	0	0	1.93722e+07	7.64709e+06	0	0	35	35.2	not assigned	not assigned.unknown
C	C	24	B7FK08	IGSGTNLQDNSLVHVAK, IPSGEVWAGNPAK	0.0640562	0.0232246	1.10175e+07	4.3682e+06	4.40593e+06	192044	35	35.2	not assigned	not assigned.unknown	0.0179697	-183580	2.36865	0.0678998	0.207246
C	C	48	B7FK08	IGSGTNLQDNSLVHVAK, IPSGEVWAGNPAK	0.193498	0.033163	8.41534e+06	2.63023e+06	4.40137e+06	1.98096e+06	35	35.2	not assigned	not assigned.unknown	0.00984109	43549.1	1.1052	0.400792	0.569232
C	C	72	B7FK08	IGSGTNLQDNSLVHVAK, IPSGEVWAGNPAK	0.246566	0.05354	1.08503e+07	815281	5.48541e+06	2.5553e+06	35	35.2	not assigned	not assigned.unknown	-0.0120563	-98232.6	1.61461	0.823769	0.88422
C	C	96	B7FK08	IGSGTNLQDNSLVHVAK, IPSGEVWAGNPAK	0.436789	0.0884091	1.43853e+07	3.78537e+06	9.90194e+06	4.98425e+06	35	35.2	not assigned	not assigned.unknown	-0.0135746	-258484	1.68831	0.0479547	0.182013	*
D	A	0	B7FK08	IGSGTNLQDNSLVHVAK, IPSGEVWAGNPAK	0	0	2.2752e+07	6.82914e+06	0	0	35	35.2	not assigned	not assigned.unknown
D	A	24	B7FK08	IGSGTNLQDNSLVHVAK, IPSGEVWAGNPAK	0.117109	0.0124372	2.1455e+07	1.32741e+07	1.38711e+07	1.00363e+07	35	35.2	not assigned	not assigned.unknown	0.00237523	-577964	1.06972	0.0678998	0.207246
D	A	48	B7FK08	IGSGTNLQDNSLVHVAK, IPSGEVWAGNPAK	0.182962	0.168164	2.1328e+07	8.02132e+06	1.47621e+07	1.45303e+07	35	35.2	not assigned	not assigned.unknown	0.000246641	-33700.3	0.98264	0.400792	0.569232
D	A	72	B7FK08	IGSGTNLQDNSLVHVAK, IPSGEVWAGNPAK	0.46313	0.255456	1.69801e+07	6.23115e+06	2.30522e+07	2.10037e+07	35	35.2	not assigned	not assigned.unknown	0.00849421	-220033	1.20901	0.823769	0.88422
D	A	96	B7FK08	IGSGTNLQDNSLVHVAK, IPSGEVWAGNPAK	0.664717	0.118914	1.76738e+07	824690	2.17464e+07	1.19951e+07	35	35.2	not assigned	not assigned.unknown	-0.00170226	15168.7	2.09782	0.0479547	0.182013	*
D	B	0	B7FK08	IGSGTNLQDNSLVHVAK, IPSGEVWAGNPAK	0	0	2.51522e+07	2.05998e+07	0	0	35	35.2	not assigned	not assigned.unknown
D	B	24	B7FK08	IGSGTNLQDNSLVHVAK, IPSGEVWAGNPAK	0.194608	0.0431557	2.29388e+07	1.45675e+07	1.83429e+07	1.41882e+07	35	35.2	not assigned	not assigned.unknown	0.00366671	-764286	2.04338	0.0678998	0.207246
D	B	48	B7FK08	IGSGTNLQDNSLVHVAK, IPSGEVWAGNPAK	0.300426	0.0123257	9.04878e+06	6.25495e+06	7.1207e+06	4.69507e+06	35	35.2	not assigned	not assigned.unknown	0.0252302	930385	1.39446	0.400792	0.569232
D	B	72	B7FK08	IGSGTNLQDNSLVHVAK, IPSGEVWAGNPAK	0.276005	0.0476452	1.3172e+07	3.30741e+06	4.84922e+06	79065.7	35	35.2	not assigned	not assigned.unknown	-0.018986	-40548.9	0.613697	0.823769	0.88422
D	B	96	B7FK08	IGSGTNLQDNSLVHVAK, IPSGEVWAGNPAK	0.559976	0.165044	1.28123e+07	8.76547e+06	1.9509e+07	1.77778e+07	35	35.2	not assigned	not assigned.unknown	0.0011378	-605306	1.05711	0.0479547	0.182013	*
D	C	0	B7FK08	IGSGTNLQDNSLVHVAK, IPSGEVWAGNPAK	0	0	1.54887e+07	5.03708e+06	0	0	35	35.2	not assigned	not assigned.unknown
D	C	24	B7FK08	IGSGTNLQDNSLVHVAK, IPSGEVWAGNPAK	0.151727	0.0164545	1.21575e+07	7.10374e+06	8.7803e+06	5.25802e+06	35	35.2	not assigned	not assigned.unknown	0.00896132	-365846	2.36865	0.0678998	0.207246
D	C	48	B7FK08	IGSGTNLQDNSLVHVAK, IPSGEVWAGNPAK	0.213854	0.00979919	1.0272e+07	3.02905e+06	3.70964e+06	1.28069e+06	35	35.2	not assigned	not assigned.unknown	0.00646215	268017	1.1052	0.400792	0.569232
D	C	72	B7FK08	IGSGTNLQDNSLVHVAK, IPSGEVWAGNPAK	0.398108	0.285174	1.68252e+07	6.49204e+06	1.89061e+07	1.74773e+07	35	35.2	not assigned	not assigned.unknown	-0.0265821	-731796	1.61461	0.823769	0.88422
D	C	96	B7FK08	IGSGTNLQDNSLVHVAK, IPSGEVWAGNPAK	0.737436	0.0798773	1.05886e+07	2.17778e+06	1.58642e+07	9.08892e+06	35	35.2	not assigned	not assigned.unknown	0.0154445	418741	1.68831	0.0479547	0.182013	*
C	A	0	B7FKJ5	TIFSFIYPEQK, TTITVDETVPGLK	0	0	4.29716e+07	745528	0	0	34	34.2	transport	transport.sugars
C	A	24	B7FKJ5	TIFSFIYPEQK, TTITVDETVPGLK	0.107994	0.026085	2.7646e+07	3.38254e+06	1.56633e+07	3.93442e+06	34	34.2	transport	transport.sugars	0.0148602	-652636	1.13954	0.0722517	0.21426
C	A	48	B7FKJ5	TIFSFIYPEQK, TTITVDETVPGLK	0.165208	0.0883455	3.50492e+07	3.18088e+06	1.70339e+07	1.10807e+07	34	34.2	transport	transport.sugars	-0.0111577	-231878	1.67735	0.0935691	0.24404
C	A	72	B7FKJ5	TIFSFIYPEQK, TTITVDETVPGLK	0.28791	0.0541719	4.13478e+07	2.67722e+06	1.87302e+07	4.2843e+06	34	34.2	transport	transport.sugars	-0.00748783	-198224	1.43795	0.0706994	0.211357
C	A	96	B7FKJ5	TIFSFIYPEQK, TTITVDETVPGLK	0.291655	0.0827311	3.6034e+07	1.94799e+07	1.7056e+07	1.26803e+07	34	34.2	transport	transport.sugars	0.00535472	170054	1.85012	0.0277495	0.154895	*
C	B	0	B7FKJ5	TIFSFIYPEQK, TTITVDETVPGLK	0	0	2.70515e+07	5.09061e+06	0	0	34	34.2	transport	transport.sugars
C	B	24	B7FKJ5	TIFSFIYPEQK, TTITVDETVPGLK	0.121024	0.0206805	2.65017e+07	1.76684e+07	1.88551e+07	1.52543e+07	34	34.2	transport	transport.sugars	0.000846833	-785629	1.39562	0.0722517	0.21426
C	B	48	B7FKJ5	TIFSFIYPEQK, TTITVDETVPGLK	0.176045	0.0416203	2.49869e+07	1.03952e+07	1.84711e+07	9.31951e+06	34	34.2	transport	transport.sugars	0.00238168	60905.2	1.07518	0.0935691	0.24404
C	B	72	B7FKJ5	TIFSFIYPEQK, TTITVDETVPGLK	0.346711	0.124906	3.8711e+07	1.05186e+06	2.12935e+07	1.09975e+07	34	34.2	transport	transport.sugars	-0.0228856	-540322	0.969245	0.0706994	0.211357
C	B	96	B7FKJ5	TIFSFIYPEQK, TTITVDETVPGLK	0.397367	0.0520256	2.28984e+07	8.27192e+06	1.23094e+07	6.58519e+06	34	34.2	transport	transport.sugars	0.01702	736751	1.13676	0.0277495	0.154895	*
C	C	0	B7FKJ5	TIFSFIYPEQK, TTITVDETVPGLK	0	0	1.73205e+07	2.53296e+06	0	0	34	34.2	transport	transport.sugars
C	C	24	B7FKJ5	TIFSFIYPEQK, TTITVDETVPGLK	0.0772412	0.0493777	2.84823e+07	3.09437e+06	1.43492e+07	1.15657e+07	34	34.2	transport	transport.sugars	-0.0268511	-597885	2.54213	0.0722517	0.21426
C	C	48	B7FKJ5	TIFSFIYPEQK, TTITVDETVPGLK	0.194858	0.0327431	4.92812e+07	4.05479e+07	3.05206e+07	2.67675e+07	34	34.2	transport	transport.sugars	-0.0304267	-1.11041e+06	1.55505	0.0935691	0.24404
C	C	72	B7FKJ5	TIFSFIYPEQK, TTITVDETVPGLK	0.293918	0.0960135	3.58481e+07	1.6263e+06	1.91441e+07	8.02456e+06	34	34.2	transport	transport.sugars	0.0113576	820660	1.4361	0.0706994	0.211357
C	C	96	B7FKJ5	TIFSFIYPEQK, TTITVDETVPGLK	0.384389	0.0679863	3.43552e+07	670618	1.79475e+07	5.68783e+06	34	34.2	transport	transport.sugars	0.00173511	83074.1	1.46072	0.0277495	0.154895	*
D	A	0	B7FKJ5	TIFSFIYPEQK, TTITVDETVPGLK	0	0	3.1221e+07	1.87957e+07	0	0	34	34.2	transport	transport.sugars
D	A	24	B7FKJ5	TIFSFIYPEQK, TTITVDETVPGLK	0.123064	0.0139456	5.16996e+07	7.52415e+06	2.89437e+07	970056	34	34.2	transport	transport.sugars	-0.0273301	-1.20599e+06	1.13954	0.0722517	0.21426
D	A	48	B7FKJ5	TIFSFIYPEQK, TTITVDETVPGLK	0.277113	0.0529666	5.33361e+07	9.76212e+06	3.03663e+07	1.21396e+07	34	34.2	transport	transport.sugars	-0.00131899	-97449.6	1.67735	0.0935691	0.24404
D	A	72	B7FKJ5	TIFSFIYPEQK, TTITVDETVPGLK	0.414002	0.0155329	5.13705e+07	3.36722e+06	2.7809e+07	3.57597e+06	34	34.2	transport	transport.sugars	0.00153558	153182	1.43795	0.0706994	0.211357
D	A	96	B7FKJ5	TIFSFIYPEQK, TTITVDETVPGLK	0.539596	0.00720818	4.70843e+07	408675	2.75798e+07	1.00011e+06	34	34.2	transport	transport.sugars	0.00347658	106230	1.85012	0.0277495	0.154895	*
D	B	0	B7FKJ5	TIFSFIYPEQK, TTITVDETVPGLK	0	0	5.26977e+07	6.60358e+06	0	0	34	34.2	transport	transport.sugars
D	B	24	B7FKJ5	TIFSFIYPEQK, TTITVDETVPGLK	0.168904	0.0306648	5.76859e+07	9.59675e+06	3.16752e+07	1.66387e+06	34	34.2	transport	transport.sugars	-0.00394404	-1.3198e+06	1.39562	0.0722517	0.21426
D	B	48	B7FKJ5	TIFSFIYPEQK, TTITVDETVPGLK	0.189279	0.000678846	3.70147e+07	1.01312e+07	1.65072e+07	4.5856e+06	34	34.2	transport	transport.sugars	0.0149308	1.10494e+06	1.07518	0.0935691	0.24404
D	B	72	B7FKJ5	TIFSFIYPEQK, TTITVDETVPGLK	0.336048	0.000281786	5.46084e+07	7.18939e+06	2.79348e+07	3.71238e+06	34	34.2	transport	transport.sugars	-0.0198049	-803074	0.969245	0.0706994	0.211357
D	B	96	B7FKJ5	TIFSFIYPEQK, TTITVDETVPGLK	0.451709	0.000273914	3.87512e+07	1.02489e+07	2.09296e+07	5.55699e+06	34	34.2	transport	transport.sugars	0.0120992	629873	1.13676	0.0277495	0.154895	*
D	C	0	B7FKJ5	TIFSFIYPEQK, TTITVDETVPGLK	0	0	2.76019e+07	9.64443e+06	0	0	34	34.2	transport	transport.sugars
D	C	24	B7FKJ5	TIFSFIYPEQK, TTITVDETVPGLK	0.196357	0.0122354	3.42457e+07	7.87218e+06	3.70446e+07	8.2146e+06	34	34.2	transport	transport.sugars	-0.0100292	-1.54353e+06	2.54213	0.0722517	0.21426
D	C	48	B7FKJ5	TIFSFIYPEQK, TTITVDETVPGLK	0.303014	0.0556594	4.02896e+07	2.41196e+06	2.64492e+07	7.09345e+06	34	34.2	transport	transport.sugars	-0.00735361	169065	1.55505	0.0935691	0.24404
D	C	72	B7FKJ5	TIFSFIYPEQK, TTITVDETVPGLK	0.422096	0.0307108	4.66405e+07	4.28092e+06	2.49082e+07	579064	34	34.2	transport	transport.sugars	-0.00656791	-109509	1.4361	0.0706994	0.211357
D	C	96	B7FKJ5	TIFSFIYPEQK, TTITVDETVPGLK	0.561485	0.0196568	4.13631e+07	1.60401e+06	2.31499e+07	538215	34	34.2	transport	transport.sugars	0.00471453	190692	1.46072	0.0277495	0.154895	*
C	A	0	B7FKR5	AHTDVVTAIATPIDNSDMIVTASR, DGVILLWDLAEGK, DVLSVAFSIDNR, FSPSTLQPTIVSASWDR	0	0	2.19271e+07	1.71246e+07	0	0	33	33.99	development	development.unspecified
C	A	24	B7FKR5	AHTDVVTAIATPIDNSDMIVTASR, DGVILLWDLAEGK, DVLSVAFSIDNR, FSPSTLQPTIVSASWDR	0.222384	0.0537917	3.35096e+07	3.06019e+07	4.76879e+07	4.42565e+07	33	33.99	development	development.unspecified	-0.0220094	-1.987e+06	1.1855	0.0601342	0.196991
C	A	48	B7FKR5	AHTDVVTAIATPIDNSDMIVTASR, DGVILLWDLAEGK, DVLSVAFSIDNR, FSPSTLQPTIVSASWDR	0.359157	0.0713405	1.89429e+07	1.4024e+07	3.04287e+07	2.43482e+07	33	33.99	development	development.unspecified	0.0181126	1.58289e+06	1.62631	0.00629664	0.135966	*
C	A	72	B7FKR5	AHTDVVTAIATPIDNSDMIVTASR, DGVILLWDLAEGK, DVLSVAFSIDNR, FSPSTLQPTIVSASWDR	0.51576	0.159795	1.56405e+07	9.27633e+06	2.9118e+07	2.56947e+07	33	33.99	development	development.unspecified	0.007264	275645	1.21872	0.0756426	0.220356
C	A	96	B7FKR5	AHTDVVTAIATPIDNSDMIVTASR, DGVILLWDLAEGK, DVLSVAFSIDNR, FSPSTLQPTIVSASWDR	0.586754	0.0662381	2.82482e+07	2.72e+07	4.44685e+07	4.63605e+07	33	33.99	development	development.unspecified	-0.0335873	-1.6176e+06	1.27766	0.0560749	0.190804
C	B	0	B7FKR5	AHTDVVTAIATPIDNSDMIVTASR, DGVILLWDLAEGK, DVLSVAFSIDNR, FSPSTLQPTIVSASWDR	0	0	3.64856e+07	2.0419e+07	0	0	33	33.99	development	development.unspecified
C	B	24	B7FKR5	AHTDVVTAIATPIDNSDMIVTASR, DGVILLWDLAEGK, DVLSVAFSIDNR, FSPSTLQPTIVSASWDR	0.164336	0.0856974	1.92409e+07	9.96225e+06	2.41657e+07	2.06304e+07	33	33.99	development	development.unspecified	0.0196935	-1.0069e+06	2.44383	0.0601342	0.196991
C	B	48	B7FKR5	AHTDVVTAIATPIDNSDMIVTASR, DGVILLWDLAEGK, DVLSVAFSIDNR, FSPSTLQPTIVSASWDR	0.328226	0.129245	2.01178e+07	1.35703e+07	3.52534e+07	2.78231e+07	33	33.99	development	development.unspecified	-0.00189898	-507879	1.46919	0.00629664	0.135966	*
C	B	72	B7FKR5	AHTDVVTAIATPIDNSDMIVTASR, DGVILLWDLAEGK, DVLSVAFSIDNR, FSPSTLQPTIVSASWDR	0.645076	0.0551037	1.50706e+07	5.7063e+06	3.03659e+07	1.629e+07	33	33.99	development	development.unspecified	0.0104534	572162	1.07578	0.0756426	0.220356
C	B	96	B7FKR5	AHTDVVTAIATPIDNSDMIVTASR, DGVILLWDLAEGK, DVLSVAFSIDNR, FSPSTLQPTIVSASWDR	0.692805	0.0461527	1.7036e+07	9.19287e+06	2.73713e+07	1.54904e+07	33	33.99	development	development.unspecified	-0.00543392	-40229.2	1.09553	0.0560749	0.190804
C	C	0	B7FKR5	AHTDVVTAIATPIDNSDMIVTASR, DGVILLWDLAEGK, DVLSVAFSIDNR, FSPSTLQPTIVSASWDR	0	0	5.06826e+07	3.63245e+07	0	0	33	33.99	development	development.unspecified
C	C	24	B7FKR5	AHTDVVTAIATPIDNSDMIVTASR, DGVILLWDLAEGK, DVLSVAFSIDNR, FSPSTLQPTIVSASWDR	0.18018	0.128816	2.98234e+07	2.7621e+07	6.09775e+07	6.27425e+07	33	33.99	development	development.unspecified	0.0171486	-2.54073e+06	1.51789	0.0601342	0.196991
C	C	48	B7FKR5	AHTDVVTAIATPIDNSDMIVTASR, DGVILLWDLAEGK, DVLSVAFSIDNR, FSPSTLQPTIVSASWDR	0.32605	0.136028	5.29134e+07	5.11331e+07	8.5313e+07	9.81591e+07	33	33.99	development	development.unspecified	-0.0322593	-2.98107e+06	1.50242	0.00629664	0.135966	*
C	C	72	B7FKR5	AHTDVVTAIATPIDNSDMIVTASR, DGVILLWDLAEGK, DVLSVAFSIDNR, FSPSTLQPTIVSASWDR	0.526169	0.147303	1.49978e+07	5.77459e+06	2.85041e+07	1.96525e+07	33	33.99	development	development.unspecified	0.0298566	4.91419e+06	1.35508	0.0756426	0.220356
C	C	96	B7FKR5	AHTDVVTAIATPIDNSDMIVTASR, DGVILLWDLAEGK, DVLSVAFSIDNR, FSPSTLQPTIVSASWDR	0.704495	0.0372057	1.51576e+07	8.89248e+06	2.75091e+07	1.46314e+07	33	33.99	development	development.unspecified	-0.000443836	28804.8	1.14726	0.0560749	0.190804
D	A	0	B7FKR5	AHTDVVTAIATPIDNSDMIVTASR, DGVILLWDLAEGK, DVLSVAFSIDNR, FSPSTLQPTIVSASWDR	0	0	4.4283e+07	2.74592e+07	0	0	33	33.99	development	development.unspecified
D	A	24	B7FKR5	AHTDVVTAIATPIDNSDMIVTASR, DGVILLWDLAEGK, DVLSVAFSIDNR, FSPSTLQPTIVSASWDR	0.263635	0.111568	3.11982e+07	2.44584e+07	6.20179e+07	5.4632e+07	33	33.99	development	development.unspecified	0.0123117	-2.58408e+06	1.1855	0.0601342	0.196991
D	A	48	B7FKR5	AHTDVVTAIATPIDNSDMIVTASR, DGVILLWDLAEGK, DVLSVAFSIDNR, FSPSTLQPTIVSASWDR	0.5841	0.0732058	3.66632e+07	2.69413e+07	7.76808e+07	6.401e+07	33	33.99	development	development.unspecified	-0.00729884	-1.10528e+06	1.62631	0.00629664	0.135966	*
D	A	72	B7FKR5	AHTDVVTAIATPIDNSDMIVTASR, DGVILLWDLAEGK, DVLSVAFSIDNR, FSPSTLQPTIVSASWDR	0.628569	0.0882631	2.67851e+07	1.80261e+07	4.63178e+07	3.74375e+07	33	33.99	development	development.unspecified	0.0112262	2.17885e+06	1.21872	0.0756426	0.220356
D	A	96	B7FKR5	AHTDVVTAIATPIDNSDMIVTASR, DGVILLWDLAEGK, DVLSVAFSIDNR, FSPSTLQPTIVSASWDR	0.74967	0.0189266	2.40103e+07	1.33197e+07	3.85475e+07	1.87263e+07	33	33.99	development	development.unspecified	0.00431639	523689	1.27766	0.0560749	0.190804
D	B	0	B7FKR5	AHTDVVTAIATPIDNSDMIVTASR, DGVILLWDLAEGK, DVLSVAFSIDNR, FSPSTLQPTIVSASWDR	0	0	4.60554e+07	3.62518e+07	0	0	33	33.99	development	development.unspecified
D	B	24	B7FKR5	AHTDVVTAIATPIDNSDMIVTASR, DGVILLWDLAEGK, DVLSVAFSIDNR, FSPSTLQPTIVSASWDR	0.401608	0.261298	2.3611e+07	1.7247e+07	5.18299e+07	3.80393e+07	33	33.99	development	development.unspecified	0.0203056	-2.15958e+06	2.44383	0.0601342	0.196991
D	B	48	B7FKR5	AHTDVVTAIATPIDNSDMIVTASR, DGVILLWDLAEGK, DVLSVAFSIDNR, FSPSTLQPTIVSASWDR	0.482225	0.143567	2.81964e+07	2.56401e+07	5.8188e+07	6.50163e+07	33	33.99	development	development.unspecified	-0.00809188	-684322	1.46919	0.00629664	0.135966	*
D	B	72	B7FKR5	AHTDVVTAIATPIDNSDMIVTASR, DGVILLWDLAEGK, DVLSVAFSIDNR, FSPSTLQPTIVSASWDR	0.693957	0.141643	2.92985e+07	2.46133e+07	6.51636e+07	5.1401e+07	33	33.99	development	development.unspecified	-0.00162858	-385416	1.07578	0.0756426	0.220356
D	B	96	B7FKR5	AHTDVVTAIATPIDNSDMIVTASR, DGVILLWDLAEGK, DVLSVAFSIDNR, FSPSTLQPTIVSASWDR	0.758992	0.0556491	2.52728e+07	1.73936e+07	5.21952e+07	3.9156e+07	33	33.99	development	development.unspecified	0.00572513	913420	1.09553	0.0560749	0.190804
D	C	0	B7FKR5	AHTDVVTAIATPIDNSDMIVTASR, DGVILLWDLAEGK, DVLSVAFSIDNR, FSPSTLQPTIVSASWDR	0	0	4.31974e+07	2.98001e+07	0	0	33	33.99	development	development.unspecified
D	C	24	B7FKR5	AHTDVVTAIATPIDNSDMIVTASR, DGVILLWDLAEGK, DVLSVAFSIDNR, FSPSTLQPTIVSASWDR	0.273493	0.158109	2.59653e+07	2.56129e+07	5.82127e+07	6.5646e+07	33	33.99	development	development.unspecified	0.0166214	-2.42553e+06	1.51789	0.0601342	0.196991
D	C	48	B7FKR5	AHTDVVTAIATPIDNSDMIVTASR, DGVILLWDLAEGK, DVLSVAFSIDNR, FSPSTLQPTIVSASWDR	0.489865	0.105313	2.90474e+07	2.357e+07	6.18954e+07	5.78642e+07	33	33.99	development	development.unspecified	-0.00494582	-441352	1.50242	0.00629664	0.135966	*
D	C	72	B7FKR5	AHTDVVTAIATPIDNSDMIVTASR, DGVILLWDLAEGK, DVLSVAFSIDNR, FSPSTLQPTIVSASWDR	0.712999	0.0384091	2.45452e+07	1.83644e+07	4.82453e+07	3.89868e+07	33	33.99	development	development.unspecified	0.00645821	968486	1.35508	0.0756426	0.220356
D	C	96	B7FKR5	AHTDVVTAIATPIDNSDMIVTASR, DGVILLWDLAEGK, DVLSVAFSIDNR, FSPSTLQPTIVSASWDR	0.808242	0.015317	1.67289e+07	6.90384e+06	3.314e+07	1.20822e+07	33	33.99	development	development.unspecified	0.0132685	1.26953e+06	1.14726	0.0560749	0.190804
C	A	0	B7FKU9	AVAQTIR	0	0	1.12075e+07	0	0	0	25	25.5	C1-metabolism	C1-metabolism.Methylenetetrahydrofolate dehydrogenase & Methenyltetrahydrofolate cyclohydrolase
C	A	24	B7FKU9	AVAQTIR	0.0592432	0	4.87238e+07	0	1.20457e+07	0	25	25.5	C1-metabolism	C1-metabolism.Methylenetetrahydrofolate dehydrogenase & Methenyltetrahydrofolate cyclohydrolase	-0.139476	-501905	3.88871	0.0204882	0.146607	*
C	A	48	B7FKU9	AVAQTIR	0.285549	0	1.35944e+07	0	1.13829e+07	0	25	25.5	C1-metabolism	C1-metabolism.Methylenetetrahydrofolate dehydrogenase & Methenyltetrahydrofolate cyclohydrolase	0.0300412	389486	1.71597	0.00640797	0.135966	*
C	A	72	B7FKU9	AVAQTIR	0.368089	0	3.02154e+07	0	1.83749e+07	0	25	25.5	C1-metabolism	C1-metabolism.Methylenetetrahydrofolate dehydrogenase & Methenyltetrahydrofolate cyclohydrolase	-0.0509428	-871209	1.67283	0.0292309	0.155108	*
C	A	96	B7FKU9	AVAQTIR	0.467813	0	4.08526e+07	0	3.24525e+07	0	25	25.5	C1-metabolism	C1-metabolism.Methylenetetrahydrofolate dehydrogenase & Methenyltetrahydrofolate cyclohydrolase	-0.0146687	-856102	1.397	0.0108741	0.135966	*
C	B	0	B7FKU9	AVAQTIR	0	0	4.87717e+06	0	0	0	25	25.5	C1-metabolism	C1-metabolism.Methylenetetrahydrofolate dehydrogenase & Methenyltetrahydrofolate cyclohydrolase
C	B	24	B7FKU9	AVAQTIR	0.0995155	0	2.85976e+07	0	1.42117e+07	0	25	25.5	C1-metabolism	C1-metabolism.Methylenetetrahydrofolate dehydrogenase & Methenyltetrahydrofolate cyclohydrolase	-0.202648	-592155	3.64891	0.0204882	0.146607	*
C	B	48	B7FKU9	AVAQTIR	0.12324	0	2.12793e+07	0	7.70828e+06	0	25	25.5	C1-metabolism	C1-metabolism.Methylenetetrahydrofolate dehydrogenase & Methenyltetrahydrofolate cyclohydrolase	0.0106627	422511	3.47038	0.00640797	0.135966	*
C	B	72	B7FKU9	AVAQTIR	0.483501	0	1.62456e+07	0	1.4829e+07	0	25	25.5	C1-metabolism	C1-metabolism.Methylenetetrahydrofolate dehydrogenase & Methenyltetrahydrofolate cyclohydrolase	0.00985641	-220719	1.12333	0.0292309	0.155108	*
C	B	96	B7FKU9	AVAQTIR	0.525093	0	2.81315e+07	0	2.19282e+07	0	25	25.5	C1-metabolism	C1-metabolism.Methylenetetrahydrofolate dehydrogenase & Methenyltetrahydrofolate cyclohydrolase	-0.0304848	-747858	1.23024	0.0108741	0.135966	*
C	C	0	B7FKU9	AVAQTIR	0	0	834640	0	0	0	25	25.5	C1-metabolism	C1-metabolism.Methylenetetrahydrofolate dehydrogenase & Methenyltetrahydrofolate cyclohydrolase
C	C	24	B7FKU9	AVAQTIR	0.0478683	0	5.53835e+07	0	1.60931e+07	0	25	25.5	C1-metabolism	C1-metabolism.Methylenetetrahydrofolate dehydrogenase & Methenyltetrahydrofolate cyclohydrolase	-2.72317	-670544	4.16963	0.0204882	0.146607	*
C	C	48	B7FKU9	AVAQTIR	0.168364	0	1.45799e+07	0	6.50252e+06	0	25	25.5	C1-metabolism	C1-metabolism.Methylenetetrahydrofolate dehydrogenase & Methenyltetrahydrofolate cyclohydrolase	0.0306978	893628	2.7953	0.00640797	0.135966	*
C	C	72	B7FKU9	AVAQTIR	0.272884	0	2.28227e+07	0	1.02444e+07	0	25	25.5	C1-metabolism	C1-metabolism.Methylenetetrahydrofolate dehydrogenase & Methenyltetrahydrofolate cyclohydrolase	-0.0235564	-309088	2.30232	0.0292309	0.155108	*
C	C	96	B7FKU9	AVAQTIR	0.379132	0	1.65907e+07	0	8.14765e+06	0	25	25.5	C1-metabolism	C1-metabolism.Methylenetetrahydrofolate dehydrogenase & Methenyltetrahydrofolate cyclohydrolase	0.0113776	203921	1.88258	0.0108741	0.135966	*
D	A	0	B7FKU9	AVAQTIR	0	0	4.27076e+06	0	0	0	25	25.5	C1-metabolism	C1-metabolism.Methylenetetrahydrofolate dehydrogenase & Methenyltetrahydrofolate cyclohydrolase
D	A	24	B7FKU9	AVAQTIR	0.230379	0	2.72109e+07	0	3.79139e+07	0	25	25.5	C1-metabolism	C1-metabolism.Methylenetetrahydrofolate dehydrogenase & Methenyltetrahydrofolate cyclohydrolase	-0.22381	-1.57974e+06	3.88871	0.0204882	0.146607	*
D	A	48	B7FKU9	AVAQTIR	0.489993	0	5.19054e+07	0	6.79701e+07	0	25	25.5	C1-metabolism	C1-metabolism.Methylenetetrahydrofolate dehydrogenase & Methenyltetrahydrofolate cyclohydrolase	-0.0378133	-2.68599e+06	1.71597	0.00640797	0.135966	*
D	A	72	B7FKU9	AVAQTIR	0.615751	0	4.57759e+07	0	5.55049e+07	0	25	25.5	C1-metabolism	C1-metabolism.Methylenetetrahydrofolate dehydrogenase & Methenyltetrahydrofolate cyclohydrolase	0.00492042	853825	1.67283	0.0292309	0.155108	*
D	A	96	B7FKU9	AVAQTIR	0.653536	0	2.40119e+07	0	2.26884e+07	0	25	25.5	C1-metabolism	C1-metabolism.Methylenetetrahydrofolate dehydrogenase & Methenyltetrahydrofolate cyclohydrolase	0.0198103	2.46692e+06	1.397	0.0108741	0.135966	*
D	B	0	B7FKU9	AVAQTIR	0	0	956654	0	0	0	25	25.5	C1-metabolism	C1-metabolism.Methylenetetrahydrofolate dehydrogenase & Methenyltetrahydrofolate cyclohydrolase
D	B	24	B7FKU9	AVAQTIR	0.363123	0	5.68578e+07	0	9.01421e+07	0	25	25.5	C1-metabolism	C1-metabolism.Methylenetetrahydrofolate dehydrogenase & Methenyltetrahydrofolate cyclohydrolase	-2.43475	-3.75592e+06	3.64891	0.0204882	0.146607	*
D	B	48	B7FKU9	AVAQTIR	0.42769	0	1.50404e+07	0	2.14436e+07	0	25	25.5	C1-metabolism	C1-metabolism.Methylenetetrahydrofolate dehydrogenase & Methenyltetrahydrofolate cyclohydrolase	0.0306447	5.62482e+06	3.47038	0.00640797	0.135966	*
D	B	72	B7FKU9	AVAQTIR	0.543129	0	1.74677e+07	0	2.09843e+07	0	25	25.5	C1-metabolism	C1-metabolism.Methylenetetrahydrofolate dehydrogenase & Methenyltetrahydrofolate cyclohydrolase	-0.00672434	-125056	1.12333	0.0292309	0.155108	*
D	B	96	B7FKU9	AVAQTIR	0.645992	0	2.32856e+07	0	2.78485e+07	0	25	25.5	C1-metabolism	C1-metabolism.Methylenetetrahydrofolate dehydrogenase & Methenyltetrahydrofolate cyclohydrolase	-0.0138778	-577224	1.23024	0.0108741	0.135966	*
D	C	0	B7FKU9	AVAQTIR	0	0	4.75304e+06	0	0	0	25	25.5	C1-metabolism	C1-metabolism.Methylenetetrahydrofolate dehydrogenase & Methenyltetrahydrofolate cyclohydrolase
D	C	24	B7FKU9	AVAQTIR	0.199593	0	1.57045e+07	0	1.66657e+07	0	25	25.5	C1-metabolism	C1-metabolism.Methylenetetrahydrofolate dehydrogenase & Methenyltetrahydrofolate cyclohydrolase	-0.0960038	-694405	4.16963	0.0204882	0.146607	*
D	C	48	B7FKU9	AVAQTIR	0.470629	0	4.81583e+07	0	6.28599e+07	0	25	25.5	C1-metabolism	C1-metabolism.Methylenetetrahydrofolate dehydrogenase & Methenyltetrahydrofolate cyclohydrolase	-0.0861056	-3.35977e+06	2.7953	0.00640797	0.135966	*
D	C	72	B7FKU9	AVAQTIR	0.628268	0	2.93898e+07	0	3.64343e+07	0	25	25.5	C1-metabolism	C1-metabolism.Methylenetetrahydrofolate dehydrogenase & Methenyltetrahydrofolate cyclohydrolase	0.0162386	2.12182e+06	2.30232	0.0292309	0.155108	*
D	C	96	B7FKU9	AVAQTIR	0.713746	0	1.67086e+07	0	1.70459e+07	0	25	25.5	C1-metabolism	C1-metabolism.Methylenetetrahydrofolate dehydrogenase & Methenyltetrahydrofolate cyclohydrolase	0.0179785	1.46288e+06	1.88258	0.0108741	0.135966	*
C	A	0	B7FL29	GTFETIHVQDATGHEFATR	0	0	1.57879e+07	0	0	0	29	29.2.1.2.1.4	protein	protein.synthesis.ribosomal protein.eukaryotic.40S subunit.S4
C	A	24	B7FL29	GTFETIHVQDATGHEFATR	0.235503	0	2.82589e+07	0	4.52534e+07	0	29	29.2.1.2.1.4	protein	protein.synthesis.ribosomal protein.eukaryotic.40S subunit.S4	-0.032913	-1.88556e+06	1.02802	0.109792	0.264429
C	A	48	B7FL29	GTFETIHVQDATGHEFATR	0.435335	0	5.5007e+07	0	8.9349e+07	0	29	29.2.1.2.1.4	protein	protein.synthesis.ribosomal protein.eukaryotic.40S subunit.S4	-0.0394392	-3.62207e+06	1.13425	0.444409	0.609414
C	A	72	B7FL29	GTFETIHVQDATGHEFATR	0.562244	0	4.52991e+07	0	6.52173e+07	0	29	29.2.1.2.1.4	protein	protein.synthesis.ribosomal protein.eukaryotic.40S subunit.S4	0.00735354	1.66252e+06	1.13597	0.667728	0.773063
C	A	96	B7FL29	GTFETIHVQDATGHEFATR	0.649337	0	1.89001e+07	0	3.17912e+07	0	29	29.2.1.2.1.4	protein	protein.synthesis.ribosomal protein.eukaryotic.40S subunit.S4	0.0242822	2.97637e+06	1.23262	0.192489	0.367181
C	B	0	B7FL29	GTFETIHVQDATGHEFATR	0	0	6.77242e+06	0	0	0	29	29.2.1.2.1.4	protein	protein.synthesis.ribosomal protein.eukaryotic.40S subunit.S4
C	B	24	B7FL29	GTFETIHVQDATGHEFATR	0.101076	0	5.09074e+06	0	2.35532e+06	0	29	29.2.1.2.1.4	protein	protein.synthesis.ribosomal protein.eukaryotic.40S subunit.S4	0.0103464	-98138.5	3.46659	0.109792	0.264429
C	B	48	B7FL29	GTFETIHVQDATGHEFATR	0.186515	0	1.32996e+07	0	1.05648e+07	0	29	29.2.1.2.1.4	protein	protein.synthesis.ribosomal protein.eukaryotic.40S subunit.S4	-0.0671876	-500310	2.23042	0.444409	0.609414
C	B	72	B7FL29	GTFETIHVQDATGHEFATR	0.564751	0	7.60895e+06	0	8.04409e+06	0	29	29.2.1.2.1.4	protein	protein.synthesis.ribosomal protein.eukaryotic.40S subunit.S4	0.0178283	293382	0.896838	0.667728	0.773063
C	B	96	B7FL29	GTFETIHVQDATGHEFATR	0.562095	0	1.56385e+07	0	1.42028e+07	0	29	29.2.1.2.1.4	protein	protein.synthesis.ribosomal protein.eukaryotic.40S subunit.S4	-0.0439698	-610309	1.13566	0.192489	0.367181
C	C	0	B7FL29	GTFETIHVQDATGHEFATR	0	0	2.39475e+07	0	0	0	29	29.2.1.2.1.4	protein	protein.synthesis.ribosomal protein.eukaryotic.40S subunit.S4
C	C	24	B7FL29	GTFETIHVQDATGHEFATR	0.138707	0	5.56429e+07	0	5.99277e+07	0	29	29.2.1.2.1.4	protein	protein.synthesis.ribosomal protein.eukaryotic.40S subunit.S4	-0.0551473	-2.49699e+06	1.63185	0.109792	0.264429
C	C	48	B7FL29	GTFETIHVQDATGHEFATR	0.507066	0	3.13232e+06	0	6.91297e+06	0	29	29.2.1.2.1.4	protein	protein.synthesis.ribosomal protein.eukaryotic.40S subunit.S4	0.0393211	4.56537e+06	0.932976	0.444409	0.609414
C	C	72	B7FL29	GTFETIHVQDATGHEFATR	0.580312	0	4.74585e+07	0	7.99417e+07	0	29	29.2.1.2.1.4	protein	protein.synthesis.ribosomal protein.eukaryotic.40S subunit.S4	-0.589633	-7.11899e+06	1.06834	0.667728	0.773063
C	C	96	B7FL29	GTFETIHVQDATGHEFATR	0.709578	0	3.72302e+07	0	7.66853e+07	0	29	29.2.1.2.1.4	protein	protein.synthesis.ribosomal protein.eukaryotic.40S subunit.S4	0.00897999	853560	1.15158	0.192489	0.367181
D	A	0	B7FL29	GTFETIHVQDATGHEFATR	0	0	9.16072e+06	0	0	0	29	29.2.1.2.1.4	protein	protein.synthesis.ribosomal protein.eukaryotic.40S subunit.S4
D	A	24	B7FL29	GTFETIHVQDATGHEFATR	0.242103	0	1.43635e+07	0	1.97357e+07	0	29	29.2.1.2.1.4	protein	protein.synthesis.ribosomal protein.eukaryotic.40S subunit.S4	-0.0236646	-822320	1.02802	0.109792	0.264429
D	A	48	B7FL29	GTFETIHVQDATGHEFATR	0.493779	0	9.57187e+06	0	1.4354e+07	0	29	29.2.1.2.1.4	protein	protein.synthesis.ribosomal protein.eukaryotic.40S subunit.S4	0.0139	498563	1.13425	0.444409	0.609414
D	A	72	B7FL29	GTFETIHVQDATGHEFATR	0.638692	0	1.55258e+07	0	2.31624e+07	0	29	29.2.1.2.1.4	protein	protein.synthesis.ribosomal protein.eukaryotic.40S subunit.S4	-0.0259179	-739041	1.13597	0.667728	0.773063
D	A	96	B7FL29	GTFETIHVQDATGHEFATR	0.800385	0	2.5049e+07	0	5.16305e+07	0	29	29.2.1.2.1.4	protein	protein.synthesis.ribosomal protein.eukaryotic.40S subunit.S4	-0.0255573	-1.77814e+06	1.23262	0.192489	0.367181
D	B	0	B7FL29	GTFETIHVQDATGHEFATR	0	0	5.25447e+06	0	0	0	29	29.2.1.2.1.4	protein	protein.synthesis.ribosomal protein.eukaryotic.40S subunit.S4
D	B	24	B7FL29	GTFETIHVQDATGHEFATR	0.35039	0	1.38447e+07	0	2.07645e+07	0	29	29.2.1.2.1.4	protein	protein.synthesis.ribosomal protein.eukaryotic.40S subunit.S4	-0.0681187	-865189	3.46659	0.109792	0.264429
D	B	48	B7FL29	GTFETIHVQDATGHEFATR	0.416009	0	4.44529e+07	0	6.04138e+07	0	29	29.2.1.2.1.4	protein	protein.synthesis.ribosomal protein.eukaryotic.40S subunit.S4	-0.0921172	-3.56483e+06	2.23042	0.444409	0.609414
D	B	72	B7FL29	GTFETIHVQDATGHEFATR	0.50649	0	3.15483e+07	0	3.2719e+07	0	29	29.2.1.2.1.4	protein	protein.synthesis.ribosomal protein.eukaryotic.40S subunit.S4	0.0120958	1.8847e+06	0.896838	0.667728	0.773063
D	B	96	B7FL29	GTFETIHVQDATGHEFATR	0.638351	0	9.30315e+06	0	1.07623e+07	0	29	29.2.1.2.1.4	protein	protein.synthesis.ribosomal protein.eukaryotic.40S subunit.S4	0.0293797	1.87614e+06	1.13566	0.192489	0.367181
D	C	0	B7FL29	GTFETIHVQDATGHEFATR	0	0	1.11461e+07	0	0	0	29	29.2.1.2.1.4	protein	protein.synthesis.ribosomal protein.eukaryotic.40S subunit.S4
D	C	24	B7FL29	GTFETIHVQDATGHEFATR	0.22635	0	1.96655e+07	0	2.47357e+07	0	29	29.2.1.2.1.4	protein	protein.synthesis.ribosomal protein.eukaryotic.40S subunit.S4	-0.0318477	-1.03065e+06	1.63185	0.109792	0.264429
D	C	48	B7FL29	GTFETIHVQDATGHEFATR	0.473081	0	9.70153e+06	0	1.44179e+07	0	29	29.2.1.2.1.4	protein	protein.synthesis.ribosomal protein.eukaryotic.40S subunit.S4	0.0211114	952110	0.932976	0.444409	0.609414
D	C	72	B7FL29	GTFETIHVQDATGHEFATR	0.619971	0	1.72549e+07	0	2.35466e+07	0	29	29.2.1.2.1.4	protein	protein.synthesis.ribosomal protein.eukaryotic.40S subunit.S4	-0.0324408	-848089	1.06834	0.667728	0.773063
D	C	96	B7FL29	GTFETIHVQDATGHEFATR	0.817139	0	1.50573e+07	0	2.85358e+07	0	29	29.2.1.2.1.4	protein	protein.synthesis.ribosomal protein.eukaryotic.40S subunit.S4	0.00530671	-82928.7	1.15158	0.192489	0.367181
C	A	0	B7FLG7	VIGEPIVSGLALDDSWLWHPDFTTAAK	0	0	1.6288e+07	0	0	0	23	23.2.1.4	nucleotide metabolism	nucleotide metabolism.degradation.pyrimidine.dihydropyrimidinase
C	A	24	B7FLG7	VIGEPIVSGLALDDSWLWHPDFTTAAK	0.415657	0	7.44173e+06	0	2.58074e+07	0	23	23.2.1.4	nucleotide metabolism	nucleotide metabolism.degradation.pyrimidine.dihydropyrimidinase	0.0226298	-1.07531e+06	0.609206	0.370834	0.543545
C	A	48	B7FLG7	VIGEPIVSGLALDDSWLWHPDFTTAAK	0.535959	0	5.82106e+06	0	1.6028e+07	0	23	23.2.1.4	nucleotide metabolism	nucleotide metabolism.degradation.pyrimidine.dihydropyrimidinase	0.0090742	641653	0.551284	0.228975	0.408331
C	A	72	B7FLG7	VIGEPIVSGLALDDSWLWHPDFTTAAK	0.655789	0	7.65003e+06	0	1.62371e+07	0	23	23.2.1.4	nucleotide metabolism	nucleotide metabolism.degradation.pyrimidine.dihydropyrimidinase	-0.0130916	-218544	0.476646	0.0771122	0.220774
C	A	96	B7FLG7	VIGEPIVSGLALDDSWLWHPDFTTAAK	0.773866	0	5.8231e+06	0	1.83948e+07	0	23	23.2.1.4	nucleotide metabolism	nucleotide metabolism.degradation.pyrimidine.dihydropyrimidinase	0.00995055	71664.9	0.994146	0.583748	0.71505
C	B	0	B7FLG7	VIGEPIVSGLALDDSWLWHPDFTTAAK	0	0	1.26692e+07	0	0	0	23	23.2.1.4	nucleotide metabolism	nucleotide metabolism.degradation.pyrimidine.dihydropyrimidinase
C	B	24	B7FLG7	VIGEPIVSGLALDDSWLWHPDFTTAAK	0.434355	0	2.68875e+06	0	1.4341e+07	0	23	23.2.1.4	nucleotide metabolism	nucleotide metabolism.degradation.pyrimidine.dihydropyrimidinase	0.0328239	-597543	0.805609	0.370834	0.543545
C	B	48	B7FLG7	VIGEPIVSGLALDDSWLWHPDFTTAAK	0.419718	0	2.27511e+06	0	4.67937e+06	0	23	23.2.1.4	nucleotide metabolism	nucleotide metabolism.degradation.pyrimidine.dihydropyrimidinase	0.00640998	494496	0.806077	0.228975	0.408331
C	B	72	B7FLG7	VIGEPIVSGLALDDSWLWHPDFTTAAK	0.674714	0	4.92859e+06	0	1.00441e+07	0	23	23.2.1.4	nucleotide metabolism	nucleotide metabolism.degradation.pyrimidine.dihydropyrimidinase	-0.0485961	-450931	0.900092	0.0771122	0.220774
C	B	96	B7FLG7	VIGEPIVSGLALDDSWLWHPDFTTAAK	0.817699	0	2.20584e+06	0	7.89106e+06	0	23	23.2.1.4	nucleotide metabolism	nucleotide metabolism.degradation.pyrimidine.dihydropyrimidinase	0.0230183	320910	0.805131	0.583748	0.71505
C	C	0	B7FLG7	VIGEPIVSGLALDDSWLWHPDFTTAAK	0	0	4.7043e+06	0	0	0	23	23.2.1.4	nucleotide metabolism	nucleotide metabolism.degradation.pyrimidine.dihydropyrimidinase
C	C	24	B7FLG7	VIGEPIVSGLALDDSWLWHPDFTTAAK	0.533933	0	5.12705e+06	0	3.88251e+07	0	23	23.2.1.4	nucleotide metabolism	nucleotide metabolism.degradation.pyrimidine.dihydropyrimidinase	-0.0037443	-1.61771e+06	0.974303	0.370834	0.543545
C	C	48	B7FLG7	VIGEPIVSGLALDDSWLWHPDFTTAAK	0.500113	0	1.39291e+07	0	3.85372e+07	0	23	23.2.1.4	nucleotide metabolism	nucleotide metabolism.degradation.pyrimidine.dihydropyrimidinase	-0.0715328	-2.76527e+06	1.01708	0.228975	0.408331
C	C	72	B7FLG7	VIGEPIVSGLALDDSWLWHPDFTTAAK	0.684331	0	7.33844e+06	0	1.95495e+07	0	23	23.2.1.4	nucleotide metabolism	nucleotide metabolism.degradation.pyrimidine.dihydropyrimidinase	0.0197149	1.55091e+06	0.708842	0.0771122	0.220774
C	C	96	B7FLG7	VIGEPIVSGLALDDSWLWHPDFTTAAK	0.749844	0	6.3589e+06	0	1.61935e+07	0	23	23.2.1.4	nucleotide metabolism	nucleotide metabolism.degradation.pyrimidine.dihydropyrimidinase	0.0055617	248561	1.09489	0.583748	0.71505
D	A	0	B7FLG7	VIGEPIVSGLALDDSWLWHPDFTTAAK	0	0	8.41215e+06	0	0	0	23	23.2.1.4	nucleotide metabolism	nucleotide metabolism.degradation.pyrimidine.dihydropyrimidinase
D	A	24	B7FLG7	VIGEPIVSGLALDDSWLWHPDFTTAAK	0.253221	0	5.3599e+06	0	1.26714e+07	0	23	23.2.1.4	nucleotide metabolism	nucleotide metabolism.degradation.pyrimidine.dihydropyrimidinase	0.0151183	-527975	0.609206	0.370834	0.543545
D	A	48	B7FLG7	VIGEPIVSGLALDDSWLWHPDFTTAAK	0.295466	0	1.00559e+07	0	7.12304e+06	0	23	23.2.1.4	nucleotide metabolism	nucleotide metabolism.degradation.pyrimidine.dihydropyrimidinase	-0.0365055	-231395	0.551284	0.228975	0.408331
D	A	72	B7FLG7	VIGEPIVSGLALDDSWLWHPDFTTAAK	0.312579	0	5.77725e+06	0	3.02605e+06	0	23	23.2.1.4	nucleotide metabolism	nucleotide metabolism.degradation.pyrimidine.dihydropyrimidinase	0.0177285	296989	0.476646	0.0771122	0.220774
D	A	96	B7FLG7	VIGEPIVSGLALDDSWLWHPDFTTAAK	0.769336	0	5.71482e+06	0	1.00837e+07	0	23	23.2.1.4	nucleotide metabolism	nucleotide metabolism.degradation.pyrimidine.dihydropyrimidinase	0.000450309	-292708	0.994146	0.583748	0.71505
D	B	0	B7FLG7	VIGEPIVSGLALDDSWLWHPDFTTAAK	0	0	3.00523e+06	0	0	0	23	23.2.1.4	nucleotide metabolism	nucleotide metabolism.degradation.pyrimidine.dihydropyrimidinase
D	B	24	B7FLG7	VIGEPIVSGLALDDSWLWHPDFTTAAK	0.34992	0	9.28969e+06	0	1.39041e+07	0	23	23.2.1.4	nucleotide metabolism	nucleotide metabolism.degradation.pyrimidine.dihydropyrimidinase	-0.0871321	-579336	0.805609	0.370834	0.543545
D	B	48	B7FLG7	VIGEPIVSGLALDDSWLWHPDFTTAAK	0.338325	0	9.83256e+06	0	9.59175e+06	0	23	23.2.1.4	nucleotide metabolism	nucleotide metabolism.degradation.pyrimidine.dihydropyrimidinase	-0.00243495	145824	0.806077	0.228975	0.408331
D	B	72	B7FLG7	VIGEPIVSGLALDDSWLWHPDFTTAAK	0.607305	0	8.67581e+06	0	1.35585e+07	0	23	23.2.1.4	nucleotide metabolism	nucleotide metabolism.degradation.pyrimidine.dihydropyrimidinase	0.00490187	-118263	0.900092	0.0771122	0.220774
D	B	96	B7FLG7	VIGEPIVSGLALDDSWLWHPDFTTAAK	0.658355	0	9.04104e+06	0	1.14184e+07	0	23	23.2.1.4	nucleotide metabolism	nucleotide metabolism.degradation.pyrimidine.dihydropyrimidinase	-0.00175404	65389.1	0.805131	0.583748	0.71505
D	C	0	B7FLG7	VIGEPIVSGLALDDSWLWHPDFTTAAK	0	0	7.13989e+06	0	0	0	23	23.2.1.4	nucleotide metabolism	nucleotide metabolism.degradation.pyrimidine.dihydropyrimidinase
D	C	24	B7FLG7	VIGEPIVSGLALDDSWLWHPDFTTAAK	0.520212	0	4.88891e+06	0	2.21246e+07	0	23	23.2.1.4	nucleotide metabolism	nucleotide metabolism.degradation.pyrimidine.dihydropyrimidinase	0.0131361	-921860	0.974303	0.370834	0.543545
D	C	48	B7FLG7	VIGEPIVSGLALDDSWLWHPDFTTAAK	0.508656	0	5.64676e+06	0	9.05028e+06	0	23	23.2.1.4	nucleotide metabolism	nucleotide metabolism.degradation.pyrimidine.dihydropyrimidinase	-0.00645888	401865	1.01708	0.228975	0.408331
D	C	72	B7FLG7	VIGEPIVSGLALDDSWLWHPDFTTAAK	0.485082	0	6.70231e+06	0	4.61625e+06	0	23	23.2.1.4	nucleotide metabolism	nucleotide metabolism.degradation.pyrimidine.dihydropyrimidinase	-0.00778874	114261	0.708842	0.0771122	0.220774
D	C	96	B7FLG7	VIGEPIVSGLALDDSWLWHPDFTTAAK	0.820994	0	5.30269e+06	0	1.06395e+07	0	23	23.2.1.4	nucleotide metabolism	nucleotide metabolism.degradation.pyrimidine.dihydropyrimidinase	0.00870105	-210801	1.09489	0.583748	0.71505
C	A	0	B7FM31	AEATDVANAVLDGSDAILLGAETLR, GLYPVETISTVGR, LGDLSQTQIFAK	0	0	1.87618e+07	3.86225e+06	0	0	35	35.2.1	not assigned	not assigned.unknown.below BLAST cutoff
C	A	24	B7FM31	AEATDVANAVLDGSDAILLGAETLR, GLYPVETISTVGR, LGDLSQTQIFAK	0.1785	0.0809645	1.53832e+07	2.61748e+06	2.05235e+07	1.24681e+07	35	35.2.1	not assigned	not assigned.unknown.below BLAST cutoff	0.0075033	-855148	0.97259	0.445805	0.610839
C	A	48	B7FM31	AEATDVANAVLDGSDAILLGAETLR, GLYPVETISTVGR, LGDLSQTQIFAK	0.212754	0.0986111	1.42452e+07	3.92973e+06	1.0242e+07	7.61228e+06	35	35.2.1	not assigned	not assigned.unknown.below BLAST cutoff	0.00308243	491660	1.48273	0.0610974	0.198625
C	A	72	B7FM31	AEATDVANAVLDGSDAILLGAETLR, GLYPVETISTVGR, LGDLSQTQIFAK	0.365887	0.162699	8.17033e+06	2.55136e+06	6.09464e+06	4.2081e+06	35	35.2.1	not assigned	not assigned.unknown.below BLAST cutoff	0.0177687	354794	1.41093	0.368721	0.543545
C	A	96	B7FM31	AEATDVANAVLDGSDAILLGAETLR, GLYPVETISTVGR, LGDLSQTQIFAK	0.596502	0.0702711	6.05797e+06	3.11467e+06	9.62823e+06	5.86135e+06	35	35.2.1	not assigned	not assigned.unknown.below BLAST cutoff	0.0107725	-81578	1.18439	0.0737051	0.216601
C	B	0	B7FM31	AEATDVANAVLDGSDAILLGAETLR, GLYPVETISTVGR, LGDLSQTQIFAK	0	0	7.0582e+06	3.04545e+06	0	0	35	35.2.1	not assigned	not assigned.unknown.below BLAST cutoff
C	B	24	B7FM31	AEATDVANAVLDGSDAILLGAETLR, GLYPVETISTVGR, LGDLSQTQIFAK	0.121437	0.0715358	6.14416e+06	2.49966e+06	3.22685e+06	1.1048e+06	35	35.2.1	not assigned	not assigned.unknown.below BLAST cutoff	0.00539584	-134452	0.786791	0.445805	0.610839
C	B	48	B7FM31	AEATDVANAVLDGSDAILLGAETLR, GLYPVETISTVGR, LGDLSQTQIFAK	0.182003	0.0582793	6.89817e+06	2.12652e+06	4.35424e+06	274771	35	35.2.1	not assigned	not assigned.unknown.below BLAST cutoff	-0.0051133	-63474.6	1.22654	0.0610974	0.198625
C	B	72	B7FM31	AEATDVANAVLDGSDAILLGAETLR, GLYPVETISTVGR, LGDLSQTQIFAK	0.276298	0.200432	8.42004e+06	2.30233e+06	3.91668e+06	3.02313e+06	35	35.2.1	not assigned	not assigned.unknown.below BLAST cutoff	-0.00919244	-21794.2	1.14441	0.368721	0.543545
C	B	96	B7FM31	AEATDVANAVLDGSDAILLGAETLR, GLYPVETISTVGR, LGDLSQTQIFAK	0.448194	0.135508	2.70162e+06	1.55662e+06	1.28067e+06	417867	35	35.2.1	not assigned	not assigned.unknown.below BLAST cutoff	0.0282977	220666	1.3956	0.0737051	0.216601
C	C	0	B7FM31	AEATDVANAVLDGSDAILLGAETLR, GLYPVETISTVGR, LGDLSQTQIFAK	0	0	7.8467e+06	3.00907e+06	0	0	35	35.2.1	not assigned	not assigned.unknown.below BLAST cutoff
C	C	24	B7FM31	AEATDVANAVLDGSDAILLGAETLR, GLYPVETISTVGR, LGDLSQTQIFAK	0.182704	0.0915267	1.37319e+07	4.48468e+06	1.37863e+07	4.49471e+06	35	35.2.1	not assigned	not assigned.unknown.below BLAST cutoff	-0.0312508	-574431	0.752551	0.445805	0.610839
C	C	48	B7FM31	AEATDVANAVLDGSDAILLGAETLR, GLYPVETISTVGR, LGDLSQTQIFAK	0.204321	0.065102	1.47431e+07	1.74673e+06	8.49429e+06	3.57839e+06	35	35.2.1	not assigned	not assigned.unknown.below BLAST cutoff	-0.00306832	178201	1.37306	0.0610974	0.198625
C	C	72	B7FM31	AEATDVANAVLDGSDAILLGAETLR, GLYPVETISTVGR, LGDLSQTQIFAK	0.447853	0.107743	1.62747e+07	5.45954e+06	1.69875e+07	8.02334e+06	35	35.2.1	not assigned	not assigned.unknown.below BLAST cutoff	-0.00432856	-390650	1.12931	0.368721	0.543545
C	C	96	B7FM31	AEATDVANAVLDGSDAILLGAETLR, GLYPVETISTVGR, LGDLSQTQIFAK	0.589337	0.0174809	1.30822e+07	5.87555e+06	1.56013e+07	6.99421e+06	35	35.2.1	not assigned	not assigned.unknown.below BLAST cutoff	0.00817339	196603	1.33563	0.0737051	0.216601
D	A	0	B7FM31	AEATDVANAVLDGSDAILLGAETLR, GLYPVETISTVGR, LGDLSQTQIFAK	0	0	6.2299e+06	1.70485e+06	0	0	35	35.2.1	not assigned	not assigned.unknown.below BLAST cutoff
D	A	24	B7FM31	AEATDVANAVLDGSDAILLGAETLR, GLYPVETISTVGR, LGDLSQTQIFAK	0.173607	0.101439	1.07517e+07	2.36594e+06	7.5788e+06	2.6526e+06	35	35.2.1	not assigned	not assigned.unknown.below BLAST cutoff	-0.0302429	-315783	0.97259	0.445805	0.610839
D	A	48	B7FM31	AEATDVANAVLDGSDAILLGAETLR, GLYPVETISTVGR, LGDLSQTQIFAK	0.315458	0.0528244	2.01585e+07	2.38726e+06	1.37826e+07	2.51951e+06	35	35.2.1	not assigned	not assigned.unknown.below BLAST cutoff	-0.0364542	-534771	1.48273	0.0610974	0.198625
D	A	72	B7FM31	AEATDVANAVLDGSDAILLGAETLR, GLYPVETISTVGR, LGDLSQTQIFAK	0.516242	0.0906168	1.1535e+07	2.56909e+06	1.13238e+07	4.81387e+06	35	35.2.1	not assigned	not assigned.unknown.below BLAST cutoff	0.0178242	348117	1.41093	0.368721	0.543545
D	A	96	B7FM31	AEATDVANAVLDGSDAILLGAETLR, GLYPVETISTVGR, LGDLSQTQIFAK	0.706492	0.0161258	1.16281e+07	2.4984e+06	1.36046e+07	3.59737e+06	35	35.2.1	not assigned	not assigned.unknown.below BLAST cutoff	-0.000336294	-98841.7	1.18439	0.0737051	0.216601
D	B	0	B7FM31	AEATDVANAVLDGSDAILLGAETLR, GLYPVETISTVGR, LGDLSQTQIFAK	0	0	1.1627e+07	2.76814e+06	0	0	35	35.2.1	not assigned	not assigned.unknown.below BLAST cutoff
D	B	24	B7FM31	AEATDVANAVLDGSDAILLGAETLR, GLYPVETISTVGR, LGDLSQTQIFAK	0.0955457	0.116022	8.1321e+06	4.345e+06	4.7344e+06	6.33849e+06	35	35.2.1	not assigned	not assigned.unknown.below BLAST cutoff	0.0125243	-197267	0.786791	0.445805	0.610839
D	B	48	B7FM31	AEATDVANAVLDGSDAILLGAETLR, GLYPVETISTVGR, LGDLSQTQIFAK	0.223234	0.189842	1.30562e+07	1.99499e+06	1.06385e+07	1.12602e+07	35	35.2.1	not assigned	not assigned.unknown.below BLAST cutoff	-0.0252299	-365451	1.22654	0.0610974	0.198625
D	B	72	B7FM31	AEATDVANAVLDGSDAILLGAETLR, GLYPVETISTVGR, LGDLSQTQIFAK	0.3162	0.0977766	3.99769e+06	2.98048e+06	1.82497e+06	1.41711e+06	35	35.2.1	not assigned	not assigned.unknown.below BLAST cutoff	0.0289087	674773	1.14441	0.368721	0.543545
D	B	96	B7FM31	AEATDVANAVLDGSDAILLGAETLR, GLYPVETISTVGR, LGDLSQTQIFAK	0.6255	0.15761	6.14015e+06	3.04039e+06	8.02388e+06	4.66924e+06	35	35.2.1	not assigned	not assigned.unknown.below BLAST cutoff	-0.0223302	-299040	1.3956	0.0737051	0.216601
D	C	0	B7FM31	AEATDVANAVLDGSDAILLGAETLR, GLYPVETISTVGR, LGDLSQTQIFAK	0	0	5.13581e+06	2.42692e+06	0	0	35	35.2.1	not assigned	not assigned.unknown.below BLAST cutoff
D	C	24	B7FM31	AEATDVANAVLDGSDAILLGAETLR, GLYPVETISTVGR, LGDLSQTQIFAK	0.137494	0.0142114	1.14303e+07	758729	7.16113e+06	2.09732e+06	35	35.2.1	not assigned	not assigned.unknown.below BLAST cutoff	-0.0510673	-298381	0.752551	0.445805	0.610839
D	C	48	B7FM31	AEATDVANAVLDGSDAILLGAETLR, GLYPVETISTVGR, LGDLSQTQIFAK	0.280546	0.083999	1.30918e+07	1.84949e+06	7.80925e+06	3.39358e+06	35	35.2.1	not assigned	not assigned.unknown.below BLAST cutoff	-0.00605634	-70375.3	1.37306	0.0610974	0.198625
D	C	72	B7FM31	AEATDVANAVLDGSDAILLGAETLR, GLYPVETISTVGR, LGDLSQTQIFAK	0.505764	0.141895	5.03694e+06	1.10651e+06	5.56597e+06	3.21909e+06	35	35.2.1	not assigned	not assigned.unknown.below BLAST cutoff	0.0256358	293667	1.12931	0.368721	0.543545
D	C	96	B7FM31	AEATDVANAVLDGSDAILLGAETLR, GLYPVETISTVGR, LGDLSQTQIFAK	0.787134	0.0146613	6.7958e+06	2.88733e+06	1.00571e+07	2.81616e+06	35	35.2.1	not assigned	not assigned.unknown.below BLAST cutoff	-0.0145497	-268113	1.33563	0.0737051	0.216601
C	A	0	B7FMG6	MVVPDALK	0	0	2.8754e+07	0	0	0	29	29.2.1.2.2.513	protein	protein.synthesis.ribosomal protein.eukaryotic.60S subunit.L13A
C	A	24	B7FMG6	MVVPDALK	0.0890596	0	5.46809e+07	0	2.53074e+07	0	29	29.2.1.2.2.513	protein	protein.synthesis.ribosomal protein.eukaryotic.60S subunit.L13A	-0.03757	-1.05447e+06	2.91503	0.0093152	0.135966	*
C	A	48	B7FMG6	MVVPDALK	0.37386	0	3.23855e+07	0	3.98452e+07	0	29	29.2.1.2.2.513	protein	protein.synthesis.ribosomal protein.eukaryotic.60S subunit.L13A	0.016989	-175794	1.45691	0.208754	0.386239
C	A	72	B7FMG6	MVVPDALK	0.511628	0	1.42676e+07	0	1.76053e+07	0	29	29.2.1.2.2.513	protein	protein.synthesis.ribosomal protein.eukaryotic.60S subunit.L13A	0.0233101	1.85546e+06	1.2455	0.967328	0.982263
C	A	96	B7FMG6	MVVPDALK	0.612478	0	1.224e+07	0	1.94627e+07	0	29	29.2.1.2.2.513	protein	protein.synthesis.ribosomal protein.eukaryotic.60S subunit.L13A	0.00592154	26858.8	1.10991	0.503909	0.657775
C	B	0	B7FMG6	MVVPDALK	0	0	4.08087e+07	0	0	0	29	29.2.1.2.2.513	protein	protein.synthesis.ribosomal protein.eukaryotic.60S subunit.L13A
C	B	24	B7FMG6	MVVPDALK	0.123602	0	6.13819e+06	0	3.37197e+06	0	29	29.2.1.2.2.513	protein	protein.synthesis.ribosomal protein.eukaryotic.60S subunit.L13A	0.0353994	-140499	1.54419	0.0093152	0.135966	*
C	B	48	B7FMG6	MVVPDALK	0.199575	0	1.35141e+07	0	9.39179e+06	0	29	29.2.1.2.2.513	protein	protein.synthesis.ribosomal protein.eukaryotic.60S subunit.L13A	-0.0500687	-419656	1.20578	0.208754	0.386239
C	B	72	B7FMG6	MVVPDALK	0.456808	0	8.70159e+06	0	7.39127e+06	0	29	29.2.1.2.2.513	protein	protein.synthesis.ribosomal protein.eukaryotic.60S subunit.L13A	0.014838	222710	0.56238	0.967328	0.982263
C	B	96	B7FMG6	MVVPDALK	0.453074	0	6.5898e+06	0	4.27382e+06	0	29	29.2.1.2.2.513	protein	protein.synthesis.ribosomal protein.eukaryotic.60S subunit.L13A	0.0101121	204635	0.867428	0.503909	0.657775
C	C	0	B7FMG6	MVVPDALK	0	0	1.75112e+07	0	0	0	29	29.2.1.2.2.513	protein	protein.synthesis.ribosomal protein.eukaryotic.60S subunit.L13A
C	C	24	B7FMG6	MVVPDALK	0.0544865	0	2.6538e+07	0	8.67271e+06	0	29	29.2.1.2.2.513	protein	protein.synthesis.ribosomal protein.eukaryotic.60S subunit.L13A	-0.0214787	-361363	5.01787	0.0093152	0.135966	*
C	C	48	B7FMG6	MVVPDALK	0.239953	0	1.44651e+07	0	9.70022e+06	0	29	29.2.1.2.2.513	protein	protein.synthesis.ribosomal protein.eukaryotic.60S subunit.L13A	0.0189553	121581	2.22648	0.208754	0.386239
C	C	72	B7FMG6	MVVPDALK	0.501478	0	2.08214e+07	0	2.46587e+07	0	29	29.2.1.2.2.513	protein	protein.synthesis.ribosomal protein.eukaryotic.60S subunit.L13A	-0.0183091	-800873	1.17974	0.967328	0.982263
C	C	96	B7FMG6	MVVPDALK	0.508225	0	2.51787e+07	0	1.99173e+07	0	29	29.2.1.2.2.513	protein	protein.synthesis.ribosomal protein.eukaryotic.60S subunit.L13A	-0.00871966	-17457	1.52024	0.503909	0.657775
D	A	0	B7FMG6	MVVPDALK	0	0	1.01815e+07	0	0	0	29	29.2.1.2.2.513	protein	protein.synthesis.ribosomal protein.eukaryotic.60S subunit.L13A
D	A	24	B7FMG6	MVVPDALK	0.259611	0	1.30708e+07	0	2.1353e+07	0	29	29.2.1.2.2.513	protein	protein.synthesis.ribosomal protein.eukaryotic.60S subunit.L13A	-0.0118244	-889707	2.91503	0.0093152	0.135966	*
D	A	48	B7FMG6	MVVPDALK	0.54468	0	5.2674e+07	0	8.36939e+07	0	29	29.2.1.2.2.513	protein	protein.synthesis.ribosomal protein.eukaryotic.60S subunit.L13A	-0.126245	-5.29325e+06	1.45691	0.208754	0.386239
D	A	72	B7FMG6	MVVPDALK	0.637231	0	4.58822e+07	0	5.84278e+07	0	29	29.2.1.2.2.513	protein	protein.synthesis.ribosomal protein.eukaryotic.60S subunit.L13A	0.00537253	1.5024e+06	1.2455	0.967328	0.982263
D	A	96	B7FMG6	MVVPDALK	0.679792	0	1.81379e+07	0	1.92753e+07	0	29	29.2.1.2.2.513	protein	protein.synthesis.ribosomal protein.eukaryotic.60S subunit.L13A	0.0251952	3.10346e+06	1.10991	0.503909	0.657775
D	B	0	B7FMG6	MVVPDALK	0	0	1.20633e+07	0	0	0	29	29.2.1.2.2.513	protein	protein.synthesis.ribosomal protein.eukaryotic.60S subunit.L13A
D	B	24	B7FMG6	MVVPDALK	0.190865	0	4.36089e+07	0	2.86036e+07	0	29	29.2.1.2.2.513	protein	protein.synthesis.ribosomal protein.eukaryotic.60S subunit.L13A	-0.108959	-1.19181e+06	1.54419	0.0093152	0.135966	*
D	B	48	B7FMG6	MVVPDALK	0.240644	0	1.59765e+07	0	9.65943e+06	0	29	29.2.1.2.2.513	protein	protein.synthesis.ribosomal protein.eukaryotic.60S subunit.L13A	0.0264017	1.54452e+06	1.20578	0.208754	0.386239
D	B	72	B7FMG6	MVVPDALK	0.2569	0	1.02493e+07	0	3.58063e+06	0	29	29.2.1.2.2.513	protein	protein.synthesis.ribosomal protein.eukaryotic.60S subunit.L13A	0.0149365	397561	0.56238	0.967328	0.982263
D	B	96	B7FMG6	MVVPDALK	0.393009	0	3.80725e+06	0	1.6156e+06	0	29	29.2.1.2.2.513	protein	protein.synthesis.ribosomal protein.eukaryotic.60S subunit.L13A	0.026189	175650	0.867428	0.503909	0.657775
D	C	0	B7FMG6	MVVPDALK	0	0	1.17011e+07	0	0	0	29	29.2.1.2.2.513	protein	protein.synthesis.ribosomal protein.eukaryotic.60S subunit.L13A
D	C	24	B7FMG6	MVVPDALK	0.273406	0	1.20952e+07	0	2.10691e+07	0	29	29.2.1.2.2.513	protein	protein.synthesis.ribosomal protein.eukaryotic.60S subunit.L13A	-0.00140335	-877878	5.01787	0.0093152	0.135966	*
D	C	48	B7FMG6	MVVPDALK	0.534252	0	3.76706e+07	0	6.37865e+07	0	29	29.2.1.2.2.513	protein	protein.synthesis.ribosomal protein.eukaryotic.60S subunit.L13A	-0.0881042	-3.63617e+06	2.22648	0.208754	0.386239
D	C	72	B7FMG6	MVVPDALK	0.591613	0	1.75131e+07	0	2.08002e+07	0	29	29.2.1.2.2.513	protein	protein.synthesis.ribosomal protein.eukaryotic.60S subunit.L13A	0.0222958	3.21327e+06	1.17974	0.967328	0.982263
D	C	96	B7FMG6	MVVPDALK	0.772625	0	9.00561e+06	0	1.144e+07	0	29	29.2.1.2.2.513	protein	protein.synthesis.ribosomal protein.eukaryotic.60S subunit.L13A	0.0202407	811019	1.52024	0.503909	0.657775
C	A	0	B7FMK4	QFVIDVLHPGR	0	0	8.46378e+06	0	0	0	29	29.2.1.2.1.24	protein	protein.synthesis.ribosomal protein.eukaryotic.40S subunit.S24
C	A	24	B7FMK4	QFVIDVLHPGR	0.00306784	0	2.60541e+07	0	407776	0	29	29.2.1.2.1.24	protein	protein.synthesis.ribosomal protein.eukaryotic.40S subunit.S24	-0.0865961	-16990.7	58.4595	0.624434	0.750374
C	A	48	B7FMK4	QFVIDVLHPGR	0.051568	0	6.52585e+06	0	926570	0	29	29.2.1.2.1.24	protein	protein.synthesis.ribosomal protein.eukaryotic.40S subunit.S24	0.0312303	-8881.48	6.80586	0.936337	0.957617
C	A	72	B7FMK4	QFVIDVLHPGR	0.573938	0	8.29195e+06	0	1.19415e+07	0	29	29.2.1.2.1.24	protein	protein.synthesis.ribosomal protein.eukaryotic.40S subunit.S24	-0.0112763	-469403	0.735518	0.0366577	0.166575	*
C	A	96	B7FMK4	QFVIDVLHPGR	0.681495	0	2.20471e+07	0	5.18976e+07	0	29	29.2.1.2.1.24	protein	protein.synthesis.ribosomal protein.eukaryotic.40S subunit.S24	-0.069119	-2.49022e+06	0.77944	0.747778	0.829786
C	B	0	B7FMK4	QFVIDVLHPGR	0	0	5.81302e+06	0	0	0	29	29.2.1.2.1.24	protein	protein.synthesis.ribosomal protein.eukaryotic.40S subunit.S24
C	B	24	B7FMK4	QFVIDVLHPGR	0.24823	0	9.82349e+06	0	9.36992e+06	0	29	29.2.1.2.1.24	protein	protein.synthesis.ribosomal protein.eukaryotic.40S subunit.S24	-0.0287463	-390413	0.240084	0.624434	0.750374
C	B	48	B7FMK4	QFVIDVLHPGR	0.353992	0	4.3531e+06	0	6.94357e+06	0	29	29.2.1.2.1.24	protein	protein.synthesis.ribosomal protein.eukaryotic.40S subunit.S24	0.0232028	318506	0.973902	0.936337	0.957617
C	B	72	B7FMK4	QFVIDVLHPGR	0.505141	0	7.76948e+06	0	7.89133e+06	0	29	29.2.1.2.1.24	protein	protein.synthesis.ribosomal protein.eukaryotic.40S subunit.S24	-0.0327006	-266549	0.858548	0.0366577	0.166575	*
C	B	96	B7FMK4	QFVIDVLHPGR	0.745561	0	9.62836e+06	0	2.07987e+07	0	29	29.2.1.2.1.24	protein	protein.synthesis.ribosomal protein.eukaryotic.40S subunit.S24	-0.00996894	-616477	1.14387	0.747778	0.829786
C	C	0	B7FMK4	QFVIDVLHPGR	0	0	8.09249e+06	0	0	0	29	29.2.1.2.1.24	protein	protein.synthesis.ribosomal protein.eukaryotic.40S subunit.S24
C	C	24	B7FMK4	QFVIDVLHPGR	0.143149	0	6.13559e+06	0	5.95688e+06	0	29	29.2.1.2.1.24	protein	protein.synthesis.ribosomal protein.eukaryotic.40S subunit.S24	0.0100757	-248203	0.134621	0.624434	0.750374
C	C	48	B7FMK4	QFVIDVLHPGR	0.306612	0	2.65058e+07	0	4.02751e+07	0	29	29.2.1.2.1.24	protein	protein.synthesis.ribosomal protein.eukaryotic.40S subunit.S24	-0.138334	-2.25396e+06	0.167103	0.936337	0.957617
C	C	72	B7FMK4	QFVIDVLHPGR	0.472376	0	1.09726e+07	0	1.53115e+07	0	29	29.2.1.2.1.24	protein	protein.synthesis.ribosomal protein.eukaryotic.40S subunit.S24	0.024418	2.02359e+06	0.804967	0.0366577	0.166575	*
C	C	96	B7FMK4	QFVIDVLHPGR	0.571022	0	1.26932e+07	0	1.6455e+07	0	29	29.2.1.2.1.24	protein	protein.synthesis.ribosomal protein.eukaryotic.40S subunit.S24	-0.00653395	-147693	0.845884	0.747778	0.829786
D	A	0	B7FMK4	QFVIDVLHPGR	0	0	1.53137e+07	0	0	0	29	29.2.1.2.1.24	protein	protein.synthesis.ribosomal protein.eukaryotic.40S subunit.S24
D	A	24	B7FMK4	QFVIDVLHPGR	0.179345	0	1.30643e+07	0	1.18167e+07	0	29	29.2.1.2.1.24	protein	protein.synthesis.ribosomal protein.eukaryotic.40S subunit.S24	0.00612048	-492364	58.4595	0.624434	0.750374
D	A	48	B7FMK4	QFVIDVLHPGR	0.350965	0	1.67636e+07	0	1.83557e+07	0	29	29.2.1.2.1.24	protein	protein.synthesis.ribosomal protein.eukaryotic.40S subunit.S24	-0.0117986	-411877	6.80586	0.936337	0.957617
D	A	72	B7FMK4	QFVIDVLHPGR	0.422142	0	1.27393e+07	0	1.58218e+07	0	29	29.2.1.2.1.24	protein	protein.synthesis.ribosomal protein.eukaryotic.40S subunit.S24	0.0100026	289182	0.735518	0.0366577	0.166575	*
D	A	96	B7FMK4	QFVIDVLHPGR	0.531184	0	1.02432e+07	0	1.0966e+07	0	29	29.2.1.2.1.24	protein	protein.synthesis.ribosomal protein.eukaryotic.40S subunit.S24	0.00816408	331498	0.77944	0.747778	0.829786
D	B	0	B7FMK4	QFVIDVLHPGR	0	0	2.1246e+07	0	0	0	29	29.2.1.2.1.24	protein	protein.synthesis.ribosomal protein.eukaryotic.40S subunit.S24
D	B	24	B7FMK4	QFVIDVLHPGR	0.0595961	0	8.90371e+06	0	1.56896e+06	0	29	29.2.1.2.1.24	protein	protein.synthesis.ribosomal protein.eukaryotic.40S subunit.S24	0.0242051	-65373.5	0.240084	0.624434	0.750374
D	B	48	B7FMK4	QFVIDVLHPGR	0.344753	0	1.19152e+07	0	1.19604e+07	0	29	29.2.1.2.1.24	protein	protein.synthesis.ribosomal protein.eukaryotic.40S subunit.S24	-0.0140927	-455086	0.973902	0.936337	0.957617
D	B	72	B7FMK4	QFVIDVLHPGR	0.433688	0	1.06283e+07	0	8.22497e+06	0	29	29.2.1.2.1.24	protein	protein.synthesis.ribosomal protein.eukaryotic.40S subunit.S24	0.00450014	209465	0.858548	0.0366577	0.166575	*
D	B	96	B7FMK4	QFVIDVLHPGR	0.852828	0	7.70542e+06	0	2.92639e+07	0	29	29.2.1.2.1.24	protein	protein.synthesis.ribosomal protein.eukaryotic.40S subunit.S24	0.0114587	-782374	1.14387	0.747778	0.829786
D	C	0	B7FMK4	QFVIDVLHPGR	0	0	1.01548e+07	0	0	0	29	29.2.1.2.1.24	protein	protein.synthesis.ribosomal protein.eukaryotic.40S subunit.S24
D	C	24	B7FMK4	QFVIDVLHPGR	0.0192709	0	1.42468e+07	0	1.03922e+06	0	29	29.2.1.2.1.24	protein	protein.synthesis.ribosomal protein.eukaryotic.40S subunit.S24	-0.01679	-43300.7	0.134621	0.624434	0.750374
D	C	48	B7FMK4	QFVIDVLHPGR	0.0512357	0	1.27058e+07	0	1.10245e+06	0	29	29.2.1.2.1.24	protein	protein.synthesis.ribosomal protein.eukaryotic.40S subunit.S24	0.0045069	2049.11	0.167103	0.936337	0.957617
D	C	72	B7FMK4	QFVIDVLHPGR	0.380247	0	7.97797e+06	0	2.44362e+06	0	29	29.2.1.2.1.24	protein	protein.synthesis.ribosomal protein.eukaryotic.40S subunit.S24	0.0155041	-38790	0.804967	0.0366577	0.166575	*
D	C	96	B7FMK4	QFVIDVLHPGR	0.483018	0	4.59031e+06	0	1.84359e+06	0	29	29.2.1.2.1.24	protein	protein.synthesis.ribosomal protein.eukaryotic.40S subunit.S24	0.0176928	68235.8	0.845884	0.747778	0.829786
C	A	0	B7FMQ5	ANVHVPEIVVDK, IVFENTLDAR	0	0	4.72015e+07	3.83778e+07	0	0	34	34.1.1.4	transport	transport.p- and v-ATPases.H+-transporting two-sector ATPase.subunit E
C	A	24	B7FMQ5	ANVHVPEIVVDK, IVFENTLDAR	0.127721	0.0244744	5.21866e+07	3.8819e+07	3.38526e+07	2.10654e+07	34	34.1.1.4	transport	transport.p- and v-ATPases.H+-transporting two-sector ATPase.subunit E	-0.00440057	-1.41053e+06	1.84128	0.3246	0.499159
C	A	48	B7FMQ5	ANVHVPEIVVDK, IVFENTLDAR	0.395459	0.0812712	5.68136e+07	5.25157e+07	5.62284e+07	5.00445e+07	34	34.1.1.4	transport	transport.p- and v-ATPases.H+-transporting two-sector ATPase.subunit E	-0.00369428	-1.05738e+06	1.28389	0.0735936	0.216601
C	A	72	B7FMQ5	ANVHVPEIVVDK, IVFENTLDAR	0.40069	0.00238053	3.78848e+07	2.84272e+07	2.89606e+07	2.11967e+07	34	34.1.1.4	transport	transport.p- and v-ATPases.H+-transporting two-sector ATPase.subunit E	0.0138823	1.91673e+06	1.30822	0.0473385	0.181907	*
C	A	96	B7FMQ5	ANVHVPEIVVDK, IVFENTLDAR	0.454713	0.0750527	1.80461e+07	4.42344e+06	1.52831e+07	7.85472e+06	34	34.1.1.4	transport	transport.p- and v-ATPases.H+-transporting two-sector ATPase.subunit E	0.0218191	1.20179e+06	1.466	0.0108158	0.135966	*
C	B	0	B7FMQ5	ANVHVPEIVVDK, IVFENTLDAR	0	0	4.90112e+07	4.52504e+07	0	0	34	34.1.1.4	transport	transport.p- and v-ATPases.H+-transporting two-sector ATPase.subunit E
C	B	24	B7FMQ5	ANVHVPEIVVDK, IVFENTLDAR	0.18046	0.0698303	2.03571e+07	3.51074e+06	2.16349e+07	5.01033e+06	34	34.1.1.4	transport	transport.p- and v-ATPases.H+-transporting two-sector ATPase.subunit E	0.0243601	-901454	0.55314	0.3246	0.499159
C	B	48	B7FMQ5	ANVHVPEIVVDK, IVFENTLDAR	0.19789	0.00289682	1.95716e+07	7.11028e+06	1.34952e+07	4.86746e+06	34	34.1.1.4	transport	transport.p- and v-ATPases.H+-transporting two-sector ATPase.subunit E	0.00160789	373940	2.00976	0.0735936	0.216601
C	B	72	B7FMQ5	ANVHVPEIVVDK, IVFENTLDAR	0.378829	0.10613	2.48417e+07	1.82212e+07	2.14147e+07	1.84629e+07	34	34.1.1.4	transport	transport.p- and v-ATPases.H+-transporting two-sector ATPase.subunit E	-0.0112197	-481391	1.12166	0.0473385	0.181907	*
C	B	96	B7FMQ5	ANVHVPEIVVDK, IVFENTLDAR	0.435345	0.117251	1.40001e+07	308344	8.62621e+06	3.70612e+06	34	34.1.1.4	transport	transport.p- and v-ATPases.H+-transporting two-sector ATPase.subunit E	0.0181845	922269	1.30822	0.0108158	0.135966	*
C	C	0	B7FMQ5	ANVHVPEIVVDK, IVFENTLDAR	0	0	3.78736e+07	2.32965e+07	0	0	34	34.1.1.4	transport	transport.p- and v-ATPases.H+-transporting two-sector ATPase.subunit E
C	C	24	B7FMQ5	ANVHVPEIVVDK, IVFENTLDAR	0.104063	0.015754	4.98316e+07	3.21536e+07	3.07874e+07	1.66229e+07	34	34.1.1.4	transport	transport.p- and v-ATPases.H+-transporting two-sector ATPase.subunit E	-0.0131556	-1.28281e+06	2.53204	0.3246	0.499159
C	C	48	B7FMQ5	ANVHVPEIVVDK, IVFENTLDAR	0.319954	0.121786	1.95482e+07	1.7177e+07	1.30768e+07	8.3195e+06	34	34.1.1.4	transport	transport.p- and v-ATPases.H+-transporting two-sector ATPase.subunit E	0.0253214	1.51752e+06	1.54011	0.0735936	0.216601
C	C	72	B7FMQ5	ANVHVPEIVVDK, IVFENTLDAR	0.350216	0.0812838	7.36626e+07	6.18662e+07	6.52355e+07	5.96457e+07	34	34.1.1.4	transport	transport.p- and v-ATPases.H+-transporting two-sector ATPase.subunit E	-0.115344	-3.6816e+06	1.64224	0.0473385	0.181907	*
C	C	96	B7FMQ5	ANVHVPEIVVDK, IVFENTLDAR	0.413939	0.126493	3.3436e+07	2.12765e+07	2.76446e+07	2.36791e+07	34	34.1.1.4	transport	transport.p- and v-ATPases.H+-transporting two-sector ATPase.subunit E	0.0227539	3.05065e+06	1.77536	0.0108158	0.135966	*
D	A	0	B7FMQ5	ANVHVPEIVVDK, IVFENTLDAR	0	0	3.79481e+07	4.85889e+06	0	0	34	34.1.1.4	transport	transport.p- and v-ATPases.H+-transporting two-sector ATPase.subunit E
D	A	24	B7FMQ5	ANVHVPEIVVDK, IVFENTLDAR	0.235171	0.14601	2.07071e+07	7.30585e+06	4.92662e+07	4.07552e+07	34	34.1.1.4	transport	transport.p- and v-ATPases.H+-transporting two-sector ATPase.subunit E	0.0189305	-2.05276e+06	1.84128	0.3246	0.499159
D	A	48	B7FMQ5	ANVHVPEIVVDK, IVFENTLDAR	0.507726	0.237441	2.77753e+07	1.96387e+07	9.85822e+07	9.34398e+07	34	34.1.1.4	transport	transport.p- and v-ATPases.H+-transporting two-sector ATPase.subunit E	-0.0142225	-2.75552e+06	1.28389	0.0735936	0.216601
D	A	72	B7FMQ5	ANVHVPEIVVDK, IVFENTLDAR	0.524191	0.279788	3.04951e+07	4.74108e+06	6.52706e+07	5.73084e+07	34	34.1.1.4	transport	transport.p- and v-ATPases.H+-transporting two-sector ATPase.subunit E	-0.00408018	985747	1.30822	0.0473385	0.181907	*
D	A	96	B7FMQ5	ANVHVPEIVVDK, IVFENTLDAR	0.66661	0.178391	2.85091e+07	1.15942e+07	6.06705e+07	5.19154e+07	34	34.1.1.4	transport	transport.p- and v-ATPases.H+-transporting two-sector ATPase.subunit E	0.00271356	368787	1.466	0.0108158	0.135966	*
D	B	0	B7FMQ5	ANVHVPEIVVDK, IVFENTLDAR	0	0	2.90903e+07	4.33273e+06	0	0	34	34.1.1.4	transport	transport.p- and v-ATPases.H+-transporting two-sector ATPase.subunit E
D	B	24	B7FMQ5	ANVHVPEIVVDK, IVFENTLDAR	0.0998195	0.0998195	3.59388e+07	1.28523e+07	1.69203e+07	1.69203e+07	34	34.1.1.4	transport	transport.p- and v-ATPases.H+-transporting two-sector ATPase.subunit E	-0.00980932	-705014	0.55314	0.3246	0.499159
D	B	48	B7FMQ5	ANVHVPEIVVDK, IVFENTLDAR	0.39771	0.343732	2.28464e+07	8.3998e+06	8.62587e+07	8.46861e+07	34	34.1.1.4	transport	transport.p- and v-ATPases.H+-transporting two-sector ATPase.subunit E	0.0151791	-2.63226e+06	2.00976	0.0735936	0.216601
D	B	72	B7FMQ5	ANVHVPEIVVDK, IVFENTLDAR	0.424916	0.414775	2.17443e+07	3.48028e+06	6.68528e+07	6.66637e+07	34	34.1.1.4	transport	transport.p- and v-ATPases.H+-transporting two-sector ATPase.subunit E	0.00200991	981955	1.12166	0.0473385	0.181907	*
D	B	96	B7FMQ5	ANVHVPEIVVDK, IVFENTLDAR	0.569528	0.274821	2.10413e+07	1.22092e+07	2.02531e+07	1.11472e+07	34	34.1.1.4	transport	transport.p- and v-ATPases.H+-transporting two-sector ATPase.subunit E	0.0013471	2.03171e+06	1.30822	0.0108158	0.135966	*
D	C	0	B7FMQ5	ANVHVPEIVVDK, IVFENTLDAR	0	0	3.71402e+07	1.94158e+07	0	0	34	34.1.1.4	transport	transport.p- and v-ATPases.H+-transporting two-sector ATPase.subunit E
D	C	24	B7FMQ5	ANVHVPEIVVDK, IVFENTLDAR	0.263492	0.15544	2.25575e+07	7.89119e+06	5.53583e+07	4.59656e+07	34	34.1.1.4	transport	transport.p- and v-ATPases.H+-transporting two-sector ATPase.subunit E	0.01636	-2.3066e+06	2.53204	0.3246	0.499159
D	C	48	B7FMQ5	ANVHVPEIVVDK, IVFENTLDAR	0.492763	0.227504	2.61507e+07	1.32756e+07	7.85758e+07	7.16599e+07	34	34.1.1.4	transport	transport.p- and v-ATPases.H+-transporting two-sector ATPase.subunit E	-0.00663712	-1.33482e+06	1.54011	0.0735936	0.216601
D	C	72	B7FMQ5	ANVHVPEIVVDK, IVFENTLDAR	0.57514	0.215864	1.77359e+07	3.58443e+06	2.41163e+07	1.47535e+07	34	34.1.1.4	transport	transport.p- and v-ATPases.H+-transporting two-sector ATPase.subunit E	0.0134074	3.32265e+06	1.64224	0.0473385	0.181907	*
D	C	96	B7FMQ5	ANVHVPEIVVDK, IVFENTLDAR	0.73489	0.146491	2.24762e+07	9.31807e+06	5.54088e+07	4.65724e+07	34	34.1.1.4	transport	transport.p- and v-ATPases.H+-transporting two-sector ATPase.subunit E	-0.0111361	-1.57242e+06	1.77536	0.0108158	0.135966	*
C	A	0	B7FMR1	KLEEAVR, TVEIPGLTWGASK, VAPAAEAPAK, VYGYVSEKPSDAFANVAGWYDVVSSHLAASFPGK	0	0	4.35128e+07	2.45532e+07	0	0	29	29.2.4	protein	protein.synthesis.elongation
C	A	24	B7FMR1	KLEEAVR, TVEIPGLTWGASK, VAPAAEAPAK, VYGYVSEKPSDAFANVAGWYDVVSSHLAASFPGK	0.13352	0.0562728	3.83329e+07	2.15891e+07	3.39022e+07	2.76637e+07	29	29.2.4	protein	protein.synthesis.elongation	0.0049601	-1.41259e+06	1.80852	0.0553127	0.190804
C	A	48	B7FMR1	KLEEAVR, TVEIPGLTWGASK, VAPAAEAPAK, VYGYVSEKPSDAFANVAGWYDVVSSHLAASFPGK	0.336177	0.00928558	1.60978e+07	1.60075e+07	1.5653e+07	1.52518e+07	29	29.2.4	protein	protein.synthesis.elongation	0.0241689	1.57976e+06	1.3217	0.0317655	0.162632	*
C	A	72	B7FMR1	KLEEAVR, TVEIPGLTWGASK, VAPAAEAPAK, VYGYVSEKPSDAFANVAGWYDVVSSHLAASFPGK	0.484513	0.099338	2.1354e+07	1.83974e+07	3.28098e+07	3.1176e+07	29	29.2.4	protein	protein.synthesis.elongation	-0.0136048	-927823	1.09053	0.245193	0.425563
C	A	96	B7FMR1	KLEEAVR, TVEIPGLTWGASK, VAPAAEAPAK, VYGYVSEKPSDAFANVAGWYDVVSSHLAASFPGK	0.522418	0.0511609	2.18794e+07	1.49661e+07	2.57719e+07	1.79023e+07	29	29.2.4	protein	protein.synthesis.elongation	-0.00102521	259609	1.16975	0.0575933	0.192107
C	B	0	B7FMR1	KLEEAVR, TVEIPGLTWGASK, VAPAAEAPAK, VYGYVSEKPSDAFANVAGWYDVVSSHLAASFPGK	0	0	2.52967e+07	1.85427e+07	0	0	29	29.2.4	protein	protein.synthesis.elongation
C	B	24	B7FMR1	KLEEAVR, TVEIPGLTWGASK, VAPAAEAPAK, VYGYVSEKPSDAFANVAGWYDVVSSHLAASFPGK	0.158885	0.0830444	2.16741e+07	2.12139e+07	1.47733e+07	1.3575e+07	29	29.2.4	protein	protein.synthesis.elongation	0.00596694	-615556	2.42944	0.0553127	0.190804
C	B	48	B7FMR1	KLEEAVR, TVEIPGLTWGASK, VAPAAEAPAK, VYGYVSEKPSDAFANVAGWYDVVSSHLAASFPGK	0.218193	0.0462253	2.64275e+07	1.62045e+07	2.11628e+07	1.62549e+07	29	29.2.4	protein	protein.synthesis.elongation	-0.00913797	-401228	1.71495	0.0317655	0.162632	*
C	B	72	B7FMR1	KLEEAVR, TVEIPGLTWGASK, VAPAAEAPAK, VYGYVSEKPSDAFANVAGWYDVVSSHLAASFPGK	0.565183	0.0721508	1.68576e+07	9.09117e+06	2.35762e+07	1.52012e+07	29	29.2.4	protein	protein.synthesis.elongation	0.0150883	218753	0.993405	0.245193	0.425563
C	B	96	B7FMR1	KLEEAVR, TVEIPGLTWGASK, VAPAAEAPAK, VYGYVSEKPSDAFANVAGWYDVVSSHLAASFPGK	0.608039	0.0653042	2.05196e+07	1.07068e+07	2.18893e+07	1.00239e+07	29	29.2.4	protein	protein.synthesis.elongation	-0.00905123	-143103	1.04509	0.0575933	0.192107
C	C	0	B7FMR1	KLEEAVR, TVEIPGLTWGASK, VAPAAEAPAK, VYGYVSEKPSDAFANVAGWYDVVSSHLAASFPGK	0	0	3.1791e+07	2.91756e+07	0	0	29	29.2.4	protein	protein.synthesis.elongation
C	C	24	B7FMR1	KLEEAVR, TVEIPGLTWGASK, VAPAAEAPAK, VYGYVSEKPSDAFANVAGWYDVVSSHLAASFPGK	0.18037	0.0545877	2.73474e+07	2.08048e+07	2.79128e+07	1.85577e+07	29	29.2.4	protein	protein.synthesis.elongation	0.00582404	-1.16304e+06	1.35328	0.0553127	0.190804
C	C	48	B7FMR1	KLEEAVR, TVEIPGLTWGASK, VAPAAEAPAK, VYGYVSEKPSDAFANVAGWYDVVSSHLAASFPGK	0.259431	0.102294	2.51725e+07	3.18481e+07	2.71166e+07	3.83574e+07	29	29.2.4	protein	protein.synthesis.elongation	0.00331359	125666	1.50147	0.0317655	0.162632	*
C	C	72	B7FMR1	KLEEAVR, TVEIPGLTWGASK, VAPAAEAPAK, VYGYVSEKPSDAFANVAGWYDVVSSHLAASFPGK	0.440078	0.155606	2.00941e+07	1.63548e+07	2.84326e+07	2.39376e+07	29	29.2.4	protein	protein.synthesis.elongation	0.00840597	173112	1.26123	0.245193	0.425563
C	C	96	B7FMR1	KLEEAVR, TVEIPGLTWGASK, VAPAAEAPAK, VYGYVSEKPSDAFANVAGWYDVVSSHLAASFPGK	0.524431	0.170906	1.52265e+07	1.55534e+07	2.64762e+07	2.62345e+07	29	29.2.4	protein	protein.synthesis.elongation	0.0100935	368498	1.23341	0.0575933	0.192107
D	A	0	B7FMR1	KLEEAVR, TVEIPGLTWGASK, VAPAAEAPAK, VYGYVSEKPSDAFANVAGWYDVVSSHLAASFPGK	0	0	2.40151e+07	2.77659e+07	0	0	29	29.2.4	protein	protein.synthesis.elongation
D	A	24	B7FMR1	KLEEAVR, TVEIPGLTWGASK, VAPAAEAPAK, VYGYVSEKPSDAFANVAGWYDVVSSHLAASFPGK	0.241475	0.0800073	3.70657e+07	2.68292e+07	6.51638e+07	4.75046e+07	29	29.2.4	protein	protein.synthesis.elongation	-0.0226429	-2.71516e+06	1.80852	0.0553127	0.190804
D	A	48	B7FMR1	KLEEAVR, TVEIPGLTWGASK, VAPAAEAPAK, VYGYVSEKPSDAFANVAGWYDVVSSHLAASFPGK	0.444326	0.175222	4.20689e+07	2.1348e+07	6.40423e+07	4.20543e+07	29	29.2.4	protein	protein.synthesis.elongation	-0.00562431	-319772	1.3217	0.0317655	0.162632	*
D	A	72	B7FMR1	KLEEAVR, TVEIPGLTWGASK, VAPAAEAPAK, VYGYVSEKPSDAFANVAGWYDVVSSHLAASFPGK	0.528375	0.238197	5.22564e+07	1.7209e+07	5.38738e+07	2.86475e+07	29	29.2.4	protein	protein.synthesis.elongation	-0.0100901	-222501	1.09053	0.245193	0.425563
D	A	96	B7FMR1	KLEEAVR, TVEIPGLTWGASK, VAPAAEAPAK, VYGYVSEKPSDAFANVAGWYDVVSSHLAASFPGK	0.611097	0.174627	3.71195e+07	2.00831e+07	3.98991e+07	3.1776e+07	29	29.2.4	protein	protein.synthesis.elongation	0.0120694	1.2325e+06	1.16975	0.0575933	0.192107
D	B	0	B7FMR1	KLEEAVR, TVEIPGLTWGASK, VAPAAEAPAK, VYGYVSEKPSDAFANVAGWYDVVSSHLAASFPGK	0	0	1.8438e+07	1.5926e+07	0	0	29	29.2.4	protein	protein.synthesis.elongation
D	B	24	B7FMR1	KLEEAVR, TVEIPGLTWGASK, VAPAAEAPAK, VYGYVSEKPSDAFANVAGWYDVVSSHLAASFPGK	0.386002	0.0649007	3.24762e+07	2.43807e+07	6.09173e+07	4.01808e+07	29	29.2.4	protein	protein.synthesis.elongation	-0.0317238	-2.53822e+06	2.42944	0.0553127	0.190804
D	B	48	B7FMR1	KLEEAVR, TVEIPGLTWGASK, VAPAAEAPAK, VYGYVSEKPSDAFANVAGWYDVVSSHLAASFPGK	0.37419	0.131072	2.44357e+07	2.07334e+07	3.7456e+07	3.15304e+07	29	29.2.4	protein	protein.synthesis.elongation	0.010316	1.60597e+06	1.71495	0.0317655	0.162632	*
D	B	72	B7FMR1	KLEEAVR, TVEIPGLTWGASK, VAPAAEAPAK, VYGYVSEKPSDAFANVAGWYDVVSSHLAASFPGK	0.561455	0.133773	2.23609e+07	2.18436e+07	4.01812e+07	3.72964e+07	29	29.2.4	protein	protein.synthesis.elongation	0.00353784	18966.2	0.993405	0.245193	0.425563
D	B	96	B7FMR1	KLEEAVR, TVEIPGLTWGASK, VAPAAEAPAK, VYGYVSEKPSDAFANVAGWYDVVSSHLAASFPGK	0.635453	0.128067	3.83334e+07	1.41019e+07	4.33392e+07	1.11959e+07	29	29.2.4	protein	protein.synthesis.elongation	-0.0297628	-1.32749e+06	1.04509	0.0575933	0.192107
D	C	0	B7FMR1	KLEEAVR, TVEIPGLTWGASK, VAPAAEAPAK, VYGYVSEKPSDAFANVAGWYDVVSSHLAASFPGK	0	0	2.22049e+07	2.36668e+07	0	0	29	29.2.4	protein	protein.synthesis.elongation
D	C	24	B7FMR1	KLEEAVR, TVEIPGLTWGASK, VAPAAEAPAK, VYGYVSEKPSDAFANVAGWYDVVSSHLAASFPGK	0.244092	0.03484	2.71724e+07	1.9621e+07	4.31664e+07	3.38708e+07	29	29.2.4	protein	protein.synthesis.elongation	-0.00932133	-1.7986e+06	1.35328	0.0553127	0.190804
D	C	48	B7FMR1	KLEEAVR, TVEIPGLTWGASK, VAPAAEAPAK, VYGYVSEKPSDAFANVAGWYDVVSSHLAASFPGK	0.389528	0.143271	3.01207e+07	1.87328e+07	4.06981e+07	2.61284e+07	29	29.2.4	protein	protein.synthesis.elongation	-0.00452103	-92309.5	1.50147	0.0317655	0.162632	*
D	C	72	B7FMR1	KLEEAVR, TVEIPGLTWGASK, VAPAAEAPAK, VYGYVSEKPSDAFANVAGWYDVVSSHLAASFPGK	0.555042	0.14785	3.38959e+07	2.03239e+07	4.08734e+07	2.75156e+07	29	29.2.4	protein	protein.synthesis.elongation	-0.00522226	-219839	1.26123	0.245193	0.425563
D	C	96	B7FMR1	KLEEAVR, TVEIPGLTWGASK, VAPAAEAPAK, VYGYVSEKPSDAFANVAGWYDVVSSHLAASFPGK	0.64684	0.152909	2.96189e+07	1.26154e+07	3.06571e+07	2.25237e+07	29	29.2.4	protein	protein.synthesis.elongation	0.00525746	640568	1.23341	0.0575933	0.192107
C	A	0	B7FMR8	AFLDATGGLWK, FGMMAAQFK	0	0	2.63069e+07	2.25929e+07	0	0	35	35.2.1	not assigned	not assigned.unknown.below BLAST cutoff
C	A	24	B7FMR8	AFLDATGGLWK, FGMMAAQFK	0.08251	0.0280387	5.31964e+07	2.52901e+07	1.85846e+07	5.10728e+06	35	35.2.1	not assigned	not assigned.unknown.below BLAST cutoff	-0.0425895	-774357	1.21341	0.737387	0.822125
C	A	48	B7FMR8	AFLDATGGLWK, FGMMAAQFK	0.186242	0.00355621	8.47057e+07	7.1125e+07	4.08269e+07	3.37709e+07	35	35.2.1	not assigned	not assigned.unknown.below BLAST cutoff	-0.02468	-1.38543e+06	0.831888	0.625201	0.750374
C	A	72	B7FMR8	AFLDATGGLWK, FGMMAAQFK	0.31074	0.0371092	1.09656e+08	8.49033e+07	6.42228e+07	5.36612e+07	35	35.2.1	not assigned	not assigned.unknown.below BLAST cutoff	-0.0122728	-1.47589e+06	0.843961	0.373485	0.543545
C	A	96	B7FMR8	AFLDATGGLWK, FGMMAAQFK	0.302725	0.0046326	1.29296e+08	1.06444e+08	5.21315e+07	4.34455e+07	35	35.2.1	not assigned	not assigned.unknown.below BLAST cutoff	-0.00746293	24515	1.21137	0.834063	0.888906
C	B	0	B7FMR8	AFLDATGGLWK, FGMMAAQFK	0	0	2.25018e+07	4.78096e+06	0	0	35	35.2.1	not assigned	not assigned.unknown.below BLAST cutoff
C	B	24	B7FMR8	AFLDATGGLWK, FGMMAAQFK	0.111367	0.0607138	5.62635e+07	4.74673e+07	2.05542e+07	1.26471e+07	35	35.2.1	not assigned	not assigned.unknown.below BLAST cutoff	-0.0625167	-856427	0.233499	0.737387	0.822125
C	B	48	B7FMR8	AFLDATGGLWK, FGMMAAQFK	0.1855	0.0584496	5.32792e+07	4.71052e+07	2.42491e+07	1.81414e+07	35	35.2.1	not assigned	not assigned.unknown.below BLAST cutoff	0.00221007	-108527	0.506913	0.625201	0.750374
C	B	72	B7FMR8	AFLDATGGLWK, FGMMAAQFK	0.322299	0.0133825	6.6967e+07	5.45338e+07	3.12097e+07	2.4332e+07	35	35.2.1	not assigned	not assigned.unknown.below BLAST cutoff	-0.0107045	-549598	0.485396	0.373485	0.543545
C	B	96	B7FMR8	AFLDATGGLWK, FGMMAAQFK	0.378223	0.00229975	9.99189e+07	9.06019e+07	4.58811e+07	4.00847e+07	35	35.2.1	not assigned	not assigned.unknown.below BLAST cutoff	-0.0205026	-1.25119e+06	0.572875	0.834063	0.888906
C	C	0	B7FMR8	AFLDATGGLWK, FGMMAAQFK	0	0	5.61448e+07	4.62674e+07	0	0	35	35.2.1	not assigned	not assigned.unknown.below BLAST cutoff
C	C	24	B7FMR8	AFLDATGGLWK, FGMMAAQFK	0.0501102	0.0121098	8.45936e+07	6.83038e+07	2.97759e+07	2.56417e+07	35	35.2.1	not assigned	not assigned.unknown.below BLAST cutoff	-0.0211126	-1.24066e+06	1.73088	0.737387	0.822125
C	C	48	B7FMR8	AFLDATGGLWK, FGMMAAQFK	0.143443	0.0265426	6.80357e+07	5.94119e+07	2.04613e+07	1.63164e+07	35	35.2.1	not assigned	not assigned.unknown.below BLAST cutoff	0.00815559	630946	1.45706	0.625201	0.750374
C	C	72	B7FMR8	AFLDATGGLWK, FGMMAAQFK	0.227292	0.0224679	9.60396e+07	7.5964e+07	3.76903e+07	3.1227e+07	35	35.2.1	not assigned	not assigned.unknown.below BLAST cutoff	-0.0171502	-1.06879e+06	1.27576	0.373485	0.543545
C	C	96	B7FMR8	AFLDATGGLWK, FGMMAAQFK	0.325861	0.00451905	1.27239e+08	1.08507e+08	5.22902e+07	4.50972e+07	35	35.2.1	not assigned	not assigned.unknown.below BLAST cutoff	-0.0135358	-1.1185e+06	1.46078	0.834063	0.888906
D	A	0	B7FMR8	AFLDATGGLWK, FGMMAAQFK	0	0	4.46595e+07	1.72621e+07	0	0	35	35.2.1	not assigned	not assigned.unknown.below BLAST cutoff
D	A	24	B7FMR8	AFLDATGGLWK, FGMMAAQFK	0.100118	0.0275489	9.12639e+07	7.91141e+07	3.24785e+07	2.42997e+07	35	35.2.1	not assigned	not assigned.unknown.below BLAST cutoff	-0.0434812	-1.35327e+06	1.21341	0.737387	0.822125
D	A	48	B7FMR8	AFLDATGGLWK, FGMMAAQFK	0.154933	0.013124	7.3373e+07	7.14573e+07	1.6843e+07	1.63465e+07	35	35.2.1	not assigned	not assigned.unknown.below BLAST cutoff	0.00816812	916768	0.831888	0.625201	0.750374
D	A	72	B7FMR8	AFLDATGGLWK, FGMMAAQFK	0.262253	0.0504832	5.74027e+07	4.89381e+07	1.93879e+07	1.77066e+07	35	35.2.1	not assigned	not assigned.unknown.below BLAST cutoff	0.00906915	46715.9	0.843961	0.373485	0.543545
D	A	96	B7FMR8	AFLDATGGLWK, FGMMAAQFK	0.366713	0.0382471	1.2721e+08	1.01307e+08	4.17278e+07	3.57887e+07	35	35.2.1	not assigned	not assigned.unknown.below BLAST cutoff	-0.0506711	-1.91324e+06	1.21137	0.834063	0.888906
D	B	0	B7FMR8	AFLDATGGLWK, FGMMAAQFK	0	0	5.37284e+07	4.81791e+07	0	0	35	35.2.1	not assigned	not assigned.unknown.below BLAST cutoff
D	B	24	B7FMR8	AFLDATGGLWK, FGMMAAQFK	0.0260039	0.0260039	2.74012e+07	2.444e+07	3.9541e+06	3.9541e+06	35	35.2.1	not assigned	not assigned.unknown.below BLAST cutoff	0.0204169	-164754	0.233499	0.737387	0.822125
D	B	48	B7FMR8	AFLDATGGLWK, FGMMAAQFK	0.0940322	0.0940322	9.84556e+07	7.38626e+07	3.80739e+07	3.80739e+07	35	35.2.1	not assigned	not assigned.unknown.below BLAST cutoff	-0.108046	-1.84888e+06	0.506913	0.625201	0.750374
D	B	72	B7FMR8	AFLDATGGLWK, FGMMAAQFK	0.156443	0.0998038	1.11561e+08	9.57212e+07	3.65642e+07	3.56031e+07	35	35.2.1	not assigned	not assigned.unknown.below BLAST cutoff	-0.00554621	-148262	0.485396	0.373485	0.543545
D	B	96	B7FMR8	AFLDATGGLWK, FGMMAAQFK	0.216674	0.119282	1.19164e+08	1.08856e+08	3.81678e+07	3.74389e+07	35	35.2.1	not assigned	not assigned.unknown.below BLAST cutoff	-0.00283952	-170644	0.572875	0.834063	0.888906
D	C	0	B7FMR8	AFLDATGGLWK, FGMMAAQFK	0	0	4.22575e+07	2.39304e+07	0	0	35	35.2.1	not assigned	not assigned.unknown.below BLAST cutoff
D	C	24	B7FMR8	AFLDATGGLWK, FGMMAAQFK	0.0867349	0.0108631	7.2427e+07	6.58299e+07	2.59945e+07	2.2911e+07	35	35.2.1	not assigned	not assigned.unknown.below BLAST cutoff	-0.0297477	-1.08311e+06	1.73088	0.737387	0.822125
D	C	48	B7FMR8	AFLDATGGLWK, FGMMAAQFK	0.209004	0.0428388	7.02187e+07	6.74578e+07	1.9212e+07	1.7813e+07	35	35.2.1	not assigned	not assigned.unknown.below BLAST cutoff	0.00127042	315630	1.45706	0.625201	0.750374
D	C	72	B7FMR8	AFLDATGGLWK, FGMMAAQFK	0.289969	0.0237466	4.64012e+07	3.97019e+07	1.52746e+07	1.34745e+07	35	35.2.1	not assigned	not assigned.unknown.below BLAST cutoff	0.0141329	435579	1.27576	0.373485	0.543545
D	C	96	B7FMR8	AFLDATGGLWK, FGMMAAQFK	0.476013	0.0176714	9.42164e+07	7.62135e+07	3.42347e+07	2.66833e+07	35	35.2.1	not assigned	not assigned.unknown.below BLAST cutoff	-0.0429363	-1.44584e+06	1.46078	0.834063	0.888906
C	A	0	B7FN26	AMQLLESGLK, VKEYELLR, VLEQLSGQTPVFSK, YEGVILNK	0	0	3.06368e+07	2.02923e+07	0	0	29	29.2.1.2.2.11	protein	protein.synthesis.ribosomal protein.eukaryotic.60S subunit.L11
C	A	24	B7FN26	AMQLLESGLK, VKEYELLR, VLEQLSGQTPVFSK, YEGVILNK	0.110876	0.0443356	4.47452e+07	1.61882e+07	3.60149e+07	2.20085e+07	29	29.2.1.2.2.11	protein	protein.synthesis.ribosomal protein.eukaryotic.60S subunit.L11	-0.0191877	-1.50062e+06	1.41799	0.0768625	0.220774
C	A	48	B7FN26	AMQLLESGLK, VKEYELLR, VLEQLSGQTPVFSK, YEGVILNK	0.3502	0.0938612	3.43894e+07	1.96839e+07	4.83213e+07	3.97992e+07	29	29.2.1.2.2.11	protein	protein.synthesis.ribosomal protein.eukaryotic.60S subunit.L11	0.00964334	-165460	1.39677	0.0503617	0.183999
C	A	72	B7FN26	AMQLLESGLK, VKEYELLR, VLEQLSGQTPVFSK, YEGVILNK	0.47288	0.0847099	3.21961e+07	1.57116e+07	3.83114e+07	3.09411e+07	29	29.2.1.2.2.11	protein	protein.synthesis.ribosomal protein.eukaryotic.60S subunit.L11	0.00265743	545490	1.34159	0.14309	0.309334
C	A	96	B7FN26	AMQLLESGLK, VKEYELLR, VLEQLSGQTPVFSK, YEGVILNK	0.520372	0.125591	3.9719e+07	1.47953e+07	4.61701e+07	3.16156e+07	29	29.2.1.2.2.11	protein	protein.synthesis.ribosomal protein.eukaryotic.60S subunit.L11	-0.00973585	-700439	1.27273	0.0325847	0.163626	*
C	B	0	B7FN26	AMQLLESGLK, VKEYELLR, VLEQLSGQTPVFSK, YEGVILNK	0	0	1.9706e+07	1.89247e+07	0	0	29	29.2.1.2.2.11	protein	protein.synthesis.ribosomal protein.eukaryotic.60S subunit.L11
C	B	24	B7FN26	AMQLLESGLK, VKEYELLR, VLEQLSGQTPVFSK, YEGVILNK	0.172836	0.0992984	1.67247e+07	6.90564e+06	1.71838e+07	1.11474e+07	29	29.2.1.2.2.11	protein	protein.synthesis.ribosomal protein.eukaryotic.60S subunit.L11	0.00630371	-715993	1.58735	0.0768625	0.220774
C	B	48	B7FN26	AMQLLESGLK, VKEYELLR, VLEQLSGQTPVFSK, YEGVILNK	0.225697	0.0688046	2.14699e+07	4.61432e+06	2.01276e+07	1.10463e+07	29	29.2.1.2.2.11	protein	protein.synthesis.ribosomal protein.eukaryotic.60S subunit.L11	-0.0118218	-325801	1.56058	0.0503617	0.183999
C	B	72	B7FN26	AMQLLESGLK, VKEYELLR, VLEQLSGQTPVFSK, YEGVILNK	0.520014	0.0888719	2.01955e+07	9.21077e+06	2.52927e+07	1.79272e+07	29	29.2.1.2.2.11	protein	protein.synthesis.ribosomal protein.eukaryotic.60S subunit.L11	0.00247324	-165434	0.916334	0.14309	0.309334
C	B	96	B7FN26	AMQLLESGLK, VKEYELLR, VLEQLSGQTPVFSK, YEGVILNK	0.532955	0.067518	2.31314e+07	5.48324e+06	2.0956e+07	1.04913e+07	29	29.2.1.2.2.11	protein	protein.synthesis.ribosomal protein.eukaryotic.60S subunit.L11	-0.00605722	27493.2	1.09475	0.0325847	0.163626	*
C	C	0	B7FN26	AMQLLESGLK, VKEYELLR, VLEQLSGQTPVFSK, YEGVILNK	0	0	2.48557e+07	1.87747e+07	0	0	29	29.2.1.2.2.11	protein	protein.synthesis.ribosomal protein.eukaryotic.60S subunit.L11
C	C	24	B7FN26	AMQLLESGLK, VKEYELLR, VLEQLSGQTPVFSK, YEGVILNK	0.085174	0.0489882	4.12432e+07	2.45416e+07	2.0397e+07	1.55842e+07	29	29.2.1.2.2.11	protein	protein.synthesis.ribosomal protein.eukaryotic.60S subunit.L11	-0.027471	-849876	2.97562	0.0768625	0.220774
C	C	48	B7FN26	AMQLLESGLK, VKEYELLR, VLEQLSGQTPVFSK, YEGVILNK	0.186004	0.0608463	1.96988e+07	1.12754e+07	1.65859e+07	1.36249e+07	29	29.2.1.2.2.11	protein	protein.synthesis.ribosomal protein.eukaryotic.60S subunit.L11	0.0217656	602751	2.44719	0.0503617	0.183999
C	C	72	B7FN26	AMQLLESGLK, VKEYELLR, VLEQLSGQTPVFSK, YEGVILNK	0.428451	0.0902888	2.91761e+07	1.4384e+07	3.15996e+07	2.4913e+07	29	29.2.1.2.2.11	protein	protein.synthesis.ribosomal protein.eukaryotic.60S subunit.L11	-0.0200463	-958056	1.45471	0.14309	0.309334
C	C	96	B7FN26	AMQLLESGLK, VKEYELLR, VLEQLSGQTPVFSK, YEGVILNK	0.544757	0.0658378	3.15924e+07	1.73738e+07	3.48667e+07	2.5608e+07	29	29.2.1.2.2.11	protein	protein.synthesis.ribosomal protein.eukaryotic.60S subunit.L11	-0.00345069	-245168	1.29822	0.0325847	0.163626	*
D	A	0	B7FN26	AMQLLESGLK, VKEYELLR, VLEQLSGQTPVFSK, YEGVILNK	0	0	1.4701e+07	1.09349e+07	0	0	29	29.2.1.2.2.11	protein	protein.synthesis.ribosomal protein.eukaryotic.60S subunit.L11
D	A	24	B7FN26	AMQLLESGLK, VKEYELLR, VLEQLSGQTPVFSK, YEGVILNK	0.157221	0.0562964	1.9743e+07	1.09858e+07	1.92624e+07	1.67293e+07	29	29.2.1.2.2.11	protein	protein.synthesis.ribosomal protein.eukaryotic.60S subunit.L11	-0.0142904	-802601	1.41799	0.0768625	0.220774
D	A	48	B7FN26	AMQLLESGLK, VKEYELLR, VLEQLSGQTPVFSK, YEGVILNK	0.489149	0.106038	3.55069e+07	2.03829e+07	6.33169e+07	5.87083e+07	29	29.2.1.2.2.11	protein	protein.synthesis.ribosomal protein.eukaryotic.60S subunit.L11	-0.0332691	-2.47645e+06	1.39677	0.0503617	0.183999
D	A	72	B7FN26	AMQLLESGLK, VKEYELLR, VLEQLSGQTPVFSK, YEGVILNK	0.634412	0.0777338	3.23029e+07	1.41581e+07	4.97735e+07	3.41988e+07	29	29.2.1.2.2.11	protein	protein.synthesis.ribosomal protein.eukaryotic.60S subunit.L11	0.00375981	802366	1.34159	0.14309	0.309334
D	A	96	B7FN26	AMQLLESGLK, VKEYELLR, VLEQLSGQTPVFSK, YEGVILNK	0.662295	0.0563692	2.98274e+07	1.24044e+07	3.47386e+07	2.57428e+07	29	29.2.1.2.2.11	protein	protein.synthesis.ribosomal protein.eukaryotic.60S subunit.L11	0.00319312	785389	1.27273	0.0325847	0.163626	*
D	B	0	B7FN26	AMQLLESGLK, VKEYELLR, VLEQLSGQTPVFSK, YEGVILNK	0	0	2.32443e+07	1.39258e+07	0	0	29	29.2.1.2.2.11	protein	protein.synthesis.ribosomal protein.eukaryotic.60S subunit.L11
D	B	24	B7FN26	AMQLLESGLK, VKEYELLR, VLEQLSGQTPVFSK, YEGVILNK	0.274352	0.117452	5.94061e+07	2.28242e+07	7.45719e+07	6.28061e+07	29	29.2.1.2.2.11	protein	protein.synthesis.ribosomal protein.eukaryotic.60S subunit.L11	-0.0648218	-3.10716e+06	1.58735	0.0768625	0.220774
D	B	48	B7FN26	AMQLLESGLK, VKEYELLR, VLEQLSGQTPVFSK, YEGVILNK	0.352219	0.120419	2.96218e+07	2.33686e+07	3.9246e+07	3.99862e+07	29	29.2.1.2.2.11	protein	protein.synthesis.ribosomal protein.eukaryotic.60S subunit.L11	0.0208903	3.02974e+06	1.56058	0.0503617	0.183999
D	B	72	B7FN26	AMQLLESGLK, VKEYELLR, VLEQLSGQTPVFSK, YEGVILNK	0.476507	0.151329	2.27707e+07	1.26501e+07	2.65401e+07	2.34955e+07	29	29.2.1.2.2.11	protein	protein.synthesis.ribosomal protein.eukaryotic.60S subunit.L11	0.009637	907627	0.916334	0.14309	0.309334
D	B	96	B7FN26	AMQLLESGLK, VKEYELLR, VLEQLSGQTPVFSK, YEGVILNK	0.583454	0.0809694	2.09171e+07	1.43092e+07	2.26725e+07	2.05148e+07	29	29.2.1.2.2.11	protein	protein.synthesis.ribosomal protein.eukaryotic.60S subunit.L11	0.00339168	251167	1.09475	0.0325847	0.163626	*
D	C	0	B7FN26	AMQLLESGLK, VKEYELLR, VLEQLSGQTPVFSK, YEGVILNK	0	0	1.82224e+07	1.52863e+07	0	0	29	29.2.1.2.2.11	protein	protein.synthesis.ribosomal protein.eukaryotic.60S subunit.L11
D	C	24	B7FN26	AMQLLESGLK, VKEYELLR, VLEQLSGQTPVFSK, YEGVILNK	0.253446	0.0531352	1.94228e+07	1.89999e+07	2.94987e+07	3.15012e+07	29	29.2.1.2.2.11	protein	protein.synthesis.ribosomal protein.eukaryotic.60S subunit.L11	-0.00274484	-1.22911e+06	2.97562	0.0768625	0.220774
D	C	48	B7FN26	AMQLLESGLK, VKEYELLR, VLEQLSGQTPVFSK, YEGVILNK	0.455187	0.0679192	3.29845e+07	1.98045e+07	4.84507e+07	4.2379e+07	29	29.2.1.2.2.11	protein	protein.synthesis.ribosomal protein.eukaryotic.60S subunit.L11	-0.0290933	-1.64788e+06	2.44719	0.0503617	0.183999
D	C	72	B7FN26	AMQLLESGLK, VKEYELLR, VLEQLSGQTPVFSK, YEGVILNK	0.623272	0.0785318	2.14317e+07	1.01233e+07	3.08735e+07	2.15139e+07	29	29.2.1.2.2.11	protein	protein.synthesis.ribosomal protein.eukaryotic.60S subunit.L11	0.0145938	1.43946e+06	1.45471	0.14309	0.309334
D	C	96	B7FN26	AMQLLESGLK, VKEYELLR, VLEQLSGQTPVFSK, YEGVILNK	0.707214	0.0444961	1.86725e+07	7.36309e+06	2.18554e+07	1.52487e+07	29	29.2.1.2.2.11	protein	protein.synthesis.ribosomal protein.eukaryotic.60S subunit.L11	0.00536436	541369	1.29822	0.0325847	0.163626	*
C	A	0	BF644346	ITNFYTNFQVDEIGR	0	0	2.50184e+07	0	0	0	9	9.9	mitochondrial electron transport / ATP synthesis	mitochondrial electron transport / ATP synthesis.F1-ATPase
C	A	24	BF644346	ITNFYTNFQVDEIGR	0.196303	0	3.22429e+07	0	4.07233e+07	0	9	9.9	mitochondrial electron transport / ATP synthesis	mitochondrial electron transport / ATP synthesis.F1-ATPase	-0.0120319	-1.6968e+06	0.540617	0.761418	0.840016
C	A	48	BF644346	ITNFYTNFQVDEIGR	0.376284	0	7.94517e+07	0	1.0207e+08	0	9	9.9	mitochondrial electron transport / ATP synthesis	mitochondrial electron transport / ATP synthesis.F1-ATPase	-0.0610068	-5.04052e+06	0.855607	0.870779	0.913517
C	A	72	BF644346	ITNFYTNFQVDEIGR	0.481694	0	8.59671e+07	0	8.91797e+07	0	9	9.9	mitochondrial electron transport / ATP synthesis	mitochondrial electron transport / ATP synthesis.F1-ATPase	-0.00341687	188349	0.937542	0.222031	0.399656
C	A	96	BF644346	ITNFYTNFQVDEIGR	0.484055	0	8.90338e+07	0	7.56661e+07	0	9	9.9	mitochondrial electron transport / ATP synthesis	mitochondrial electron transport / ATP synthesis.F1-ATPase	-0.00148638	430510	1.1948	0.0253787	0.152808	*
C	B	0	BF644346	ITNFYTNFQVDEIGR	0	0	1.40212e+07	0	0	0	9	9.9	mitochondrial electron transport / ATP synthesis	mitochondrial electron transport / ATP synthesis.F1-ATPase
C	B	24	BF644346	ITNFYTNFQVDEIGR	0.1359	0	4.482e+07	0	3.48298e+07	0	9	9.9	mitochondrial electron transport / ATP synthesis	mitochondrial electron transport / ATP synthesis.F1-ATPase	-0.0915242	-1.45124e+06	1.36559	0.761418	0.840016
C	B	48	BF644346	ITNFYTNFQVDEIGR	0.328898	0	3.09792e+07	0	4.41423e+07	0	9	9.9	mitochondrial electron transport / ATP synthesis	mitochondrial electron transport / ATP synthesis.F1-ATPase	0.0128671	60133.1	0.829578	0.870779	0.913517
C	B	72	BF644346	ITNFYTNFQVDEIGR	0.554814	0	6.17194e+07	0	7.92891e+07	0	9	9.9	mitochondrial electron transport / ATP synthesis	mitochondrial electron transport / ATP synthesis.F1-ATPase	-0.0413453	-3.28953e+06	0.628512	0.222031	0.399656
C	B	96	BF644346	ITNFYTNFQVDEIGR	0.525245	0	5.15052e+07	0	4.17199e+07	0	9	9.9	mitochondrial electron transport / ATP synthesis	mitochondrial electron transport / ATP synthesis.F1-ATPase	0.00689562	2.11213e+06	1.03615	0.0253787	0.152808	*
C	C	0	BF644346	ITNFYTNFQVDEIGR	0	0	6.14266e+07	0	0	0	9	9.9	mitochondrial electron transport / ATP synthesis	mitochondrial electron transport / ATP synthesis.F1-ATPase
C	C	24	BF644346	ITNFYTNFQVDEIGR	0.0556592	0	6.54447e+07	0	2.24085e+07	0	9	9.9	mitochondrial electron transport / ATP synthesis	mitochondrial electron transport / ATP synthesis.F1-ATPase	-0.00272551	-933687	0.697095	0.761418	0.840016
C	C	48	BF644346	ITNFYTNFQVDEIGR	0.145474	0	3.80147e+07	0	1.47984e+07	0	9	9.9	mitochondrial electron transport / ATP synthesis	mitochondrial electron transport / ATP synthesis.F1-ATPase	0.0174638	708424	2.01552	0.870779	0.913517
C	C	72	BF644346	ITNFYTNFQVDEIGR	0.421475	0	9.11542e+07	0	8.00481e+07	0	9	9.9	mitochondrial electron transport / ATP synthesis	mitochondrial electron transport / ATP synthesis.F1-ATPase	-0.0582443	-3.58066e+06	1.04225	0.222031	0.399656
C	C	96	BF644346	ITNFYTNFQVDEIGR	0.506124	0	6.50324e+07	0	5.37743e+07	0	9	9.9	mitochondrial electron transport / ATP synthesis	mitochondrial electron transport / ATP synthesis.F1-ATPase	0.0119403	2.05054e+06	1.09729	0.0253787	0.152808	*
D	A	0	BF644346	ITNFYTNFQVDEIGR	0	0	8.79566e+07	0	0	0	9	9.9	mitochondrial electron transport / ATP synthesis	mitochondrial electron transport / ATP synthesis.F1-ATPase
D	A	24	BF644346	ITNFYTNFQVDEIGR	0.106124	0	6.70394e+07	0	3.97863e+07	0	9	9.9	mitochondrial electron transport / ATP synthesis	mitochondrial electron transport / ATP synthesis.F1-ATPase	0.00990886	-1.65776e+06	0.540617	0.761418	0.840016
D	A	48	BF644346	ITNFYTNFQVDEIGR	0.321951	0	5.61254e+07	0	3.62269e+07	0	9	9.9	mitochondrial electron transport / ATP synthesis	mitochondrial electron transport / ATP synthesis.F1-ATPase	0.00678332	418194	0.855607	0.870779	0.913517
D	A	72	BF644346	ITNFYTNFQVDEIGR	0.451608	0	5.39264e+07	0	3.34498e+07	0	9	9.9	mitochondrial electron transport / ATP synthesis	mitochondrial electron transport / ATP synthesis.F1-ATPase	0.00163248	174852	0.937542	0.222031	0.399656
D	A	96	BF644346	ITNFYTNFQVDEIGR	0.57835	0	9.51804e+07	0	6.5975e+07	0	9	9.9	mitochondrial electron transport / ATP synthesis	mitochondrial electron transport / ATP synthesis.F1-ATPase	-0.0318752	-2.42144e+06	1.1948	0.0253787	0.152808	*
D	B	0	BF644346	ITNFYTNFQVDEIGR	0	0	1.60195e+07	0	0	0	9	9.9	mitochondrial electron transport / ATP synthesis	mitochondrial electron transport / ATP synthesis.F1-ATPase
D	B	24	BF644346	ITNFYTNFQVDEIGR	0.185583	0	1.03468e+07	0	6.55594e+06	0	9	9.9	mitochondrial electron transport / ATP synthesis	mitochondrial electron transport / ATP synthesis.F1-ATPase	0.0147548	-273164	1.36559	0.761418	0.840016
D	B	48	BF644346	ITNFYTNFQVDEIGR	0.272847	0	6.74315e+07	0	4.82721e+07	0	9	9.9	mitochondrial electron transport / ATP synthesis	mitochondrial electron transport / ATP synthesis.F1-ATPase	-0.229881	-3.24526e+06	0.829578	0.870779	0.913517
D	B	72	BF644346	ITNFYTNFQVDEIGR	0.348707	0	7.65549e+07	0	4.14197e+07	0	9	9.9	mitochondrial electron transport / ATP synthesis	mitochondrial electron transport / ATP synthesis.F1-ATPase	-0.00563744	13385.5	0.628512	0.222031	0.399656
D	B	96	BF644346	ITNFYTNFQVDEIGR	0.544235	0	6.47291e+07	0	5.06577e+07	0	9	9.9	mitochondrial electron transport / ATP synthesis	mitochondrial electron transport / ATP synthesis.F1-ATPase	0.00643646	-118320	1.03615	0.0253787	0.152808	*
D	C	0	BF644346	ITNFYTNFQVDEIGR	0	0	6.80531e+07	0	0	0	9	9.9	mitochondrial electron transport / ATP synthesis	mitochondrial electron transport / ATP synthesis.F1-ATPase
D	C	24	BF644346	ITNFYTNFQVDEIGR	0.0387998	0	6.11652e+07	0	1.01796e+07	0	9	9.9	mitochondrial electron transport / ATP synthesis	mitochondrial electron transport / ATP synthesis.F1-ATPase	0.0042172	-424148	0.697095	0.761418	0.840016
D	C	48	BF644346	ITNFYTNFQVDEIGR	0.293207	0	5.89719e+07	0	3.68767e+07	0	9	9.9	mitochondrial electron transport / ATP synthesis	mitochondrial electron transport / ATP synthesis.F1-ATPase	0.00149416	-1.09717e+06	2.01552	0.870779	0.913517
D	C	72	BF644346	ITNFYTNFQVDEIGR	0.439281	0	5.64664e+07	0	3.24915e+07	0	9	9.9	mitochondrial electron transport / ATP synthesis	mitochondrial electron transport / ATP synthesis.F1-ATPase	0.00177025	247999	1.04225	0.222031	0.399656
D	C	96	BF644346	ITNFYTNFQVDEIGR	0.555367	0	7.54681e+07	0	4.18836e+07	0	9	9.9	mitochondrial electron transport / ATP synthesis	mitochondrial electron transport / ATP synthesis.F1-ATPase	-0.0140214	-846916	1.09729	0.0253787	0.152808	*
C	A	0	BQ150421	AMGIMNSFINDIFEK	0	0	5.0148e+07	0	0	0	28	28.1.3	DNA	DNA.synthesis/chromatin structure.histone
C	A	24	BQ150421	AMGIMNSFINDIFEK	0.181534	0	5.59557e+07	0	6.75231e+07	0	28	28.1.3	DNA	DNA.synthesis/chromatin structure.histone	-0.00482544	-2.81346e+06	0.74457	0.218919	0.395059
C	A	48	BQ150421	AMGIMNSFINDIFEK	0.265936	0	9.82044e+07	0	7.92528e+07	0	28	28.1.3	DNA	DNA.synthesis/chromatin structure.histone	-0.03146	-2.61301e+06	1.33594	0.209819	0.386239
C	A	72	BQ150421	AMGIMNSFINDIFEK	0.3569	0	1.08263e+08	0	6.85208e+07	0	28	28.1.3	DNA	DNA.synthesis/chromatin structure.histone	-0.00426782	108933	1.41023	0.421805	0.585936
C	A	96	BQ150421	AMGIMNSFINDIFEK	0.375787	0	1.81687e+08	0	9.84485e+07	0	28	28.1.3	DNA	DNA.synthesis/chromatin structure.histone	-0.0282582	-3.18326e+06	1.44422	0.279655	0.457734
C	B	0	BQ150421	AMGIMNSFINDIFEK	0	0	1.32035e+07	0	0	0	28	28.1.3	DNA	DNA.synthesis/chromatin structure.histone
C	B	24	BQ150421	AMGIMNSFINDIFEK	0.0629086	0	5.01683e+06	0	1.51177e+06	0	28	28.1.3	DNA	DNA.synthesis/chromatin structure.histone	0.0258349	-62990.5	3.11144	0.218919	0.395059
C	B	48	BQ150421	AMGIMNSFINDIFEK	0.249113	0	2.78595e+07	0	2.55109e+07	0	28	28.1.3	DNA	DNA.synthesis/chromatin structure.histone	-0.189717	-1.28677e+06	0.907787	0.209819	0.386239
C	B	72	BQ150421	AMGIMNSFINDIFEK	0.387773	0	1.82805e+07	0	1.10921e+07	0	28	28.1.3	DNA	DNA.synthesis/chromatin structure.histone	0.0143263	966257	0.71978	0.421805	0.585936
C	B	96	BQ150421	AMGIMNSFINDIFEK	0.425984	0	8.54595e+07	0	4.43212e+07	0	28	28.1.3	DNA	DNA.synthesis/chromatin structure.histone	-0.153121	-3.08298e+06	0.81166	0.279655	0.457734
C	C	0	BQ150421	AMGIMNSFINDIFEK	0	0	1.99629e+07	0	0	0	28	28.1.3	DNA	DNA.synthesis/chromatin structure.histone
C	C	24	BQ150421	AMGIMNSFINDIFEK	0.0548506	0	1.17524e+08	0	4.11791e+07	0	28	28.1.3	DNA	DNA.synthesis/chromatin structure.histone	-0.20363	-1.7158e+06	2.97201	0.218919	0.395059
C	C	48	BQ150421	AMGIMNSFINDIFEK	0.0847025	0	6.49509e+06	0	1.35268e+06	0	28	28.1.3	DNA	DNA.synthesis/chromatin structure.histone	0.0393639	3.2804e+06	3.92742	0.209819	0.386239
C	C	72	BQ150421	AMGIMNSFINDIFEK	0.335292	0	3.51866e+07	0	2.26684e+07	0	28	28.1.3	DNA	DNA.synthesis/chromatin structure.histone	-0.184059	-1.13713e+06	1.49481	0.421805	0.585936
C	C	96	BQ150421	AMGIMNSFINDIFEK	0.383357	0	1.11553e+08	0	5.98149e+07	0	28	28.1.3	DNA	DNA.synthesis/chromatin structure.histone	-0.09043	-3.59768e+06	1.46732	0.279655	0.457734
D	A	0	BQ150421	AMGIMNSFINDIFEK	0	0	1.75449e+07	0	0	0	28	28.1.3	DNA	DNA.synthesis/chromatin structure.histone
D	A	24	BQ150421	AMGIMNSFINDIFEK	0.135165	0	5.70514e+07	0	5.0447e+07	0	28	28.1.3	DNA	DNA.synthesis/chromatin structure.histone	-0.0938223	-2.10196e+06	0.74457	0.218919	0.395059
D	A	48	BQ150421	AMGIMNSFINDIFEK	0.355275	0	7.60463e+07	0	5.7503e+07	0	28	28.1.3	DNA	DNA.synthesis/chromatin structure.histone	-0.0138727	-993833	1.33594	0.209819	0.386239
D	A	72	BQ150421	AMGIMNSFINDIFEK	0.503312	0	5.64147e+07	0	4.4027e+07	0	28	28.1.3	DNA	DNA.synthesis/chromatin structure.histone	0.0107564	1.18002e+06	1.41023	0.421805	0.585936
D	A	96	BQ150421	AMGIMNSFINDIFEK	0.542719	0	1.03612e+08	0	6.26632e+07	0	28	28.1.3	DNA	DNA.synthesis/chromatin structure.histone	-0.0348591	-2.31125e+06	1.44422	0.279655	0.457734
D	B	0	BQ150421	AMGIMNSFINDIFEK	0	0	1.14539e+07	0	0	0	28	28.1.3	DNA	DNA.synthesis/chromatin structure.histone
D	B	24	BQ150421	AMGIMNSFINDIFEK	0.195737	0	6.11918e+07	0	4.141e+07	0	28	28.1.3	DNA	DNA.synthesis/chromatin structure.histone	-0.180936	-1.72542e+06	3.11144	0.218919	0.395059
D	B	48	BQ150421	AMGIMNSFINDIFEK	0.226142	0	1.14628e+08	0	6.39071e+07	0	28	28.1.3	DNA	DNA.synthesis/chromatin structure.histone	-0.0363856	-2.44411e+06	0.907787	0.209819	0.386239
D	B	72	BQ150421	AMGIMNSFINDIFEK	0.279111	0	6.56052e+07	0	2.56683e+07	0	28	28.1.3	DNA	DNA.synthesis/chromatin structure.histone	0.0178195	2.73207e+06	0.71978	0.421805	0.585936
D	B	96	BQ150421	AMGIMNSFINDIFEK	0.345755	0	3.83754e+07	0	1.32917e+07	0	28	28.1.3	DNA	DNA.synthesis/chromatin structure.histone	0.017294	959599	0.81166	0.279655	0.457734
D	C	0	BQ150421	AMGIMNSFINDIFEK	0	0	2.06074e+07	0	0	0	28	28.1.3	DNA	DNA.synthesis/chromatin structure.histone
D	C	24	BQ150421	AMGIMNSFINDIFEK	0.163017	0	8.53257e+07	0	7.22238e+07	0	28	28.1.3	DNA	DNA.synthesis/chromatin structure.histone	-0.130856	-3.00932e+06	2.97201	0.218919	0.395059
D	C	48	BQ150421	AMGIMNSFINDIFEK	0.332662	0	7.39938e+07	0	5.51897e+07	0	28	28.1.3	DNA	DNA.synthesis/chromatin structure.histone	0.00553361	1.10941e+06	3.92742	0.209819	0.386239
D	C	72	BQ150421	AMGIMNSFINDIFEK	0.501199	0	2.7549e+07	0	2.03294e+07	0	28	28.1.3	DNA	DNA.synthesis/chromatin structure.histone	0.0261535	2.89591e+06	1.49481	0.421805	0.585936
D	C	96	BQ150421	AMGIMNSFINDIFEK	0.56251	0	5.94527e+07	0	3.31161e+07	0	28	28.1.3	DNA	DNA.synthesis/chromatin structure.histone	-0.0482527	-1.51373e+06	1.46732	0.279655	0.457734
C	A	0	BQ165096	AFVTDADNLIPK, KLTFVEDGETK	0	0	5.43421e+07	4.48959e+07	0	0	20	20.2.99	stress	stress.abiotic.unspecified
C	A	24	BQ165096	AFVTDADNLIPK, KLTFVEDGETK	0.111019	0.0126392	5.13775e+07	3.80622e+07	3.10574e+07	1.794e+07	20	20.2.99	stress	stress.abiotic.unspecified	0.00227311	-1.29406e+06	0.583786	0.193938	0.367258
C	A	48	BQ165096	AFVTDADNLIPK, KLTFVEDGETK	0.447918	0.0955192	5.38947e+07	4.64579e+07	7.97152e+07	3.48616e+07	20	20.2.99	stress	stress.abiotic.unspecified	-0.00204148	-2.09081e+06	0.387866	0.097648	0.24885
C	A	72	BQ165096	AFVTDADNLIPK, KLTFVEDGETK	0.509986	0.00786569	6.14548e+07	5.49962e+07	8.05716e+07	5.09856e+07	20	20.2.99	stress	stress.abiotic.unspecified	-0.0058448	-501600	0.735019	0.0563042	0.190804
C	A	96	BQ165096	AFVTDADNLIPK, KLTFVEDGETK	0.597292	0.0569994	3.69683e+07	2.86677e+07	4.42391e+07	2.59775e+07	20	20.2.99	stress	stress.abiotic.unspecified	0.016602	2.8515e+06	0.934519	0.0593448	0.195907
C	B	0	BQ165096	AFVTDADNLIPK, KLTFVEDGETK	0	0	4.43593e+07	3.52878e+07	0	0	20	20.2.99	stress	stress.abiotic.unspecified
C	B	24	BQ165096	AFVTDADNLIPK, KLTFVEDGETK	0.128033	0.0658841	5.2829e+07	4.40144e+07	5.69824e+07	5.34048e+07	20	20.2.99	stress	stress.abiotic.unspecified	-0.00795549	-2.37427e+06	0.760415	0.193938	0.367258
C	B	48	BQ165096	AFVTDADNLIPK, KLTFVEDGETK	0.263489	0.0311226	4.62459e+07	3.85765e+07	5.62304e+07	4.72663e+07	20	20.2.99	stress	stress.abiotic.unspecified	0.00519208	327190	0.960207	0.097648	0.24885
C	B	72	BQ165096	AFVTDADNLIPK, KLTFVEDGETK	0.415187	0.0554894	4.8904e+07	3.88976e+07	4.1336e+07	3.52389e+07	20	20.2.99	stress	stress.abiotic.unspecified	-0.00239486	485934	0.769605	0.0563042	0.190804
C	B	96	BQ165096	AFVTDADNLIPK, KLTFVEDGETK	0.573004	0.0406662	3.20379e+07	1.70295e+07	3.45166e+07	2.10782e+07	20	20.2.99	stress	stress.abiotic.unspecified	0.0143701	878146	0.704704	0.0593448	0.195907
C	C	0	BQ165096	AFVTDADNLIPK, KLTFVEDGETK	0	0	6.81089e+07	4.90281e+07	0	0	20	20.2.99	stress	stress.abiotic.unspecified
C	C	24	BQ165096	AFVTDADNLIPK, KLTFVEDGETK	0.0788655	0.013052	3.73118e+07	2.32949e+07	2.00508e+07	1.43359e+07	20	20.2.99	stress	stress.abiotic.unspecified	0.0188406	-835448	0.946245	0.193938	0.367258
C	C	48	BQ165096	AFVTDADNLIPK, KLTFVEDGETK	0.298959	0.0189347	3.2095e+07	2.48891e+07	2.60009e+07	2.1917e+07	20	20.2.99	stress	stress.abiotic.unspecified	0.0058257	-131113	0.619723	0.097648	0.24885
C	C	72	BQ165096	AFVTDADNLIPK, KLTFVEDGETK	0.633193	0.113487	4.33515e+07	3.68012e+07	6.54928e+07	3.73157e+07	20	20.2.99	stress	stress.abiotic.unspecified	-0.0146136	-2.02546e+06	0.543497	0.0563042	0.190804
C	C	96	BQ165096	AFVTDADNLIPK, KLTFVEDGETK	0.637733	0.0365377	3.37027e+07	3.02988e+07	4.24061e+07	3.4349e+07	20	20.2.99	stress	stress.abiotic.unspecified	0.00927376	1.56931e+06	0.728283	0.0593448	0.195907
D	A	0	BQ165096	AFVTDADNLIPK, KLTFVEDGETK	0	0	9.85025e+07	6.45822e+07	0	0	20	20.2.99	stress	stress.abiotic.unspecified
D	A	24	BQ165096	AFVTDADNLIPK, KLTFVEDGETK	0.0648111	0.0566161	1.07658e+08	8.52902e+07	6.59253e+07	6.50759e+07	20	20.2.99	stress	stress.abiotic.unspecified	-0.00387287	-2.74689e+06	0.583786	0.193938	0.367258
D	A	48	BQ165096	AFVTDADNLIPK, KLTFVEDGETK	0.173732	0.0970063	5.40334e+07	3.70083e+07	2.71725e+07	2.46093e+07	20	20.2.99	stress	stress.abiotic.unspecified	0.0207542	2.98293e+06	0.387866	0.097648	0.24885
D	A	72	BQ165096	AFVTDADNLIPK, KLTFVEDGETK	0.374849	0.0992791	6.76748e+07	4.75933e+07	4.24848e+07	3.62037e+07	20	20.2.99	stress	stress.abiotic.unspecified	-0.0105192	-923845	0.735019	0.0563042	0.190804
D	A	96	BQ165096	AFVTDADNLIPK, KLTFVEDGETK	0.558181	0.0373594	5.65753e+07	4.69594e+07	3.18944e+07	2.49738e+07	20	20.2.99	stress	stress.abiotic.unspecified	0.00683385	731603	0.934519	0.0593448	0.195907
D	B	0	BQ165096	AFVTDADNLIPK, KLTFVEDGETK	0	0	1.44084e+08	1.32043e+08	0	0	20	20.2.99	stress	stress.abiotic.unspecified
D	B	24	BQ165096	AFVTDADNLIPK, KLTFVEDGETK	0.0973584	0.0879257	7.1192e+07	5.51963e+07	4.01738e+07	3.97503e+07	20	20.2.99	stress	stress.abiotic.unspecified	0.0210791	-1.67391e+06	0.760415	0.193938	0.367258
D	B	48	BQ165096	AFVTDADNLIPK, KLTFVEDGETK	0.253004	0.0742834	3.66274e+07	3.07371e+07	3.24866e+07	3.00411e+07	20	20.2.99	stress	stress.abiotic.unspecified	0.0202297	1.133e+06	0.960207	0.097648	0.24885
D	B	72	BQ165096	AFVTDADNLIPK, KLTFVEDGETK	0.31953	0.0768665	6.07595e+07	4.64906e+07	3.78974e+07	3.32772e+07	20	20.2.99	stress	stress.abiotic.unspecified	-0.0274522	-1.11728e+06	0.769605	0.0563042	0.190804
D	B	96	BQ165096	AFVTDADNLIPK, KLTFVEDGETK	0.403798	0.0624258	4.78799e+07	3.2783e+07	2.56519e+07	2.05235e+07	20	20.2.99	stress	stress.abiotic.unspecified	0.00883236	844953	0.704704	0.0593448	0.195907
D	C	0	BQ165096	AFVTDADNLIPK, KLTFVEDGETK	0	0	9.72701e+07	7.28608e+07	0	0	20	20.2.99	stress	stress.abiotic.unspecified
D	C	24	BQ165096	AFVTDADNLIPK, KLTFVEDGETK	0.0746261	0.0488432	6.73535e+07	4.97184e+07	3.5613e+07	3.41332e+07	20	20.2.99	stress	stress.abiotic.unspecified	0.0128151	-1.48388e+06	0.946245	0.193938	0.367258
D	C	48	BQ165096	AFVTDADNLIPK, KLTFVEDGETK	0.185272	0.0664835	4.22312e+07	2.4256e+07	1.98077e+07	1.60993e+07	20	20.2.99	stress	stress.abiotic.unspecified	0.0155413	1.21203e+06	0.619723	0.097648	0.24885
D	C	72	BQ165096	AFVTDADNLIPK, KLTFVEDGETK	0.344139	0.110157	5.61396e+07	3.70775e+07	3.07201e+07	2.53543e+07	20	20.2.99	stress	stress.abiotic.unspecified	-0.0137226	-726497	0.543497	0.0563042	0.190804
D	C	96	BQ165096	AFVTDADNLIPK, KLTFVEDGETK	0.46445	0.0429492	5.2929e+07	4.22629e+07	2.31092e+07	1.95822e+07	20	20.2.99	stress	stress.abiotic.unspecified	0.00238292	390326	0.728283	0.0593448	0.195907
C	A	0	CA920653	VTVESQAYHK	0	0	2.30878e+06	0	0	0	33	33.99	development	development.unspecified
C	A	24	CA920653	VTVESQAYHK	0.253994	0	3.65346e+06	0	7.01567e+06	0	33	33.99	development	development.unspecified	-0.0242675	-292319	1.27358	0.0673758	0.207246
C	A	48	CA920653	VTVESQAYHK	0.446151	0	2.79148e+06	0	4.739e+06	0	33	33.99	development	development.unspecified	0.0098306	163829	1.67607	0.00386511	0.135966	*
C	A	72	CA920653	VTVESQAYHK	0.618143	0	3.77761e+06	0	6.84559e+06	0	33	33.99	development	development.unspecified	-0.0147193	-157529	1.3049	0.891099	0.926873
C	A	96	CA920653	VTVESQAYHK	0.651327	0	3.03013e+06	0	5.1303e+06	0	33	33.99	development	development.unspecified	0.00824465	127910	1.28675	0.436496	0.601457
C	B	0	CA920653	VTVESQAYHK	0	0	963790	0	0	0	33	33.99	development	development.unspecified
C	B	24	CA920653	VTVESQAYHK	0.276294	0	4.36539e+06	0	7.60195e+06	0	33	33.99	development	development.unspecified	-0.147058	-316748	2.01633	0.0673758	0.207246
C	B	48	CA920653	VTVESQAYHK	0.330546	0	3.57308e+06	0	5.10527e+06	0	33	33.99	development	development.unspecified	0.00756247	161518	1.86803	0.00386511	0.135966	*
C	B	72	CA920653	VTVESQAYHK	0.622686	0	3.0522e+06	0	4.95685e+06	0	33	33.99	development	development.unspecified	0.0060741	37194.1	1.13083	0.891099	0.926873
C	B	96	CA920653	VTVESQAYHK	0.766212	0	4.15987e+06	0	9.2001e+06	0	33	33.99	development	development.unspecified	-0.0151212	-251756	1.04573	0.436496	0.601457
C	C	0	CA920653	VTVESQAYHK	0	0	5.57102e+06	0	0	0	33	33.99	development	development.unspecified
C	C	24	CA920653	VTVESQAYHK	0.192689	0	4.25884e+06	0	5.9467e+06	0	33	33.99	development	development.unspecified	0.00981402	-247779	2.03868	0.0673758	0.207246
C	C	48	CA920653	VTVESQAYHK	0.352126	0	312386	0	360725	0	33	33.99	development	development.unspecified	0.0386104	462354	2.01037	0.00386511	0.135966	*
C	C	72	CA920653	VTVESQAYHK	0.61361	0	2.46778e+06	0	4.76943e+06	0	33	33.99	development	development.unspecified	-0.287492	-287401	0.647753	0.891099	0.926873
C	C	96	CA920653	VTVESQAYHK	0.684458	0	860868	0	1.34249e+06	0	33	33.99	development	development.unspecified	0.0271316	272191	0.937883	0.436496	0.601457
D	A	0	CA920653	VTVESQAYHK	0	0	6.80934e+06	0	0	0	33	33.99	development	development.unspecified
D	A	24	CA920653	VTVESQAYHK	0.323482	0	3.1031e+06	0	6.44094e+06	0	33	33.99	development	development.unspecified	0.0226787	-268373	1.27358	0.0673758	0.207246
D	A	48	CA920653	VTVESQAYHK	0.747783	0	2.69046e+06	0	9.79924e+06	0	33	33.99	development	development.unspecified	0.00554071	-104242	1.67607	0.00386511	0.135966	*
D	A	72	CA920653	VTVESQAYHK	0.806614	0	2.01261e+06	0	6.41125e+06	0	33	33.99	development	development.unspecified	0.0104977	244036	1.3049	0.891099	0.926873
D	A	96	CA920653	VTVESQAYHK	0.838093	0	2.26149e+06	0	5.90106e+06	0	33	33.99	development	development.unspecified	-0.00515251	-11775.9	1.28675	0.436496	0.601457
D	B	0	CA920653	VTVESQAYHK	0	0	2.43078e+06	0	0	0	33	33.99	development	development.unspecified
D	B	24	CA920653	VTVESQAYHK	0.5571	0	2.30245e+06	0	8.05296e+06	0	33	33.99	development	development.unspecified	0.00219972	-335540	2.01633	0.0673758	0.207246
D	B	48	CA920653	VTVESQAYHK	0.61747	0	1.71172e+06	0	5.27138e+06	0	33	33.99	development	development.unspecified	0.0106901	201986	1.86803	0.00386511	0.135966	*
D	B	72	CA920653	VTVESQAYHK	0.70415	0	3.13077e+06	0	7.52998e+06	0	33	33.99	development	development.unspecified	-0.0345424	-276195	1.13083	0.891099	0.926873
D	B	96	CA920653	VTVESQAYHK	0.80125	0	3.88652e+06	0	1.02689e+07	0	33	33.99	development	development.unspecified	-0.0100581	-189859	1.04573	0.436496	0.601457
D	C	0	CA920653	VTVESQAYHK	0	0	5.49252e+06	0	0	0	33	33.99	development	development.unspecified
D	C	24	CA920653	VTVESQAYHK	0.392831	0	2.37383e+06	0	5.73524e+06	0	33	33.99	development	development.unspecified	0.0236586	-238969	2.03868	0.0673758	0.207246
D	C	48	CA920653	VTVESQAYHK	0.707905	0	2.45636e+06	0	8.68516e+06	0	33	33.99	development	development.unspecified	-0.00144853	-131221	2.01037	0.00386511	0.135966	*
D	C	72	CA920653	VTVESQAYHK	0.397468	0	1.15951e+06	0	2.91933e+06	0	33	33.99	development	development.unspecified	0.0219982	431301	0.647753	0.891099	0.926873
D	C	96	CA920653	VTVESQAYHK	0.641942	0	1.66927e+06	0	3.03702e+06	0	33	33.99	development	development.unspecified	-0.0183181	-58380.3	0.937883	0.436496	0.601457
C	A	0	DY617074	VLGGDLLEDYK	0	0	5.33024e+06	0	0	0	20	20.2.99	stress	stress.abiotic.unspecified
C	A	24	DY617074	VLGGDLLEDYK	0.229327	0	3.91976e+06	0	6.19554e+06	0	20	20.2.99	stress	stress.abiotic.unspecified	0.0110258	-258148	1.33986	0.0559705	0.190804
C	A	48	DY617074	VLGGDLLEDYK	0.32711	0	1.0052e+07	0	1.10399e+07	0	20	20.2.99	stress	stress.abiotic.unspecified	-0.0651855	-605709	2.05646	0.360111	0.53454
C	A	72	DY617074	VLGGDLLEDYK	0.371803	0	9.31496e+06	0	8.70824e+06	0	20	20.2.99	stress	stress.abiotic.unspecified	0.00305524	130883	2.28666	0.374971	0.545238
C	A	96	DY617074	VLGGDLLEDYK	0.341617	0	7.86595e+06	0	3.78927e+06	0	20	20.2.99	stress	stress.abiotic.unspecified	0.00648153	261400	2.53725	0.00131761	0.135966	*
C	B	0	DY617074	VLGGDLLEDYK	0	0	4.66631e+06	0	0	0	20	20.2.99	stress	stress.abiotic.unspecified
C	B	24	DY617074	VLGGDLLEDYK	0.0602606	0	8.72708e+06	0	2.4846e+06	0	20	20.2.99	stress	stress.abiotic.unspecified	-0.0362596	-103525	9.65073	0.0559705	0.190804
C	B	48	DY617074	VLGGDLLEDYK	0.0334156	0	4.76108e+06	0	559540	0	20	20.2.99	stress	stress.abiotic.unspecified	0.0189353	127258	5.10607	0.360111	0.53454
C	B	72	DY617074	VLGGDLLEDYK	0.557652	0	1.09767e+07	0	1.33725e+07	0	20	20.2.99	stress	stress.abiotic.unspecified	-0.0543963	-564308	0.41569	0.374971	0.545238
C	B	96	DY617074	VLGGDLLEDYK	0.458695	0	1.8893e+07	0	1.21765e+07	0	20	20.2.99	stress	stress.abiotic.unspecified	-0.0300497	-352008	2.0298	0.00131761	0.135966	*
C	C	0	DY617074	VLGGDLLEDYK	0	0	5.57686e+06	0	0	0	20	20.2.99	stress	stress.abiotic.unspecified
C	C	24	DY617074	VLGGDLLEDYK	0.13742	0	1.25145e+07	0	1.63752e+07	0	20	20.2.99	stress	stress.abiotic.unspecified	-0.0518337	-682301	2.44831	0.0559705	0.190804
C	C	48	DY617074	VLGGDLLEDYK	0.4678	0	2.54398e+07	0	5.22816e+07	0	20	20.2.99	stress	stress.abiotic.unspecified	-0.0430343	-2.20079e+06	1.31903	0.360111	0.53454
C	C	72	DY617074	VLGGDLLEDYK	0.338871	0	1.97194e+07	0	1.26722e+07	0	20	20.2.99	stress	stress.abiotic.unspecified	0.00936925	2.14023e+06	2.43148	0.374971	0.545238
C	C	96	DY617074	VLGGDLLEDYK	0.515098	0	1.3454e+07	0	1.31716e+07	0	20	20.2.99	stress	stress.abiotic.unspecified	0.0132386	146954	1.66989	0.00131761	0.135966	*
D	A	0	DY617074	VLGGDLLEDYK	0	0	1.5918e+07	0	0	0	20	20.2.99	stress	stress.abiotic.unspecified
D	A	24	DY617074	VLGGDLLEDYK	0.307266	0	8.62868e+06	0	2.04326e+07	0	20	20.2.99	stress	stress.abiotic.unspecified	0.0190803	-851360	1.33986	0.0559705	0.190804
D	A	48	DY617074	VLGGDLLEDYK	0.67269	0	2.14868e+06	0	1.23852e+07	0	20	20.2.99	stress	stress.abiotic.unspecified	0.031291	974667	2.05646	0.360111	0.53454
D	A	72	DY617074	VLGGDLLEDYK	0.850187	0	1.19764e+07	0	5.04376e+07	0	20	20.2.99	stress	stress.abiotic.unspecified	-0.190577	-3.94586e+06	2.28666	0.374971	0.545238
D	A	96	DY617074	VLGGDLLEDYK	0.86677	0	9.02373e+06	0	2.97404e+07	0	20	20.2.99	stress	stress.abiotic.unspecified	0.0102726	1.38051e+06	2.53725	0.00131761	0.135966	*
D	B	0	DY617074	VLGGDLLEDYK	0	0	3.9037e+06	0	0	0	20	20.2.99	stress	stress.abiotic.unspecified
D	B	24	DY617074	VLGGDLLEDYK	0.581558	0	6.82167e+06	0	2.63626e+07	0	20	20.2.99	stress	stress.abiotic.unspecified	-0.0311453	-1.09844e+06	9.65073	0.0559705	0.190804
D	B	48	DY617074	VLGGDLLEDYK	0.170622	0	1.80418e+07	0	7.08113e+06	0	20	20.2.99	stress	stress.abiotic.unspecified	-0.0685322	-1.00329e+06	5.10607	0.360111	0.53454
D	B	72	DY617074	VLGGDLLEDYK	0.23181	0	1.92355e+07	0	5.86565e+06	0	20	20.2.99	stress	stress.abiotic.unspecified	-0.00275681	31123.7	0.41569	0.374971	0.545238
D	B	96	DY617074	VLGGDLLEDYK	0.931058	0	6.48979e+06	0	5.74416e+07	0	20	20.2.99	stress	stress.abiotic.unspecified	0.0276089	-1.98705e+06	2.0298	0.00131761	0.135966	*
D	C	0	DY617074	VLGGDLLEDYK	0	0	1.26484e+07	0	0	0	20	20.2.99	stress	stress.abiotic.unspecified
D	C	24	DY617074	VLGGDLLEDYK	0.336446	0	7.72874e+06	0	2.13988e+07	0	20	20.2.99	stress	stress.abiotic.unspecified	0.0162065	-891617	2.44831	0.0559705	0.190804
D	C	48	DY617074	VLGGDLLEDYK	0.617043	0	2.05297e+06	0	7.36073e+06	0	20	20.2.99	stress	stress.abiotic.unspecified	0.0305988	1.2397e+06	1.31903	0.360111	0.53454
D	C	72	DY617074	VLGGDLLEDYK	0.82396	0	1.20049e+07	0	4.74723e+07	0	20	20.2.99	stress	stress.abiotic.unspecified	-0.201983	-3.15806e+06	2.43148	0.374971	0.545238
D	C	96	DY617074	VLGGDLLEDYK	0.860156	0	7.48783e+06	0	2.17061e+07	0	20	20.2.99	stress	stress.abiotic.unspecified	0.0156779	1.81786e+06	1.66989	0.00131761	0.135966	*
C	A	0	EL563584	ILMVGLDAAGK, NISFTVWDVGGQDK	0	0	1.8496e+07	3.25958e+06	0	0	29	29.3.4.99	protein	protein.targeting.secretory pathway.unspecified
C	A	24	EL563584	ILMVGLDAAGK, NISFTVWDVGGQDK	0.141943	0.0585842	1.73193e+07	9.23537e+06	9.66787e+06	2.81757e+06	29	29.3.4.99	protein	protein.targeting.secretory pathway.unspecified	0.00265068	-402828	2.09164	0.0287083	0.155108	*
C	A	48	EL563584	ILMVGLDAAGK, NISFTVWDVGGQDK	0.243698	0.14743	2.51012e+07	1.97285e+06	2.10977e+07	1.63565e+07	29	29.3.4.99	protein	protein.targeting.secretory pathway.unspecified	-0.0187216	-657240	2.32429	0.107455	0.259898
C	A	72	EL563584	ILMVGLDAAGK, NISFTVWDVGGQDK	0.425779	0.114306	2.10343e+07	5.19832e+06	2.06432e+07	1.38388e+07	29	29.3.4.99	protein	protein.targeting.secretory pathway.unspecified	0.00675079	161361	1.63074	0.129835	0.291745
C	A	96	EL563584	ILMVGLDAAGK, NISFTVWDVGGQDK	0.462937	0.104544	1.24595e+07	4.16074e+06	1.37009e+07	5.99576e+06	29	29.3.4.99	protein	protein.targeting.secretory pathway.unspecified	0.0169858	639906	1.70154	0.0328088	0.163626	*
C	B	0	EL563584	ILMVGLDAAGK, NISFTVWDVGGQDK	0	0	1.01353e+07	824467	0	0	29	29.3.4.99	protein	protein.targeting.secretory pathway.unspecified
C	B	24	EL563584	ILMVGLDAAGK, NISFTVWDVGGQDK	0.186619	0.0310132	7.22353e+06	2.55377e+06	8.47611e+06	2.15758e+06	29	29.3.4.99	protein	protein.targeting.secretory pathway.unspecified	0.0119703	-353171	1.3145	0.0287083	0.155108	*
C	B	48	EL563584	ILMVGLDAAGK, NISFTVWDVGGQDK	0.185049	0.0857982	1.15787e+07	2.26475e+06	7.49745e+06	3.14955e+06	29	29.3.4.99	protein	protein.targeting.secretory pathway.unspecified	-0.0251217	-172157	2.12813	0.107455	0.259898
C	B	72	EL563584	ILMVGLDAAGK, NISFTVWDVGGQDK	0.440232	0.0127138	1.72208e+07	394834	1.77474e+07	2.51832e+06	29	29.3.4.99	protein	protein.targeting.secretory pathway.unspecified	-0.0203031	-579303	1.23854	0.129835	0.291745
C	B	96	EL563584	ILMVGLDAAGK, NISFTVWDVGGQDK	0.666713	0.00338565	3.95899e+06	3.25905e+06	7.02335e+06	5.94073e+06	29	29.3.4.99	protein	protein.targeting.secretory pathway.unspecified	0.0320877	1.01631e+06	1.12555	0.0328088	0.163626	*
C	C	0	EL563584	ILMVGLDAAGK, NISFTVWDVGGQDK	0	0	1.74013e+07	2.75722e+06	0	0	29	29.3.4.99	protein	protein.targeting.secretory pathway.unspecified
C	C	24	EL563584	ILMVGLDAAGK, NISFTVWDVGGQDK	0.217676	0.0334997	2.08979e+07	295769	2.93714e+07	5.37975e+06	29	29.3.4.99	protein	protein.targeting.secretory pathway.unspecified	-0.00837257	-1.22381e+06	1.2424	0.0287083	0.155108	*
C	C	48	EL563584	ILMVGLDAAGK, NISFTVWDVGGQDK	0.417877	0.152408	1.86131e+07	125278	3.31724e+07	1.85998e+07	29	29.3.4.99	protein	protein.targeting.secretory pathway.unspecified	0.00455552	-24570.2	1.02741	0.107455	0.259898
C	C	72	EL563584	ILMVGLDAAGK, NISFTVWDVGGQDK	0.605363	0.0292294	2.53778e+07	1.00516e+06	4.7574e+07	6.12172e+06	29	29.3.4.99	protein	protein.targeting.secretory pathway.unspecified	-0.0151432	-1.1024e+06	1.06555	0.129835	0.291745
C	C	96	EL563584	ILMVGLDAAGK, NISFTVWDVGGQDK	0.612447	0.000410604	4.16607e+07	1.75362e+07	4.6945e+07	1.67298e+07	29	29.3.4.99	protein	protein.targeting.secretory pathway.unspecified	-0.0267342	-1.24565e+06	1.34525	0.0328088	0.163626	*
D	A	0	EL563584	ILMVGLDAAGK, NISFTVWDVGGQDK	0	0	1.31559e+07	3.2409e+06	0	0	29	29.3.4.99	protein	protein.targeting.secretory pathway.unspecified
D	A	24	EL563584	ILMVGLDAAGK, NISFTVWDVGGQDK	0.296894	0.0608643	1.34728e+07	5.69066e+06	2.25272e+07	3.06795e+06	29	29.3.4.99	protein	protein.targeting.secretory pathway.unspecified	-0.00100375	-938633	2.09164	0.0287083	0.155108	*
D	A	48	EL563584	ILMVGLDAAGK, NISFTVWDVGGQDK	0.566425	0.0619742	1.60638e+07	2.89165e+06	2.81853e+07	2.24727e+06	29	29.3.4.99	protein	protein.targeting.secretory pathway.unspecified	-0.00801299	-416265	2.32429	0.107455	0.259898
D	A	72	EL563584	ILMVGLDAAGK, NISFTVWDVGGQDK	0.694333	0.00561569	1.1155e+07	514974	1.99218e+07	527968	29	29.3.4.99	protein	protein.targeting.secretory pathway.unspecified	0.0127327	703190	1.63074	0.129835	0.291745
D	A	96	EL563584	ILMVGLDAAGK, NISFTVWDVGGQDK	0.787704	0.0541257	1.67842e+07	329816	4.33592e+07	1.98314e+07	29	29.3.4.99	protein	protein.targeting.secretory pathway.unspecified	-0.0210267	-1.39545e+06	1.70154	0.0328088	0.163626	*
D	B	0	EL563584	ILMVGLDAAGK, NISFTVWDVGGQDK	0	0	6.38896e+06	3.49934e+06	0	0	29	29.3.4.99	protein	protein.targeting.secretory pathway.unspecified
D	B	24	EL563584	ILMVGLDAAGK, NISFTVWDVGGQDK	0.245311	0.0550568	2.21509e+07	772457	2.02486e+07	5.2724e+06	29	29.3.4.99	protein	protein.targeting.secretory pathway.unspecified	-0.102794	-843694	1.3145	0.0287083	0.155108	*
D	B	48	EL563584	ILMVGLDAAGK, NISFTVWDVGGQDK	0.393809	0.0252671	2.46849e+07	449443	3.0671e+07	2.68436e+06	29	29.3.4.99	protein	protein.targeting.secretory pathway.unspecified	-0.00476658	-530783	2.12813	0.107455	0.259898
D	B	72	EL563584	ILMVGLDAAGK, NISFTVWDVGGQDK	0.545245	0.0221772	1.56605e+07	6.48733e+06	1.9762e+07	9.59562e+06	29	29.3.4.99	protein	protein.targeting.secretory pathway.unspecified	0.0152327	921745	1.23854	0.129835	0.291745
D	B	96	EL563584	ILMVGLDAAGK, NISFTVWDVGGQDK	0.750419	0.142583	8.21115e+06	3.33873e+06	1.91922e+07	7.45947e+06	29	29.3.4.99	protein	protein.targeting.secretory pathway.unspecified	0.0198199	415426	1.12555	0.0328088	0.163626	*
D	C	0	EL563584	ILMVGLDAAGK, NISFTVWDVGGQDK	0	0	8.25942e+06	481947	0	0	29	29.3.4.99	protein	protein.targeting.secretory pathway.unspecified
D	C	24	EL563584	ILMVGLDAAGK, NISFTVWDVGGQDK	0.270442	0.0443693	1.48483e+07	2.21709e+06	2.25841e+07	176296	29	29.3.4.99	protein	protein.targeting.secretory pathway.unspecified	-0.0332395	-941005	1.2424	0.0287083	0.155108	*
D	C	48	EL563584	ILMVGLDAAGK, NISFTVWDVGGQDK	0.429333	0.00361276	1.95015e+07	4.39423e+06	2.35134e+07	3.23071e+06	29	29.3.4.99	protein	protein.targeting.secretory pathway.unspecified	-0.0130575	-333613	1.02741	0.107455	0.259898
D	C	72	EL563584	ILMVGLDAAGK, NISFTVWDVGGQDK	0.645044	0.0450578	1.12534e+07	2.55175e+06	1.71353e+07	20812.2	29	29.3.4.99	protein	protein.targeting.secretory pathway.unspecified	0.0176228	680127	1.06555	0.129835	0.291745
D	C	96	EL563584	ILMVGLDAAGK, NISFTVWDVGGQDK	0.823895	0.0823402	1.3436e+07	790204	4.11666e+07	2.38934e+07	29	29.3.4.99	protein	protein.targeting.secretory pathway.unspecified	-0.00808146	-1.13978e+06	1.34525	0.0328088	0.163626	*
C	A	0	G7I2B7	AVANQPIAVAVEGGGR, NSWGGSWGEQGYIR, VVTIDDYEDVPAYDELALQK	0	0	1.80367e+08	7.38435e+07	0	0	29	29.5.3	protein	protein.degradation.cysteine protease
C	A	24	G7I2B7	AVANQPIAVAVEGGGR, NSWGGSWGEQGYIR, VVTIDDYEDVPAYDELALQK	0.0900259	0.000517596	1.18591e+08	5.05842e+07	6.53466e+07	3.00296e+07	29	29.5.3	protein	protein.degradation.cysteine protease	0.0142709	-2.72277e+06	0.544846	0.259501	0.439354
C	A	48	G7I2B7	AVANQPIAVAVEGGGR, NSWGGSWGEQGYIR, VVTIDDYEDVPAYDELALQK	0.215974	0.0699813	1.58662e+08	5.07756e+07	8.98475e+07	4.05526e+07	29	29.5.3	protein	protein.degradation.cysteine protease	-0.0140789	-1.94088e+06	1.07133	0.379986	0.549262
C	A	72	G7I2B7	AVANQPIAVAVEGGGR, NSWGGSWGEQGYIR, VVTIDDYEDVPAYDELALQK	0.393412	0.0422339	1.54954e+08	3.62374e+07	1.14842e+08	3.55206e+07	29	29.5.3	protein	protein.degradation.cysteine protease	0.000973815	-953940	0.798538	0.0011351	0.135966	*
C	A	96	G7I2B7	AVANQPIAVAVEGGGR, NSWGGSWGEQGYIR, VVTIDDYEDVPAYDELALQK	0.385963	0.0288696	1.70872e+08	7.56925e+07	9.32321e+07	2.95648e+07	29	29.5.3	protein	protein.degradation.cysteine protease	-0.00428011	408873	1.18706	0.602232	0.731959
C	B	0	G7I2B7	AVANQPIAVAVEGGGR, NSWGGSWGEQGYIR, VVTIDDYEDVPAYDELALQK	0	0	1.23819e+08	2.68285e+07	0	0	29	29.5.3	protein	protein.degradation.cysteine protease
C	B	24	G7I2B7	AVANQPIAVAVEGGGR, NSWGGSWGEQGYIR, VVTIDDYEDVPAYDELALQK	0.0939665	0.0300281	1.36003e+08	4.05806e+07	7.45479e+07	4.046e+07	29	29.5.3	protein	protein.degradation.cysteine protease	-0.00409983	-3.10616e+06	0.88853	0.259501	0.439354
C	B	48	G7I2B7	AVANQPIAVAVEGGGR, NSWGGSWGEQGYIR, VVTIDDYEDVPAYDELALQK	0.212395	0.0620245	1.29407e+08	3.07691e+07	1.0993e+08	5.14021e+07	29	29.5.3	protein	protein.degradation.cysteine protease	0.00202063	-1.32361e+06	0.596058	0.379986	0.549262
C	B	72	G7I2B7	AVANQPIAVAVEGGGR, NSWGGSWGEQGYIR, VVTIDDYEDVPAYDELALQK	0.399479	0.0578486	1.27989e+08	3.07207e+07	8.92249e+07	3.8137e+07	29	29.5.3	protein	protein.degradation.cysteine protease	0.000456563	912898	0.760969	0.0011351	0.135966	*
C	B	96	G7I2B7	AVANQPIAVAVEGGGR, NSWGGSWGEQGYIR, VVTIDDYEDVPAYDELALQK	0.429495	0.0548882	9.17161e+07	3.62139e+07	5.26836e+07	2.23069e+07	29	29.5.3	protein	protein.degradation.cysteine protease	0.0118086	2.57618e+06	0.90244	0.602232	0.731959
C	C	0	G7I2B7	AVANQPIAVAVEGGGR, NSWGGSWGEQGYIR, VVTIDDYEDVPAYDELALQK	0	0	1.40709e+08	5.66957e+07	0	0	29	29.5.3	protein	protein.degradation.cysteine protease
C	C	24	G7I2B7	AVANQPIAVAVEGGGR, NSWGGSWGEQGYIR, VVTIDDYEDVPAYDELALQK	0.0600115	0.018084	1.01043e+08	4.10543e+07	3.72198e+07	2.55617e+07	29	29.5.3	protein	protein.degradation.cysteine protease	0.011746	-1.55083e+06	0.834352	0.259501	0.439354
C	C	48	G7I2B7	AVANQPIAVAVEGGGR, NSWGGSWGEQGYIR, VVTIDDYEDVPAYDELALQK	0.212949	0.0208328	1.12709e+08	4.02781e+07	6.87747e+07	2.70889e+07	29	29.5.3	protein	protein.degradation.cysteine protease	-0.00481099	-1.49385e+06	0.905319	0.379986	0.549262
C	C	72	G7I2B7	AVANQPIAVAVEGGGR, NSWGGSWGEQGYIR, VVTIDDYEDVPAYDELALQK	0.369922	0.0368234	1.15465e+08	4.17253e+07	8.79403e+07	4.04557e+07	29	29.5.3	protein	protein.degradation.cysteine protease	-0.00101879	-868636	0.831007	0.0011351	0.135966	*
C	C	96	G7I2B7	AVANQPIAVAVEGGGR, NSWGGSWGEQGYIR, VVTIDDYEDVPAYDELALQK	0.45503	0.0335402	1.54455e+08	5.74503e+07	1.07924e+08	5.04458e+07	29	29.5.3	protein	protein.degradation.cysteine protease	-0.0140697	-2.06996e+06	1.06478	0.602232	0.731959
D	A	0	G7I2B7	AVANQPIAVAVEGGGR, NSWGGSWGEQGYIR, VVTIDDYEDVPAYDELALQK	0	0	1.97731e+08	6.00453e+07	0	0	29	29.5.3	protein	protein.degradation.cysteine protease
D	A	24	G7I2B7	AVANQPIAVAVEGGGR, NSWGGSWGEQGYIR, VVTIDDYEDVPAYDELALQK	0.0490503	0.0147596	2.14243e+08	8.64501e+07	6.05538e+07	2.52998e+07	29	29.5.3	protein	protein.degradation.cysteine protease	-0.00347936	-2.52308e+06	0.544846	0.259501	0.439354
D	A	48	G7I2B7	AVANQPIAVAVEGGGR, NSWGGSWGEQGYIR, VVTIDDYEDVPAYDELALQK	0.231379	0.0723252	1.70544e+08	8.26668e+07	5.74007e+07	2.92225e+07	29	29.5.3	protein	protein.degradation.cysteine protease	0.00849858	646000	1.07133	0.379986	0.549262
D	A	72	G7I2B7	AVANQPIAVAVEGGGR, NSWGGSWGEQGYIR, VVTIDDYEDVPAYDELALQK	0.314155	0.037397	1.97324e+08	7.92662e+07	7.14895e+07	2.93835e+07	29	29.5.3	protein	protein.degradation.cysteine protease	-0.00654278	-962593	0.798538	0.0011351	0.135966	*
D	A	96	G7I2B7	AVANQPIAVAVEGGGR, NSWGGSWGEQGYIR, VVTIDDYEDVPAYDELALQK	0.458162	0.0706688	1.60573e+08	6.5274e+07	7.15083e+07	3.32266e+07	29	29.5.3	protein	protein.degradation.cysteine protease	0.00776027	553993	1.18706	0.602232	0.731959
D	B	0	G7I2B7	AVANQPIAVAVEGGGR, NSWGGSWGEQGYIR, VVTIDDYEDVPAYDELALQK	0	0	2.32227e+08	6.19761e+07	0	0	29	29.5.3	protein	protein.degradation.cysteine protease
D	B	24	G7I2B7	AVANQPIAVAVEGGGR, NSWGGSWGEQGYIR, VVTIDDYEDVPAYDELALQK	0.083492	0.0357995	1.8757e+08	8.91963e+07	4.06625e+07	1.73456e+07	29	29.5.3	protein	protein.degradation.cysteine protease	0.00801243	-1.69427e+06	0.88853	0.259501	0.439354
D	B	48	G7I2B7	AVANQPIAVAVEGGGR, NSWGGSWGEQGYIR, VVTIDDYEDVPAYDELALQK	0.1266	0.0766275	1.15339e+08	2.77183e+07	3.73543e+07	3.26084e+07	29	29.5.3	protein	protein.degradation.cysteine protease	0.0160453	790284	0.596058	0.379986	0.549262
D	B	72	G7I2B7	AVANQPIAVAVEGGGR, NSWGGSWGEQGYIR, VVTIDDYEDVPAYDELALQK	0.303991	0.0539206	1.6463e+08	4.9832e+07	7.98862e+07	4.3229e+07	29	29.5.3	protein	protein.degradation.cysteine protease	-0.0178064	-2.43731e+06	0.760969	0.0011351	0.135966	*
D	B	96	G7I2B7	AVANQPIAVAVEGGGR, NSWGGSWGEQGYIR, VVTIDDYEDVPAYDELALQK	0.387593	0.0370714	1.79937e+08	5.83694e+07	7.74208e+07	3.02722e+07	29	29.5.3	protein	protein.degradation.cysteine protease	-0.00387413	-206764	0.90244	0.602232	0.731959
D	C	0	G7I2B7	AVANQPIAVAVEGGGR, NSWGGSWGEQGYIR, VVTIDDYEDVPAYDELALQK	0	0	1.33955e+08	4.87018e+07	0	0	29	29.5.3	protein	protein.degradation.cysteine protease
D	C	24	G7I2B7	AVANQPIAVAVEGGGR, NSWGGSWGEQGYIR, VVTIDDYEDVPAYDELALQK	0.0500708	0.0222396	1.42899e+08	6.72894e+07	3.82775e+07	2.16642e+07	29	29.5.3	protein	protein.degradation.cysteine protease	-0.00278203	-1.5949e+06	0.834352	0.259501	0.439354
D	C	48	G7I2B7	AVANQPIAVAVEGGGR, NSWGGSWGEQGYIR, VVTIDDYEDVPAYDELALQK	0.192787	0.0594435	1.0883e+08	5.83804e+07	2.98625e+07	2.05865e+07	29	29.5.3	protein	protein.degradation.cysteine protease	0.00993399	730872	0.905319	0.379986	0.549262
D	C	72	G7I2B7	AVANQPIAVAVEGGGR, NSWGGSWGEQGYIR, VVTIDDYEDVPAYDELALQK	0.307408	0.0323653	1.51993e+08	5.6475e+07	4.92365e+07	1.89016e+07	29	29.5.3	protein	protein.degradation.cysteine protease	-0.0165254	-1.30074e+06	0.831007	0.0011351	0.135966	*
D	C	96	G7I2B7	AVANQPIAVAVEGGGR, NSWGGSWGEQGYIR, VVTIDDYEDVPAYDELALQK	0.484508	0.0742442	1.21799e+08	4.86053e+07	5.1329e+07	2.7248e+07	29	29.5.3	protein	protein.degradation.cysteine protease	0.00827733	320360	1.06478	0.602232	0.731959
C	A	0	G7I2E2	ALDVLNFTPMNNK, FNNVYVK, TMLGEALYPLVDQLEHDSAAK	0	0	1.28814e+07	7.162e+06	0	0	27	27.1	RNA	RNA.processing
C	A	24	G7I2E2	ALDVLNFTPMNNK, FNNVYVK, TMLGEALYPLVDQLEHDSAAK	0.241718	0.17638	1.06926e+07	7.05066e+06	1.12251e+07	7.49827e+06	27	27.1	RNA	RNA.processing	0.00708008	-467711	0.534455	0.52644	0.671769
C	A	48	G7I2E2	ALDVLNFTPMNNK, FNNVYVK, TMLGEALYPLVDQLEHDSAAK	0.458795	0.281031	6.0843e+06	3.08064e+06	1.1941e+07	9.56709e+06	27	27.1	RNA	RNA.processing	0.0179574	171743	0.692489	0.637509	0.758113
C	A	72	G7I2E2	ALDVLNFTPMNNK, FNNVYVK, TMLGEALYPLVDQLEHDSAAK	0.491684	0.250195	6.78086e+06	4.22458e+06	6.85138e+06	3.13508e+06	27	27.1	RNA	RNA.processing	-0.00477018	155107	1.06332	0.0376378	0.168435	*
C	A	96	G7I2E2	ALDVLNFTPMNNK, FNNVYVK, TMLGEALYPLVDQLEHDSAAK	0.670497	0.117058	7.06413e+06	3.88991e+06	1.16461e+07	164075	27	27.1	RNA	RNA.processing	-0.0017406	-211704	1.11366	0.0654376	0.204942
C	B	0	G7I2E2	ALDVLNFTPMNNK, FNNVYVK, TMLGEALYPLVDQLEHDSAAK	0	0	5.65893e+06	1.55867e+06	0	0	27	27.1	RNA	RNA.processing
C	B	24	G7I2E2	ALDVLNFTPMNNK, FNNVYVK, TMLGEALYPLVDQLEHDSAAK	0.101994	0.0158705	5.46876e+06	2.43757e+06	3.01197e+06	1.18527e+06	27	27.1	RNA	RNA.processing	0.00140019	-125499	1.39713	0.52644	0.671769
C	B	48	G7I2E2	ALDVLNFTPMNNK, FNNVYVK, TMLGEALYPLVDQLEHDSAAK	0.207214	0.0777344	4.76819e+06	2.5698e+06	3.07173e+06	353089	27	27.1	RNA	RNA.processing	0.0053377	13587.3	2.00129	0.637509	0.758113
C	B	72	G7I2E2	ALDVLNFTPMNNK, FNNVYVK, TMLGEALYPLVDQLEHDSAAK	0.310463	0.184301	4.8487e+06	1.18418e+06	3.85662e+06	3.23089e+06	27	27.1	RNA	RNA.processing	-0.00070359	-34865	1.85653	0.0376378	0.168435	*
C	B	96	G7I2E2	ALDVLNFTPMNNK, FNNVYVK, TMLGEALYPLVDQLEHDSAAK	0.491484	0.0877572	4.76833e+06	2.61163e+06	3.21105e+06	1.69118e+06	27	27.1	RNA	RNA.processing	0.000690712	29562.4	1.34423	0.0654376	0.204942
C	C	0	G7I2E2	ALDVLNFTPMNNK, FNNVYVK, TMLGEALYPLVDQLEHDSAAK	0	0	8.71299e+06	1.39104e+06	0	0	27	27.1	RNA	RNA.processing
C	C	24	G7I2E2	ALDVLNFTPMNNK, FNNVYVK, TMLGEALYPLVDQLEHDSAAK	0.14397	0.0662985	9.60478e+06	3.34917e+06	6.82517e+06	1.65672e+06	27	27.1	RNA	RNA.processing	-0.00426465	-284382	0.899196	0.52644	0.671769
C	C	48	G7I2E2	ALDVLNFTPMNNK, FNNVYVK, TMLGEALYPLVDQLEHDSAAK	0.259431	0.0186912	1.07191e+07	9.70716e+06	1.21836e+07	1.32114e+07	27	27.1	RNA	RNA.processing	-0.00483427	-256261	1.23298	0.637509	0.758113
C	C	72	G7I2E2	ALDVLNFTPMNNK, FNNVYVK, TMLGEALYPLVDQLEHDSAAK	0.353645	0.0352878	4.45728e+06	1.10047e+06	6.57861e+06	4.39926e+06	27	27.1	RNA	RNA.processing	0.0243406	530095	1.70852	0.0376378	0.168435	*
C	C	96	G7I2E2	ALDVLNFTPMNNK, FNNVYVK, TMLGEALYPLVDQLEHDSAAK	0.464332	0.0910579	6.62465e+06	2.17848e+06	7.60172e+06	1.78485e+06	27	27.1	RNA	RNA.processing	-0.0202605	-175916	1.64568	0.0654376	0.204942
D	A	0	G7I2E2	ALDVLNFTPMNNK, FNNVYVK, TMLGEALYPLVDQLEHDSAAK	0	0	8.04314e+06	1.65459e+06	0	0	27	27.1	RNA	RNA.processing
D	A	24	G7I2E2	ALDVLNFTPMNNK, FNNVYVK, TMLGEALYPLVDQLEHDSAAK	0.129188	0.0726321	8.16426e+06	4.87914e+06	4.1967e+06	1.21421e+06	27	27.1	RNA	RNA.processing	-0.000627411	-174863	0.534455	0.52644	0.671769
D	A	48	G7I2E2	ALDVLNFTPMNNK, FNNVYVK, TMLGEALYPLVDQLEHDSAAK	0.317711	0.287587	1.01935e+07	6.57536e+06	9.59589e+06	1.10195e+07	27	27.1	RNA	RNA.processing	-0.0103563	-268428	0.692489	0.637509	0.758113
D	A	72	G7I2E2	ALDVLNFTPMNNK, FNNVYVK, TMLGEALYPLVDQLEHDSAAK	0.522815	0.183041	1.28299e+07	1.45254e+07	1.00206e+07	7.232e+06	27	27.1	RNA	RNA.processing	-0.0107767	-121108	1.06332	0.0376378	0.168435	*
D	A	96	G7I2E2	ALDVLNFTPMNNK, FNNVYVK, TMLGEALYPLVDQLEHDSAAK	0.746706	0.136608	1.81137e+07	2.01596e+07	2.52358e+07	1.95843e+07	27	27.1	RNA	RNA.processing	-0.0171598	-805917	1.11366	0.0654376	0.204942
D	B	0	G7I2E2	ALDVLNFTPMNNK, FNNVYVK, TMLGEALYPLVDQLEHDSAAK	0	0	8.39776e+06	1.06749e+06	0	0	27	27.1	RNA	RNA.processing
D	B	24	G7I2E2	ALDVLNFTPMNNK, FNNVYVK, TMLGEALYPLVDQLEHDSAAK	0.142499	0.0314632	9.33414e+06	2.85667e+06	4.02198e+06	604080	27	27.1	RNA	RNA.processing	-0.00464593	-167583	1.39713	0.52644	0.671769
D	B	48	G7I2E2	ALDVLNFTPMNNK, FNNVYVK, TMLGEALYPLVDQLEHDSAAK	0.414695	0.0981983	2.06424e+06	1.25663e+06	2.58001e+06	1.87577e+06	27	27.1	RNA	RNA.processing	0.0324521	190604	2.00129	0.637509	0.758113
D	B	72	G7I2E2	ALDVLNFTPMNNK, FNNVYVK, TMLGEALYPLVDQLEHDSAAK	0.576384	0.0620871	1.00665e+07	1.00229e+07	1.84291e+07	2.11826e+07	27	27.1	RNA	RNA.processing	-0.161526	-1.07712e+06	1.85653	0.0376378	0.168435	*
D	B	96	G7I2E2	ALDVLNFTPMNNK, FNNVYVK, TMLGEALYPLVDQLEHDSAAK	0.660668	0.169693	1.5662e+07	1.79386e+07	2.44888e+07	2.32534e+07	27	27.1	RNA	RNA.processing	-0.0231605	-679313	1.34423	0.0654376	0.204942
D	C	0	G7I2E2	ALDVLNFTPMNNK, FNNVYVK, TMLGEALYPLVDQLEHDSAAK	0	0	7.60531e+06	1.9443e+06	0	0	27	27.1	RNA	RNA.processing
D	C	24	G7I2E2	ALDVLNFTPMNNK, FNNVYVK, TMLGEALYPLVDQLEHDSAAK	0.129457	0.0592048	6.50818e+06	4.16827e+06	3.11988e+06	845353	27	27.1	RNA	RNA.processing	0.00601074	-129995	0.899196	0.52644	0.671769
D	C	48	G7I2E2	ALDVLNFTPMNNK, FNNVYVK, TMLGEALYPLVDQLEHDSAAK	0.319874	0.231647	7.40184e+06	4.33605e+06	6.95481e+06	7.22151e+06	27	27.1	RNA	RNA.processing	-0.00572139	-177639	1.23298	0.637509	0.758113
D	C	72	G7I2E2	ALDVLNFTPMNNK, FNNVYVK, TMLGEALYPLVDQLEHDSAAK	0.60421	0.161375	1.02892e+07	1.03503e+07	1.04034e+07	5.31059e+06	27	27.1	RNA	RNA.processing	-0.0162536	-256730	1.70852	0.0376378	0.168435	*
D	C	96	G7I2E2	ALDVLNFTPMNNK, FNNVYVK, TMLGEALYPLVDQLEHDSAAK	0.764139	0.158961	7.55399e+06	5.9248e+06	1.03131e+07	846664	27	27.1	RNA	RNA.processing	0.0110763	118990	1.64568	0.0654376	0.204942
C	A	0	G7I3R9	EGTGWLWMIMER, IFTNLYGLHDPFLK	0	0	3.01012e+07	2.4835e+07	0	0	9	9.1.2	mitochondrial electron transport / ATP synthesis	mitochondrial electron transport / ATP synthesis.NADH-DH.localisation not clear
C	A	24	G7I3R9	EGTGWLWMIMER, IFTNLYGLHDPFLK	0.156523	0.0364629	3.51216e+07	3.2402e+07	3.93698e+07	3.73462e+07	9	9.1.2	mitochondrial electron transport / ATP synthesis	mitochondrial electron transport / ATP synthesis.NADH-DH.localisation not clear	-0.00694934	-1.64041e+06	0.557171	0.57947	0.711849
C	A	48	G7I3R9	EGTGWLWMIMER, IFTNLYGLHDPFLK	0.274151	0.0248191	1.38475e+07	8.27021e+06	1.28051e+07	7.87675e+06	9	9.1.2	mitochondrial electron transport / ATP synthesis	mitochondrial electron transport / ATP synthesis.NADH-DH.localisation not clear	0.0252386	2.1005e+06	0.803097	0.196876	0.371997
C	A	72	G7I3R9	EGTGWLWMIMER, IFTNLYGLHDPFLK	0.429138	0.106229	1.52645e+07	1.09526e+07	1.91524e+07	1.61364e+07	9	9.1.2	mitochondrial electron transport / ATP synthesis	mitochondrial electron transport / ATP synthesis.NADH-DH.localisation not clear	-0.00426374	-319070	0.701445	0.874288	0.915175
C	A	96	G7I3R9	EGTGWLWMIMER, IFTNLYGLHDPFLK	0.489517	0.00646306	1.95271e+07	1.43382e+07	2.01438e+07	1.5707e+07	9	9.1.2	mitochondrial electron transport / ATP synthesis	mitochondrial electron transport / ATP synthesis.NADH-DH.localisation not clear	-0.0116355	-264155	1.04486	0.899073	0.930639
C	B	0	G7I3R9	EGTGWLWMIMER, IFTNLYGLHDPFLK	0	0	1.52273e+07	1.29934e+07	0	0	9	9.1.2	mitochondrial electron transport / ATP synthesis	mitochondrial electron transport / ATP synthesis.NADH-DH.localisation not clear
C	B	24	G7I3R9	EGTGWLWMIMER, IFTNLYGLHDPFLK	0.12679	0.0303608	6.62138e+06	2.96742e+06	4.29062e+06	3.18377e+06	9	9.1.2	mitochondrial electron transport / ATP synthesis	mitochondrial electron transport / ATP synthesis.NADH-DH.localisation not clear	0.0235485	-178776	0.534779	0.57947	0.711849
C	B	48	G7I3R9	EGTGWLWMIMER, IFTNLYGLHDPFLK	0.229392	0.0568983	1.01976e+07	8.08821e+06	6.64185e+06	4.22569e+06	9	9.1.2	mitochondrial electron transport / ATP synthesis	mitochondrial electron transport / ATP synthesis.NADH-DH.localisation not clear	-0.0225041	-194524	0.820072	0.196876	0.371997
C	B	72	G7I3R9	EGTGWLWMIMER, IFTNLYGLHDPFLK	0.414772	0.000680991	6.83158e+06	4.78515e+06	5.61753e+06	3.4838e+06	9	9.1.2	mitochondrial electron transport / ATP synthesis	mitochondrial electron transport / ATP synthesis.NADH-DH.localisation not clear	0.0137533	134027	0.894509	0.874288	0.915175
C	B	96	G7I3R9	EGTGWLWMIMER, IFTNLYGLHDPFLK	0.577381	0.043256	8.75757e+06	5.87157e+06	1.02129e+07	7.99721e+06	9	9.1.2	mitochondrial electron transport / ATP synthesis	mitochondrial electron transport / ATP synthesis.NADH-DH.localisation not clear	-0.0117469	-257461	0.911984	0.899073	0.930639
C	C	0	G7I3R9	EGTGWLWMIMER, IFTNLYGLHDPFLK	0	0	1.20575e+07	8.95332e+06	0	0	9	9.1.2	mitochondrial electron transport / ATP synthesis	mitochondrial electron transport / ATP synthesis.NADH-DH.localisation not clear
C	C	24	G7I3R9	EGTGWLWMIMER, IFTNLYGLHDPFLK	0.104867	0.0412586	1.2847e+07	9.99428e+06	1.02577e+07	8.85089e+06	9	9.1.2	mitochondrial electron transport / ATP synthesis	mitochondrial electron transport / ATP synthesis.NADH-DH.localisation not clear	-0.00272822	-427405	1.62371	0.57947	0.711849
C	C	48	G7I3R9	EGTGWLWMIMER, IFTNLYGLHDPFLK	0.292522	0.00663212	1.15868e+07	8.74631e+06	1.07211e+07	8.3048e+06	9	9.1.2	mitochondrial electron transport / ATP synthesis	mitochondrial electron transport / ATP synthesis.NADH-DH.localisation not clear	0.00408747	22619	0.885259	0.196876	0.371997
C	C	72	G7I3R9	EGTGWLWMIMER, IFTNLYGLHDPFLK	0.305982	0.151516	1.0279e+07	6.66721e+06	8.53845e+06	7.306e+06	9	9.1.2	mitochondrial electron transport / ATP synthesis	mitochondrial electron transport / ATP synthesis.NADH-DH.localisation not clear	0.00470294	141366	1.46632	0.874288	0.915175
C	C	96	G7I3R9	EGTGWLWMIMER, IFTNLYGLHDPFLK	0.568748	0.0861332	7.89087e+06	4.6883e+06	1.03492e+07	7.91829e+06	9	9.1.2	mitochondrial electron transport / ATP synthesis	mitochondrial electron transport / ATP synthesis.NADH-DH.localisation not clear	0.0096803	7207.5	1.08116	0.899073	0.930639
D	A	0	G7I3R9	EGTGWLWMIMER, IFTNLYGLHDPFLK	0	0	1.73059e+07	1.39556e+07	0	0	9	9.1.2	mitochondrial electron transport / ATP synthesis	mitochondrial electron transport / ATP synthesis.NADH-DH.localisation not clear
D	A	24	G7I3R9	EGTGWLWMIMER, IFTNLYGLHDPFLK	0.08721	0.0242073	1.97676e+07	1.67637e+07	1.01448e+07	9.69063e+06	9	9.1.2	mitochondrial electron transport / ATP synthesis	mitochondrial electron transport / ATP synthesis.NADH-DH.localisation not clear	-0.00592691	-422702	0.557171	0.57947	0.711849
D	A	48	G7I3R9	EGTGWLWMIMER, IFTNLYGLHDPFLK	0.22017	0.187633	1.5924e+07	1.09951e+07	1.26254e+07	1.23763e+07	9	9.1.2	mitochondrial electron transport / ATP synthesis	mitochondrial electron transport / ATP synthesis.NADH-DH.localisation not clear	0.00810178	-21164.2	0.803097	0.196876	0.371997
D	A	72	G7I3R9	EGTGWLWMIMER, IFTNLYGLHDPFLK	0.301017	0.301017	1.13938e+07	7.16112e+06	1.19536e+07	1.19536e+07	9	9.1.2	mitochondrial electron transport / ATP synthesis	mitochondrial electron transport / ATP synthesis.NADH-DH.localisation not clear	0.0118537	177647	0.701445	0.874288	0.915175
D	A	96	G7I3R9	EGTGWLWMIMER, IFTNLYGLHDPFLK	0.511476	0.0737419	1.64877e+07	1.13461e+07	1.1529e+07	9.55102e+06	9	9.1.2	mitochondrial electron transport / ATP synthesis	mitochondrial electron transport / ATP synthesis.NADH-DH.localisation not clear	-0.0186284	-204982	1.04486	0.899073	0.930639
D	B	0	G7I3R9	EGTGWLWMIMER, IFTNLYGLHDPFLK	0	0	1.84985e+07	1.71831e+07	0	0	9	9.1.2	mitochondrial electron transport / ATP synthesis	mitochondrial electron transport / ATP synthesis.NADH-DH.localisation not clear
D	B	24	G7I3R9	EGTGWLWMIMER, IFTNLYGLHDPFLK	0.0678047	0.0678047	1.50961e+07	1.29492e+07	6.11714e+06	6.11714e+06	9	9.1.2	mitochondrial electron transport / ATP synthesis	mitochondrial electron transport / ATP synthesis.NADH-DH.localisation not clear	0.00766365	-254881	0.534779	0.57947	0.711849
D	B	48	G7I3R9	EGTGWLWMIMER, IFTNLYGLHDPFLK	0.188118	0.188118	1.71369e+07	1.25431e+07	1.70772e+07	1.70772e+07	9	9.1.2	mitochondrial electron transport / ATP synthesis	mitochondrial electron transport / ATP synthesis.NADH-DH.localisation not clear	-0.00563297	-491127	0.820072	0.196876	0.371997
D	B	72	G7I3R9	EGTGWLWMIMER, IFTNLYGLHDPFLK	0.371018	0.173568	8.6785e+06	4.40054e+06	8.43411e+06	7.37053e+06	9	9.1.2	mitochondrial electron transport / ATP synthesis	mitochondrial electron transport / ATP synthesis.NADH-DH.localisation not clear	0.0205658	711335	0.894509	0.874288	0.915175
D	B	96	G7I3R9	EGTGWLWMIMER, IFTNLYGLHDPFLK	0.526562	0.0821556	1.39172e+07	8.91964e+06	1.29521e+07	1.03322e+07	9	9.1.2	mitochondrial electron transport / ATP synthesis	mitochondrial electron transport / ATP synthesis.NADH-DH.localisation not clear	-0.0251517	-400382	0.911984	0.899073	0.930639
D	C	0	G7I3R9	EGTGWLWMIMER, IFTNLYGLHDPFLK	0	0	1.33214e+07	9.11004e+06	0	0	9	9.1.2	mitochondrial electron transport / ATP synthesis	mitochondrial electron transport / ATP synthesis.NADH-DH.localisation not clear
D	C	24	G7I3R9	EGTGWLWMIMER, IFTNLYGLHDPFLK	0.170274	0.0134489	1.62939e+07	1.4492e+07	1.28198e+07	1.09267e+07	9	9.1.2	mitochondrial electron transport / ATP synthesis	mitochondrial electron transport / ATP synthesis.NADH-DH.localisation not clear	-0.00929719	-534157	1.62371	0.57947	0.711849
D	C	48	G7I3R9	EGTGWLWMIMER, IFTNLYGLHDPFLK	0.258958	0.196812	1.01723e+07	6.58207e+06	1.08332e+07	1.04763e+07	9	9.1.2	mitochondrial electron transport / ATP synthesis	mitochondrial electron transport / ATP synthesis.NADH-DH.localisation not clear	0.015654	283455	0.885259	0.196876	0.371997
D	C	72	G7I3R9	EGTGWLWMIMER, IFTNLYGLHDPFLK	0.448669	0.171008	1.24447e+07	9.23195e+06	1.39678e+07	1.32251e+07	9	9.1.2	mitochondrial electron transport / ATP synthesis	mitochondrial electron transport / ATP synthesis.NADH-DH.localisation not clear	-0.00930779	-231443	1.46632	0.874288	0.915175
D	C	96	G7I3R9	EGTGWLWMIMER, IFTNLYGLHDPFLK	0.614907	0.0219333	1.60836e+07	1.20756e+07	1.23472e+07	9.75748e+06	9	9.1.2	mitochondrial electron transport / ATP synthesis	mitochondrial electron transport / ATP synthesis.NADH-DH.localisation not clear	-0.0121834	-102648	1.08116	0.899073	0.930639
C	A	0	G7I4F8	AAQAVEEFGGILNTLK, VTVLGTSGLAGSYVEQR	0	0	1.32873e+07	6.38615e+06	0	0	35	35.2	not assigned	not assigned.unknown
C	A	24	G7I4F8	AAQAVEEFGGILNTLK, VTVLGTSGLAGSYVEQR	0.205118	0.032779	1.33083e+07	3.80996e+06	1.84363e+07	5.58532e+06	35	35.2	not assigned	not assigned.unknown	-6.59462e-05	-768180	0.464974	0.370075	0.543545
C	A	48	G7I4F8	AAQAVEEFGGILNTLK, VTVLGTSGLAGSYVEQR	0.208127	0.0553462	1.57444e+07	5.22306e+06	6.92723e+06	1.17098e+06	35	35.2	not assigned	not assigned.unknown	-0.00762704	338931	0.839868	0.364893	0.540232
C	A	72	G7I4F8	AAQAVEEFGGILNTLK, VTVLGTSGLAGSYVEQR	0.395027	0.000517829	1.62818e+07	7.12469e+06	1.20645e+07	5.7079e+06	35	35.2	not assigned	not assigned.unknown	-0.00142212	-223906	0.938268	0.25029	0.431176
C	A	96	G7I4F8	AAQAVEEFGGILNTLK, VTVLGTSGLAGSYVEQR	0.465117	0.0647582	2.12339e+07	7.84745e+06	1.50921e+07	2.80367e+06	35	35.2	not assigned	not assigned.unknown	-0.0126731	-279043	1.24734	0.309844	0.486086
C	B	0	G7I4F8	AAQAVEEFGGILNTLK, VTVLGTSGLAGSYVEQR	0	0	7.27064e+06	2.9182e+06	0	0	35	35.2	not assigned	not assigned.unknown
C	B	24	G7I4F8	AAQAVEEFGGILNTLK, VTVLGTSGLAGSYVEQR	0.117713	0.0629001	1.48678e+07	6.58265e+06	1.85074e+07	1.58309e+07	35	35.2	not assigned	not assigned.unknown	-0.0435379	-771140	1.49505	0.370075	0.543545
C	B	48	G7I4F8	AAQAVEEFGGILNTLK, VTVLGTSGLAGSYVEQR	0.158725	0.0482294	1.55596e+07	1.38013e+06	1.08394e+07	6.00878e+06	35	35.2	not assigned	not assigned.unknown	-0.00193877	283615	0.858692	0.364893	0.540232
C	B	72	G7I4F8	AAQAVEEFGGILNTLK, VTVLGTSGLAGSYVEQR	0.356725	0.0342292	1.28562e+07	792157	9.31131e+06	3.29593e+06	35	35.2	not assigned	not assigned.unknown	0.00723934	142142	0.29811	0.25029	0.431176
C	B	96	G7I4F8	AAQAVEEFGGILNTLK, VTVLGTSGLAGSYVEQR	0.414932	0.0465051	1.29893e+07	638755	8.23232e+06	1.88666e+06	35	35.2	not assigned	not assigned.unknown	-0.000431345	40941.6	1.41588	0.309844	0.486086
C	C	0	G7I4F8	AAQAVEEFGGILNTLK, VTVLGTSGLAGSYVEQR	0	0	1.72095e+07	700579	0	0	35	35.2	not assigned	not assigned.unknown
C	C	24	G7I4F8	AAQAVEEFGGILNTLK, VTVLGTSGLAGSYVEQR	0.1975	0.0716645	9.01951e+06	2.0846e+06	1.34561e+07	7.39174e+06	35	35.2	not assigned	not assigned.unknown	0.0198291	-560669	0.702959	0.370075	0.543545
C	C	48	G7I4F8	AAQAVEEFGGILNTLK, VTVLGTSGLAGSYVEQR	0.375883	0.086316	1.9233e+07	4.98128e+06	2.76953e+07	1.46211e+07	35	35.2	not assigned	not assigned.unknown	-0.0471826	-1.22819e+06	0.579391	0.364893	0.540232
C	C	72	G7I4F8	AAQAVEEFGGILNTLK, VTVLGTSGLAGSYVEQR	0.403869	0.106623	1.35889e+07	1.93513e+06	1.30197e+07	6.71187e+06	35	35.2	not assigned	not assigned.unknown	0.0122276	950129	0.837407	0.25029	0.431176
C	C	96	G7I4F8	AAQAVEEFGGILNTLK, VTVLGTSGLAGSYVEQR	0.633542	0.0297392	1.24233e+07	1.46092e+06	1.6491e+07	3.23024e+06	35	35.2	not assigned	not assigned.unknown	0.00357393	-98105.4	0.910244	0.309844	0.486086
D	A	0	G7I4F8	AAQAVEEFGGILNTLK, VTVLGTSGLAGSYVEQR	0	0	2.48499e+07	1.51212e+06	0	0	35	35.2	not assigned	not assigned.unknown
D	A	24	G7I4F8	AAQAVEEFGGILNTLK, VTVLGTSGLAGSYVEQR	0.0953748	0.0733581	2.58646e+07	104861	1.18376e+07	9.40287e+06	35	35.2	not assigned	not assigned.unknown	-0.00170143	-493232	0.464974	0.370075	0.543545
D	A	48	G7I4F8	AAQAVEEFGGILNTLK, VTVLGTSGLAGSYVEQR	0.1748	0.0917812	1.7228e+07	3.52073e+06	4.51842e+06	1.72176e+06	35	35.2	not assigned	not assigned.unknown	0.0139133	469664	0.839868	0.364893	0.540232
D	A	72	G7I4F8	AAQAVEEFGGILNTLK, VTVLGTSGLAGSYVEQR	0.370641	0.0376359	2.15512e+07	4.27239e+06	9.64874e+06	196756	35	35.2	not assigned	not assigned.unknown	-0.0104559	-261007	0.938268	0.25029	0.431176
D	A	96	G7I4F8	AAQAVEEFGGILNTLK, VTVLGTSGLAGSYVEQR	0.580157	0.0438364	1.8088e+07	292512	1.2725e+07	2.10475e+06	35	35.2	not assigned	not assigned.unknown	0.00669559	-63572.5	1.24734	0.309844	0.486086
D	B	0	G7I4F8	AAQAVEEFGGILNTLK, VTVLGTSGLAGSYVEQR	0	0	2.13852e+07	1.61376e+06	0	0	35	35.2	not assigned	not assigned.unknown
D	B	24	G7I4F8	AAQAVEEFGGILNTLK, VTVLGTSGLAGSYVEQR	0.175987	0.145749	1.26502e+07	1.28941e+06	8.09664e+06	6.88808e+06	35	35.2	not assigned	not assigned.unknown	0.0170192	-337360	1.49505	0.370075	0.543545
D	B	48	G7I4F8	AAQAVEEFGGILNTLK, VTVLGTSGLAGSYVEQR	0.136296	0.136296	1.51283e+07	119142	5.36541e+06	5.36541e+06	35	35.2	not assigned	not assigned.unknown	-0.00816221	47714.7	0.858692	0.364893	0.540232
D	B	72	G7I4F8	AAQAVEEFGGILNTLK, VTVLGTSGLAGSYVEQR	0.106343	0.106343	1.34655e+07	1.00052e+07	3.20359e+06	3.20359e+06	35	35.2	not assigned	not assigned.unknown	0.00457979	114648	0.29811	0.25029	0.431176
D	B	96	G7I4F8	AAQAVEEFGGILNTLK, VTVLGTSGLAGSYVEQR	0.587493	0.0335311	1.96724e+07	426562	1.86258e+07	2.96021e+06	35	35.2	not assigned	not assigned.unknown	-0.0192063	-704120	1.41588	0.309844	0.486086
D	C	0	G7I4F8	AAQAVEEFGGILNTLK, VTVLGTSGLAGSYVEQR	0	0	1.74976e+07	1.42321e+06	0	0	35	35.2	not assigned	not assigned.unknown
D	C	24	G7I4F8	AAQAVEEFGGILNTLK, VTVLGTSGLAGSYVEQR	0.138834	0.0982785	1.7145e+07	2.64699e+06	1.10292e+07	7.425e+06	35	35.2	not assigned	not assigned.unknown	0.000839681	-459552	0.702959	0.370075	0.543545
D	C	48	G7I4F8	AAQAVEEFGGILNTLK, VTVLGTSGLAGSYVEQR	0.217783	0.0805414	1.36172e+07	4.68028e+06	4.86605e+06	1.05095e+06	35	35.2	not assigned	not assigned.unknown	0.00857337	351357	0.579391	0.364893	0.540232
D	C	72	G7I4F8	AAQAVEEFGGILNTLK, VTVLGTSGLAGSYVEQR	0.338203	0.0763901	1.91887e+07	1.28321e+06	8.05087e+06	2.63215e+06	35	35.2	not assigned	not assigned.unknown	-0.0170481	-215658	0.837407	0.25029	0.431176
D	C	96	G7I4F8	AAQAVEEFGGILNTLK, VTVLGTSGLAGSYVEQR	0.576678	0.0942128	1.52397e+07	1.7318e+06	9.76917e+06	2.47344e+06	35	35.2	not assigned	not assigned.unknown	0.0085749	-2560.49	0.910244	0.309844	0.486086
C	A	0	G7I4V0	VALVNYGPDYGK	0	0	4.27359e+07	0	0	0	29	29.2.1.2.2.14	protein	protein.synthesis.ribosomal protein.eukaryotic.60S subunit.L14
C	A	24	G7I4V0	VALVNYGPDYGK	0.177253	0	7.1376e+07	0	7.58996e+07	0	29	29.2.1.2.2.14	protein	protein.synthesis.ribosomal protein.eukaryotic.60S subunit.L14	-0.0279234	-3.16248e+06	1.50792	0.00445208	0.135966	*
C	A	48	G7I4V0	VALVNYGPDYGK	0.44427	0	6.71675e+07	0	1.12214e+08	0	29	29.2.1.2.2.14	protein	protein.synthesis.ribosomal protein.eukaryotic.60S subunit.L14	0.00245677	-1.32663e+06	1.09205	0.0388188	0.170262	*
C	A	72	G7I4V0	VALVNYGPDYGK	0.605483	0	3.73268e+07	0	6.44069e+07	0	29	29.2.1.2.2.14	protein	protein.synthesis.ribosomal protein.eukaryotic.60S subunit.L14	0.0185114	4.06919e+06	1.04737	0.0655467	0.204942
C	A	96	G7I4V0	VALVNYGPDYGK	0.582973	0	4.10725e+07	0	5.09988e+07	0	29	29.2.1.2.2.14	protein	protein.synthesis.ribosomal protein.eukaryotic.60S subunit.L14	-0.00418117	289376	1.21258	0.00575378	0.135966	*
C	B	0	G7I4V0	VALVNYGPDYGK	0	0	4.28123e+07	0	0	0	29	29.2.1.2.2.14	protein	protein.synthesis.ribosomal protein.eukaryotic.60S subunit.L14
C	B	24	G7I4V0	VALVNYGPDYGK	0.144107	0	1.84231e+07	0	1.64074e+07	0	29	29.2.1.2.2.14	protein	protein.synthesis.ribosomal protein.eukaryotic.60S subunit.L14	0.0237365	-683644	2.14521	0.00445208	0.135966	*
C	B	48	G7I4V0	VALVNYGPDYGK	0.328541	0	3.10692e+07	0	4.43674e+07	0	29	29.2.1.2.2.14	protein	protein.synthesis.ribosomal protein.eukaryotic.60S subunit.L14	-0.0286009	-1.63427e+06	1.44851	0.0388188	0.170262	*
C	B	72	G7I4V0	VALVNYGPDYGK	0.611546	0	2.37524e+07	0	3.58181e+07	0	29	29.2.1.2.2.14	protein	protein.synthesis.ribosomal protein.eukaryotic.60S subunit.L14	0.00981252	791577	1.05111	0.0655467	0.204942
C	B	96	G7I4V0	VALVNYGPDYGK	0.597573	0	3.16168e+07	0	3.36198e+07	0	29	29.2.1.2.2.14	protein	protein.synthesis.ribosomal protein.eukaryotic.60S subunit.L14	-0.0137959	-402547	1.15584	0.00575378	0.135966	*
C	C	0	G7I4V0	VALVNYGPDYGK	0	0	4.70953e+07	0	0	0	29	29.2.1.2.2.14	protein	protein.synthesis.ribosomal protein.eukaryotic.60S subunit.L14
C	C	24	G7I4V0	VALVNYGPDYGK	0.183481	0	5.83658e+07	0	7.1663e+07	0	29	29.2.1.2.2.14	protein	protein.synthesis.ribosomal protein.eukaryotic.60S subunit.L14	-0.00997134	-2.98596e+06	1.83369	0.00445208	0.135966	*
C	C	48	G7I4V0	VALVNYGPDYGK	0.375726	0	2.26533e+07	0	3.02046e+07	0	29	29.2.1.2.2.14	protein	protein.synthesis.ribosomal protein.eukaryotic.60S subunit.L14	0.0254947	3.55446e+06	1.42172	0.0388188	0.170262	*
C	C	72	G7I4V0	VALVNYGPDYGK	0.542943	0	4.153e+07	0	6.18137e+07	0	29	29.2.1.2.2.14	protein	protein.synthesis.ribosomal protein.eukaryotic.60S subunit.L14	-0.0347202	-2.36576e+06	1.2539	0.0655467	0.204942
[truncated: 16,696 more rows]

## Sheet: SHOOT
Suppl. Table 4ii. Output of the automated MS-information extraction of 15N incorporation into peptides given as RIAs and the subsequent calculations of RIA ratios (DR/C) ( treatment vs. control; ANOVA Tukey p ≤ 0.05; FDR Benjamini Hochberg), as well as turnover rates of shoots
[truncated: 19,711 more rows]
