# Supplementary material for: Drought and Recovery: Independently Regulated Processes Highlighting the Importance of Protein Turnover Dynamics and Translational Regulation in Medicago truncatula
Source: Mol Cell Proteomics. 2016 Mar 21;15(6):1921–37. doi: 10.1074/mcp.M115.049205 (PMC5083093; doi:10.1074/mcp.M115.049205)
Supplement: Supplemental Data [file 10.1074_M115.049205_mcp.M115.049205-8.xlsx]

## Sheet: Roots
Supplemental Table 5i. Detailed information on protein/peptide ID and quality assessment (Sequest and ProteomeDiscoverer) of roots
sequence	protein accession	protein name	score name	score value	charge	m/z [Da]	mh+ [Da]	Δm [ppm]	rt [min]	ions matched	modifications	confidence level	q-value	PEP
NVSGDLLLLAHPLHLQLLSK	A0EJF0	UniRef100_A0EJF0 Beta-glucan-binding protein n=3 Tax=Medicago truncatula RepID=A0EJF0_MEDTR __***__ AC233572_25.1| IMGA|AC233572_25.1 Beta-glucan-binding protein AC233572.4 111686-109361 E EGN_Mt100125 20111014	XCorr	2.11	3	727.764	2181.28	0.45	42.64	20/76		High	0	1.34e-05
DSGLWFAPPEWR	A0EJF0	UniRef100_A0EJF0 Beta-glucan-binding protein n=3 Tax=Medicago truncatula RepID=A0EJF0_MEDTR __***__ AC233572_25.1| IMGA|AC233572_25.1 Beta-glucan-binding protein AC233572.4 111686-109361 E EGN_Mt100125 20111014	XCorr	2.09	2	730.852	1460.7	1.29	43.63	44866		High	0	0.00092
TGIQLIPLAPISEDLFSDVDYVK	A0EJF0	UniRef100_A0EJF0 Beta-glucan-binding protein n=3 Tax=Medicago truncatula RepID=A0EJF0_MEDTR __***__ AC233572_25.1| IMGA|AC233572_25.1 Beta-glucan-binding protein AC233572.4 111686-109361 E EGN_Mt100125 20111014	XCorr	3.31	2	1267.18	2533.35	1.38	50.32	17/44		High	0	0.000455
TGIQLIPLAPISEDLFSDVDYVK	A0EJF0	UniRef100_A0EJF0 Beta-glucan-binding protein n=3 Tax=Medicago truncatula RepID=A0EJF0_MEDTR __***__ AC233572_25.1| IMGA|AC233572_25.1 Beta-glucan-binding protein AC233572.4 111686-109361 E EGN_Mt100125 20111014	XCorr	3.39	2	1267.18	2533.35	1.58	50.95	15/44		High	0	3.32e-06
SEVQFGHAGAK	A2Q2V1	UniRef100_A2Q2V1 ATP citrate lyase a-subunit n=1 Tax=Medicago truncatula RepID=A2Q2V1_MEDTR __***__ Medtr2g034090.1| IMGA|Medtr2g034090.1 ATP citrate lyase a-subunit chr2 11835355-11829707 E EGN_Mt100125 20111014 __***__ TC183706| TC183706 UniRef100_A2Q2V1 Cluster: ATP-citrate lyase/succinyl-CoA ligase; n=1; Medicago truncatula Rep: ATP-citrate lyase/succinyl-CoA ligase - Medicago truncatula (Bar…	XCorr	3.06	2	565.783	1130.56	-0.17	19.72	17/20		High	0	0.00039
SEVQFGHAGAK	A2Q2V1	UniRef100_A2Q2V1 ATP citrate lyase a-subunit n=1 Tax=Medicago truncatula RepID=A2Q2V1_MEDTR __***__ Medtr2g034090.1| IMGA|Medtr2g034090.1 ATP citrate lyase a-subunit chr2 11835355-11829707 E EGN_Mt100125 20111014 __***__ TC183706| TC183706 UniRef100_A2Q2V1 Cluster: ATP-citrate lyase/succinyl-CoA ligase; n=1; Medicago truncatula Rep: ATP-citrate lyase/succinyl-CoA ligase - Medicago truncatula (Bar…	XCorr	3.4	2	565.783	1130.56	0.27	19.56	16/20		High	0	4.42e-05
SEVQFGHAGAK	A2Q2V1	UniRef100_A2Q2V1 ATP citrate lyase a-subunit n=1 Tax=Medicago truncatula RepID=A2Q2V1_MEDTR __***__ Medtr2g034090.1| IMGA|Medtr2g034090.1 ATP citrate lyase a-subunit chr2 11835355-11829707 E EGN_Mt100125 20111014 __***__ TC183706| TC183706 UniRef100_A2Q2V1 Cluster: ATP-citrate lyase/succinyl-CoA ligase; n=1; Medicago truncatula Rep: ATP-citrate lyase/succinyl-CoA ligase - Medicago truncatula (Bar…	XCorr	3.22	2	565.783	1130.56	0.48	19.18	16/20		High	0	9.41e-06
VVAIIAEGVPESDTK	A2Q2V1	UniRef100_A2Q2V1 ATP citrate lyase a-subunit n=1 Tax=Medicago truncatula RepID=A2Q2V1_MEDTR __***__ Medtr2g034090.1| IMGA|Medtr2g034090.1 ATP citrate lyase a-subunit chr2 11835355-11829707 E EGN_Mt100125 20111014 __***__ TC183706| TC183706 UniRef100_A2Q2V1 Cluster: ATP-citrate lyase/succinyl-CoA ligase; n=1; Medicago truncatula Rep: ATP-citrate lyase/succinyl-CoA ligase - Medicago truncatula (Bar…	XCorr	2.96	2	764.417	1527.83	0.26	30.31	17/28		High	0	0.000211
VVAIIAEGVPESDTK	A2Q2V1	UniRef100_A2Q2V1 ATP citrate lyase a-subunit n=1 Tax=Medicago truncatula RepID=A2Q2V1_MEDTR __***__ Medtr2g034090.1| IMGA|Medtr2g034090.1 ATP citrate lyase a-subunit chr2 11835355-11829707 E EGN_Mt100125 20111014 __***__ TC183706| TC183706 UniRef100_A2Q2V1 Cluster: ATP-citrate lyase/succinyl-CoA ligase; n=1; Medicago truncatula Rep: ATP-citrate lyase/succinyl-CoA ligase - Medicago truncatula (Bar…	XCorr	2.12	2	764.418	1527.83	1.22	29.61	16/28		High	0	0.000457
VVAIIAEGVPESDTK	A2Q2V1	UniRef100_A2Q2V1 ATP citrate lyase a-subunit n=1 Tax=Medicago truncatula RepID=A2Q2V1_MEDTR __***__ Medtr2g034090.1| IMGA|Medtr2g034090.1 ATP citrate lyase a-subunit chr2 11835355-11829707 E EGN_Mt100125 20111014 __***__ TC183706| TC183706 UniRef100_A2Q2V1 Cluster: ATP-citrate lyase/succinyl-CoA ligase; n=1; Medicago truncatula Rep: ATP-citrate lyase/succinyl-CoA ligase - Medicago truncatula (Bar…	XCorr	4.22	2	764.417	1527.83	0.58	29.52	24/28		High	0	1.13e-06
VTDGIYEGIAIGGDVFPGSTLSDHVLR	A2Q2V1	UniRef100_A2Q2V1 ATP citrate lyase a-subunit n=1 Tax=Medicago truncatula RepID=A2Q2V1_MEDTR __***__ Medtr2g034090.1| IMGA|Medtr2g034090.1 ATP citrate lyase a-subunit chr2 11835355-11829707 E EGN_Mt100125 20111014 __***__ TC183706| TC183706 UniRef100_A2Q2V1 Cluster: ATP-citrate lyase/succinyl-CoA ligase; n=1; Medicago truncatula Rep: ATP-citrate lyase/succinyl-CoA ligase - Medicago truncatula (Bar…	XCorr	4.7	3	930.143	2788.42	0.02	41.12	37/104		High	0	4.56e-10
VTDGIYEGIAIGGDVFPGSTLSDHVLR	A2Q2V1	UniRef100_A2Q2V1 ATP citrate lyase a-subunit n=1 Tax=Medicago truncatula RepID=A2Q2V1_MEDTR __***__ Medtr2g034090.1| IMGA|Medtr2g034090.1 ATP citrate lyase a-subunit chr2 11835355-11829707 E EGN_Mt100125 20111014 __***__ TC183706| TC183706 UniRef100_A2Q2V1 Cluster: ATP-citrate lyase/succinyl-CoA ligase; n=1; Medicago truncatula Rep: ATP-citrate lyase/succinyl-CoA ligase - Medicago truncatula (Bar…	XCorr	5.25	3	930.144	2788.42	1.2	40.59	39/104		High	0	2.8e-09
DLVSSLVSGLLTIGPR	A2Q2V1	UniRef100_A2Q2V1 ATP citrate lyase a-subunit n=1 Tax=Medicago truncatula RepID=A2Q2V1_MEDTR __***__ Medtr2g034090.1| IMGA|Medtr2g034090.1 ATP citrate lyase a-subunit chr2 11835355-11829707 E EGN_Mt100125 20111014 __***__ TC183706| TC183706 UniRef100_A2Q2V1 Cluster: ATP-citrate lyase/succinyl-CoA ligase; n=1; Medicago truncatula Rep: ATP-citrate lyase/succinyl-CoA ligase - Medicago truncatula (Bar…	XCorr	3.69	2	813.975	1626.94	-0.02	54.89	21/30		High	0	1.47e-05
DLVSSLVSGLLTIGPR	A2Q2V1	UniRef100_A2Q2V1 ATP citrate lyase a-subunit n=1 Tax=Medicago truncatula RepID=A2Q2V1_MEDTR __***__ Medtr2g034090.1| IMGA|Medtr2g034090.1 ATP citrate lyase a-subunit chr2 11835355-11829707 E EGN_Mt100125 20111014 __***__ TC183706| TC183706 UniRef100_A2Q2V1 Cluster: ATP-citrate lyase/succinyl-CoA ligase; n=1; Medicago truncatula Rep: ATP-citrate lyase/succinyl-CoA ligase - Medicago truncatula (Bar…	XCorr	3.54	3	542.986	1626.94	-0.21	54.68	25/60		High	0	2.73e-06
DLVSSLVSGLLTIGPR	A2Q2V1	UniRef100_A2Q2V1 ATP citrate lyase a-subunit n=1 Tax=Medicago truncatula RepID=A2Q2V1_MEDTR __***__ Medtr2g034090.1| IMGA|Medtr2g034090.1 ATP citrate lyase a-subunit chr2 11835355-11829707 E EGN_Mt100125 20111014 __***__ TC183706| TC183706 UniRef100_A2Q2V1 Cluster: ATP-citrate lyase/succinyl-CoA ligase; n=1; Medicago truncatula Rep: ATP-citrate lyase/succinyl-CoA ligase - Medicago truncatula (Bar…	XCorr	3.87	2	813.976	1626.94	0.81	54.55	21/30		High	0	2.62e-06
GFGVGDVISLLWFK	A2Q2V1	UniRef100_A2Q2V1 ATP citrate lyase a-subunit n=1 Tax=Medicago truncatula RepID=A2Q2V1_MEDTR __***__ Medtr2g034090.1| IMGA|Medtr2g034090.1 ATP citrate lyase a-subunit chr2 11835355-11829707 E EGN_Mt100125 20111014 __***__ TC183706| TC183706 UniRef100_A2Q2V1 Cluster: ATP-citrate lyase/succinyl-CoA ligase; n=1; Medicago truncatula Rep: ATP-citrate lyase/succinyl-CoA ligase - Medicago truncatula (Bar…	XCorr	4.7	2	769.425	1537.84	0.76	55.13	18/26		High	0	7.38e-08
GFGVGDVISLLWFK	A2Q2V1	UniRef100_A2Q2V1 ATP citrate lyase a-subunit n=1 Tax=Medicago truncatula RepID=A2Q2V1_MEDTR __***__ Medtr2g034090.1| IMGA|Medtr2g034090.1 ATP citrate lyase a-subunit chr2 11835355-11829707 E EGN_Mt100125 20111014 __***__ TC183706| TC183706 UniRef100_A2Q2V1 Cluster: ATP-citrate lyase/succinyl-CoA ligase; n=1; Medicago truncatula Rep: ATP-citrate lyase/succinyl-CoA ligase - Medicago truncatula (Bar…	XCorr	4.08	2	769.424	1537.84	0.2	54.83	21/26		High	0	1.58e-06
GFGVGDVISLLWFK	A2Q2V1	UniRef100_A2Q2V1 ATP citrate lyase a-subunit n=1 Tax=Medicago truncatula RepID=A2Q2V1_MEDTR __***__ Medtr2g034090.1| IMGA|Medtr2g034090.1 ATP citrate lyase a-subunit chr2 11835355-11829707 E EGN_Mt100125 20111014 __***__ TC183706| TC183706 UniRef100_A2Q2V1 Cluster: ATP-citrate lyase/succinyl-CoA ligase; n=1; Medicago truncatula Rep: ATP-citrate lyase/succinyl-CoA ligase - Medicago truncatula (Bar…	XCorr	4.37	2	769.425	1537.84	0.84	54.7	22/26		High	0	4.71e-07
VAGIGHR	A2Q2V1	UniRef100_A2Q2V1 ATP citrate lyase a-subunit n=1 Tax=Medicago truncatula RepID=A2Q2V1_MEDTR __***__ Medtr2g034090.1| IMGA|Medtr2g034090.1 ATP citrate lyase a-subunit chr2 11835355-11829707 E EGN_Mt100125 20111014 __***__ TC183706| TC183706 UniRef100_A2Q2V1 Cluster: ATP-citrate lyase/succinyl-CoA ligase; n=1; Medicago truncatula Rep: ATP-citrate lyase/succinyl-CoA ligase - Medicago truncatula (Bar…	XCorr	2.04	2	355.209	709.41	-0.22	15.55	11/12		High	0.000795	0.0197
VAGIGHR	A2Q2V1	UniRef100_A2Q2V1 ATP citrate lyase a-subunit n=1 Tax=Medicago truncatula RepID=A2Q2V1_MEDTR __***__ Medtr2g034090.1| IMGA|Medtr2g034090.1 ATP citrate lyase a-subunit chr2 11835355-11829707 E EGN_Mt100125 20111014 __***__ TC183706| TC183706 UniRef100_A2Q2V1 Cluster: ATP-citrate lyase/succinyl-CoA ligase; n=1; Medicago truncatula Rep: ATP-citrate lyase/succinyl-CoA ligase - Medicago truncatula (Bar…	XCorr	2.2	2	355.209	709.41	-0.05	15.06	11/12		High	0.000253	0.00566
FNNIPQVK	A2Q2V1	UniRef100_A2Q2V1 ATP citrate lyase a-subunit n=1 Tax=Medicago truncatula RepID=A2Q2V1_MEDTR __***__ Medtr2g034090.1| IMGA|Medtr2g034090.1 ATP citrate lyase a-subunit chr2 11835355-11829707 E EGN_Mt100125 20111014 __***__ TC183706| TC183706 UniRef100_A2Q2V1 Cluster: ATP-citrate lyase/succinyl-CoA ligase; n=1; Medicago truncatula Rep: ATP-citrate lyase/succinyl-CoA ligase - Medicago truncatula (Bar…	XCorr	2.64	2	480.269	959.531	0.13	24.38	12/14		High	8.8e-05	0.00344
SIGLIGHTFDQK	A2Q2V1	UniRef100_A2Q2V1 ATP citrate lyase a-subunit n=1 Tax=Medicago truncatula RepID=A2Q2V1_MEDTR __***__ Medtr2g034090.1| IMGA|Medtr2g034090.1 ATP citrate lyase a-subunit chr2 11835355-11829707 E EGN_Mt100125 20111014 __***__ TC183706| TC183706 UniRef100_A2Q2V1 Cluster: ATP-citrate lyase/succinyl-CoA ligase; n=1; Medicago truncatula Rep: ATP-citrate lyase/succinyl-CoA ligase - Medicago truncatula (Bar…	XCorr	3.23	2	658.353	1315.7	-0.68	29.57	16/22		High	0	7.02e-05
TTQALFYNYK	A2Q2V1	UniRef100_A2Q2V1 ATP citrate lyase a-subunit n=1 Tax=Medicago truncatula RepID=A2Q2V1_MEDTR __***__ Medtr2g034090.1| IMGA|Medtr2g034090.1 ATP citrate lyase a-subunit chr2 11835355-11829707 E EGN_Mt100125 20111014 __***__ TC183706| TC183706 UniRef100_A2Q2V1 Cluster: ATP-citrate lyase/succinyl-CoA ligase; n=1; Medicago truncatula Rep: ATP-citrate lyase/succinyl-CoA ligase - Medicago truncatula (Bar…	XCorr	2.59	2	624.817	1248.63	0.76	29.61	15/18		High	4.7e-05	0.00111
SGGMSNELYNSIAR	A2Q2V1	UniRef100_A2Q2V1 ATP citrate lyase a-subunit n=1 Tax=Medicago truncatula RepID=A2Q2V1_MEDTR __***__ Medtr2g034090.1| IMGA|Medtr2g034090.1 ATP citrate lyase a-subunit chr2 11835355-11829707 E EGN_Mt100125 20111014 __***__ TC183706| TC183706 UniRef100_A2Q2V1 Cluster: ATP-citrate lyase/succinyl-CoA ligase; n=1; Medicago truncatula Rep: ATP-citrate lyase/succinyl-CoA ligase - Medicago truncatula (Bar…	XCorr	4.16	2	749.852	1498.7	0.94	30.98	18/26		High	0	4.47e-06
ETPSVAGIINPGSEGFQK	A2Q2V1	UniRef100_A2Q2V1 ATP citrate lyase a-subunit n=1 Tax=Medicago truncatula RepID=A2Q2V1_MEDTR __***__ Medtr2g034090.1| IMGA|Medtr2g034090.1 ATP citrate lyase a-subunit chr2 11835355-11829707 E EGN_Mt100125 20111014 __***__ TC183706| TC183706 UniRef100_A2Q2V1 Cluster: ATP-citrate lyase/succinyl-CoA ligase; n=1; Medicago truncatula Rep: ATP-citrate lyase/succinyl-CoA ligase - Medicago truncatula (Bar…	XCorr	4.96	2	915.966	1830.92	0.91	32.47	22/34		High	0	7.44e-10
EAGAVVPTSYESFETSIK	A2Q2V1	UniRef100_A2Q2V1 ATP citrate lyase a-subunit n=1 Tax=Medicago truncatula RepID=A2Q2V1_MEDTR __***__ Medtr2g034090.1| IMGA|Medtr2g034090.1 ATP citrate lyase a-subunit chr2 11835355-11829707 E EGN_Mt100125 20111014 __***__ TC183706| TC183706 UniRef100_A2Q2V1 Cluster: ATP-citrate lyase/succinyl-CoA ligase; n=1; Medicago truncatula Rep: ATP-citrate lyase/succinyl-CoA ligase - Medicago truncatula (Bar…	XCorr	4.04	2	957.97	1914.93	0.17	33.49	19/34		High	0	5.61e-08
EFTPPQIPEDLNTAIK	A2Q2V1	UniRef100_A2Q2V1 ATP citrate lyase a-subunit n=1 Tax=Medicago truncatula RepID=A2Q2V1_MEDTR __***__ Medtr2g034090.1| IMGA|Medtr2g034090.1 ATP citrate lyase a-subunit chr2 11835355-11829707 E EGN_Mt100125 20111014 __***__ TC183706| TC183706 UniRef100_A2Q2V1 Cluster: ATP-citrate lyase/succinyl-CoA ligase; n=1; Medicago truncatula Rep: ATP-citrate lyase/succinyl-CoA ligase - Medicago truncatula (Bar…	XCorr	2.68	2	906.974	1812.94	1.09	35.39	19/30		High	0	0.000468
GLTPYEFVEGMK	A2Q2V1	UniRef100_A2Q2V1 ATP citrate lyase a-subunit n=1 Tax=Medicago truncatula RepID=A2Q2V1_MEDTR __***__ Medtr2g034090.1| IMGA|Medtr2g034090.1 ATP citrate lyase a-subunit chr2 11835355-11829707 E EGN_Mt100125 20111014 __***__ TC183706| TC183706 UniRef100_A2Q2V1 Cluster: ATP-citrate lyase/succinyl-CoA ligase; n=1; Medicago truncatula Rep: ATP-citrate lyase/succinyl-CoA ligase - Medicago truncatula (Bar…	XCorr	2.21	2	685.837	1370.67	1.02	38.32	12/22		High	0.00044	0.0122
LFFGQEEIAIPVHATIEAASAAHPTADVFINFASFR	A2Q2V1	UniRef100_A2Q2V1 ATP citrate lyase a-subunit n=1 Tax=Medicago truncatula RepID=A2Q2V1_MEDTR __***__ Medtr2g034090.1| IMGA|Medtr2g034090.1 ATP citrate lyase a-subunit chr2 11835355-11829707 E EGN_Mt100125 20111014 __***__ TC183706| TC183706 UniRef100_A2Q2V1 Cluster: ATP-citrate lyase/succinyl-CoA ligase; n=1; Medicago truncatula Rep: ATP-citrate lyase/succinyl-CoA ligase - Medicago truncatula (Bar…	XCorr	4.49	3	1296.67	3887.98	1.81	48.59	34/140		High	0	6.39e-10
VVIGPATVGGIQAGAFK	A2Q2V1	UniRef100_A2Q2V1 ATP citrate lyase a-subunit n=1 Tax=Medicago truncatula RepID=A2Q2V1_MEDTR __***__ Medtr2g034090.1| IMGA|Medtr2g034090.1 ATP citrate lyase a-subunit chr2 11835355-11829707 E EGN_Mt100125 20111014 __***__ TC183706| TC183706 UniRef100_A2Q2V1 Cluster: ATP-citrate lyase/succinyl-CoA ligase; n=1; Medicago truncatula Rep: ATP-citrate lyase/succinyl-CoA ligase - Medicago truncatula (Bar…	XCorr	4.12	2	792.959	1584.91	0.41	33.97	23/32		High	0	8.43e-06
SEVQFGHAGAK	A2Q2V1	UniRef100_A2Q2V1 ATP citrate lyase a-subunit n=1 Tax=Medicago truncatula RepID=A2Q2V1_MEDTR __***__ Medtr2g034090.1| IMGA|Medtr2g034090.1 ATP citrate lyase a-subunit chr2 11835355-11829707 E EGN_Mt100125 20111014 __***__ TC183706| TC183706 UniRef100_A2Q2V1 Cluster: ATP-citrate lyase/succinyl-CoA ligase; n=1; Medicago truncatula Rep: ATP-citrate lyase/succinyl-CoA ligase - Medicago truncatula (Bar…	XCorr	3.11	2	565.784	1130.56	0.91	19.3	16/20		High	0	0.000176
SEVQFGHAGAK	A2Q2V1	UniRef100_A2Q2V1 ATP citrate lyase a-subunit n=1 Tax=Medicago truncatula RepID=A2Q2V1_MEDTR __***__ Medtr2g034090.1| IMGA|Medtr2g034090.1 ATP citrate lyase a-subunit chr2 11835355-11829707 E EGN_Mt100125 20111014 __***__ TC183706| TC183706 UniRef100_A2Q2V1 Cluster: ATP-citrate lyase/succinyl-CoA ligase; n=1; Medicago truncatula Rep: ATP-citrate lyase/succinyl-CoA ligase - Medicago truncatula (Bar…	XCorr	3.19	2	565.783	1130.56	0.16	19.97	16/20		High	0	0.000142
SEVQFGHAGAK	A2Q2V1	UniRef100_A2Q2V1 ATP citrate lyase a-subunit n=1 Tax=Medicago truncatula RepID=A2Q2V1_MEDTR __***__ Medtr2g034090.1| IMGA|Medtr2g034090.1 ATP citrate lyase a-subunit chr2 11835355-11829707 E EGN_Mt100125 20111014 __***__ TC183706| TC183706 UniRef100_A2Q2V1 Cluster: ATP-citrate lyase/succinyl-CoA ligase; n=1; Medicago truncatula Rep: ATP-citrate lyase/succinyl-CoA ligase - Medicago truncatula (Bar…	XCorr	3.45	2	565.784	1130.56	0.81	19.47	16/20		High	0	0.000106
VVAIIAEGVPESDTK	A2Q2V1	UniRef100_A2Q2V1 ATP citrate lyase a-subunit n=1 Tax=Medicago truncatula RepID=A2Q2V1_MEDTR __***__ Medtr2g034090.1| IMGA|Medtr2g034090.1 ATP citrate lyase a-subunit chr2 11835355-11829707 E EGN_Mt100125 20111014 __***__ TC183706| TC183706 UniRef100_A2Q2V1 Cluster: ATP-citrate lyase/succinyl-CoA ligase; n=1; Medicago truncatula Rep: ATP-citrate lyase/succinyl-CoA ligase - Medicago truncatula (Bar…	XCorr	2.85	2	764.417	1527.83	0.26	29.38	17/28		High	0	9.91e-06
VVAIIAEGVPESDTK	A2Q2V1	UniRef100_A2Q2V1 ATP citrate lyase a-subunit n=1 Tax=Medicago truncatula RepID=A2Q2V1_MEDTR __***__ Medtr2g034090.1| IMGA|Medtr2g034090.1 ATP citrate lyase a-subunit chr2 11835355-11829707 E EGN_Mt100125 20111014 __***__ TC183706| TC183706 UniRef100_A2Q2V1 Cluster: ATP-citrate lyase/succinyl-CoA ligase; n=1; Medicago truncatula Rep: ATP-citrate lyase/succinyl-CoA ligase - Medicago truncatula (Bar…	XCorr	2.57	2	764.417	1527.83	0.34	30.18	15/28		High	0	0.000284
VVAIIAEGVPESDTK	A2Q2V1	UniRef100_A2Q2V1 ATP citrate lyase a-subunit n=1 Tax=Medicago truncatula RepID=A2Q2V1_MEDTR __***__ Medtr2g034090.1| IMGA|Medtr2g034090.1 ATP citrate lyase a-subunit chr2 11835355-11829707 E EGN_Mt100125 20111014 __***__ TC183706| TC183706 UniRef100_A2Q2V1 Cluster: ATP-citrate lyase/succinyl-CoA ligase; n=1; Medicago truncatula Rep: ATP-citrate lyase/succinyl-CoA ligase - Medicago truncatula (Bar…	XCorr	4.41	2	764.417	1527.83	-0.06	29.45	24/28		High	0	2.38e-08
SIGLIGHTFDQK	A2Q2V1	UniRef100_A2Q2V1 ATP citrate lyase a-subunit n=1 Tax=Medicago truncatula RepID=A2Q2V1_MEDTR __***__ Medtr2g034090.1| IMGA|Medtr2g034090.1 ATP citrate lyase a-subunit chr2 11835355-11829707 E EGN_Mt100125 20111014 __***__ TC183706| TC183706 UniRef100_A2Q2V1 Cluster: ATP-citrate lyase/succinyl-CoA ligase; n=1; Medicago truncatula Rep: ATP-citrate lyase/succinyl-CoA ligase - Medicago truncatula (Bar…	XCorr	2.67	2	658.352	1315.7	-3	29.44	14/22		High	0	0.000418
SIGLIGHTFDQK	A2Q2V1	UniRef100_A2Q2V1 ATP citrate lyase a-subunit n=1 Tax=Medicago truncatula RepID=A2Q2V1_MEDTR __***__ Medtr2g034090.1| IMGA|Medtr2g034090.1 ATP citrate lyase a-subunit chr2 11835355-11829707 E EGN_Mt100125 20111014 __***__ TC183706| TC183706 UniRef100_A2Q2V1 Cluster: ATP-citrate lyase/succinyl-CoA ligase; n=1; Medicago truncatula Rep: ATP-citrate lyase/succinyl-CoA ligase - Medicago truncatula (Bar…	XCorr	3.03	2	658.352	1315.7	-3.19	29.33	15/22		High	0	7.75e-05
VTDGIYEGIAIGGDVFPGSTLSDHVLR	A2Q2V1	UniRef100_A2Q2V1 ATP citrate lyase a-subunit n=1 Tax=Medicago truncatula RepID=A2Q2V1_MEDTR __***__ Medtr2g034090.1| IMGA|Medtr2g034090.1 ATP citrate lyase a-subunit chr2 11835355-11829707 E EGN_Mt100125 20111014 __***__ TC183706| TC183706 UniRef100_A2Q2V1 Cluster: ATP-citrate lyase/succinyl-CoA ligase; n=1; Medicago truncatula Rep: ATP-citrate lyase/succinyl-CoA ligase - Medicago truncatula (Bar…	XCorr	4.47	3	930.144	2788.42	0.54	40.72	32/104		High	0	1.96e-09
VTDGIYEGIAIGGDVFPGSTLSDHVLR	A2Q2V1	UniRef100_A2Q2V1 ATP citrate lyase a-subunit n=1 Tax=Medicago truncatula RepID=A2Q2V1_MEDTR __***__ Medtr2g034090.1| IMGA|Medtr2g034090.1 ATP citrate lyase a-subunit chr2 11835355-11829707 E EGN_Mt100125 20111014 __***__ TC183706| TC183706 UniRef100_A2Q2V1 Cluster: ATP-citrate lyase/succinyl-CoA ligase; n=1; Medicago truncatula Rep: ATP-citrate lyase/succinyl-CoA ligase - Medicago truncatula (Bar…	XCorr	4.12	3	930.143	2788.41	-0.18	41.08	35/104		High	0	6.13e-10
VTDGIYEGIAIGGDVFPGSTLSDHVLR	A2Q2V1	UniRef100_A2Q2V1 ATP citrate lyase a-subunit n=1 Tax=Medicago truncatula RepID=A2Q2V1_MEDTR __***__ Medtr2g034090.1| IMGA|Medtr2g034090.1 ATP citrate lyase a-subunit chr2 11835355-11829707 E EGN_Mt100125 20111014 __***__ TC183706| TC183706 UniRef100_A2Q2V1 Cluster: ATP-citrate lyase/succinyl-CoA ligase; n=1; Medicago truncatula Rep: ATP-citrate lyase/succinyl-CoA ligase - Medicago truncatula (Bar…	XCorr	5.17	3	930.143	2788.41	-0.31	40.84	36/104		High	0	1.59e-11
DLVSSLVSGLLTIGPR	A2Q2V1	UniRef100_A2Q2V1 ATP citrate lyase a-subunit n=1 Tax=Medicago truncatula RepID=A2Q2V1_MEDTR __***__ Medtr2g034090.1| IMGA|Medtr2g034090.1 ATP citrate lyase a-subunit chr2 11835355-11829707 E EGN_Mt100125 20111014 __***__ TC183706| TC183706 UniRef100_A2Q2V1 Cluster: ATP-citrate lyase/succinyl-CoA ligase; n=1; Medicago truncatula Rep: ATP-citrate lyase/succinyl-CoA ligase - Medicago truncatula (Bar…	XCorr	3.96	3	542.986	1626.94	0.69	54.8	28/60		High	0	1.14e-06
DLVSSLVSGLLTIGPR	A2Q2V1	UniRef100_A2Q2V1 ATP citrate lyase a-subunit n=1 Tax=Medicago truncatula RepID=A2Q2V1_MEDTR __***__ Medtr2g034090.1| IMGA|Medtr2g034090.1 ATP citrate lyase a-subunit chr2 11835355-11829707 E EGN_Mt100125 20111014 __***__ TC183706| TC183706 UniRef100_A2Q2V1 Cluster: ATP-citrate lyase/succinyl-CoA ligase; n=1; Medicago truncatula Rep: ATP-citrate lyase/succinyl-CoA ligase - Medicago truncatula (Bar…	XCorr	3.6	2	813.975	1626.94	0.43	54.71	20/30		High	0	2.51e-05
DLVSSLVSGLLTIGPR	A2Q2V1	UniRef100_A2Q2V1 ATP citrate lyase a-subunit n=1 Tax=Medicago truncatula RepID=A2Q2V1_MEDTR __***__ Medtr2g034090.1| IMGA|Medtr2g034090.1 ATP citrate lyase a-subunit chr2 11835355-11829707 E EGN_Mt100125 20111014 __***__ TC183706| TC183706 UniRef100_A2Q2V1 Cluster: ATP-citrate lyase/succinyl-CoA ligase; n=1; Medicago truncatula Rep: ATP-citrate lyase/succinyl-CoA ligase - Medicago truncatula (Bar…	XCorr	4.06	3	542.986	1626.94	0.35	54.73	29/60		High	0	2.06e-05
GFGVGDVISLLWFK	A2Q2V1	UniRef100_A2Q2V1 ATP citrate lyase a-subunit n=1 Tax=Medicago truncatula RepID=A2Q2V1_MEDTR __***__ Medtr2g034090.1| IMGA|Medtr2g034090.1 ATP citrate lyase a-subunit chr2 11835355-11829707 E EGN_Mt100125 20111014 __***__ TC183706| TC183706 UniRef100_A2Q2V1 Cluster: ATP-citrate lyase/succinyl-CoA ligase; n=1; Medicago truncatula Rep: ATP-citrate lyase/succinyl-CoA ligase - Medicago truncatula (Bar…	XCorr	4.11	2	769.424	1537.84	0.12	54.78	21/26		High	0	1.18e-07
GFGVGDVISLLWFK	A2Q2V1	UniRef100_A2Q2V1 ATP citrate lyase a-subunit n=1 Tax=Medicago truncatula RepID=A2Q2V1_MEDTR __***__ Medtr2g034090.1| IMGA|Medtr2g034090.1 ATP citrate lyase a-subunit chr2 11835355-11829707 E EGN_Mt100125 20111014 __***__ TC183706| TC183706 UniRef100_A2Q2V1 Cluster: ATP-citrate lyase/succinyl-CoA ligase; n=1; Medicago truncatula Rep: ATP-citrate lyase/succinyl-CoA ligase - Medicago truncatula (Bar…	XCorr	3.96	2	769.425	1537.84	0.44	54.91	21/26		High	0	1.99e-06
GFGVGDVISLLWFK	A2Q2V1	UniRef100_A2Q2V1 ATP citrate lyase a-subunit n=1 Tax=Medicago truncatula RepID=A2Q2V1_MEDTR __***__ Medtr2g034090.1| IMGA|Medtr2g034090.1 ATP citrate lyase a-subunit chr2 11835355-11829707 E EGN_Mt100125 20111014 __***__ TC183706| TC183706 UniRef100_A2Q2V1 Cluster: ATP-citrate lyase/succinyl-CoA ligase; n=1; Medicago truncatula Rep: ATP-citrate lyase/succinyl-CoA ligase - Medicago truncatula (Bar…	XCorr	4.26	2	769.425	1537.84	0.6	54.78	20/26		High	0	4.37e-07
FNNIPQVK	A2Q2V1	UniRef100_A2Q2V1 ATP citrate lyase a-subunit n=1 Tax=Medicago truncatula RepID=A2Q2V1_MEDTR __***__ Medtr2g034090.1| IMGA|Medtr2g034090.1 ATP citrate lyase a-subunit chr2 11835355-11829707 E EGN_Mt100125 20111014 __***__ TC183706| TC183706 UniRef100_A2Q2V1 Cluster: ATP-citrate lyase/succinyl-CoA ligase; n=1; Medicago truncatula Rep: ATP-citrate lyase/succinyl-CoA ligase - Medicago truncatula (Bar…	XCorr	2.25	2	480.269	959.531	0	24.18	14/14		High	8.6e-05	0.00297
FNNIPQVK	A2Q2V1	UniRef100_A2Q2V1 ATP citrate lyase a-subunit n=1 Tax=Medicago truncatula RepID=A2Q2V1_MEDTR __***__ Medtr2g034090.1| IMGA|Medtr2g034090.1 ATP citrate lyase a-subunit chr2 11835355-11829707 E EGN_Mt100125 20111014 __***__ TC183706| TC183706 UniRef100_A2Q2V1 Cluster: ATP-citrate lyase/succinyl-CoA ligase; n=1; Medicago truncatula Rep: ATP-citrate lyase/succinyl-CoA ligase - Medicago truncatula (Bar…	XCorr	2.17	2	480.269	959.531	0.51	24.38	13/14		High	4.2e-05	0.00343
VAGIGHR	A2Q2V1	UniRef100_A2Q2V1 ATP citrate lyase a-subunit n=1 Tax=Medicago truncatula RepID=A2Q2V1_MEDTR __***__ Medtr2g034090.1| IMGA|Medtr2g034090.1 ATP citrate lyase a-subunit chr2 11835355-11829707 E EGN_Mt100125 20111014 __***__ TC183706| TC183706 UniRef100_A2Q2V1 Cluster: ATP-citrate lyase/succinyl-CoA ligase; n=1; Medicago truncatula Rep: ATP-citrate lyase/succinyl-CoA ligase - Medicago truncatula (Bar…	XCorr	2.01	2	355.209	709.41	0.04	15.47	41984		High	0.000783	0.016
VAGIGHR	A2Q2V1	UniRef100_A2Q2V1 ATP citrate lyase a-subunit n=1 Tax=Medicago truncatula RepID=A2Q2V1_MEDTR __***__ Medtr2g034090.1| IMGA|Medtr2g034090.1 ATP citrate lyase a-subunit chr2 11835355-11829707 E EGN_Mt100125 20111014 __***__ TC183706| TC183706 UniRef100_A2Q2V1 Cluster: ATP-citrate lyase/succinyl-CoA ligase; n=1; Medicago truncatula Rep: ATP-citrate lyase/succinyl-CoA ligase - Medicago truncatula (Bar…	XCorr	2.24	2	355.209	709.41	-0.05	15.15	41984		High	0.000119	0.00747
RVELLQK	A2Q2V1	UniRef100_A2Q2V1 ATP citrate lyase a-subunit n=1 Tax=Medicago truncatula RepID=A2Q2V1_MEDTR __***__ Medtr2g034090.1| IMGA|Medtr2g034090.1 ATP citrate lyase a-subunit chr2 11835355-11829707 E EGN_Mt100125 20111014 __***__ TC183706| TC183706 UniRef100_A2Q2V1 Cluster: ATP-citrate lyase/succinyl-CoA ligase; n=1; Medicago truncatula Rep: ATP-citrate lyase/succinyl-CoA ligase - Medicago truncatula (Bar…	XCorr	2.05	2	443.279	885.552	-0.19	21.49	41984		High	0.00374	0.0704
TTQALFYNYK	A2Q2V1	UniRef100_A2Q2V1 ATP citrate lyase a-subunit n=1 Tax=Medicago truncatula RepID=A2Q2V1_MEDTR __***__ Medtr2g034090.1| IMGA|Medtr2g034090.1 ATP citrate lyase a-subunit chr2 11835355-11829707 E EGN_Mt100125 20111014 __***__ TC183706| TC183706 UniRef100_A2Q2V1 Cluster: ATP-citrate lyase/succinyl-CoA ligase; n=1; Medicago truncatula Rep: ATP-citrate lyase/succinyl-CoA ligase - Medicago truncatula (Bar…	XCorr	2.97	2	624.817	1248.63	0.95	29.8	15/18		High	0	0.000363
SGGMSNELYNSIAR	A2Q2V1	UniRef100_A2Q2V1 ATP citrate lyase a-subunit n=1 Tax=Medicago truncatula RepID=A2Q2V1_MEDTR __***__ Medtr2g034090.1| IMGA|Medtr2g034090.1 ATP citrate lyase a-subunit chr2 11835355-11829707 E EGN_Mt100125 20111014 __***__ TC183706| TC183706 UniRef100_A2Q2V1 Cluster: ATP-citrate lyase/succinyl-CoA ligase; n=1; Medicago truncatula Rep: ATP-citrate lyase/succinyl-CoA ligase - Medicago truncatula (Bar…	XCorr	4.1	2	749.852	1498.7	0.7	31.28	18/26		High	0	9.72e-06
ETPSVAGIINPGSEGFQK	A2Q2V1	UniRef100_A2Q2V1 ATP citrate lyase a-subunit n=1 Tax=Medicago truncatula RepID=A2Q2V1_MEDTR __***__ Medtr2g034090.1| IMGA|Medtr2g034090.1 ATP citrate lyase a-subunit chr2 11835355-11829707 E EGN_Mt100125 20111014 __***__ TC183706| TC183706 UniRef100_A2Q2V1 Cluster: ATP-citrate lyase/succinyl-CoA ligase; n=1; Medicago truncatula Rep: ATP-citrate lyase/succinyl-CoA ligase - Medicago truncatula (Bar…	XCorr	4.76	2	915.966	1830.92	0.44	33.03	24/34		High	0	6.92e-09
EAGAVVPTSYESFETSIK	A2Q2V1	UniRef100_A2Q2V1 ATP citrate lyase a-subunit n=1 Tax=Medicago truncatula RepID=A2Q2V1_MEDTR __***__ Medtr2g034090.1| IMGA|Medtr2g034090.1 ATP citrate lyase a-subunit chr2 11835355-11829707 E EGN_Mt100125 20111014 __***__ TC183706| TC183706 UniRef100_A2Q2V1 Cluster: ATP-citrate lyase/succinyl-CoA ligase; n=1; Medicago truncatula Rep: ATP-citrate lyase/succinyl-CoA ligase - Medicago truncatula (Bar…	XCorr	4.25	2	957.971	1914.93	0.81	33.74	23/34		High	0	2.96e-09
EFTPPQIPEDLNTAIK	A2Q2V1	UniRef100_A2Q2V1 ATP citrate lyase a-subunit n=1 Tax=Medicago truncatula RepID=A2Q2V1_MEDTR __***__ Medtr2g034090.1| IMGA|Medtr2g034090.1 ATP citrate lyase a-subunit chr2 11835355-11829707 E EGN_Mt100125 20111014 __***__ TC183706| TC183706 UniRef100_A2Q2V1 Cluster: ATP-citrate lyase/succinyl-CoA ligase; n=1; Medicago truncatula Rep: ATP-citrate lyase/succinyl-CoA ligase - Medicago truncatula (Bar…	XCorr	2.79	2	906.973	1812.94	0.62	35.3	15/30		High	0	0.000865
GLTPYEFVEGMK	A2Q2V1	UniRef100_A2Q2V1 ATP citrate lyase a-subunit n=1 Tax=Medicago truncatula RepID=A2Q2V1_MEDTR __***__ Medtr2g034090.1| IMGA|Medtr2g034090.1 ATP citrate lyase a-subunit chr2 11835355-11829707 E EGN_Mt100125 20111014 __***__ TC183706| TC183706 UniRef100_A2Q2V1 Cluster: ATP-citrate lyase/succinyl-CoA ligase; n=1; Medicago truncatula Rep: ATP-citrate lyase/succinyl-CoA ligase - Medicago truncatula (Bar…	XCorr	2.43	2	685.837	1370.67	0.4	38.22	13/22		High	0	0.000931
LFFGQEEIAIPVHATIEAASAAHPTADVFINFASFR	A2Q2V1	UniRef100_A2Q2V1 ATP citrate lyase a-subunit n=1 Tax=Medicago truncatula RepID=A2Q2V1_MEDTR __***__ Medtr2g034090.1| IMGA|Medtr2g034090.1 ATP citrate lyase a-subunit chr2 11835355-11829707 E EGN_Mt100125 20111014 __***__ TC183706| TC183706 UniRef100_A2Q2V1 Cluster: ATP-citrate lyase/succinyl-CoA ligase; n=1; Medicago truncatula Rep: ATP-citrate lyase/succinyl-CoA ligase - Medicago truncatula (Bar…	XCorr	7.13	3	1296.66	3887.98	1.15	48.67	36/140		High	0	2.52e-10
VVIGPATVGGIQAGAFK	A2Q2V1	UniRef100_A2Q2V1 ATP citrate lyase a-subunit n=1 Tax=Medicago truncatula RepID=A2Q2V1_MEDTR __***__ Medtr2g034090.1| IMGA|Medtr2g034090.1 ATP citrate lyase a-subunit chr2 11835355-11829707 E EGN_Mt100125 20111014 __***__ TC183706| TC183706 UniRef100_A2Q2V1 Cluster: ATP-citrate lyase/succinyl-CoA ligase; n=1; Medicago truncatula Rep: ATP-citrate lyase/succinyl-CoA ligase - Medicago truncatula (Bar…	XCorr	4.2	2	792.959	1584.91	0.1	34.25	24/32		High	0	2.09e-06
SEVQFGHAGAK	A2Q2V1	UniRef100_A2Q2V1 ATP citrate lyase a-subunit n=1 Tax=Medicago truncatula RepID=A2Q2V1_MEDTR __***__ Medtr2g034090.1| IMGA|Medtr2g034090.1 ATP citrate lyase a-subunit chr2 11835355-11829707 E EGN_Mt100125 20111014 __***__ TC183706| TC183706 UniRef100_A2Q2V1 Cluster: ATP-citrate lyase/succinyl-CoA ligase; n=1; Medicago truncatula Rep: ATP-citrate lyase/succinyl-CoA ligase - Medicago truncatula (Bar…	XCorr	3	2	565.783	1130.56	0.37	19.26	16/20		High	0	0.000286
SEVQFGHAGAK	A2Q2V1	UniRef100_A2Q2V1 ATP citrate lyase a-subunit n=1 Tax=Medicago truncatula RepID=A2Q2V1_MEDTR __***__ Medtr2g034090.1| IMGA|Medtr2g034090.1 ATP citrate lyase a-subunit chr2 11835355-11829707 E EGN_Mt100125 20111014 __***__ TC183706| TC183706 UniRef100_A2Q2V1 Cluster: ATP-citrate lyase/succinyl-CoA ligase; n=1; Medicago truncatula Rep: ATP-citrate lyase/succinyl-CoA ligase - Medicago truncatula (Bar…	XCorr	3.27	2	565.783	1130.56	-0.27	19.24	16/20		High	0	0.000218
SEVQFGHAGAK	A2Q2V1	UniRef100_A2Q2V1 ATP citrate lyase a-subunit n=1 Tax=Medicago truncatula RepID=A2Q2V1_MEDTR __***__ Medtr2g034090.1| IMGA|Medtr2g034090.1 ATP citrate lyase a-subunit chr2 11835355-11829707 E EGN_Mt100125 20111014 __***__ TC183706| TC183706 UniRef100_A2Q2V1 Cluster: ATP-citrate lyase/succinyl-CoA ligase; n=1; Medicago truncatula Rep: ATP-citrate lyase/succinyl-CoA ligase - Medicago truncatula (Bar…	XCorr	3.11	2	565.783	1130.56	0.27	19.57	17/20		High	0	0.000192
FNNIPQVK	A2Q2V1	UniRef100_A2Q2V1 ATP citrate lyase a-subunit n=1 Tax=Medicago truncatula RepID=A2Q2V1_MEDTR __***__ Medtr2g034090.1| IMGA|Medtr2g034090.1 ATP citrate lyase a-subunit chr2 11835355-11829707 E EGN_Mt100125 20111014 __***__ TC183706| TC183706 UniRef100_A2Q2V1 Cluster: ATP-citrate lyase/succinyl-CoA ligase; n=1; Medicago truncatula Rep: ATP-citrate lyase/succinyl-CoA ligase - Medicago truncatula (Bar…	XCorr	2.14	2	480.269	959.531	0.32	25.34	14/14		High	0	0.00138
FNNIPQVK	A2Q2V1	UniRef100_A2Q2V1 ATP citrate lyase a-subunit n=1 Tax=Medicago truncatula RepID=A2Q2V1_MEDTR __***__ Medtr2g034090.1| IMGA|Medtr2g034090.1 ATP citrate lyase a-subunit chr2 11835355-11829707 E EGN_Mt100125 20111014 __***__ TC183706| TC183706 UniRef100_A2Q2V1 Cluster: ATP-citrate lyase/succinyl-CoA ligase; n=1; Medicago truncatula Rep: ATP-citrate lyase/succinyl-CoA ligase - Medicago truncatula (Bar…	XCorr	2.57	2	480.269	959.531	0.38	24.17	14/14		High	9.3e-05	0.00262
FNNIPQVK	A2Q2V1	UniRef100_A2Q2V1 ATP citrate lyase a-subunit n=1 Tax=Medicago truncatula RepID=A2Q2V1_MEDTR __***__ Medtr2g034090.1| IMGA|Medtr2g034090.1 ATP citrate lyase a-subunit chr2 11835355-11829707 E EGN_Mt100125 20111014 __***__ TC183706| TC183706 UniRef100_A2Q2V1 Cluster: ATP-citrate lyase/succinyl-CoA ligase; n=1; Medicago truncatula Rep: ATP-citrate lyase/succinyl-CoA ligase - Medicago truncatula (Bar…	XCorr	2.66	2	480.269	959.531	-0.32	25.19	13/14		High	0	0.00156
VVAIIAEGVPESDTK	A2Q2V1	UniRef100_A2Q2V1 ATP citrate lyase a-subunit n=1 Tax=Medicago truncatula RepID=A2Q2V1_MEDTR __***__ Medtr2g034090.1| IMGA|Medtr2g034090.1 ATP citrate lyase a-subunit chr2 11835355-11829707 E EGN_Mt100125 20111014 __***__ TC183706| TC183706 UniRef100_A2Q2V1 Cluster: ATP-citrate lyase/succinyl-CoA ligase; n=1; Medicago truncatula Rep: ATP-citrate lyase/succinyl-CoA ligase - Medicago truncatula (Bar…	XCorr	2.61	2	764.418	1527.83	0.82	29.31	17/28		High	0	0.00134
VVAIIAEGVPESDTK	A2Q2V1	UniRef100_A2Q2V1 ATP citrate lyase a-subunit n=1 Tax=Medicago truncatula RepID=A2Q2V1_MEDTR __***__ Medtr2g034090.1| IMGA|Medtr2g034090.1 ATP citrate lyase a-subunit chr2 11835355-11829707 E EGN_Mt100125 20111014 __***__ TC183706| TC183706 UniRef100_A2Q2V1 Cluster: ATP-citrate lyase/succinyl-CoA ligase; n=1; Medicago truncatula Rep: ATP-citrate lyase/succinyl-CoA ligase - Medicago truncatula (Bar…	XCorr	4.08	2	764.418	1527.83	0.9	30.05	24/28		High	0	5.37e-08
VVAIIAEGVPESDTK	A2Q2V1	UniRef100_A2Q2V1 ATP citrate lyase a-subunit n=1 Tax=Medicago truncatula RepID=A2Q2V1_MEDTR __***__ Medtr2g034090.1| IMGA|Medtr2g034090.1 ATP citrate lyase a-subunit chr2 11835355-11829707 E EGN_Mt100125 20111014 __***__ TC183706| TC183706 UniRef100_A2Q2V1 Cluster: ATP-citrate lyase/succinyl-CoA ligase; n=1; Medicago truncatula Rep: ATP-citrate lyase/succinyl-CoA ligase - Medicago truncatula (Bar…	XCorr	4.51	2	764.417	1527.83	0.18	30.28	24/28		High	0	1.06e-07
SGGMSNELYNSIAR	A2Q2V1	UniRef100_A2Q2V1 ATP citrate lyase a-subunit n=1 Tax=Medicago truncatula RepID=A2Q2V1_MEDTR __***__ Medtr2g034090.1| IMGA|Medtr2g034090.1 ATP citrate lyase a-subunit chr2 11835355-11829707 E EGN_Mt100125 20111014 __***__ TC183706| TC183706 UniRef100_A2Q2V1 Cluster: ATP-citrate lyase/succinyl-CoA ligase; n=1; Medicago truncatula Rep: ATP-citrate lyase/succinyl-CoA ligase - Medicago truncatula (Bar…	XCorr	3.81	2	749.852	1498.7	0.94	30.83	17/26		High	0	4.9e-05
SGGMSNELYNSIAR	A2Q2V1	UniRef100_A2Q2V1 ATP citrate lyase a-subunit n=1 Tax=Medicago truncatula RepID=A2Q2V1_MEDTR __***__ Medtr2g034090.1| IMGA|Medtr2g034090.1 ATP citrate lyase a-subunit chr2 11835355-11829707 E EGN_Mt100125 20111014 __***__ TC183706| TC183706 UniRef100_A2Q2V1 Cluster: ATP-citrate lyase/succinyl-CoA ligase; n=1; Medicago truncatula Rep: ATP-citrate lyase/succinyl-CoA ligase - Medicago truncatula (Bar…	XCorr	3.84	2	749.852	1498.7	0.86	30.65	16/26		High	0	2.21e-05
SGGMSNELYNSIAR	A2Q2V1	UniRef100_A2Q2V1 ATP citrate lyase a-subunit n=1 Tax=Medicago truncatula RepID=A2Q2V1_MEDTR __***__ Medtr2g034090.1| IMGA|Medtr2g034090.1 ATP citrate lyase a-subunit chr2 11835355-11829707 E EGN_Mt100125 20111014 __***__ TC183706| TC183706 UniRef100_A2Q2V1 Cluster: ATP-citrate lyase/succinyl-CoA ligase; n=1; Medicago truncatula Rep: ATP-citrate lyase/succinyl-CoA ligase - Medicago truncatula (Bar…	XCorr	3.84	2	749.852	1498.7	0.62	31.24	17/26		High	0	3.42e-05
ETPSVAGIINPGSEGFQK	A2Q2V1	UniRef100_A2Q2V1 ATP citrate lyase a-subunit n=1 Tax=Medicago truncatula RepID=A2Q2V1_MEDTR __***__ Medtr2g034090.1| IMGA|Medtr2g034090.1 ATP citrate lyase a-subunit chr2 11835355-11829707 E EGN_Mt100125 20111014 __***__ TC183706| TC183706 UniRef100_A2Q2V1 Cluster: ATP-citrate lyase/succinyl-CoA ligase; n=1; Medicago truncatula Rep: ATP-citrate lyase/succinyl-CoA ligase - Medicago truncatula (Bar…	XCorr	3.44	2	915.966	1830.92	0.31	33.54	18/34		High	0	2.41e-08
ETPSVAGIINPGSEGFQK	A2Q2V1	UniRef100_A2Q2V1 ATP citrate lyase a-subunit n=1 Tax=Medicago truncatula RepID=A2Q2V1_MEDTR __***__ Medtr2g034090.1| IMGA|Medtr2g034090.1 ATP citrate lyase a-subunit chr2 11835355-11829707 E EGN_Mt100125 20111014 __***__ TC183706| TC183706 UniRef100_A2Q2V1 Cluster: ATP-citrate lyase/succinyl-CoA ligase; n=1; Medicago truncatula Rep: ATP-citrate lyase/succinyl-CoA ligase - Medicago truncatula (Bar…	XCorr	4.47	2	915.966	1830.92	0.91	32.46	23/34		High	0	8.34e-09
ETPSVAGIINPGSEGFQK	A2Q2V1	UniRef100_A2Q2V1 ATP citrate lyase a-subunit n=1 Tax=Medicago truncatula RepID=A2Q2V1_MEDTR __***__ Medtr2g034090.1| IMGA|Medtr2g034090.1 ATP citrate lyase a-subunit chr2 11835355-11829707 E EGN_Mt100125 20111014 __***__ TC183706| TC183706 UniRef100_A2Q2V1 Cluster: ATP-citrate lyase/succinyl-CoA ligase; n=1; Medicago truncatula Rep: ATP-citrate lyase/succinyl-CoA ligase - Medicago truncatula (Bar…	XCorr	4.4	2	915.965	1830.92	0.17	32.98	22/34		High	0	1.75e-09
EAGAVVPTSYESFETSIK	A2Q2V1	UniRef100_A2Q2V1 ATP citrate lyase a-subunit n=1 Tax=Medicago truncatula RepID=A2Q2V1_MEDTR __***__ Medtr2g034090.1| IMGA|Medtr2g034090.1 ATP citrate lyase a-subunit chr2 11835355-11829707 E EGN_Mt100125 20111014 __***__ TC183706| TC183706 UniRef100_A2Q2V1 Cluster: ATP-citrate lyase/succinyl-CoA ligase; n=1; Medicago truncatula Rep: ATP-citrate lyase/succinyl-CoA ligase - Medicago truncatula (Bar…	XCorr	3.57	2	957.971	1914.93	0.43	34.28	21/34		High	0	1.92e-06
EAGAVVPTSYESFETSIK	A2Q2V1	UniRef100_A2Q2V1 ATP citrate lyase a-subunit n=1 Tax=Medicago truncatula RepID=A2Q2V1_MEDTR __***__ Medtr2g034090.1| IMGA|Medtr2g034090.1 ATP citrate lyase a-subunit chr2 11835355-11829707 E EGN_Mt100125 20111014 __***__ TC183706| TC183706 UniRef100_A2Q2V1 Cluster: ATP-citrate lyase/succinyl-CoA ligase; n=1; Medicago truncatula Rep: ATP-citrate lyase/succinyl-CoA ligase - Medicago truncatula (Bar…	XCorr	3.52	2	957.971	1914.94	1.19	33.94	20/34		High	0	1.48e-08
EAGAVVPTSYESFETSIK	A2Q2V1	UniRef100_A2Q2V1 ATP citrate lyase a-subunit n=1 Tax=Medicago truncatula RepID=A2Q2V1_MEDTR __***__ Medtr2g034090.1| IMGA|Medtr2g034090.1 ATP citrate lyase a-subunit chr2 11835355-11829707 E EGN_Mt100125 20111014 __***__ TC183706| TC183706 UniRef100_A2Q2V1 Cluster: ATP-citrate lyase/succinyl-CoA ligase; n=1; Medicago truncatula Rep: ATP-citrate lyase/succinyl-CoA ligase - Medicago truncatula (Bar…	XCorr	4.43	2	957.971	1914.93	0.62	33.74	25/34		High	0	1.62e-08
VTDGIYEGIAIGGDVFPGSTLSDHVLR	A2Q2V1	UniRef100_A2Q2V1 ATP citrate lyase a-subunit n=1 Tax=Medicago truncatula RepID=A2Q2V1_MEDTR __***__ Medtr2g034090.1| IMGA|Medtr2g034090.1 ATP citrate lyase a-subunit chr2 11835355-11829707 E EGN_Mt100125 20111014 __***__ TC183706| TC183706 UniRef100_A2Q2V1 Cluster: ATP-citrate lyase/succinyl-CoA ligase; n=1; Medicago truncatula Rep: ATP-citrate lyase/succinyl-CoA ligase - Medicago truncatula (Bar…	XCorr	4.55	3	930.145	2788.42	2.32	41.24	32/104		High	0	1.68e-09
VTDGIYEGIAIGGDVFPGSTLSDHVLR	A2Q2V1	UniRef100_A2Q2V1 ATP citrate lyase a-subunit n=1 Tax=Medicago truncatula RepID=A2Q2V1_MEDTR __***__ Medtr2g034090.1| IMGA|Medtr2g034090.1 ATP citrate lyase a-subunit chr2 11835355-11829707 E EGN_Mt100125 20111014 __***__ TC183706| TC183706 UniRef100_A2Q2V1 Cluster: ATP-citrate lyase/succinyl-CoA ligase; n=1; Medicago truncatula Rep: ATP-citrate lyase/succinyl-CoA ligase - Medicago truncatula (Bar…	XCorr	5.47	3	930.144	2788.42	1	40.38	33/104		High	0	1.41e-09
VTDGIYEGIAIGGDVFPGSTLSDHVLR	A2Q2V1	UniRef100_A2Q2V1 ATP citrate lyase a-subunit n=1 Tax=Medicago truncatula RepID=A2Q2V1_MEDTR __***__ Medtr2g034090.1| IMGA|Medtr2g034090.1 ATP citrate lyase a-subunit chr2 11835355-11829707 E EGN_Mt100125 20111014 __***__ TC183706| TC183706 UniRef100_A2Q2V1 Cluster: ATP-citrate lyase/succinyl-CoA ligase; n=1; Medicago truncatula Rep: ATP-citrate lyase/succinyl-CoA ligase - Medicago truncatula (Bar…	XCorr	5.63	3	930.144	2788.42	1.13	40.76	35/104		High	0	1.09e-11
DLVSSLVSGLLTIGPR	A2Q2V1	UniRef100_A2Q2V1 ATP citrate lyase a-subunit n=1 Tax=Medicago truncatula RepID=A2Q2V1_MEDTR __***__ Medtr2g034090.1| IMGA|Medtr2g034090.1 ATP citrate lyase a-subunit chr2 11835355-11829707 E EGN_Mt100125 20111014 __***__ TC183706| TC183706 UniRef100_A2Q2V1 Cluster: ATP-citrate lyase/succinyl-CoA ligase; n=1; Medicago truncatula Rep: ATP-citrate lyase/succinyl-CoA ligase - Medicago truncatula (Bar…	XCorr	3.69	3	542.986	1626.94	0.24	54.62	26/60		High	0	1.54e-05
DLVSSLVSGLLTIGPR	A2Q2V1	UniRef100_A2Q2V1 ATP citrate lyase a-subunit n=1 Tax=Medicago truncatula RepID=A2Q2V1_MEDTR __***__ Medtr2g034090.1| IMGA|Medtr2g034090.1 ATP citrate lyase a-subunit chr2 11835355-11829707 E EGN_Mt100125 20111014 __***__ TC183706| TC183706 UniRef100_A2Q2V1 Cluster: ATP-citrate lyase/succinyl-CoA ligase; n=1; Medicago truncatula Rep: ATP-citrate lyase/succinyl-CoA ligase - Medicago truncatula (Bar…	XCorr	4.19	3	542.986	1626.94	-0.21	54.48	29/60		High	0	6.24e-06
DLVSSLVSGLLTIGPR	A2Q2V1	UniRef100_A2Q2V1 ATP citrate lyase a-subunit n=1 Tax=Medicago truncatula RepID=A2Q2V1_MEDTR __***__ Medtr2g034090.1| IMGA|Medtr2g034090.1 ATP citrate lyase a-subunit chr2 11835355-11829707 E EGN_Mt100125 20111014 __***__ TC183706| TC183706 UniRef100_A2Q2V1 Cluster: ATP-citrate lyase/succinyl-CoA ligase; n=1; Medicago truncatula Rep: ATP-citrate lyase/succinyl-CoA ligase - Medicago truncatula (Bar…	XCorr	4.09	3	542.986	1626.94	0.46	54.79	26/60		High	0	5.13e-06
GFGVGDVISLLWFK	A2Q2V1	UniRef100_A2Q2V1 ATP citrate lyase a-subunit n=1 Tax=Medicago truncatula RepID=A2Q2V1_MEDTR __***__ Medtr2g034090.1| IMGA|Medtr2g034090.1 ATP citrate lyase a-subunit chr2 11835355-11829707 E EGN_Mt100125 20111014 __***__ TC183706| TC183706 UniRef100_A2Q2V1 Cluster: ATP-citrate lyase/succinyl-CoA ligase; n=1; Medicago truncatula Rep: ATP-citrate lyase/succinyl-CoA ligase - Medicago truncatula (Bar…	XCorr	4.48	2	769.425	1537.84	0.36	54.8	19/26		High	0	1.14e-06
GFGVGDVISLLWFK	A2Q2V1	UniRef100_A2Q2V1 ATP citrate lyase a-subunit n=1 Tax=Medicago truncatula RepID=A2Q2V1_MEDTR __***__ Medtr2g034090.1| IMGA|Medtr2g034090.1 ATP citrate lyase a-subunit chr2 11835355-11829707 E EGN_Mt100125 20111014 __***__ TC183706| TC183706 UniRef100_A2Q2V1 Cluster: ATP-citrate lyase/succinyl-CoA ligase; n=1; Medicago truncatula Rep: ATP-citrate lyase/succinyl-CoA ligase - Medicago truncatula (Bar…	XCorr	4.53	2	769.424	1537.84	0.2	54.64	22/26		High	0	3.39e-07
GFGVGDVISLLWFK	A2Q2V1	UniRef100_A2Q2V1 ATP citrate lyase a-subunit n=1 Tax=Medicago truncatula RepID=A2Q2V1_MEDTR __***__ Medtr2g034090.1| IMGA|Medtr2g034090.1 ATP citrate lyase a-subunit chr2 11835355-11829707 E EGN_Mt100125 20111014 __***__ TC183706| TC183706 UniRef100_A2Q2V1 Cluster: ATP-citrate lyase/succinyl-CoA ligase; n=1; Medicago truncatula Rep: ATP-citrate lyase/succinyl-CoA ligase - Medicago truncatula (Bar…	XCorr	4.44	2	769.424	1537.84	-0.04	55	20/26		High	0	1.46e-07
LFFGQEEIAIPVHATIEAASAAHPTADVFINFASFR	A2Q2V1	UniRef100_A2Q2V1 ATP citrate lyase a-subunit n=1 Tax=Medicago truncatula RepID=A2Q2V1_MEDTR __***__ Medtr2g034090.1| IMGA|Medtr2g034090.1 ATP citrate lyase a-subunit chr2 11835355-11829707 E EGN_Mt100125 20111014 __***__ TC183706| TC183706 UniRef100_A2Q2V1 Cluster: ATP-citrate lyase/succinyl-CoA ligase; n=1; Medicago truncatula Rep: ATP-citrate lyase/succinyl-CoA ligase - Medicago truncatula (Bar…	XCorr	4.45	4	972.751	3887.98	2.01	48.48	48/210		High	0	1.14e-07
LFFGQEEIAIPVHATIEAASAAHPTADVFINFASFR	A2Q2V1	UniRef100_A2Q2V1 ATP citrate lyase a-subunit n=1 Tax=Medicago truncatula RepID=A2Q2V1_MEDTR __***__ Medtr2g034090.1| IMGA|Medtr2g034090.1 ATP citrate lyase a-subunit chr2 11835355-11829707 E EGN_Mt100125 20111014 __***__ TC183706| TC183706 UniRef100_A2Q2V1 Cluster: ATP-citrate lyase/succinyl-CoA ligase; n=1; Medicago truncatula Rep: ATP-citrate lyase/succinyl-CoA ligase - Medicago truncatula (Bar…	XCorr	3.9	4	972.749	3887.97	-0.63	48.41	45/210		High	0	1.93e-08
LFFGQEEIAIPVHATIEAASAAHPTADVFINFASFR	A2Q2V1	UniRef100_A2Q2V1 ATP citrate lyase a-subunit n=1 Tax=Medicago truncatula RepID=A2Q2V1_MEDTR __***__ Medtr2g034090.1| IMGA|Medtr2g034090.1 ATP citrate lyase a-subunit chr2 11835355-11829707 E EGN_Mt100125 20111014 __***__ TC183706| TC183706 UniRef100_A2Q2V1 Cluster: ATP-citrate lyase/succinyl-CoA ligase; n=1; Medicago truncatula Rep: ATP-citrate lyase/succinyl-CoA ligase - Medicago truncatula (Bar…	XCorr	4.46	4	972.751	3887.98	1.45	48.62	45/210		High	0	4.09e-11
SIGLIGHTFDQK	A2Q2V1	UniRef100_A2Q2V1 ATP citrate lyase a-subunit n=1 Tax=Medicago truncatula RepID=A2Q2V1_MEDTR __***__ Medtr2g034090.1| IMGA|Medtr2g034090.1 ATP citrate lyase a-subunit chr2 11835355-11829707 E EGN_Mt100125 20111014 __***__ TC183706| TC183706 UniRef100_A2Q2V1 Cluster: ATP-citrate lyase/succinyl-CoA ligase; n=1; Medicago truncatula Rep: ATP-citrate lyase/succinyl-CoA ligase - Medicago truncatula (Bar…	XCorr	2.58	2	658.353	1315.7	-1.43	30.11	15/22		High	0	0.000291
SIGLIGHTFDQK	A2Q2V1	UniRef100_A2Q2V1 ATP citrate lyase a-subunit n=1 Tax=Medicago truncatula RepID=A2Q2V1_MEDTR __***__ Medtr2g034090.1| IMGA|Medtr2g034090.1 ATP citrate lyase a-subunit chr2 11835355-11829707 E EGN_Mt100125 20111014 __***__ TC183706| TC183706 UniRef100_A2Q2V1 Cluster: ATP-citrate lyase/succinyl-CoA ligase; n=1; Medicago truncatula Rep: ATP-citrate lyase/succinyl-CoA ligase - Medicago truncatula (Bar…	XCorr	3.14	2	658.352	1315.7	-3.56	29.8	15/22		High	0	8.98e-05
TTQALFYNYK	A2Q2V1	UniRef100_A2Q2V1 ATP citrate lyase a-subunit n=1 Tax=Medicago truncatula RepID=A2Q2V1_MEDTR __***__ Medtr2g034090.1| IMGA|Medtr2g034090.1 ATP citrate lyase a-subunit chr2 11835355-11829707 E EGN_Mt100125 20111014 __***__ TC183706| TC183706 UniRef100_A2Q2V1 Cluster: ATP-citrate lyase/succinyl-CoA ligase; n=1; Medicago truncatula Rep: ATP-citrate lyase/succinyl-CoA ligase - Medicago truncatula (Bar…	XCorr	2.18	2	624.817	1248.63	0.95	30.45	14/18		High	0	0.00113
VVIGPATVGGIQAGAFK	A2Q2V1	UniRef100_A2Q2V1 ATP citrate lyase a-subunit n=1 Tax=Medicago truncatula RepID=A2Q2V1_MEDTR __***__ Medtr2g034090.1| IMGA|Medtr2g034090.1 ATP citrate lyase a-subunit chr2 11835355-11829707 E EGN_Mt100125 20111014 __***__ TC183706| TC183706 UniRef100_A2Q2V1 Cluster: ATP-citrate lyase/succinyl-CoA ligase; n=1; Medicago truncatula Rep: ATP-citrate lyase/succinyl-CoA ligase - Medicago truncatula (Bar…	XCorr	3.43	2	792.96	1584.91	0.56	33.73	21/32		High	0	2.37e-05
VVIGPATVGGIQAGAFK	A2Q2V1	UniRef100_A2Q2V1 ATP citrate lyase a-subunit n=1 Tax=Medicago truncatula RepID=A2Q2V1_MEDTR __***__ Medtr2g034090.1| IMGA|Medtr2g034090.1 ATP citrate lyase a-subunit chr2 11835355-11829707 E EGN_Mt100125 20111014 __***__ TC183706| TC183706 UniRef100_A2Q2V1 Cluster: ATP-citrate lyase/succinyl-CoA ligase; n=1; Medicago truncatula Rep: ATP-citrate lyase/succinyl-CoA ligase - Medicago truncatula (Bar…	XCorr	3.78	2	792.96	1584.91	0.72	34.21	24/32		High	0	9.52e-06
EFTPPQIPEDLNTAIK	A2Q2V1	UniRef100_A2Q2V1 ATP citrate lyase a-subunit n=1 Tax=Medicago truncatula RepID=A2Q2V1_MEDTR __***__ Medtr2g034090.1| IMGA|Medtr2g034090.1 ATP citrate lyase a-subunit chr2 11835355-11829707 E EGN_Mt100125 20111014 __***__ TC183706| TC183706 UniRef100_A2Q2V1 Cluster: ATP-citrate lyase/succinyl-CoA ligase; n=1; Medicago truncatula Rep: ATP-citrate lyase/succinyl-CoA ligase - Medicago truncatula (Bar…	XCorr	2.77	2	906.973	1812.94	0.69	35.84	18/30		High	0	0.000237
EFTPPQIPEDLNTAIK	A2Q2V1	UniRef100_A2Q2V1 ATP citrate lyase a-subunit n=1 Tax=Medicago truncatula RepID=A2Q2V1_MEDTR __***__ Medtr2g034090.1| IMGA|Medtr2g034090.1 ATP citrate lyase a-subunit chr2 11835355-11829707 E EGN_Mt100125 20111014 __***__ TC183706| TC183706 UniRef100_A2Q2V1 Cluster: ATP-citrate lyase/succinyl-CoA ligase; n=1; Medicago truncatula Rep: ATP-citrate lyase/succinyl-CoA ligase - Medicago truncatula (Bar…	XCorr	2.98	2	906.974	1812.94	1.16	35.62	13/30		High	0	0.000365
GLTPYEFVEGMK	A2Q2V1	UniRef100_A2Q2V1 ATP citrate lyase a-subunit n=1 Tax=Medicago truncatula RepID=A2Q2V1_MEDTR __***__ Medtr2g034090.1| IMGA|Medtr2g034090.1 ATP citrate lyase a-subunit chr2 11835355-11829707 E EGN_Mt100125 20111014 __***__ TC183706| TC183706 UniRef100_A2Q2V1 Cluster: ATP-citrate lyase/succinyl-CoA ligase; n=1; Medicago truncatula Rep: ATP-citrate lyase/succinyl-CoA ligase - Medicago truncatula (Bar…	XCorr	2.15	2	685.837	1370.67	0.48	38.08	13/22		High	0	0.00103
GLTPYEFVEGMK	A2Q2V1	UniRef100_A2Q2V1 ATP citrate lyase a-subunit n=1 Tax=Medicago truncatula RepID=A2Q2V1_MEDTR __***__ Medtr2g034090.1| IMGA|Medtr2g034090.1 ATP citrate lyase a-subunit chr2 11835355-11829707 E EGN_Mt100125 20111014 __***__ TC183706| TC183706 UniRef100_A2Q2V1 Cluster: ATP-citrate lyase/succinyl-CoA ligase; n=1; Medicago truncatula Rep: ATP-citrate lyase/succinyl-CoA ligase - Medicago truncatula (Bar…	XCorr	2.23	2	685.838	1370.67	1.29	38.52	44866		High	0.0028	0.0568
SEVQFGHAGAK	A2Q2V1	UniRef100_A2Q2V1 ATP citrate lyase a-subunit n=1 Tax=Medicago truncatula RepID=A2Q2V1_MEDTR __***__ Medtr2g034090.1| IMGA|Medtr2g034090.1 ATP citrate lyase a-subunit chr2 11835355-11829707 E EGN_Mt100125 20111014 __***__ TC183706| TC183706 UniRef100_A2Q2V1 Cluster: ATP-citrate lyase/succinyl-CoA ligase; n=1; Medicago truncatula Rep: ATP-citrate lyase/succinyl-CoA ligase - Medicago truncatula (Bar…	XCorr	2.93	2	565.784	1130.56	0.81	20.15	16/20		High	0	8.28e-05
SEVQFGHAGAK	A2Q2V1	UniRef100_A2Q2V1 ATP citrate lyase a-subunit n=1 Tax=Medicago truncatula RepID=A2Q2V1_MEDTR __***__ Medtr2g034090.1| IMGA|Medtr2g034090.1 ATP citrate lyase a-subunit chr2 11835355-11829707 E EGN_Mt100125 20111014 __***__ TC183706| TC183706 UniRef100_A2Q2V1 Cluster: ATP-citrate lyase/succinyl-CoA ligase; n=1; Medicago truncatula Rep: ATP-citrate lyase/succinyl-CoA ligase - Medicago truncatula (Bar…	XCorr	3.21	2	565.783	1130.56	0.05	20.34	17/20		High	0	9.11e-06
SEVQFGHAGAK	A2Q2V1	UniRef100_A2Q2V1 ATP citrate lyase a-subunit n=1 Tax=Medicago truncatula RepID=A2Q2V1_MEDTR __***__ Medtr2g034090.1| IMGA|Medtr2g034090.1 ATP citrate lyase a-subunit chr2 11835355-11829707 E EGN_Mt100125 20111014 __***__ TC183706| TC183706 UniRef100_A2Q2V1 Cluster: ATP-citrate lyase/succinyl-CoA ligase; n=1; Medicago truncatula Rep: ATP-citrate lyase/succinyl-CoA ligase - Medicago truncatula (Bar…	XCorr	3.36	2	565.783	1130.56	0.37	19.59	16/20		High	0	0.00013
DLVSSLVSGLLTIGPR	A2Q2V1	UniRef100_A2Q2V1 ATP citrate lyase a-subunit n=1 Tax=Medicago truncatula RepID=A2Q2V1_MEDTR __***__ Medtr2g034090.1| IMGA|Medtr2g034090.1 ATP citrate lyase a-subunit chr2 11835355-11829707 E EGN_Mt100125 20111014 __***__ TC183706| TC183706 UniRef100_A2Q2V1 Cluster: ATP-citrate lyase/succinyl-CoA ligase; n=1; Medicago truncatula Rep: ATP-citrate lyase/succinyl-CoA ligase - Medicago truncatula (Bar…	XCorr	3.82	2	813.976	1626.94	1.26	54.67	20/30		High	0	1.1e-06
DLVSSLVSGLLTIGPR	A2Q2V1	UniRef100_A2Q2V1 ATP citrate lyase a-subunit n=1 Tax=Medicago truncatula RepID=A2Q2V1_MEDTR __***__ Medtr2g034090.1| IMGA|Medtr2g034090.1 ATP citrate lyase a-subunit chr2 11835355-11829707 E EGN_Mt100125 20111014 __***__ TC183706| TC183706 UniRef100_A2Q2V1 Cluster: ATP-citrate lyase/succinyl-CoA ligase; n=1; Medicago truncatula Rep: ATP-citrate lyase/succinyl-CoA ligase - Medicago truncatula (Bar…	XCorr	3.75	3	542.985	1626.94	-0.55	55.08	28/60		High	0	3.26e-05
DLVSSLVSGLLTIGPR	A2Q2V1	UniRef100_A2Q2V1 ATP citrate lyase a-subunit n=1 Tax=Medicago truncatula RepID=A2Q2V1_MEDTR __***__ Medtr2g034090.1| IMGA|Medtr2g034090.1 ATP citrate lyase a-subunit chr2 11835355-11829707 E EGN_Mt100125 20111014 __***__ TC183706| TC183706 UniRef100_A2Q2V1 Cluster: ATP-citrate lyase/succinyl-CoA ligase; n=1; Medicago truncatula Rep: ATP-citrate lyase/succinyl-CoA ligase - Medicago truncatula (Bar…	XCorr	4.24	3	542.986	1626.94	0.01	54.72	29/60		High	0	2.1e-07
GFGVGDVISLLWFK	A2Q2V1	UniRef100_A2Q2V1 ATP citrate lyase a-subunit n=1 Tax=Medicago truncatula RepID=A2Q2V1_MEDTR __***__ Medtr2g034090.1| IMGA|Medtr2g034090.1 ATP citrate lyase a-subunit chr2 11835355-11829707 E EGN_Mt100125 20111014 __***__ TC183706| TC183706 UniRef100_A2Q2V1 Cluster: ATP-citrate lyase/succinyl-CoA ligase; n=1; Medicago truncatula Rep: ATP-citrate lyase/succinyl-CoA ligase - Medicago truncatula (Bar…	XCorr	4.24	2	769.425	1537.84	0.28	54.98	19/26		High	0	1.91e-06
GFGVGDVISLLWFK	A2Q2V1	UniRef100_A2Q2V1 ATP citrate lyase a-subunit n=1 Tax=Medicago truncatula RepID=A2Q2V1_MEDTR __***__ Medtr2g034090.1| IMGA|Medtr2g034090.1 ATP citrate lyase a-subunit chr2 11835355-11829707 E EGN_Mt100125 20111014 __***__ TC183706| TC183706 UniRef100_A2Q2V1 Cluster: ATP-citrate lyase/succinyl-CoA ligase; n=1; Medicago truncatula Rep: ATP-citrate lyase/succinyl-CoA ligase - Medicago truncatula (Bar…	XCorr	4.05	2	769.425	1537.84	1.08	55.05	17/26		High	0	2.18e-08
GFGVGDVISLLWFK	A2Q2V1	UniRef100_A2Q2V1 ATP citrate lyase a-subunit n=1 Tax=Medicago truncatula RepID=A2Q2V1_MEDTR __***__ Medtr2g034090.1| IMGA|Medtr2g034090.1 ATP citrate lyase a-subunit chr2 11835355-11829707 E EGN_Mt100125 20111014 __***__ TC183706| TC183706 UniRef100_A2Q2V1 Cluster: ATP-citrate lyase/succinyl-CoA ligase; n=1; Medicago truncatula Rep: ATP-citrate lyase/succinyl-CoA ligase - Medicago truncatula (Bar…	XCorr	4.62	2	769.425	1537.84	0.36	54.77	20/26		High	0	2.83e-07
VAGIGHR	A2Q2V1	UniRef100_A2Q2V1 ATP citrate lyase a-subunit n=1 Tax=Medicago truncatula RepID=A2Q2V1_MEDTR __***__ Medtr2g034090.1| IMGA|Medtr2g034090.1 ATP citrate lyase a-subunit chr2 11835355-11829707 E EGN_Mt100125 20111014 __***__ TC183706| TC183706 UniRef100_A2Q2V1 Cluster: ATP-citrate lyase/succinyl-CoA ligase; n=1; Medicago truncatula Rep: ATP-citrate lyase/succinyl-CoA ligase - Medicago truncatula (Bar…	XCorr	2	2	355.209	709.41	-0.22	15.57	41984		High	0.000618	0.0189
VAGIGHR	A2Q2V1	UniRef100_A2Q2V1 ATP citrate lyase a-subunit n=1 Tax=Medicago truncatula RepID=A2Q2V1_MEDTR __***__ Medtr2g034090.1| IMGA|Medtr2g034090.1 ATP citrate lyase a-subunit chr2 11835355-11829707 E EGN_Mt100125 20111014 __***__ TC183706| TC183706 UniRef100_A2Q2V1 Cluster: ATP-citrate lyase/succinyl-CoA ligase; n=1; Medicago truncatula Rep: ATP-citrate lyase/succinyl-CoA ligase - Medicago truncatula (Bar…	XCorr	2.23	2	355.209	709.41	-0.05	15.82	41984		High	0.00106	0.0242
VAGIGHR	A2Q2V1	UniRef100_A2Q2V1 ATP citrate lyase a-subunit n=1 Tax=Medicago truncatula RepID=A2Q2V1_MEDTR __***__ Medtr2g034090.1| IMGA|Medtr2g034090.1 ATP citrate lyase a-subunit chr2 11835355-11829707 E EGN_Mt100125 20111014 __***__ TC183706| TC183706 UniRef100_A2Q2V1 Cluster: ATP-citrate lyase/succinyl-CoA ligase; n=1; Medicago truncatula Rep: ATP-citrate lyase/succinyl-CoA ligase - Medicago truncatula (Bar…	XCorr	2.12	2	355.209	709.41	-0.05	15.05	41984		High	0.00029	0.0115
ETPSVAGIINPGSEGFQK	A2Q2V1	UniRef100_A2Q2V1 ATP citrate lyase a-subunit n=1 Tax=Medicago truncatula RepID=A2Q2V1_MEDTR __***__ Medtr2g034090.1| IMGA|Medtr2g034090.1 ATP citrate lyase a-subunit chr2 11835355-11829707 E EGN_Mt100125 20111014 __***__ TC183706| TC183706 UniRef100_A2Q2V1 Cluster: ATP-citrate lyase/succinyl-CoA ligase; n=1; Medicago truncatula Rep: ATP-citrate lyase/succinyl-CoA ligase - Medicago truncatula (Bar…	XCorr	4.33	2	915.964	1830.92	-1.76	37.04	20/34		High	0	7.63e-09
ETPSVAGIINPGSEGFQK	A2Q2V1	UniRef100_A2Q2V1 ATP citrate lyase a-subunit n=1 Tax=Medicago truncatula RepID=A2Q2V1_MEDTR __***__ Medtr2g034090.1| IMGA|Medtr2g034090.1 ATP citrate lyase a-subunit chr2 11835355-11829707 E EGN_Mt100125 20111014 __***__ TC183706| TC183706 UniRef100_A2Q2V1 Cluster: ATP-citrate lyase/succinyl-CoA ligase; n=1; Medicago truncatula Rep: ATP-citrate lyase/succinyl-CoA ligase - Medicago truncatula (Bar…	XCorr	4.23	2	915.965	1830.92	-0.49	32.8	20/34		High	0	4.54e-10
FNNIPQVK	A2Q2V1	UniRef100_A2Q2V1 ATP citrate lyase a-subunit n=1 Tax=Medicago truncatula RepID=A2Q2V1_MEDTR __***__ Medtr2g034090.1| IMGA|Medtr2g034090.1 ATP citrate lyase a-subunit chr2 11835355-11829707 E EGN_Mt100125 20111014 __***__ TC183706| TC183706 UniRef100_A2Q2V1 Cluster: ATP-citrate lyase/succinyl-CoA ligase; n=1; Medicago truncatula Rep: ATP-citrate lyase/succinyl-CoA ligase - Medicago truncatula (Bar…	XCorr	2.48	2	480.269	959.531	0.38	25.85	13/14		High	0	0.000642
FNNIPQVK	A2Q2V1	UniRef100_A2Q2V1 ATP citrate lyase a-subunit n=1 Tax=Medicago truncatula RepID=A2Q2V1_MEDTR __***__ Medtr2g034090.1| IMGA|Medtr2g034090.1 ATP citrate lyase a-subunit chr2 11835355-11829707 E EGN_Mt100125 20111014 __***__ TC183706| TC183706 UniRef100_A2Q2V1 Cluster: ATP-citrate lyase/succinyl-CoA ligase; n=1; Medicago truncatula Rep: ATP-citrate lyase/succinyl-CoA ligase - Medicago truncatula (Bar…	XCorr	2.65	2	480.269	959.531	0.06	24.65	13/14		High	0	0.00206
VTDGIYEGIAIGGDVFPGSTLSDHVLR	A2Q2V1	UniRef100_A2Q2V1 ATP citrate lyase a-subunit n=1 Tax=Medicago truncatula RepID=A2Q2V1_MEDTR __***__ Medtr2g034090.1| IMGA|Medtr2g034090.1 ATP citrate lyase a-subunit chr2 11835355-11829707 E EGN_Mt100125 20111014 __***__ TC183706| TC183706 UniRef100_A2Q2V1 Cluster: ATP-citrate lyase/succinyl-CoA ligase; n=1; Medicago truncatula Rep: ATP-citrate lyase/succinyl-CoA ligase - Medicago truncatula (Bar…	XCorr	4.99	3	930.144	2788.42	1.2	41.56	36/104		High	0	4.74e-10
VTDGIYEGIAIGGDVFPGSTLSDHVLR	A2Q2V1	UniRef100_A2Q2V1 ATP citrate lyase a-subunit n=1 Tax=Medicago truncatula RepID=A2Q2V1_MEDTR __***__ Medtr2g034090.1| IMGA|Medtr2g034090.1 ATP citrate lyase a-subunit chr2 11835355-11829707 E EGN_Mt100125 20111014 __***__ TC183706| TC183706 UniRef100_A2Q2V1 Cluster: ATP-citrate lyase/succinyl-CoA ligase; n=1; Medicago truncatula Rep: ATP-citrate lyase/succinyl-CoA ligase - Medicago truncatula (Bar…	XCorr	4.94	3	930.144	2788.42	0.87	40.75	39/104		High	0	1.69e-09
VVAIIAEGVPESDTK	A2Q2V1	UniRef100_A2Q2V1 ATP citrate lyase a-subunit n=1 Tax=Medicago truncatula RepID=A2Q2V1_MEDTR __***__ Medtr2g034090.1| IMGA|Medtr2g034090.1 ATP citrate lyase a-subunit chr2 11835355-11829707 E EGN_Mt100125 20111014 __***__ TC183706| TC183706 UniRef100_A2Q2V1 Cluster: ATP-citrate lyase/succinyl-CoA ligase; n=1; Medicago truncatula Rep: ATP-citrate lyase/succinyl-CoA ligase - Medicago truncatula (Bar…	XCorr	4.44	2	764.417	1527.83	0.58	29.62	22/28		High	0	6.75e-08
SIGLIGHTFDQK	A2Q2V1	UniRef100_A2Q2V1 ATP citrate lyase a-subunit n=1 Tax=Medicago truncatula RepID=A2Q2V1_MEDTR __***__ Medtr2g034090.1| IMGA|Medtr2g034090.1 ATP citrate lyase a-subunit chr2 11835355-11829707 E EGN_Mt100125 20111014 __***__ TC183706| TC183706 UniRef100_A2Q2V1 Cluster: ATP-citrate lyase/succinyl-CoA ligase; n=1; Medicago truncatula Rep: ATP-citrate lyase/succinyl-CoA ligase - Medicago truncatula (Bar…	XCorr	3.37	2	658.352	1315.7	-2.54	29.64	18/22		High	0	0.000143
TTQALFYNYK	A2Q2V1	UniRef100_A2Q2V1 ATP citrate lyase a-subunit n=1 Tax=Medicago truncatula RepID=A2Q2V1_MEDTR __***__ Medtr2g034090.1| IMGA|Medtr2g034090.1 ATP citrate lyase a-subunit chr2 11835355-11829707 E EGN_Mt100125 20111014 __***__ TC183706| TC183706 UniRef100_A2Q2V1 Cluster: ATP-citrate lyase/succinyl-CoA ligase; n=1; Medicago truncatula Rep: ATP-citrate lyase/succinyl-CoA ligase - Medicago truncatula (Bar…	XCorr	2.51	2	624.817	1248.63	0.27	30	15/18		High	0	0.000616
SGGMSNELYNSIAR	A2Q2V1	UniRef100_A2Q2V1 ATP citrate lyase a-subunit n=1 Tax=Medicago truncatula RepID=A2Q2V1_MEDTR __***__ Medtr2g034090.1| IMGA|Medtr2g034090.1 ATP citrate lyase a-subunit chr2 11835355-11829707 E EGN_Mt100125 20111014 __***__ TC183706| TC183706 UniRef100_A2Q2V1 Cluster: ATP-citrate lyase/succinyl-CoA ligase; n=1; Medicago truncatula Rep: ATP-citrate lyase/succinyl-CoA ligase - Medicago truncatula (Bar…	XCorr	4.22	2	749.851	1498.7	0.13	31.01	17/26		High	0	9.31e-06
EAGAVVPTSYESFETSIK	A2Q2V1	UniRef100_A2Q2V1 ATP citrate lyase a-subunit n=1 Tax=Medicago truncatula RepID=A2Q2V1_MEDTR __***__ Medtr2g034090.1| IMGA|Medtr2g034090.1 ATP citrate lyase a-subunit chr2 11835355-11829707 E EGN_Mt100125 20111014 __***__ TC183706| TC183706 UniRef100_A2Q2V1 Cluster: ATP-citrate lyase/succinyl-CoA ligase; n=1; Medicago truncatula Rep: ATP-citrate lyase/succinyl-CoA ligase - Medicago truncatula (Bar…	XCorr	4.04	2	957.971	1914.93	0.3	33.56	22/34		High	0	1.77e-08
EFTPPQIPEDLNTAIK	A2Q2V1	UniRef100_A2Q2V1 ATP citrate lyase a-subunit n=1 Tax=Medicago truncatula RepID=A2Q2V1_MEDTR __***__ Medtr2g034090.1| IMGA|Medtr2g034090.1 ATP citrate lyase a-subunit chr2 11835355-11829707 E EGN_Mt100125 20111014 __***__ TC183706| TC183706 UniRef100_A2Q2V1 Cluster: ATP-citrate lyase/succinyl-CoA ligase; n=1; Medicago truncatula Rep: ATP-citrate lyase/succinyl-CoA ligase - Medicago truncatula (Bar…	XCorr	3.08	2	906.973	1812.94	0.96	35.34	15/30		High	0	0.000121
LFFGQEEIAIPVHATIEAASAAHPTADVFINFASFR	A2Q2V1	UniRef100_A2Q2V1 ATP citrate lyase a-subunit n=1 Tax=Medicago truncatula RepID=A2Q2V1_MEDTR __***__ Medtr2g034090.1| IMGA|Medtr2g034090.1 ATP citrate lyase a-subunit chr2 11835355-11829707 E EGN_Mt100125 20111014 __***__ TC183706| TC183706 UniRef100_A2Q2V1 Cluster: ATP-citrate lyase/succinyl-CoA ligase; n=1; Medicago truncatula Rep: ATP-citrate lyase/succinyl-CoA ligase - Medicago truncatula (Bar…	XCorr	4.26	4	972.748	3887.97	-1.25	48.64	51/210		High	0	1.02e-07
GLTPYEFVEGMK	A2Q2V1	UniRef100_A2Q2V1 ATP citrate lyase a-subunit n=1 Tax=Medicago truncatula RepID=A2Q2V1_MEDTR __***__ Medtr2g034090.1| IMGA|Medtr2g034090.1 ATP citrate lyase a-subunit chr2 11835355-11829707 E EGN_Mt100125 20111014 __***__ TC183706| TC183706 UniRef100_A2Q2V1 Cluster: ATP-citrate lyase/succinyl-CoA ligase; n=1; Medicago truncatula Rep: ATP-citrate lyase/succinyl-CoA ligase - Medicago truncatula (Bar…	XCorr	2.53	2	685.837	1370.67	0.66	38.38	14/22		High	0	0.000446
SEVQFGHAGAK	A2Q2V1	UniRef100_A2Q2V1 ATP citrate lyase a-subunit n=1 Tax=Medicago truncatula RepID=A2Q2V1_MEDTR __***__ Medtr2g034090.1| IMGA|Medtr2g034090.1 ATP citrate lyase a-subunit chr2 11835355-11829707 E EGN_Mt100125 20111014 __***__ TC183706| TC183706 UniRef100_A2Q2V1 Cluster: ATP-citrate lyase/succinyl-CoA ligase; n=1; Medicago truncatula Rep: ATP-citrate lyase/succinyl-CoA ligase - Medicago truncatula (Bar…	XCorr	3.38	2	565.784	1130.56	0.81	19.35	17/20		High	0	9.71e-05
SEVQFGHAGAK	A2Q2V1	UniRef100_A2Q2V1 ATP citrate lyase a-subunit n=1 Tax=Medicago truncatula RepID=A2Q2V1_MEDTR __***__ Medtr2g034090.1| IMGA|Medtr2g034090.1 ATP citrate lyase a-subunit chr2 11835355-11829707 E EGN_Mt100125 20111014 __***__ TC183706| TC183706 UniRef100_A2Q2V1 Cluster: ATP-citrate lyase/succinyl-CoA ligase; n=1; Medicago truncatula Rep: ATP-citrate lyase/succinyl-CoA ligase - Medicago truncatula (Bar…	XCorr	3.4	2	565.783	1130.56	0.27	19.9	16/20		High	0	1.78e-06
SEVQFGHAGAK	A2Q2V1	UniRef100_A2Q2V1 ATP citrate lyase a-subunit n=1 Tax=Medicago truncatula RepID=A2Q2V1_MEDTR __***__ Medtr2g034090.1| IMGA|Medtr2g034090.1 ATP citrate lyase a-subunit chr2 11835355-11829707 E EGN_Mt100125 20111014 __***__ TC183706| TC183706 UniRef100_A2Q2V1 Cluster: ATP-citrate lyase/succinyl-CoA ligase; n=1; Medicago truncatula Rep: ATP-citrate lyase/succinyl-CoA ligase - Medicago truncatula (Bar…	XCorr	3.24	2	565.783	1130.56	0.27	19.42	17/20		High	0	0.000181
FNNIPQVK	A2Q2V1	UniRef100_A2Q2V1 ATP citrate lyase a-subunit n=1 Tax=Medicago truncatula RepID=A2Q2V1_MEDTR __***__ Medtr2g034090.1| IMGA|Medtr2g034090.1 ATP citrate lyase a-subunit chr2 11835355-11829707 E EGN_Mt100125 20111014 __***__ TC183706| TC183706 UniRef100_A2Q2V1 Cluster: ATP-citrate lyase/succinyl-CoA ligase; n=1; Medicago truncatula Rep: ATP-citrate lyase/succinyl-CoA ligase - Medicago truncatula (Bar…	XCorr	2.69	2	480.269	959.531	0.06	25.2	13/14		High	0	0.000635
FNNIPQVK	A2Q2V1	UniRef100_A2Q2V1 ATP citrate lyase a-subunit n=1 Tax=Medicago truncatula RepID=A2Q2V1_MEDTR __***__ Medtr2g034090.1| IMGA|Medtr2g034090.1 ATP citrate lyase a-subunit chr2 11835355-11829707 E EGN_Mt100125 20111014 __***__ TC183706| TC183706 UniRef100_A2Q2V1 Cluster: ATP-citrate lyase/succinyl-CoA ligase; n=1; Medicago truncatula Rep: ATP-citrate lyase/succinyl-CoA ligase - Medicago truncatula (Bar…	XCorr	2.5	2	480.269	959.531	-0.25	24.02	14/14		High	0	0.000934
FNNIPQVK	A2Q2V1	UniRef100_A2Q2V1 ATP citrate lyase a-subunit n=1 Tax=Medicago truncatula RepID=A2Q2V1_MEDTR __***__ Medtr2g034090.1| IMGA|Medtr2g034090.1 ATP citrate lyase a-subunit chr2 11835355-11829707 E EGN_Mt100125 20111014 __***__ TC183706| TC183706 UniRef100_A2Q2V1 Cluster: ATP-citrate lyase/succinyl-CoA ligase; n=1; Medicago truncatula Rep: ATP-citrate lyase/succinyl-CoA ligase - Medicago truncatula (Bar…	XCorr	2.29	2	480.269	959.531	0.38	25.19	13/14		High	4.7e-05	0.00229
VVAIIAEGVPESDTK	A2Q2V1	UniRef100_A2Q2V1 ATP citrate lyase a-subunit n=1 Tax=Medicago truncatula RepID=A2Q2V1_MEDTR __***__ Medtr2g034090.1| IMGA|Medtr2g034090.1 ATP citrate lyase a-subunit chr2 11835355-11829707 E EGN_Mt100125 20111014 __***__ TC183706| TC183706 UniRef100_A2Q2V1 Cluster: ATP-citrate lyase/succinyl-CoA ligase; n=1; Medicago truncatula Rep: ATP-citrate lyase/succinyl-CoA ligase - Medicago truncatula (Bar…	XCorr	4.13	2	764.417	1527.83	-0.06	30.29	23/28		High	0	8.86e-07
VVAIIAEGVPESDTK	A2Q2V1	UniRef100_A2Q2V1 ATP citrate lyase a-subunit n=1 Tax=Medicago truncatula RepID=A2Q2V1_MEDTR __***__ Medtr2g034090.1| IMGA|Medtr2g034090.1 ATP citrate lyase a-subunit chr2 11835355-11829707 E EGN_Mt100125 20111014 __***__ TC183706| TC183706 UniRef100_A2Q2V1 Cluster: ATP-citrate lyase/succinyl-CoA ligase; n=1; Medicago truncatula Rep: ATP-citrate lyase/succinyl-CoA ligase - Medicago truncatula (Bar…	XCorr	5.17	2	764.417	1527.83	0.66	29.09	24/28		High	0	4.24e-09
VVAIIAEGVPESDTK	A2Q2V1	UniRef100_A2Q2V1 ATP citrate lyase a-subunit n=1 Tax=Medicago truncatula RepID=A2Q2V1_MEDTR __***__ Medtr2g034090.1| IMGA|Medtr2g034090.1 ATP citrate lyase a-subunit chr2 11835355-11829707 E EGN_Mt100125 20111014 __***__ TC183706| TC183706 UniRef100_A2Q2V1 Cluster: ATP-citrate lyase/succinyl-CoA ligase; n=1; Medicago truncatula Rep: ATP-citrate lyase/succinyl-CoA ligase - Medicago truncatula (Bar…	XCorr	4.41	2	764.417	1527.83	0.5	30.34	21/28		High	0	2.42e-07
SGGMSNELYNSIAR	A2Q2V1	UniRef100_A2Q2V1 ATP citrate lyase a-subunit n=1 Tax=Medicago truncatula RepID=A2Q2V1_MEDTR __***__ Medtr2g034090.1| IMGA|Medtr2g034090.1 ATP citrate lyase a-subunit chr2 11835355-11829707 E EGN_Mt100125 20111014 __***__ TC183706| TC183706 UniRef100_A2Q2V1 Cluster: ATP-citrate lyase/succinyl-CoA ligase; n=1; Medicago truncatula Rep: ATP-citrate lyase/succinyl-CoA ligase - Medicago truncatula (Bar…	XCorr	3.55	2	749.852	1498.7	0.7	31.74	17/26		High	0	0.000101
SGGMSNELYNSIAR	A2Q2V1	UniRef100_A2Q2V1 ATP citrate lyase a-subunit n=1 Tax=Medicago truncatula RepID=A2Q2V1_MEDTR __***__ Medtr2g034090.1| IMGA|Medtr2g034090.1 ATP citrate lyase a-subunit chr2 11835355-11829707 E EGN_Mt100125 20111014 __***__ TC183706| TC183706 UniRef100_A2Q2V1 Cluster: ATP-citrate lyase/succinyl-CoA ligase; n=1; Medicago truncatula Rep: ATP-citrate lyase/succinyl-CoA ligase - Medicago truncatula (Bar…	XCorr	3.69	2	749.852	1498.7	0.46	30.59	18/26		High	0	6.15e-07
SGGMSNELYNSIAR	A2Q2V1	UniRef100_A2Q2V1 ATP citrate lyase a-subunit n=1 Tax=Medicago truncatula RepID=A2Q2V1_MEDTR __***__ Medtr2g034090.1| IMGA|Medtr2g034090.1 ATP citrate lyase a-subunit chr2 11835355-11829707 E EGN_Mt100125 20111014 __***__ TC183706| TC183706 UniRef100_A2Q2V1 Cluster: ATP-citrate lyase/succinyl-CoA ligase; n=1; Medicago truncatula Rep: ATP-citrate lyase/succinyl-CoA ligase - Medicago truncatula (Bar…	XCorr	4.1	2	749.852	1498.7	0.78	30.91	17/26		High	0	1.45e-06
ETPSVAGIINPGSEGFQK	A2Q2V1	UniRef100_A2Q2V1 ATP citrate lyase a-subunit n=1 Tax=Medicago truncatula RepID=A2Q2V1_MEDTR __***__ Medtr2g034090.1| IMGA|Medtr2g034090.1 ATP citrate lyase a-subunit chr2 11835355-11829707 E EGN_Mt100125 20111014 __***__ TC183706| TC183706 UniRef100_A2Q2V1 Cluster: ATP-citrate lyase/succinyl-CoA ligase; n=1; Medicago truncatula Rep: ATP-citrate lyase/succinyl-CoA ligase - Medicago truncatula (Bar…	XCorr	4.54	2	915.966	1830.92	0.84	33.45	24/34		High	0	1.72e-08
ETPSVAGIINPGSEGFQK	A2Q2V1	UniRef100_A2Q2V1 ATP citrate lyase a-subunit n=1 Tax=Medicago truncatula RepID=A2Q2V1_MEDTR __***__ Medtr2g034090.1| IMGA|Medtr2g034090.1 ATP citrate lyase a-subunit chr2 11835355-11829707 E EGN_Mt100125 20111014 __***__ TC183706| TC183706 UniRef100_A2Q2V1 Cluster: ATP-citrate lyase/succinyl-CoA ligase; n=1; Medicago truncatula Rep: ATP-citrate lyase/succinyl-CoA ligase - Medicago truncatula (Bar…	XCorr	4.65	2	915.966	1830.92	0.64	33.34	21/34		High	0	2.59e-11
ETPSVAGIINPGSEGFQK	A2Q2V1	UniRef100_A2Q2V1 ATP citrate lyase a-subunit n=1 Tax=Medicago truncatula RepID=A2Q2V1_MEDTR __***__ Medtr2g034090.1| IMGA|Medtr2g034090.1 ATP citrate lyase a-subunit chr2 11835355-11829707 E EGN_Mt100125 20111014 __***__ TC183706| TC183706 UniRef100_A2Q2V1 Cluster: ATP-citrate lyase/succinyl-CoA ligase; n=1; Medicago truncatula Rep: ATP-citrate lyase/succinyl-CoA ligase - Medicago truncatula (Bar…	XCorr	4.71	2	915.965	1830.92	0.17	33.46	19/34		High	0	2.72e-08
EAGAVVPTSYESFETSIK	A2Q2V1	UniRef100_A2Q2V1 ATP citrate lyase a-subunit n=1 Tax=Medicago truncatula RepID=A2Q2V1_MEDTR __***__ Medtr2g034090.1| IMGA|Medtr2g034090.1 ATP citrate lyase a-subunit chr2 11835355-11829707 E EGN_Mt100125 20111014 __***__ TC183706| TC183706 UniRef100_A2Q2V1 Cluster: ATP-citrate lyase/succinyl-CoA ligase; n=1; Medicago truncatula Rep: ATP-citrate lyase/succinyl-CoA ligase - Medicago truncatula (Bar…	XCorr	4.42	2	957.971	1914.93	0.87	34.19	24/34		High	0	8.24e-08
EAGAVVPTSYESFETSIK	A2Q2V1	UniRef100_A2Q2V1 ATP citrate lyase a-subunit n=1 Tax=Medicago truncatula RepID=A2Q2V1_MEDTR __***__ Medtr2g034090.1| IMGA|Medtr2g034090.1 ATP citrate lyase a-subunit chr2 11835355-11829707 E EGN_Mt100125 20111014 __***__ TC183706| TC183706 UniRef100_A2Q2V1 Cluster: ATP-citrate lyase/succinyl-CoA ligase; n=1; Medicago truncatula Rep: ATP-citrate lyase/succinyl-CoA ligase - Medicago truncatula (Bar…	XCorr	3.78	2	957.97	1914.93	0.11	33.09	22/34		High	0	5.61e-08
EAGAVVPTSYESFETSIK	A2Q2V1	UniRef100_A2Q2V1 ATP citrate lyase a-subunit n=1 Tax=Medicago truncatula RepID=A2Q2V1_MEDTR __***__ Medtr2g034090.1| IMGA|Medtr2g034090.1 ATP citrate lyase a-subunit chr2 11835355-11829707 E EGN_Mt100125 20111014 __***__ TC183706| TC183706 UniRef100_A2Q2V1 Cluster: ATP-citrate lyase/succinyl-CoA ligase; n=1; Medicago truncatula Rep: ATP-citrate lyase/succinyl-CoA ligase - Medicago truncatula (Bar…	XCorr	4.27	2	957.971	1914.93	0.81	34.18	21/34		High	0	1.53e-07
EFTPPQIPEDLNTAIK	A2Q2V1	UniRef100_A2Q2V1 ATP citrate lyase a-subunit n=1 Tax=Medicago truncatula RepID=A2Q2V1_MEDTR __***__ Medtr2g034090.1| IMGA|Medtr2g034090.1 ATP citrate lyase a-subunit chr2 11835355-11829707 E EGN_Mt100125 20111014 __***__ TC183706| TC183706 UniRef100_A2Q2V1 Cluster: ATP-citrate lyase/succinyl-CoA ligase; n=1; Medicago truncatula Rep: ATP-citrate lyase/succinyl-CoA ligase - Medicago truncatula (Bar…	XCorr	2.59	2	906.973	1812.94	0.69	35.52	13/30		High	0	0.000251
EFTPPQIPEDLNTAIK	A2Q2V1	UniRef100_A2Q2V1 ATP citrate lyase a-subunit n=1 Tax=Medicago truncatula RepID=A2Q2V1_MEDTR __***__ Medtr2g034090.1| IMGA|Medtr2g034090.1 ATP citrate lyase a-subunit chr2 11835355-11829707 E EGN_Mt100125 20111014 __***__ TC183706| TC183706 UniRef100_A2Q2V1 Cluster: ATP-citrate lyase/succinyl-CoA ligase; n=1; Medicago truncatula Rep: ATP-citrate lyase/succinyl-CoA ligase - Medicago truncatula (Bar…	XCorr	2.65	2	906.974	1812.94	1.43	35.05	16/30		High	0	0.000628
EFTPPQIPEDLNTAIK	A2Q2V1	UniRef100_A2Q2V1 ATP citrate lyase a-subunit n=1 Tax=Medicago truncatula RepID=A2Q2V1_MEDTR __***__ Medtr2g034090.1| IMGA|Medtr2g034090.1 ATP citrate lyase a-subunit chr2 11835355-11829707 E EGN_Mt100125 20111014 __***__ TC183706| TC183706 UniRef100_A2Q2V1 Cluster: ATP-citrate lyase/succinyl-CoA ligase; n=1; Medicago truncatula Rep: ATP-citrate lyase/succinyl-CoA ligase - Medicago truncatula (Bar…	XCorr	2.92	2	906.973	1812.94	0.75	35.3	14/30		High	0	0.000884
VTDGIYEGIAIGGDVFPGSTLSDHVLR	A2Q2V1	UniRef100_A2Q2V1 ATP citrate lyase a-subunit n=1 Tax=Medicago truncatula RepID=A2Q2V1_MEDTR __***__ Medtr2g034090.1| IMGA|Medtr2g034090.1 ATP citrate lyase a-subunit chr2 11835355-11829707 E EGN_Mt100125 20111014 __***__ TC183706| TC183706 UniRef100_A2Q2V1 Cluster: ATP-citrate lyase/succinyl-CoA ligase; n=1; Medicago truncatula Rep: ATP-citrate lyase/succinyl-CoA ligase - Medicago truncatula (Bar…	XCorr	4.88	3	930.145	2788.42	1.4	41.25	35/104		High	0	4.85e-10
VTDGIYEGIAIGGDVFPGSTLSDHVLR	A2Q2V1	UniRef100_A2Q2V1 ATP citrate lyase a-subunit n=1 Tax=Medicago truncatula RepID=A2Q2V1_MEDTR __***__ Medtr2g034090.1| IMGA|Medtr2g034090.1 ATP citrate lyase a-subunit chr2 11835355-11829707 E EGN_Mt100125 20111014 __***__ TC183706| TC183706 UniRef100_A2Q2V1 Cluster: ATP-citrate lyase/succinyl-CoA ligase; n=1; Medicago truncatula Rep: ATP-citrate lyase/succinyl-CoA ligase - Medicago truncatula (Bar…	XCorr	5.59	3	930.144	2788.42	1.07	40.27	36/104		High	0	8.41e-13
VTDGIYEGIAIGGDVFPGSTLSDHVLR	A2Q2V1	UniRef100_A2Q2V1 ATP citrate lyase a-subunit n=1 Tax=Medicago truncatula RepID=A2Q2V1_MEDTR __***__ Medtr2g034090.1| IMGA|Medtr2g034090.1 ATP citrate lyase a-subunit chr2 11835355-11829707 E EGN_Mt100125 20111014 __***__ TC183706| TC183706 UniRef100_A2Q2V1 Cluster: ATP-citrate lyase/succinyl-CoA ligase; n=1; Medicago truncatula Rep: ATP-citrate lyase/succinyl-CoA ligase - Medicago truncatula (Bar…	XCorr	5.49	3	930.144	2788.42	1.07	40.55	37/104		High	0	3.19e-10
DLVSSLVSGLLTIGPR	A2Q2V1	UniRef100_A2Q2V1 ATP citrate lyase a-subunit n=1 Tax=Medicago truncatula RepID=A2Q2V1_MEDTR __***__ Medtr2g034090.1| IMGA|Medtr2g034090.1 ATP citrate lyase a-subunit chr2 11835355-11829707 E EGN_Mt100125 20111014 __***__ TC183706| TC183706 UniRef100_A2Q2V1 Cluster: ATP-citrate lyase/succinyl-CoA ligase; n=1; Medicago truncatula Rep: ATP-citrate lyase/succinyl-CoA ligase - Medicago truncatula (Bar…	XCorr	4.1	3	542.986	1626.94	0.24	54.85	26/60		High	0	1.95e-06
DLVSSLVSGLLTIGPR	A2Q2V1	UniRef100_A2Q2V1 ATP citrate lyase a-subunit n=1 Tax=Medicago truncatula RepID=A2Q2V1_MEDTR __***__ Medtr2g034090.1| IMGA|Medtr2g034090.1 ATP citrate lyase a-subunit chr2 11835355-11829707 E EGN_Mt100125 20111014 __***__ TC183706| TC183706 UniRef100_A2Q2V1 Cluster: ATP-citrate lyase/succinyl-CoA ligase; n=1; Medicago truncatula Rep: ATP-citrate lyase/succinyl-CoA ligase - Medicago truncatula (Bar…	XCorr	4.18	3	542.986	1626.94	0.46	54.51	28/60		High	0	1.39e-08
DLVSSLVSGLLTIGPR	A2Q2V1	UniRef100_A2Q2V1 ATP citrate lyase a-subunit n=1 Tax=Medicago truncatula RepID=A2Q2V1_MEDTR __***__ Medtr2g034090.1| IMGA|Medtr2g034090.1 ATP citrate lyase a-subunit chr2 11835355-11829707 E EGN_Mt100125 20111014 __***__ TC183706| TC183706 UniRef100_A2Q2V1 Cluster: ATP-citrate lyase/succinyl-CoA ligase; n=1; Medicago truncatula Rep: ATP-citrate lyase/succinyl-CoA ligase - Medicago truncatula (Bar…	XCorr	4.18	3	542.986	1626.94	0.01	55.06	28/60		High	0	3.45e-07
GFGVGDVISLLWFK	A2Q2V1	UniRef100_A2Q2V1 ATP citrate lyase a-subunit n=1 Tax=Medicago truncatula RepID=A2Q2V1_MEDTR __***__ Medtr2g034090.1| IMGA|Medtr2g034090.1 ATP citrate lyase a-subunit chr2 11835355-11829707 E EGN_Mt100125 20111014 __***__ TC183706| TC183706 UniRef100_A2Q2V1 Cluster: ATP-citrate lyase/succinyl-CoA ligase; n=1; Medicago truncatula Rep: ATP-citrate lyase/succinyl-CoA ligase - Medicago truncatula (Bar…	XCorr	4.05	2	769.425	1537.84	0.28	54.87	19/26		High	0	4.08e-06
GFGVGDVISLLWFK	A2Q2V1	UniRef100_A2Q2V1 ATP citrate lyase a-subunit n=1 Tax=Medicago truncatula RepID=A2Q2V1_MEDTR __***__ Medtr2g034090.1| IMGA|Medtr2g034090.1 ATP citrate lyase a-subunit chr2 11835355-11829707 E EGN_Mt100125 20111014 __***__ TC183706| TC183706 UniRef100_A2Q2V1 Cluster: ATP-citrate lyase/succinyl-CoA ligase; n=1; Medicago truncatula Rep: ATP-citrate lyase/succinyl-CoA ligase - Medicago truncatula (Bar…	XCorr	4.41	2	769.425	1537.84	0.84	54.67	21/26		High	0	1.42e-06
GFGVGDVISLLWFK	A2Q2V1	UniRef100_A2Q2V1 ATP citrate lyase a-subunit n=1 Tax=Medicago truncatula RepID=A2Q2V1_MEDTR __***__ Medtr2g034090.1| IMGA|Medtr2g034090.1 ATP citrate lyase a-subunit chr2 11835355-11829707 E EGN_Mt100125 20111014 __***__ TC183706| TC183706 UniRef100_A2Q2V1 Cluster: ATP-citrate lyase/succinyl-CoA ligase; n=1; Medicago truncatula Rep: ATP-citrate lyase/succinyl-CoA ligase - Medicago truncatula (Bar…	XCorr	4.56	2	769.425	1537.84	0.36	55.13	20/26		High	0	1.43e-06
RVELLQK	A2Q2V1	UniRef100_A2Q2V1 ATP citrate lyase a-subunit n=1 Tax=Medicago truncatula RepID=A2Q2V1_MEDTR __***__ Medtr2g034090.1| IMGA|Medtr2g034090.1 ATP citrate lyase a-subunit chr2 11835355-11829707 E EGN_Mt100125 20111014 __***__ TC183706| TC183706 UniRef100_A2Q2V1 Cluster: ATP-citrate lyase/succinyl-CoA ligase; n=1; Medicago truncatula Rep: ATP-citrate lyase/succinyl-CoA ligase - Medicago truncatula (Bar…	XCorr	2.01	2	443.279	885.552	-0.19	22.07	41983		High	0.00717	0.135
SIGLIGHTFDQK	A2Q2V1	UniRef100_A2Q2V1 ATP citrate lyase a-subunit n=1 Tax=Medicago truncatula RepID=A2Q2V1_MEDTR __***__ Medtr2g034090.1| IMGA|Medtr2g034090.1 ATP citrate lyase a-subunit chr2 11835355-11829707 E EGN_Mt100125 20111014 __***__ TC183706| TC183706 UniRef100_A2Q2V1 Cluster: ATP-citrate lyase/succinyl-CoA ligase; n=1; Medicago truncatula Rep: ATP-citrate lyase/succinyl-CoA ligase - Medicago truncatula (Bar…	XCorr	3.01	2	658.353	1315.7	-1.33	30.18	15/22		High	0	5.6e-06
SIGLIGHTFDQK	A2Q2V1	UniRef100_A2Q2V1 ATP citrate lyase a-subunit n=1 Tax=Medicago truncatula RepID=A2Q2V1_MEDTR __***__ Medtr2g034090.1| IMGA|Medtr2g034090.1 ATP citrate lyase a-subunit chr2 11835355-11829707 E EGN_Mt100125 20111014 __***__ TC183706| TC183706 UniRef100_A2Q2V1 Cluster: ATP-citrate lyase/succinyl-CoA ligase; n=1; Medicago truncatula Rep: ATP-citrate lyase/succinyl-CoA ligase - Medicago truncatula (Bar…	XCorr	3.05	2	658.352	1315.7	-2.26	30.36	16/22		High	0	0.000818
TTQALFYNYK	A2Q2V1	UniRef100_A2Q2V1 ATP citrate lyase a-subunit n=1 Tax=Medicago truncatula RepID=A2Q2V1_MEDTR __***__ Medtr2g034090.1| IMGA|Medtr2g034090.1 ATP citrate lyase a-subunit chr2 11835355-11829707 E EGN_Mt100125 20111014 __***__ TC183706| TC183706 UniRef100_A2Q2V1 Cluster: ATP-citrate lyase/succinyl-CoA ligase; n=1; Medicago truncatula Rep: ATP-citrate lyase/succinyl-CoA ligase - Medicago truncatula (Bar…	XCorr	2.55	2	624.816	1248.63	-0.22	30.53	15/18		High	0	0.000426
TTQALFYNYK	A2Q2V1	UniRef100_A2Q2V1 ATP citrate lyase a-subunit n=1 Tax=Medicago truncatula RepID=A2Q2V1_MEDTR __***__ Medtr2g034090.1| IMGA|Medtr2g034090.1 ATP citrate lyase a-subunit chr2 11835355-11829707 E EGN_Mt100125 20111014 __***__ TC183706| TC183706 UniRef100_A2Q2V1 Cluster: ATP-citrate lyase/succinyl-CoA ligase; n=1; Medicago truncatula Rep: ATP-citrate lyase/succinyl-CoA ligase - Medicago truncatula (Bar…	XCorr	2.94	2	624.817	1248.63	0.76	29.77	14/18		High	4.7e-05	0.00197
VVIGPATVGGIQAGAFK	A2Q2V1	UniRef100_A2Q2V1 ATP citrate lyase a-subunit n=1 Tax=Medicago truncatula RepID=A2Q2V1_MEDTR __***__ Medtr2g034090.1| IMGA|Medtr2g034090.1 ATP citrate lyase a-subunit chr2 11835355-11829707 E EGN_Mt100125 20111014 __***__ TC183706| TC183706 UniRef100_A2Q2V1 Cluster: ATP-citrate lyase/succinyl-CoA ligase; n=1; Medicago truncatula Rep: ATP-citrate lyase/succinyl-CoA ligase - Medicago truncatula (Bar…	XCorr	3.28	2	792.959	1584.91	0.33	34.61	22/32		High	0	2.37e-07
VVIGPATVGGIQAGAFK	A2Q2V1	UniRef100_A2Q2V1 ATP citrate lyase a-subunit n=1 Tax=Medicago truncatula RepID=A2Q2V1_MEDTR __***__ Medtr2g034090.1| IMGA|Medtr2g034090.1 ATP citrate lyase a-subunit chr2 11835355-11829707 E EGN_Mt100125 20111014 __***__ TC183706| TC183706 UniRef100_A2Q2V1 Cluster: ATP-citrate lyase/succinyl-CoA ligase; n=1; Medicago truncatula Rep: ATP-citrate lyase/succinyl-CoA ligase - Medicago truncatula (Bar…	XCorr	3.98	2	792.959	1584.91	0.33	34.8	24/32		High	0	4.97e-06
GLTPYEFVEGMK	A2Q2V1	UniRef100_A2Q2V1 ATP citrate lyase a-subunit n=1 Tax=Medicago truncatula RepID=A2Q2V1_MEDTR __***__ Medtr2g034090.1| IMGA|Medtr2g034090.1 ATP citrate lyase a-subunit chr2 11835355-11829707 E EGN_Mt100125 20111014 __***__ TC183706| TC183706 UniRef100_A2Q2V1 Cluster: ATP-citrate lyase/succinyl-CoA ligase; n=1; Medicago truncatula Rep: ATP-citrate lyase/succinyl-CoA ligase - Medicago truncatula (Bar…	XCorr	2.47	2	685.837	1370.67	0.66	38.87	13/22		High	0	0.000209
GLTPYEFVEGMK	A2Q2V1	UniRef100_A2Q2V1 ATP citrate lyase a-subunit n=1 Tax=Medicago truncatula RepID=A2Q2V1_MEDTR __***__ Medtr2g034090.1| IMGA|Medtr2g034090.1 ATP citrate lyase a-subunit chr2 11835355-11829707 E EGN_Mt100125 20111014 __***__ TC183706| TC183706 UniRef100_A2Q2V1 Cluster: ATP-citrate lyase/succinyl-CoA ligase; n=1; Medicago truncatula Rep: ATP-citrate lyase/succinyl-CoA ligase - Medicago truncatula (Bar…	XCorr	2.7	2	685.837	1370.67	0.93	39.19	13/22		High	0	0.000458
LFFGQEEIAIPVHATIEAASAAHPTADVFINFASFR	A2Q2V1	UniRef100_A2Q2V1 ATP citrate lyase a-subunit n=1 Tax=Medicago truncatula RepID=A2Q2V1_MEDTR __***__ Medtr2g034090.1| IMGA|Medtr2g034090.1 ATP citrate lyase a-subunit chr2 11835355-11829707 E EGN_Mt100125 20111014 __***__ TC183706| TC183706 UniRef100_A2Q2V1 Cluster: ATP-citrate lyase/succinyl-CoA ligase; n=1; Medicago truncatula Rep: ATP-citrate lyase/succinyl-CoA ligase - Medicago truncatula (Bar…	XCorr	5.13	4	972.748	3887.97	-1.13	48.4	51/210		High	0	1.45e-09
LFFGQEEIAIPVHATIEAASAAHPTADVFINFASFR	A2Q2V1	UniRef100_A2Q2V1 ATP citrate lyase a-subunit n=1 Tax=Medicago truncatula RepID=A2Q2V1_MEDTR __***__ Medtr2g034090.1| IMGA|Medtr2g034090.1 ATP citrate lyase a-subunit chr2 11835355-11829707 E EGN_Mt100125 20111014 __***__ TC183706| TC183706 UniRef100_A2Q2V1 Cluster: ATP-citrate lyase/succinyl-CoA ligase; n=1; Medicago truncatula Rep: ATP-citrate lyase/succinyl-CoA ligase - Medicago truncatula (Bar…	XCorr	5.81	3	1296.67	3887.99	2.85	48.76	33/140		High	0	1.84e-08
VAGIGHR	A2Q2V1	UniRef100_A2Q2V1 ATP citrate lyase a-subunit n=1 Tax=Medicago truncatula RepID=A2Q2V1_MEDTR __***__ Medtr2g034090.1| IMGA|Medtr2g034090.1 ATP citrate lyase a-subunit chr2 11835355-11829707 E EGN_Mt100125 20111014 __***__ TC183706| TC183706 UniRef100_A2Q2V1 Cluster: ATP-citrate lyase/succinyl-CoA ligase; n=1; Medicago truncatula Rep: ATP-citrate lyase/succinyl-CoA ligase - Medicago truncatula (Bar…	XCorr	2.29	2	355.209	709.41	-0.13	15.03	41984		High	0.000663	0.0115
VAGIGHR	A2Q2V1	UniRef100_A2Q2V1 ATP citrate lyase a-subunit n=1 Tax=Medicago truncatula RepID=A2Q2V1_MEDTR __***__ Medtr2g034090.1| IMGA|Medtr2g034090.1 ATP citrate lyase a-subunit chr2 11835355-11829707 E EGN_Mt100125 20111014 __***__ TC183706| TC183706 UniRef100_A2Q2V1 Cluster: ATP-citrate lyase/succinyl-CoA ligase; n=1; Medicago truncatula Rep: ATP-citrate lyase/succinyl-CoA ligase - Medicago truncatula (Bar…	XCorr	2.28	2	355.209	709.41	-0.05	14.68	41984		High	0.000224	0.00807
VAGIGHR	A2Q2V1	UniRef100_A2Q2V1 ATP citrate lyase a-subunit n=1 Tax=Medicago truncatula RepID=A2Q2V1_MEDTR __***__ Medtr2g034090.1| IMGA|Medtr2g034090.1 ATP citrate lyase a-subunit chr2 11835355-11829707 E EGN_Mt100125 20111014 __***__ TC183706| TC183706 UniRef100_A2Q2V1 Cluster: ATP-citrate lyase/succinyl-CoA ligase; n=1; Medicago truncatula Rep: ATP-citrate lyase/succinyl-CoA ligase - Medicago truncatula (Bar…	XCorr	2.3	2	355.209	709.41	0.04	15.24	41984		High	0.000389	0.00688
SEVQFGHAGAK	A2Q2V1	UniRef100_A2Q2V1 ATP citrate lyase a-subunit n=1 Tax=Medicago truncatula RepID=A2Q2V1_MEDTR __***__ Medtr2g034090.1| IMGA|Medtr2g034090.1 ATP citrate lyase a-subunit chr2 11835355-11829707 E EGN_Mt100125 20111014 __***__ TC183706| TC183706 UniRef100_A2Q2V1 Cluster: ATP-citrate lyase/succinyl-CoA ligase; n=1; Medicago truncatula Rep: ATP-citrate lyase/succinyl-CoA ligase - Medicago truncatula (Bar…	XCorr	3.26	2	565.783	1130.56	-0.06	19.89	15/20		High	0	2.35e-05
SEVQFGHAGAK	A2Q2V1	UniRef100_A2Q2V1 ATP citrate lyase a-subunit n=1 Tax=Medicago truncatula RepID=A2Q2V1_MEDTR __***__ Medtr2g034090.1| IMGA|Medtr2g034090.1 ATP citrate lyase a-subunit chr2 11835355-11829707 E EGN_Mt100125 20111014 __***__ TC183706| TC183706 UniRef100_A2Q2V1 Cluster: ATP-citrate lyase/succinyl-CoA ligase; n=1; Medicago truncatula Rep: ATP-citrate lyase/succinyl-CoA ligase - Medicago truncatula (Bar…	XCorr	3.04	2	565.784	1130.56	0.7	19.77	16/20		High	0	9.21e-05
SEVQFGHAGAK	A2Q2V1	UniRef100_A2Q2V1 ATP citrate lyase a-subunit n=1 Tax=Medicago truncatula RepID=A2Q2V1_MEDTR __***__ Medtr2g034090.1| IMGA|Medtr2g034090.1 ATP citrate lyase a-subunit chr2 11835355-11829707 E EGN_Mt100125 20111014 __***__ TC183706| TC183706 UniRef100_A2Q2V1 Cluster: ATP-citrate lyase/succinyl-CoA ligase; n=1; Medicago truncatula Rep: ATP-citrate lyase/succinyl-CoA ligase - Medicago truncatula (Bar…	XCorr	3.1	2	565.783	1130.56	0.27	19.92	16/20		High	0	8.03e-06
FNNIPQVK	A2Q2V1	UniRef100_A2Q2V1 ATP citrate lyase a-subunit n=1 Tax=Medicago truncatula RepID=A2Q2V1_MEDTR __***__ Medtr2g034090.1| IMGA|Medtr2g034090.1 ATP citrate lyase a-subunit chr2 11835355-11829707 E EGN_Mt100125 20111014 __***__ TC183706| TC183706 UniRef100_A2Q2V1 Cluster: ATP-citrate lyase/succinyl-CoA ligase; n=1; Medicago truncatula Rep: ATP-citrate lyase/succinyl-CoA ligase - Medicago truncatula (Bar…	XCorr	2.28	2	480.269	959.531	0.32	25.03	14/14		High	8.1e-05	0.0064
FNNIPQVK	A2Q2V1	UniRef100_A2Q2V1 ATP citrate lyase a-subunit n=1 Tax=Medicago truncatula RepID=A2Q2V1_MEDTR __***__ Medtr2g034090.1| IMGA|Medtr2g034090.1 ATP citrate lyase a-subunit chr2 11835355-11829707 E EGN_Mt100125 20111014 __***__ TC183706| TC183706 UniRef100_A2Q2V1 Cluster: ATP-citrate lyase/succinyl-CoA ligase; n=1; Medicago truncatula Rep: ATP-citrate lyase/succinyl-CoA ligase - Medicago truncatula (Bar…	XCorr	2.27	2	480.269	959.531	0.51	25.1	14/14		High	0.00094	0.0199
VVAIIAEGVPESDTK	A2Q2V1	UniRef100_A2Q2V1 ATP citrate lyase a-subunit n=1 Tax=Medicago truncatula RepID=A2Q2V1_MEDTR __***__ Medtr2g034090.1| IMGA|Medtr2g034090.1 ATP citrate lyase a-subunit chr2 11835355-11829707 E EGN_Mt100125 20111014 __***__ TC183706| TC183706 UniRef100_A2Q2V1 Cluster: ATP-citrate lyase/succinyl-CoA ligase; n=1; Medicago truncatula Rep: ATP-citrate lyase/succinyl-CoA ligase - Medicago truncatula (Bar…	XCorr	4.55	2	764.417	1527.83	-0.14	30.11	23/28		High	0	1.58e-07
VVAIIAEGVPESDTK	A2Q2V1	UniRef100_A2Q2V1 ATP citrate lyase a-subunit n=1 Tax=Medicago truncatula RepID=A2Q2V1_MEDTR __***__ Medtr2g034090.1| IMGA|Medtr2g034090.1 ATP citrate lyase a-subunit chr2 11835355-11829707 E EGN_Mt100125 20111014 __***__ TC183706| TC183706 UniRef100_A2Q2V1 Cluster: ATP-citrate lyase/succinyl-CoA ligase; n=1; Medicago truncatula Rep: ATP-citrate lyase/succinyl-CoA ligase - Medicago truncatula (Bar…	XCorr	4.39	2	764.417	1527.83	0.02	30.22	23/28		High	0	3.95e-07
VVAIIAEGVPESDTK	A2Q2V1	UniRef100_A2Q2V1 ATP citrate lyase a-subunit n=1 Tax=Medicago truncatula RepID=A2Q2V1_MEDTR __***__ Medtr2g034090.1| IMGA|Medtr2g034090.1 ATP citrate lyase a-subunit chr2 11835355-11829707 E EGN_Mt100125 20111014 __***__ TC183706| TC183706 UniRef100_A2Q2V1 Cluster: ATP-citrate lyase/succinyl-CoA ligase; n=1; Medicago truncatula Rep: ATP-citrate lyase/succinyl-CoA ligase - Medicago truncatula (Bar…	XCorr	4.37	2	764.417	1527.83	0.58	29.5	23/28		High	0	1.14e-07
SIGLIGHTFDQK	A2Q2V1	UniRef100_A2Q2V1 ATP citrate lyase a-subunit n=1 Tax=Medicago truncatula RepID=A2Q2V1_MEDTR __***__ Medtr2g034090.1| IMGA|Medtr2g034090.1 ATP citrate lyase a-subunit chr2 11835355-11829707 E EGN_Mt100125 20111014 __***__ TC183706| TC183706 UniRef100_A2Q2V1 Cluster: ATP-citrate lyase/succinyl-CoA ligase; n=1; Medicago truncatula Rep: ATP-citrate lyase/succinyl-CoA ligase - Medicago truncatula (Bar…	XCorr	3.1	2	658.352	1315.7	-2.82	30.19	17/22		High	0	0.000523
SIGLIGHTFDQK	A2Q2V1	UniRef100_A2Q2V1 ATP citrate lyase a-subunit n=1 Tax=Medicago truncatula RepID=A2Q2V1_MEDTR __***__ Medtr2g034090.1| IMGA|Medtr2g034090.1 ATP citrate lyase a-subunit chr2 11835355-11829707 E EGN_Mt100125 20111014 __***__ TC183706| TC183706 UniRef100_A2Q2V1 Cluster: ATP-citrate lyase/succinyl-CoA ligase; n=1; Medicago truncatula Rep: ATP-citrate lyase/succinyl-CoA ligase - Medicago truncatula (Bar…	XCorr	3.12	2	658.352	1315.7	-3	28.69	16/22		High	0	0.000346
SIGLIGHTFDQK	A2Q2V1	UniRef100_A2Q2V1 ATP citrate lyase a-subunit n=1 Tax=Medicago truncatula RepID=A2Q2V1_MEDTR __***__ Medtr2g034090.1| IMGA|Medtr2g034090.1 ATP citrate lyase a-subunit chr2 11835355-11829707 E EGN_Mt100125 20111014 __***__ TC183706| TC183706 UniRef100_A2Q2V1 Cluster: ATP-citrate lyase/succinyl-CoA ligase; n=1; Medicago truncatula Rep: ATP-citrate lyase/succinyl-CoA ligase - Medicago truncatula (Bar…	XCorr	3.06	2	658.353	1315.7	-1.05	30.28	15/22		High	0	0.000323
TTQALFYNYK	A2Q2V1	UniRef100_A2Q2V1 ATP citrate lyase a-subunit n=1 Tax=Medicago truncatula RepID=A2Q2V1_MEDTR __***__ Medtr2g034090.1| IMGA|Medtr2g034090.1 ATP citrate lyase a-subunit chr2 11835355-11829707 E EGN_Mt100125 20111014 __***__ TC183706| TC183706 UniRef100_A2Q2V1 Cluster: ATP-citrate lyase/succinyl-CoA ligase; n=1; Medicago truncatula Rep: ATP-citrate lyase/succinyl-CoA ligase - Medicago truncatula (Bar…	XCorr	2.49	2	624.817	1248.63	1.25	30.17	15/18		High	4.3e-05	0.00206
TTQALFYNYK	A2Q2V1	UniRef100_A2Q2V1 ATP citrate lyase a-subunit n=1 Tax=Medicago truncatula RepID=A2Q2V1_MEDTR __***__ Medtr2g034090.1| IMGA|Medtr2g034090.1 ATP citrate lyase a-subunit chr2 11835355-11829707 E EGN_Mt100125 20111014 __***__ TC183706| TC183706 UniRef100_A2Q2V1 Cluster: ATP-citrate lyase/succinyl-CoA ligase; n=1; Medicago truncatula Rep: ATP-citrate lyase/succinyl-CoA ligase - Medicago truncatula (Bar…	XCorr	2.62	2	624.817	1248.63	1.35	29.79	15/18		High	0	0.00101
SGGMSNELYNSIAR	A2Q2V1	UniRef100_A2Q2V1 ATP citrate lyase a-subunit n=1 Tax=Medicago truncatula RepID=A2Q2V1_MEDTR __***__ Medtr2g034090.1| IMGA|Medtr2g034090.1 ATP citrate lyase a-subunit chr2 11835355-11829707 E EGN_Mt100125 20111014 __***__ TC183706| TC183706 UniRef100_A2Q2V1 Cluster: ATP-citrate lyase/succinyl-CoA ligase; n=1; Medicago truncatula Rep: ATP-citrate lyase/succinyl-CoA ligase - Medicago truncatula (Bar…	XCorr	4.19	2	749.852	1498.7	0.7	31.62	18/26		High	0	6.97e-06
SGGMSNELYNSIAR	A2Q2V1	UniRef100_A2Q2V1 ATP citrate lyase a-subunit n=1 Tax=Medicago truncatula RepID=A2Q2V1_MEDTR __***__ Medtr2g034090.1| IMGA|Medtr2g034090.1 ATP citrate lyase a-subunit chr2 11835355-11829707 E EGN_Mt100125 20111014 __***__ TC183706| TC183706 UniRef100_A2Q2V1 Cluster: ATP-citrate lyase/succinyl-CoA ligase; n=1; Medicago truncatula Rep: ATP-citrate lyase/succinyl-CoA ligase - Medicago truncatula (Bar…	XCorr	4.17	2	749.853	1498.7	2.17	30.32	18/26		High	0	1.52e-05
SGGMSNELYNSIAR	A2Q2V1	UniRef100_A2Q2V1 ATP citrate lyase a-subunit n=1 Tax=Medicago truncatula RepID=A2Q2V1_MEDTR __***__ Medtr2g034090.1| IMGA|Medtr2g034090.1 ATP citrate lyase a-subunit chr2 11835355-11829707 E EGN_Mt100125 20111014 __***__ TC183706| TC183706 UniRef100_A2Q2V1 Cluster: ATP-citrate lyase/succinyl-CoA ligase; n=1; Medicago truncatula Rep: ATP-citrate lyase/succinyl-CoA ligase - Medicago truncatula (Bar…	XCorr	3.88	2	749.852	1498.7	0.46	31.63	17/26		High	0	2.35e-06
ETPSVAGIINPGSEGFQK	A2Q2V1	UniRef100_A2Q2V1 ATP citrate lyase a-subunit n=1 Tax=Medicago truncatula RepID=A2Q2V1_MEDTR __***__ Medtr2g034090.1| IMGA|Medtr2g034090.1 ATP citrate lyase a-subunit chr2 11835355-11829707 E EGN_Mt100125 20111014 __***__ TC183706| TC183706 UniRef100_A2Q2V1 Cluster: ATP-citrate lyase/succinyl-CoA ligase; n=1; Medicago truncatula Rep: ATP-citrate lyase/succinyl-CoA ligase - Medicago truncatula (Bar…	XCorr	3.81	2	915.966	1830.92	0.71	32.9	22/34		High	0	1.3e-08
ETPSVAGIINPGSEGFQK	A2Q2V1	UniRef100_A2Q2V1 ATP citrate lyase a-subunit n=1 Tax=Medicago truncatula RepID=A2Q2V1_MEDTR __***__ Medtr2g034090.1| IMGA|Medtr2g034090.1 ATP citrate lyase a-subunit chr2 11835355-11829707 E EGN_Mt100125 20111014 __***__ TC183706| TC183706 UniRef100_A2Q2V1 Cluster: ATP-citrate lyase/succinyl-CoA ligase; n=1; Medicago truncatula Rep: ATP-citrate lyase/succinyl-CoA ligase - Medicago truncatula (Bar…	XCorr	3.93	2	915.966	1830.92	0.64	32.16	22/34		High	0	4.81e-08
ETPSVAGIINPGSEGFQK	A2Q2V1	UniRef100_A2Q2V1 ATP citrate lyase a-subunit n=1 Tax=Medicago truncatula RepID=A2Q2V1_MEDTR __***__ Medtr2g034090.1| IMGA|Medtr2g034090.1 ATP citrate lyase a-subunit chr2 11835355-11829707 E EGN_Mt100125 20111014 __***__ TC183706| TC183706 UniRef100_A2Q2V1 Cluster: ATP-citrate lyase/succinyl-CoA ligase; n=1; Medicago truncatula Rep: ATP-citrate lyase/succinyl-CoA ligase - Medicago truncatula (Bar…	XCorr	4.4	2	915.965	1830.92	-0.16	32.66	21/34		High	0	8.62e-10
EAGAVVPTSYESFETSIK	A2Q2V1	UniRef100_A2Q2V1 ATP citrate lyase a-subunit n=1 Tax=Medicago truncatula RepID=A2Q2V1_MEDTR __***__ Medtr2g034090.1| IMGA|Medtr2g034090.1 ATP citrate lyase a-subunit chr2 11835355-11829707 E EGN_Mt100125 20111014 __***__ TC183706| TC183706 UniRef100_A2Q2V1 Cluster: ATP-citrate lyase/succinyl-CoA ligase; n=1; Medicago truncatula Rep: ATP-citrate lyase/succinyl-CoA ligase - Medicago truncatula (Bar…	XCorr	3.99	2	957.971	1914.94	1.06	33.75	21/34		High	0	1.8e-07
EAGAVVPTSYESFETSIK	A2Q2V1	UniRef100_A2Q2V1 ATP citrate lyase a-subunit n=1 Tax=Medicago truncatula RepID=A2Q2V1_MEDTR __***__ Medtr2g034090.1| IMGA|Medtr2g034090.1 ATP citrate lyase a-subunit chr2 11835355-11829707 E EGN_Mt100125 20111014 __***__ TC183706| TC183706 UniRef100_A2Q2V1 Cluster: ATP-citrate lyase/succinyl-CoA ligase; n=1; Medicago truncatula Rep: ATP-citrate lyase/succinyl-CoA ligase - Medicago truncatula (Bar…	XCorr	3.86	2	957.971	1914.93	0.74	32.96	22/34		High	0	2.59e-06
EAGAVVPTSYESFETSIK	A2Q2V1	UniRef100_A2Q2V1 ATP citrate lyase a-subunit n=1 Tax=Medicago truncatula RepID=A2Q2V1_MEDTR __***__ Medtr2g034090.1| IMGA|Medtr2g034090.1 ATP citrate lyase a-subunit chr2 11835355-11829707 E EGN_Mt100125 20111014 __***__ TC183706| TC183706 UniRef100_A2Q2V1 Cluster: ATP-citrate lyase/succinyl-CoA ligase; n=1; Medicago truncatula Rep: ATP-citrate lyase/succinyl-CoA ligase - Medicago truncatula (Bar…	XCorr	4.04	2	957.971	1914.93	0.81	33.48	21/34		High	0	5.2e-09
EFTPPQIPEDLNTAIK	A2Q2V1	UniRef100_A2Q2V1 ATP citrate lyase a-subunit n=1 Tax=Medicago truncatula RepID=A2Q2V1_MEDTR __***__ Medtr2g034090.1| IMGA|Medtr2g034090.1 ATP citrate lyase a-subunit chr2 11835355-11829707 E EGN_Mt100125 20111014 __***__ TC183706| TC183706 UniRef100_A2Q2V1 Cluster: ATP-citrate lyase/succinyl-CoA ligase; n=1; Medicago truncatula Rep: ATP-citrate lyase/succinyl-CoA ligase - Medicago truncatula (Bar…	XCorr	2.84	2	906.974	1812.94	1.09	35.54	17/30		High	4.3e-05	0.00328
EFTPPQIPEDLNTAIK	A2Q2V1	UniRef100_A2Q2V1 ATP citrate lyase a-subunit n=1 Tax=Medicago truncatula RepID=A2Q2V1_MEDTR __***__ Medtr2g034090.1| IMGA|Medtr2g034090.1 ATP citrate lyase a-subunit chr2 11835355-11829707 E EGN_Mt100125 20111014 __***__ TC183706| TC183706 UniRef100_A2Q2V1 Cluster: ATP-citrate lyase/succinyl-CoA ligase; n=1; Medicago truncatula Rep: ATP-citrate lyase/succinyl-CoA ligase - Medicago truncatula (Bar…	XCorr	2.5	2	906.973	1812.94	0.69	34.95	17/30		High	0	0.00102
EFTPPQIPEDLNTAIK	A2Q2V1	UniRef100_A2Q2V1 ATP citrate lyase a-subunit n=1 Tax=Medicago truncatula RepID=A2Q2V1_MEDTR __***__ Medtr2g034090.1| IMGA|Medtr2g034090.1 ATP citrate lyase a-subunit chr2 11835355-11829707 E EGN_Mt100125 20111014 __***__ TC183706| TC183706 UniRef100_A2Q2V1 Cluster: ATP-citrate lyase/succinyl-CoA ligase; n=1; Medicago truncatula Rep: ATP-citrate lyase/succinyl-CoA ligase - Medicago truncatula (Bar…	XCorr	2.48	2	906.973	1812.94	0.42	35.38	15/30		High	0	0.000134
GLTPYEFVEGMK	A2Q2V1	UniRef100_A2Q2V1 ATP citrate lyase a-subunit n=1 Tax=Medicago truncatula RepID=A2Q2V1_MEDTR __***__ Medtr2g034090.1| IMGA|Medtr2g034090.1 ATP citrate lyase a-subunit chr2 11835355-11829707 E EGN_Mt100125 20111014 __***__ TC183706| TC183706 UniRef100_A2Q2V1 Cluster: ATP-citrate lyase/succinyl-CoA ligase; n=1; Medicago truncatula Rep: ATP-citrate lyase/succinyl-CoA ligase - Medicago truncatula (Bar…	XCorr	2.04	2	685.837	1370.67	0.22	38.95	44835		High	0.000389	0.00761
VTDGIYEGIAIGGDVFPGSTLSDHVLR	A2Q2V1	UniRef100_A2Q2V1 ATP citrate lyase a-subunit n=1 Tax=Medicago truncatula RepID=A2Q2V1_MEDTR __***__ Medtr2g034090.1| IMGA|Medtr2g034090.1 ATP citrate lyase a-subunit chr2 11835355-11829707 E EGN_Mt100125 20111014 __***__ TC183706| TC183706 UniRef100_A2Q2V1 Cluster: ATP-citrate lyase/succinyl-CoA ligase; n=1; Medicago truncatula Rep: ATP-citrate lyase/succinyl-CoA ligase - Medicago truncatula (Bar…	XCorr	4.95	3	930.144	2788.42	0.41	40.77	34/104		High	0	2.62e-09
VTDGIYEGIAIGGDVFPGSTLSDHVLR	A2Q2V1	UniRef100_A2Q2V1 ATP citrate lyase a-subunit n=1 Tax=Medicago truncatula RepID=A2Q2V1_MEDTR __***__ Medtr2g034090.1| IMGA|Medtr2g034090.1 ATP citrate lyase a-subunit chr2 11835355-11829707 E EGN_Mt100125 20111014 __***__ TC183706| TC183706 UniRef100_A2Q2V1 Cluster: ATP-citrate lyase/succinyl-CoA ligase; n=1; Medicago truncatula Rep: ATP-citrate lyase/succinyl-CoA ligase - Medicago truncatula (Bar…	XCorr	5.92	3	930.144	2788.42	0.87	40.06	38/104		High	0	8.93e-12
VTDGIYEGIAIGGDVFPGSTLSDHVLR	A2Q2V1	UniRef100_A2Q2V1 ATP citrate lyase a-subunit n=1 Tax=Medicago truncatula RepID=A2Q2V1_MEDTR __***__ Medtr2g034090.1| IMGA|Medtr2g034090.1 ATP citrate lyase a-subunit chr2 11835355-11829707 E EGN_Mt100125 20111014 __***__ TC183706| TC183706 UniRef100_A2Q2V1 Cluster: ATP-citrate lyase/succinyl-CoA ligase; n=1; Medicago truncatula Rep: ATP-citrate lyase/succinyl-CoA ligase - Medicago truncatula (Bar…	XCorr	5.64	3	930.144	2788.42	1.07	40.7	37/104		High	0	1.51e-11
LFFGQEEIAIPVHATIEAASAAHPTADVFINFASFR	A2Q2V1	UniRef100_A2Q2V1 ATP citrate lyase a-subunit n=1 Tax=Medicago truncatula RepID=A2Q2V1_MEDTR __***__ Medtr2g034090.1| IMGA|Medtr2g034090.1 ATP citrate lyase a-subunit chr2 11835355-11829707 E EGN_Mt100125 20111014 __***__ TC183706| TC183706 UniRef100_A2Q2V1 Cluster: ATP-citrate lyase/succinyl-CoA ligase; n=1; Medicago truncatula Rep: ATP-citrate lyase/succinyl-CoA ligase - Medicago truncatula (Bar…	XCorr	6.58	3	1296.66	3887.97	-0.26	48.71	30/140		High	0	1.83e-09
LFFGQEEIAIPVHATIEAASAAHPTADVFINFASFR	A2Q2V1	UniRef100_A2Q2V1 ATP citrate lyase a-subunit n=1 Tax=Medicago truncatula RepID=A2Q2V1_MEDTR __***__ Medtr2g034090.1| IMGA|Medtr2g034090.1 ATP citrate lyase a-subunit chr2 11835355-11829707 E EGN_Mt100125 20111014 __***__ TC183706| TC183706 UniRef100_A2Q2V1 Cluster: ATP-citrate lyase/succinyl-CoA ligase; n=1; Medicago truncatula Rep: ATP-citrate lyase/succinyl-CoA ligase - Medicago truncatula (Bar…	XCorr	4.53	4	972.751	3887.98	1.38	48.26	49/210		High	0	3.99e-08
LFFGQEEIAIPVHATIEAASAAHPTADVFINFASFR	A2Q2V1	UniRef100_A2Q2V1 ATP citrate lyase a-subunit n=1 Tax=Medicago truncatula RepID=A2Q2V1_MEDTR __***__ Medtr2g034090.1| IMGA|Medtr2g034090.1 ATP citrate lyase a-subunit chr2 11835355-11829707 E EGN_Mt100125 20111014 __***__ TC183706| TC183706 UniRef100_A2Q2V1 Cluster: ATP-citrate lyase/succinyl-CoA ligase; n=1; Medicago truncatula Rep: ATP-citrate lyase/succinyl-CoA ligase - Medicago truncatula (Bar…	XCorr	5.56	3	1296.67	3887.98	1.43	48.81	35/140		High	0	5.63e-09
DLVSSLVSGLLTIGPR	A2Q2V1	UniRef100_A2Q2V1 ATP citrate lyase a-subunit n=1 Tax=Medicago truncatula RepID=A2Q2V1_MEDTR __***__ Medtr2g034090.1| IMGA|Medtr2g034090.1 ATP citrate lyase a-subunit chr2 11835355-11829707 E EGN_Mt100125 20111014 __***__ TC183706| TC183706 UniRef100_A2Q2V1 Cluster: ATP-citrate lyase/succinyl-CoA ligase; n=1; Medicago truncatula Rep: ATP-citrate lyase/succinyl-CoA ligase - Medicago truncatula (Bar…	XCorr	3.92	3	542.986	1626.94	-0.1	54.76	28/60		High	0	1.71e-05
DLVSSLVSGLLTIGPR	A2Q2V1	UniRef100_A2Q2V1 ATP citrate lyase a-subunit n=1 Tax=Medicago truncatula RepID=A2Q2V1_MEDTR __***__ Medtr2g034090.1| IMGA|Medtr2g034090.1 ATP citrate lyase a-subunit chr2 11835355-11829707 E EGN_Mt100125 20111014 __***__ TC183706| TC183706 UniRef100_A2Q2V1 Cluster: ATP-citrate lyase/succinyl-CoA ligase; n=1; Medicago truncatula Rep: ATP-citrate lyase/succinyl-CoA ligase - Medicago truncatula (Bar…	XCorr	3.98	3	542.986	1626.94	0.12	54.43	31/60		High	0	4.45e-07
DLVSSLVSGLLTIGPR	A2Q2V1	UniRef100_A2Q2V1 ATP citrate lyase a-subunit n=1 Tax=Medicago truncatula RepID=A2Q2V1_MEDTR __***__ Medtr2g034090.1| IMGA|Medtr2g034090.1 ATP citrate lyase a-subunit chr2 11835355-11829707 E EGN_Mt100125 20111014 __***__ TC183706| TC183706 UniRef100_A2Q2V1 Cluster: ATP-citrate lyase/succinyl-CoA ligase; n=1; Medicago truncatula Rep: ATP-citrate lyase/succinyl-CoA ligase - Medicago truncatula (Bar…	XCorr	3.96	3	542.986	1626.94	0.12	54.82	28/60		High	0	1.25e-06
GFGVGDVISLLWFK	A2Q2V1	UniRef100_A2Q2V1 ATP citrate lyase a-subunit n=1 Tax=Medicago truncatula RepID=A2Q2V1_MEDTR __***__ Medtr2g034090.1| IMGA|Medtr2g034090.1 ATP citrate lyase a-subunit chr2 11835355-11829707 E EGN_Mt100125 20111014 __***__ TC183706| TC183706 UniRef100_A2Q2V1 Cluster: ATP-citrate lyase/succinyl-CoA ligase; n=1; Medicago truncatula Rep: ATP-citrate lyase/succinyl-CoA ligase - Medicago truncatula (Bar…	XCorr	4.65	2	769.425	1537.84	0.76	54.87	21/26		High	0	4.96e-07
GFGVGDVISLLWFK	A2Q2V1	UniRef100_A2Q2V1 ATP citrate lyase a-subunit n=1 Tax=Medicago truncatula RepID=A2Q2V1_MEDTR __***__ Medtr2g034090.1| IMGA|Medtr2g034090.1 ATP citrate lyase a-subunit chr2 11835355-11829707 E EGN_Mt100125 20111014 __***__ TC183706| TC183706 UniRef100_A2Q2V1 Cluster: ATP-citrate lyase/succinyl-CoA ligase; n=1; Medicago truncatula Rep: ATP-citrate lyase/succinyl-CoA ligase - Medicago truncatula (Bar…	XCorr	4.3	2	769.425	1537.84	0.44	54.53	20/26		High	0	1.79e-06
GFGVGDVISLLWFK	A2Q2V1	UniRef100_A2Q2V1 ATP citrate lyase a-subunit n=1 Tax=Medicago truncatula RepID=A2Q2V1_MEDTR __***__ Medtr2g034090.1| IMGA|Medtr2g034090.1 ATP citrate lyase a-subunit chr2 11835355-11829707 E EGN_Mt100125 20111014 __***__ TC183706| TC183706 UniRef100_A2Q2V1 Cluster: ATP-citrate lyase/succinyl-CoA ligase; n=1; Medicago truncatula Rep: ATP-citrate lyase/succinyl-CoA ligase - Medicago truncatula (Bar…	XCorr	4.63	2	769.424	1537.84	0.12	54.99	21/26		High	0	1.74e-07
VVIGPATVGGIQAGAFK	A2Q2V1	UniRef100_A2Q2V1 ATP citrate lyase a-subunit n=1 Tax=Medicago truncatula RepID=A2Q2V1_MEDTR __***__ Medtr2g034090.1| IMGA|Medtr2g034090.1 ATP citrate lyase a-subunit chr2 11835355-11829707 E EGN_Mt100125 20111014 __***__ TC183706| TC183706 UniRef100_A2Q2V1 Cluster: ATP-citrate lyase/succinyl-CoA ligase; n=1; Medicago truncatula Rep: ATP-citrate lyase/succinyl-CoA ligase - Medicago truncatula (Bar…	XCorr	4.09	2	792.96	1584.91	0.64	34.54	24/32		High	0	6.87e-06
VVIGPATVGGIQAGAFK	A2Q2V1	UniRef100_A2Q2V1 ATP citrate lyase a-subunit n=1 Tax=Medicago truncatula RepID=A2Q2V1_MEDTR __***__ Medtr2g034090.1| IMGA|Medtr2g034090.1 ATP citrate lyase a-subunit chr2 11835355-11829707 E EGN_Mt100125 20111014 __***__ TC183706| TC183706 UniRef100_A2Q2V1 Cluster: ATP-citrate lyase/succinyl-CoA ligase; n=1; Medicago truncatula Rep: ATP-citrate lyase/succinyl-CoA ligase - Medicago truncatula (Bar…	XCorr	3.76	2	792.96	1584.91	1.1	33.41	23/32		High	0	1.22e-05
SEVQFGHAGAK	A2Q2V1	UniRef100_A2Q2V1 ATP citrate lyase a-subunit n=1 Tax=Medicago truncatula RepID=A2Q2V1_MEDTR __***__ Medtr2g034090.1| IMGA|Medtr2g034090.1 ATP citrate lyase a-subunit chr2 11835355-11829707 E EGN_Mt100125 20111014 __***__ TC183706| TC183706 UniRef100_A2Q2V1 Cluster: ATP-citrate lyase/succinyl-CoA ligase; n=1; Medicago truncatula Rep: ATP-citrate lyase/succinyl-CoA ligase - Medicago truncatula (Bar…	XCorr	3.04	2	565.783	1130.56	0.59	19.95	16/20		High	0	0.000152
SEVQFGHAGAK	A2Q2V1	UniRef100_A2Q2V1 ATP citrate lyase a-subunit n=1 Tax=Medicago truncatula RepID=A2Q2V1_MEDTR __***__ Medtr2g034090.1| IMGA|Medtr2g034090.1 ATP citrate lyase a-subunit chr2 11835355-11829707 E EGN_Mt100125 20111014 __***__ TC183706| TC183706 UniRef100_A2Q2V1 Cluster: ATP-citrate lyase/succinyl-CoA ligase; n=1; Medicago truncatula Rep: ATP-citrate lyase/succinyl-CoA ligase - Medicago truncatula (Bar…	XCorr	3.31	2	565.783	1130.56	0.27	19.95	17/20		High	0	0.000309
SEVQFGHAGAK	A2Q2V1	UniRef100_A2Q2V1 ATP citrate lyase a-subunit n=1 Tax=Medicago truncatula RepID=A2Q2V1_MEDTR __***__ Medtr2g034090.1| IMGA|Medtr2g034090.1 ATP citrate lyase a-subunit chr2 11835355-11829707 E EGN_Mt100125 20111014 __***__ TC183706| TC183706 UniRef100_A2Q2V1 Cluster: ATP-citrate lyase/succinyl-CoA ligase; n=1; Medicago truncatula Rep: ATP-citrate lyase/succinyl-CoA ligase - Medicago truncatula (Bar…	XCorr	3.36	2	565.784	1130.56	0.81	19.56	16/20		High	0	2.26e-05
VTDGIYEGIAIGGDVFPGSTLSDHVLR	A2Q2V1	UniRef100_A2Q2V1 ATP citrate lyase a-subunit n=1 Tax=Medicago truncatula RepID=A2Q2V1_MEDTR __***__ Medtr2g034090.1| IMGA|Medtr2g034090.1 ATP citrate lyase a-subunit chr2 11835355-11829707 E EGN_Mt100125 20111014 __***__ TC183706| TC183706 UniRef100_A2Q2V1 Cluster: ATP-citrate lyase/succinyl-CoA ligase; n=1; Medicago truncatula Rep: ATP-citrate lyase/succinyl-CoA ligase - Medicago truncatula (Bar…	XCorr	3.5	3	930.144	2788.42	0.28	42.29	29/104		High	0	6.08e-07
VTDGIYEGIAIGGDVFPGSTLSDHVLR	A2Q2V1	UniRef100_A2Q2V1 ATP citrate lyase a-subunit n=1 Tax=Medicago truncatula RepID=A2Q2V1_MEDTR __***__ Medtr2g034090.1| IMGA|Medtr2g034090.1 ATP citrate lyase a-subunit chr2 11835355-11829707 E EGN_Mt100125 20111014 __***__ TC183706| TC183706 UniRef100_A2Q2V1 Cluster: ATP-citrate lyase/succinyl-CoA ligase; n=1; Medicago truncatula Rep: ATP-citrate lyase/succinyl-CoA ligase - Medicago truncatula (Bar…	XCorr	5.02	3	930.144	2788.42	0.87	41.37	35/104		High	0	3.17e-09
VTDGIYEGIAIGGDVFPGSTLSDHVLR	A2Q2V1	UniRef100_A2Q2V1 ATP citrate lyase a-subunit n=1 Tax=Medicago truncatula RepID=A2Q2V1_MEDTR __***__ Medtr2g034090.1| IMGA|Medtr2g034090.1 ATP citrate lyase a-subunit chr2 11835355-11829707 E EGN_Mt100125 20111014 __***__ TC183706| TC183706 UniRef100_A2Q2V1 Cluster: ATP-citrate lyase/succinyl-CoA ligase; n=1; Medicago truncatula Rep: ATP-citrate lyase/succinyl-CoA ligase - Medicago truncatula (Bar…	XCorr	4.74	3	930.144	2788.42	0.67	40.31	33/104		High	0	7.73e-11
DLVSSLVSGLLTIGPR	A2Q2V1	UniRef100_A2Q2V1 ATP citrate lyase a-subunit n=1 Tax=Medicago truncatula RepID=A2Q2V1_MEDTR __***__ Medtr2g034090.1| IMGA|Medtr2g034090.1 ATP citrate lyase a-subunit chr2 11835355-11829707 E EGN_Mt100125 20111014 __***__ TC183706| TC183706 UniRef100_A2Q2V1 Cluster: ATP-citrate lyase/succinyl-CoA ligase; n=1; Medicago truncatula Rep: ATP-citrate lyase/succinyl-CoA ligase - Medicago truncatula (Bar…	XCorr	3.62	2	813.975	1626.94	0.28	54.61	18/30		High	0	8.54e-05
DLVSSLVSGLLTIGPR	A2Q2V1	UniRef100_A2Q2V1 ATP citrate lyase a-subunit n=1 Tax=Medicago truncatula RepID=A2Q2V1_MEDTR __***__ Medtr2g034090.1| IMGA|Medtr2g034090.1 ATP citrate lyase a-subunit chr2 11835355-11829707 E EGN_Mt100125 20111014 __***__ TC183706| TC183706 UniRef100_A2Q2V1 Cluster: ATP-citrate lyase/succinyl-CoA ligase; n=1; Medicago truncatula Rep: ATP-citrate lyase/succinyl-CoA ligase - Medicago truncatula (Bar…	XCorr	3.9	3	542.986	1626.94	0.12	54.69	30/60		High	0	8.34e-07
DLVSSLVSGLLTIGPR	A2Q2V1	UniRef100_A2Q2V1 ATP citrate lyase a-subunit n=1 Tax=Medicago truncatula RepID=A2Q2V1_MEDTR __***__ Medtr2g034090.1| IMGA|Medtr2g034090.1 ATP citrate lyase a-subunit chr2 11835355-11829707 E EGN_Mt100125 20111014 __***__ TC183706| TC183706 UniRef100_A2Q2V1 Cluster: ATP-citrate lyase/succinyl-CoA ligase; n=1; Medicago truncatula Rep: ATP-citrate lyase/succinyl-CoA ligase - Medicago truncatula (Bar…	XCorr	3.87	3	542.986	1626.94	0.24	54.72	29/60		High	0	5.93e-07
GFGVGDVISLLWFK	A2Q2V1	UniRef100_A2Q2V1 ATP citrate lyase a-subunit n=1 Tax=Medicago truncatula RepID=A2Q2V1_MEDTR __***__ Medtr2g034090.1| IMGA|Medtr2g034090.1 ATP citrate lyase a-subunit chr2 11835355-11829707 E EGN_Mt100125 20111014 __***__ TC183706| TC183706 UniRef100_A2Q2V1 Cluster: ATP-citrate lyase/succinyl-CoA ligase; n=1; Medicago truncatula Rep: ATP-citrate lyase/succinyl-CoA ligase - Medicago truncatula (Bar…	XCorr	4.06	2	769.424	1537.84	-0.35	54.93	19/26		High	0	6.18e-07
GFGVGDVISLLWFK	A2Q2V1	UniRef100_A2Q2V1 ATP citrate lyase a-subunit n=1 Tax=Medicago truncatula RepID=A2Q2V1_MEDTR __***__ Medtr2g034090.1| IMGA|Medtr2g034090.1 ATP citrate lyase a-subunit chr2 11835355-11829707 E EGN_Mt100125 20111014 __***__ TC183706| TC183706 UniRef100_A2Q2V1 Cluster: ATP-citrate lyase/succinyl-CoA ligase; n=1; Medicago truncatula Rep: ATP-citrate lyase/succinyl-CoA ligase - Medicago truncatula (Bar…	XCorr	4.56	2	769.425	1537.84	1.23	54.82	22/26		High	0	4.57e-07
GFGVGDVISLLWFK	A2Q2V1	UniRef100_A2Q2V1 ATP citrate lyase a-subunit n=1 Tax=Medicago truncatula RepID=A2Q2V1_MEDTR __***__ Medtr2g034090.1| IMGA|Medtr2g034090.1 ATP citrate lyase a-subunit chr2 11835355-11829707 E EGN_Mt100125 20111014 __***__ TC183706| TC183706 UniRef100_A2Q2V1 Cluster: ATP-citrate lyase/succinyl-CoA ligase; n=1; Medicago truncatula Rep: ATP-citrate lyase/succinyl-CoA ligase - Medicago truncatula (Bar…	XCorr	4.35	2	769.425	1537.84	0.28	54.61	21/26		High	0	3.57e-07
VVAIIAEGVPESDTK	A2Q2V1	UniRef100_A2Q2V1 ATP citrate lyase a-subunit n=1 Tax=Medicago truncatula RepID=A2Q2V1_MEDTR __***__ Medtr2g034090.1| IMGA|Medtr2g034090.1 ATP citrate lyase a-subunit chr2 11835355-11829707 E EGN_Mt100125 20111014 __***__ TC183706| TC183706 UniRef100_A2Q2V1 Cluster: ATP-citrate lyase/succinyl-CoA ligase; n=1; Medicago truncatula Rep: ATP-citrate lyase/succinyl-CoA ligase - Medicago truncatula (Bar…	XCorr	3.27	2	764.417	1527.83	0.26	30.15	19/28		High	0	2e-05
VVAIIAEGVPESDTK	A2Q2V1	UniRef100_A2Q2V1 ATP citrate lyase a-subunit n=1 Tax=Medicago truncatula RepID=A2Q2V1_MEDTR __***__ Medtr2g034090.1| IMGA|Medtr2g034090.1 ATP citrate lyase a-subunit chr2 11835355-11829707 E EGN_Mt100125 20111014 __***__ TC183706| TC183706 UniRef100_A2Q2V1 Cluster: ATP-citrate lyase/succinyl-CoA ligase; n=1; Medicago truncatula Rep: ATP-citrate lyase/succinyl-CoA ligase - Medicago truncatula (Bar…	XCorr	4.49	2	764.417	1527.83	0.58	29.23	24/28		High	0	2.36e-06
VVAIIAEGVPESDTK	A2Q2V1	UniRef100_A2Q2V1 ATP citrate lyase a-subunit n=1 Tax=Medicago truncatula RepID=A2Q2V1_MEDTR __***__ Medtr2g034090.1| IMGA|Medtr2g034090.1 ATP citrate lyase a-subunit chr2 11835355-11829707 E EGN_Mt100125 20111014 __***__ TC183706| TC183706 UniRef100_A2Q2V1 Cluster: ATP-citrate lyase/succinyl-CoA ligase; n=1; Medicago truncatula Rep: ATP-citrate lyase/succinyl-CoA ligase - Medicago truncatula (Bar…	XCorr	4.13	2	764.417	1527.83	0.26	29.02	22/28		High	0	4.76e-08
SIGLIGHTFDQK	A2Q2V1	UniRef100_A2Q2V1 ATP citrate lyase a-subunit n=1 Tax=Medicago truncatula RepID=A2Q2V1_MEDTR __***__ Medtr2g034090.1| IMGA|Medtr2g034090.1 ATP citrate lyase a-subunit chr2 11835355-11829707 E EGN_Mt100125 20111014 __***__ TC183706| TC183706 UniRef100_A2Q2V1 Cluster: ATP-citrate lyase/succinyl-CoA ligase; n=1; Medicago truncatula Rep: ATP-citrate lyase/succinyl-CoA ligase - Medicago truncatula (Bar…	XCorr	2.98	2	658.351	1315.69	-4.39	29.03	16/22		High	4.8e-05	0.00226
SIGLIGHTFDQK	A2Q2V1	UniRef100_A2Q2V1 ATP citrate lyase a-subunit n=1 Tax=Medicago truncatula RepID=A2Q2V1_MEDTR __***__ Medtr2g034090.1| IMGA|Medtr2g034090.1 ATP citrate lyase a-subunit chr2 11835355-11829707 E EGN_Mt100125 20111014 __***__ TC183706| TC183706 UniRef100_A2Q2V1 Cluster: ATP-citrate lyase/succinyl-CoA ligase; n=1; Medicago truncatula Rep: ATP-citrate lyase/succinyl-CoA ligase - Medicago truncatula (Bar…	XCorr	3.33	2	658.352	1315.7	-3.56	29.93	17/22		High	0	5.92e-05
ETPSVAGIINPGSEGFQK	A2Q2V1	UniRef100_A2Q2V1 ATP citrate lyase a-subunit n=1 Tax=Medicago truncatula RepID=A2Q2V1_MEDTR __***__ Medtr2g034090.1| IMGA|Medtr2g034090.1 ATP citrate lyase a-subunit chr2 11835355-11829707 E EGN_Mt100125 20111014 __***__ TC183706| TC183706 UniRef100_A2Q2V1 Cluster: ATP-citrate lyase/succinyl-CoA ligase; n=1; Medicago truncatula Rep: ATP-citrate lyase/succinyl-CoA ligase - Medicago truncatula (Bar…	XCorr	4.4	2	915.966	1830.92	0.24	32.46	21/34		High	0	1.38e-06
ETPSVAGIINPGSEGFQK	A2Q2V1	UniRef100_A2Q2V1 ATP citrate lyase a-subunit n=1 Tax=Medicago truncatula RepID=A2Q2V1_MEDTR __***__ Medtr2g034090.1| IMGA|Medtr2g034090.1 ATP citrate lyase a-subunit chr2 11835355-11829707 E EGN_Mt100125 20111014 __***__ TC183706| TC183706 UniRef100_A2Q2V1 Cluster: ATP-citrate lyase/succinyl-CoA ligase; n=1; Medicago truncatula Rep: ATP-citrate lyase/succinyl-CoA ligase - Medicago truncatula (Bar…	XCorr	4.43	2	915.965	1830.92	-0.43	33.07	20/34		High	0	1.96e-10
EAGAVVPTSYESFETSIK	A2Q2V1	UniRef100_A2Q2V1 ATP citrate lyase a-subunit n=1 Tax=Medicago truncatula RepID=A2Q2V1_MEDTR __***__ Medtr2g034090.1| IMGA|Medtr2g034090.1 ATP citrate lyase a-subunit chr2 11835355-11829707 E EGN_Mt100125 20111014 __***__ TC183706| TC183706 UniRef100_A2Q2V1 Cluster: ATP-citrate lyase/succinyl-CoA ligase; n=1; Medicago truncatula Rep: ATP-citrate lyase/succinyl-CoA ligase - Medicago truncatula (Bar…	XCorr	2.77	2	957.972	1914.94	1.7	33.36	14/34		High	0	0.000344
EFTPPQIPEDLNTAIK	A2Q2V1	UniRef100_A2Q2V1 ATP citrate lyase a-subunit n=1 Tax=Medicago truncatula RepID=A2Q2V1_MEDTR __***__ Medtr2g034090.1| IMGA|Medtr2g034090.1 ATP citrate lyase a-subunit chr2 11835355-11829707 E EGN_Mt100125 20111014 __***__ TC183706| TC183706 UniRef100_A2Q2V1 Cluster: ATP-citrate lyase/succinyl-CoA ligase; n=1; Medicago truncatula Rep: ATP-citrate lyase/succinyl-CoA ligase - Medicago truncatula (Bar…	XCorr	2.59	2	906.974	1812.94	1.49	35.17	15/30		High	0	0.00037
GLTPYEFVEGMK	A2Q2V1	UniRef100_A2Q2V1 ATP citrate lyase a-subunit n=1 Tax=Medicago truncatula RepID=A2Q2V1_MEDTR __***__ Medtr2g034090.1| IMGA|Medtr2g034090.1 ATP citrate lyase a-subunit chr2 11835355-11829707 E EGN_Mt100125 20111014 __***__ TC183706| TC183706 UniRef100_A2Q2V1 Cluster: ATP-citrate lyase/succinyl-CoA ligase; n=1; Medicago truncatula Rep: ATP-citrate lyase/succinyl-CoA ligase - Medicago truncatula (Bar…	XCorr	2.59	2	685.837	1370.67	0.48	38.64	13/22		High	0	8.01e-05
LFFGQEEIAIPVHATIEAASAAHPTADVFINFASFR	A2Q2V1	UniRef100_A2Q2V1 ATP citrate lyase a-subunit n=1 Tax=Medicago truncatula RepID=A2Q2V1_MEDTR __***__ Medtr2g034090.1| IMGA|Medtr2g034090.1 ATP citrate lyase a-subunit chr2 11835355-11829707 E EGN_Mt100125 20111014 __***__ TC183706| TC183706 UniRef100_A2Q2V1 Cluster: ATP-citrate lyase/succinyl-CoA ligase; n=1; Medicago truncatula Rep: ATP-citrate lyase/succinyl-CoA ligase - Medicago truncatula (Bar…	XCorr	5.78	3	1296.66	3887.98	0.59	48.63	32/140		High	0	2.24e-09
LFFGQEEIAIPVHATIEAASAAHPTADVFINFASFR	A2Q2V1	UniRef100_A2Q2V1 ATP citrate lyase a-subunit n=1 Tax=Medicago truncatula RepID=A2Q2V1_MEDTR __***__ Medtr2g034090.1| IMGA|Medtr2g034090.1 ATP citrate lyase a-subunit chr2 11835355-11829707 E EGN_Mt100125 20111014 __***__ TC183706| TC183706 UniRef100_A2Q2V1 Cluster: ATP-citrate lyase/succinyl-CoA ligase; n=1; Medicago truncatula Rep: ATP-citrate lyase/succinyl-CoA ligase - Medicago truncatula (Bar…	XCorr	4.24	4	972.75	3887.98	0.19	48.3	49/210		High	0	4.51e-09
FNNIPQVK	A2Q2V1	UniRef100_A2Q2V1 ATP citrate lyase a-subunit n=1 Tax=Medicago truncatula RepID=A2Q2V1_MEDTR __***__ Medtr2g034090.1| IMGA|Medtr2g034090.1 ATP citrate lyase a-subunit chr2 11835355-11829707 E EGN_Mt100125 20111014 __***__ TC183706| TC183706 UniRef100_A2Q2V1 Cluster: ATP-citrate lyase/succinyl-CoA ligase; n=1; Medicago truncatula Rep: ATP-citrate lyase/succinyl-CoA ligase - Medicago truncatula (Bar…	XCorr	2.2	2	480.269	959.532	0.7	25.17	13/14		High	4.8e-05	0.00125
SGGMSNELYNSIAR	A2Q2V1	UniRef100_A2Q2V1 ATP citrate lyase a-subunit n=1 Tax=Medicago truncatula RepID=A2Q2V1_MEDTR __***__ Medtr2g034090.1| IMGA|Medtr2g034090.1 ATP citrate lyase a-subunit chr2 11835355-11829707 E EGN_Mt100125 20111014 __***__ TC183706| TC183706 UniRef100_A2Q2V1 Cluster: ATP-citrate lyase/succinyl-CoA ligase; n=1; Medicago truncatula Rep: ATP-citrate lyase/succinyl-CoA ligase - Medicago truncatula (Bar…	XCorr	4	2	749.852	1498.7	0.29	31.85	18/26		High	0	2.29e-05
SGGMSNELYNSIAR	A2Q2V1	UniRef100_A2Q2V1 ATP citrate lyase a-subunit n=1 Tax=Medicago truncatula RepID=A2Q2V1_MEDTR __***__ Medtr2g034090.1| IMGA|Medtr2g034090.1 ATP citrate lyase a-subunit chr2 11835355-11829707 E EGN_Mt100125 20111014 __***__ TC183706| TC183706 UniRef100_A2Q2V1 Cluster: ATP-citrate lyase/succinyl-CoA ligase; n=1; Medicago truncatula Rep: ATP-citrate lyase/succinyl-CoA ligase - Medicago truncatula (Bar…	XCorr	3.49	2	749.852	1498.7	0.86	31.29	16/26		High	0	1.98e-05
VAGIGHR	A2Q2V1	UniRef100_A2Q2V1 ATP citrate lyase a-subunit n=1 Tax=Medicago truncatula RepID=A2Q2V1_MEDTR __***__ Medtr2g034090.1| IMGA|Medtr2g034090.1 ATP citrate lyase a-subunit chr2 11835355-11829707 E EGN_Mt100125 20111014 __***__ TC183706| TC183706 UniRef100_A2Q2V1 Cluster: ATP-citrate lyase/succinyl-CoA ligase; n=1; Medicago truncatula Rep: ATP-citrate lyase/succinyl-CoA ligase - Medicago truncatula (Bar…	XCorr	2.02	2	355.209	709.41	-0.05	14.57	41984		High	0.000212	0.00988
VAGIGHR	A2Q2V1	UniRef100_A2Q2V1 ATP citrate lyase a-subunit n=1 Tax=Medicago truncatula RepID=A2Q2V1_MEDTR __***__ Medtr2g034090.1| IMGA|Medtr2g034090.1 ATP citrate lyase a-subunit chr2 11835355-11829707 E EGN_Mt100125 20111014 __***__ TC183706| TC183706 UniRef100_A2Q2V1 Cluster: ATP-citrate lyase/succinyl-CoA ligase; n=1; Medicago truncatula Rep: ATP-citrate lyase/succinyl-CoA ligase - Medicago truncatula (Bar…	XCorr	2.32	2	355.209	709.41	-0.13	15.33	41984		High	0.000375	0.00685
SEVQFGHAGAK	A2Q2V1	UniRef100_A2Q2V1 ATP citrate lyase a-subunit n=1 Tax=Medicago truncatula RepID=A2Q2V1_MEDTR __***__ Medtr2g034090.1| IMGA|Medtr2g034090.1 ATP citrate lyase a-subunit chr2 11835355-11829707 E EGN_Mt100125 20111014 __***__ TC183706| TC183706 UniRef100_A2Q2V1 Cluster: ATP-citrate lyase/succinyl-CoA ligase; n=1; Medicago truncatula Rep: ATP-citrate lyase/succinyl-CoA ligase - Medicago truncatula (Bar…	XCorr	3.19	2	565.783	1130.56	-0.06	18.92	17/20		High	0	0.000437
SEVQFGHAGAK	A2Q2V1	UniRef100_A2Q2V1 ATP citrate lyase a-subunit n=1 Tax=Medicago truncatula RepID=A2Q2V1_MEDTR __***__ Medtr2g034090.1| IMGA|Medtr2g034090.1 ATP citrate lyase a-subunit chr2 11835355-11829707 E EGN_Mt100125 20111014 __***__ TC183706| TC183706 UniRef100_A2Q2V1 Cluster: ATP-citrate lyase/succinyl-CoA ligase; n=1; Medicago truncatula Rep: ATP-citrate lyase/succinyl-CoA ligase - Medicago truncatula (Bar…	XCorr	3.26	2	565.784	1130.56	1.02	19.8	16/20		High	0	4.58e-05
SEVQFGHAGAK	A2Q2V1	UniRef100_A2Q2V1 ATP citrate lyase a-subunit n=1 Tax=Medicago truncatula RepID=A2Q2V1_MEDTR __***__ Medtr2g034090.1| IMGA|Medtr2g034090.1 ATP citrate lyase a-subunit chr2 11835355-11829707 E EGN_Mt100125 20111014 __***__ TC183706| TC183706 UniRef100_A2Q2V1 Cluster: ATP-citrate lyase/succinyl-CoA ligase; n=1; Medicago truncatula Rep: ATP-citrate lyase/succinyl-CoA ligase - Medicago truncatula (Bar…	XCorr	3.05	2	565.784	1130.56	1.13	20.43	17/20		High	0	1.78e-05
VVAIIAEGVPESDTK	A2Q2V1	UniRef100_A2Q2V1 ATP citrate lyase a-subunit n=1 Tax=Medicago truncatula RepID=A2Q2V1_MEDTR __***__ Medtr2g034090.1| IMGA|Medtr2g034090.1 ATP citrate lyase a-subunit chr2 11835355-11829707 E EGN_Mt100125 20111014 __***__ TC183706| TC183706 UniRef100_A2Q2V1 Cluster: ATP-citrate lyase/succinyl-CoA ligase; n=1; Medicago truncatula Rep: ATP-citrate lyase/succinyl-CoA ligase - Medicago truncatula (Bar…	XCorr	4.33	2	764.417	1527.83	0.42	29.93	23/28		High	0	2.58e-07
VVAIIAEGVPESDTK	A2Q2V1	UniRef100_A2Q2V1 ATP citrate lyase a-subunit n=1 Tax=Medicago truncatula RepID=A2Q2V1_MEDTR __***__ Medtr2g034090.1| IMGA|Medtr2g034090.1 ATP citrate lyase a-subunit chr2 11835355-11829707 E EGN_Mt100125 20111014 __***__ TC183706| TC183706 UniRef100_A2Q2V1 Cluster: ATP-citrate lyase/succinyl-CoA ligase; n=1; Medicago truncatula Rep: ATP-citrate lyase/succinyl-CoA ligase - Medicago truncatula (Bar…	XCorr	4.45	2	764.417	1527.83	0.42	29.9	22/28		High	0	4.6e-08
SIGLIGHTFDQK	A2Q2V1	UniRef100_A2Q2V1 ATP citrate lyase a-subunit n=1 Tax=Medicago truncatula RepID=A2Q2V1_MEDTR __***__ Medtr2g034090.1| IMGA|Medtr2g034090.1 ATP citrate lyase a-subunit chr2 11835355-11829707 E EGN_Mt100125 20111014 __***__ TC183706| TC183706 UniRef100_A2Q2V1 Cluster: ATP-citrate lyase/succinyl-CoA ligase; n=1; Medicago truncatula Rep: ATP-citrate lyase/succinyl-CoA ligase - Medicago truncatula (Bar…	XCorr	3.18	2	658.352	1315.7	-2.82	30.02	17/22		High	0	0.00121
SIGLIGHTFDQK	A2Q2V1	UniRef100_A2Q2V1 ATP citrate lyase a-subunit n=1 Tax=Medicago truncatula RepID=A2Q2V1_MEDTR __***__ Medtr2g034090.1| IMGA|Medtr2g034090.1 ATP citrate lyase a-subunit chr2 11835355-11829707 E EGN_Mt100125 20111014 __***__ TC183706| TC183706 UniRef100_A2Q2V1 Cluster: ATP-citrate lyase/succinyl-CoA ligase; n=1; Medicago truncatula Rep: ATP-citrate lyase/succinyl-CoA ligase - Medicago truncatula (Bar…	XCorr	3.15	2	658.352	1315.7	-3	30.16	16/22		High	0	0.000285
TTQALFYNYK	A2Q2V1	UniRef100_A2Q2V1 ATP citrate lyase a-subunit n=1 Tax=Medicago truncatula RepID=A2Q2V1_MEDTR __***__ Medtr2g034090.1| IMGA|Medtr2g034090.1 ATP citrate lyase a-subunit chr2 11835355-11829707 E EGN_Mt100125 20111014 __***__ TC183706| TC183706 UniRef100_A2Q2V1 Cluster: ATP-citrate lyase/succinyl-CoA ligase; n=1; Medicago truncatula Rep: ATP-citrate lyase/succinyl-CoA ligase - Medicago truncatula (Bar…	XCorr	2.67	2	624.817	1248.63	0.47	29.46	15/18		High	0.000335	0.0116
SGGMSNELYNSIAR	A2Q2V1	UniRef100_A2Q2V1 ATP citrate lyase a-subunit n=1 Tax=Medicago truncatula RepID=A2Q2V1_MEDTR __***__ Medtr2g034090.1| IMGA|Medtr2g034090.1 ATP citrate lyase a-subunit chr2 11835355-11829707 E EGN_Mt100125 20111014 __***__ TC183706| TC183706 UniRef100_A2Q2V1 Cluster: ATP-citrate lyase/succinyl-CoA ligase; n=1; Medicago truncatula Rep: ATP-citrate lyase/succinyl-CoA ligase - Medicago truncatula (Bar…	XCorr	3.71	2	749.852	1498.7	1.11	30.65	18/26		High	0	6.01e-05
ETPSVAGIINPGSEGFQK	A2Q2V1	UniRef100_A2Q2V1 ATP citrate lyase a-subunit n=1 Tax=Medicago truncatula RepID=A2Q2V1_MEDTR __***__ Medtr2g034090.1| IMGA|Medtr2g034090.1 ATP citrate lyase a-subunit chr2 11835355-11829707 E EGN_Mt100125 20111014 __***__ TC183706| TC183706 UniRef100_A2Q2V1 Cluster: ATP-citrate lyase/succinyl-CoA ligase; n=1; Medicago truncatula Rep: ATP-citrate lyase/succinyl-CoA ligase - Medicago truncatula (Bar…	XCorr	4.81	2	915.965	1830.92	-0.09	33.2	23/34		High	0	2.75e-08
ETPSVAGIINPGSEGFQK	A2Q2V1	UniRef100_A2Q2V1 ATP citrate lyase a-subunit n=1 Tax=Medicago truncatula RepID=A2Q2V1_MEDTR __***__ Medtr2g034090.1| IMGA|Medtr2g034090.1 ATP citrate lyase a-subunit chr2 11835355-11829707 E EGN_Mt100125 20111014 __***__ TC183706| TC183706 UniRef100_A2Q2V1 Cluster: ATP-citrate lyase/succinyl-CoA ligase; n=1; Medicago truncatula Rep: ATP-citrate lyase/succinyl-CoA ligase - Medicago truncatula (Bar…	XCorr	4.34	2	915.966	1830.92	0.37	33.26	19/34		High	0	7.94e-10
VVIGPATVGGIQAGAFK	A2Q2V1	UniRef100_A2Q2V1 ATP citrate lyase a-subunit n=1 Tax=Medicago truncatula RepID=A2Q2V1_MEDTR __***__ Medtr2g034090.1| IMGA|Medtr2g034090.1 ATP citrate lyase a-subunit chr2 11835355-11829707 E EGN_Mt100125 20111014 __***__ TC183706| TC183706 UniRef100_A2Q2V1 Cluster: ATP-citrate lyase/succinyl-CoA ligase; n=1; Medicago truncatula Rep: ATP-citrate lyase/succinyl-CoA ligase - Medicago truncatula (Bar…	XCorr	3.71	2	792.96	1584.91	1.1	34.51	20/32		High	0	0.000102
EFTPPQIPEDLNTAIK	A2Q2V1	UniRef100_A2Q2V1 ATP citrate lyase a-subunit n=1 Tax=Medicago truncatula RepID=A2Q2V1_MEDTR __***__ Medtr2g034090.1| IMGA|Medtr2g034090.1 ATP citrate lyase a-subunit chr2 11835355-11829707 E EGN_Mt100125 20111014 __***__ TC183706| TC183706 UniRef100_A2Q2V1 Cluster: ATP-citrate lyase/succinyl-CoA ligase; n=1; Medicago truncatula Rep: ATP-citrate lyase/succinyl-CoA ligase - Medicago truncatula (Bar…	XCorr	2.49	2	906.973	1812.94	0.15	35.13	16/30		High	0	0.00114
GLTPYEFVEGMK	A2Q2V1	UniRef100_A2Q2V1 ATP citrate lyase a-subunit n=1 Tax=Medicago truncatula RepID=A2Q2V1_MEDTR __***__ Medtr2g034090.1| IMGA|Medtr2g034090.1 ATP citrate lyase a-subunit chr2 11835355-11829707 E EGN_Mt100125 20111014 __***__ TC183706| TC183706 UniRef100_A2Q2V1 Cluster: ATP-citrate lyase/succinyl-CoA ligase; n=1; Medicago truncatula Rep: ATP-citrate lyase/succinyl-CoA ligase - Medicago truncatula (Bar…	XCorr	2.36	2	685.837	1370.67	0.4	38.78	44896		High	0.000212	0.00806
VTDGIYEGIAIGGDVFPGSTLSDHVLR	A2Q2V1	UniRef100_A2Q2V1 ATP citrate lyase a-subunit n=1 Tax=Medicago truncatula RepID=A2Q2V1_MEDTR __***__ Medtr2g034090.1| IMGA|Medtr2g034090.1 ATP citrate lyase a-subunit chr2 11835355-11829707 E EGN_Mt100125 20111014 __***__ TC183706| TC183706 UniRef100_A2Q2V1 Cluster: ATP-citrate lyase/succinyl-CoA ligase; n=1; Medicago truncatula Rep: ATP-citrate lyase/succinyl-CoA ligase - Medicago truncatula (Bar…	XCorr	5.54	3	930.144	2788.42	0.54	40.46	39/104		High	0	1.38e-10
VTDGIYEGIAIGGDVFPGSTLSDHVLR	A2Q2V1	UniRef100_A2Q2V1 ATP citrate lyase a-subunit n=1 Tax=Medicago truncatula RepID=A2Q2V1_MEDTR __***__ Medtr2g034090.1| IMGA|Medtr2g034090.1 ATP citrate lyase a-subunit chr2 11835355-11829707 E EGN_Mt100125 20111014 __***__ TC183706| TC183706 UniRef100_A2Q2V1 Cluster: ATP-citrate lyase/succinyl-CoA ligase; n=1; Medicago truncatula Rep: ATP-citrate lyase/succinyl-CoA ligase - Medicago truncatula (Bar…	XCorr	4.89	3	930.144	2788.42	0.48	40.91	34/104		High	0	2.49e-10
LFFGQEEIAIPVHATIEAASAAHPTADVFINFASFR	A2Q2V1	UniRef100_A2Q2V1 ATP citrate lyase a-subunit n=1 Tax=Medicago truncatula RepID=A2Q2V1_MEDTR __***__ Medtr2g034090.1| IMGA|Medtr2g034090.1 ATP citrate lyase a-subunit chr2 11835355-11829707 E EGN_Mt100125 20111014 __***__ TC183706| TC183706 UniRef100_A2Q2V1 Cluster: ATP-citrate lyase/succinyl-CoA ligase; n=1; Medicago truncatula Rep: ATP-citrate lyase/succinyl-CoA ligase - Medicago truncatula (Bar…	XCorr	6.83	3	1296.67	3887.98	1.53	48.56	36/140		High	0	3.6e-09
DLVSSLVSGLLTIGPR	A2Q2V1	UniRef100_A2Q2V1 ATP citrate lyase a-subunit n=1 Tax=Medicago truncatula RepID=A2Q2V1_MEDTR __***__ Medtr2g034090.1| IMGA|Medtr2g034090.1 ATP citrate lyase a-subunit chr2 11835355-11829707 E EGN_Mt100125 20111014 __***__ TC183706| TC183706 UniRef100_A2Q2V1 Cluster: ATP-citrate lyase/succinyl-CoA ligase; n=1; Medicago truncatula Rep: ATP-citrate lyase/succinyl-CoA ligase - Medicago truncatula (Bar…	XCorr	3.88	2	813.976	1626.94	0.88	54.6	20/30		High	0	0.00059
DLVSSLVSGLLTIGPR	A2Q2V1	UniRef100_A2Q2V1 ATP citrate lyase a-subunit n=1 Tax=Medicago truncatula RepID=A2Q2V1_MEDTR __***__ Medtr2g034090.1| IMGA|Medtr2g034090.1 ATP citrate lyase a-subunit chr2 11835355-11829707 E EGN_Mt100125 20111014 __***__ TC183706| TC183706 UniRef100_A2Q2V1 Cluster: ATP-citrate lyase/succinyl-CoA ligase; n=1; Medicago truncatula Rep: ATP-citrate lyase/succinyl-CoA ligase - Medicago truncatula (Bar…	XCorr	3.76	3	542.986	1626.94	0.01	54.97	25/60		High	0	2.99e-06
DLVSSLVSGLLTIGPR	A2Q2V1	UniRef100_A2Q2V1 ATP citrate lyase a-subunit n=1 Tax=Medicago truncatula RepID=A2Q2V1_MEDTR __***__ Medtr2g034090.1| IMGA|Medtr2g034090.1 ATP citrate lyase a-subunit chr2 11835355-11829707 E EGN_Mt100125 20111014 __***__ TC183706| TC183706 UniRef100_A2Q2V1 Cluster: ATP-citrate lyase/succinyl-CoA ligase; n=1; Medicago truncatula Rep: ATP-citrate lyase/succinyl-CoA ligase - Medicago truncatula (Bar…	XCorr	3.5	2	813.976	1626.94	0.88	55.34	20/30		High	0	6.67e-05
GFGVGDVISLLWFK	A2Q2V1	UniRef100_A2Q2V1 ATP citrate lyase a-subunit n=1 Tax=Medicago truncatula RepID=A2Q2V1_MEDTR __***__ Medtr2g034090.1| IMGA|Medtr2g034090.1 ATP citrate lyase a-subunit chr2 11835355-11829707 E EGN_Mt100125 20111014 __***__ TC183706| TC183706 UniRef100_A2Q2V1 Cluster: ATP-citrate lyase/succinyl-CoA ligase; n=1; Medicago truncatula Rep: ATP-citrate lyase/succinyl-CoA ligase - Medicago truncatula (Bar…	XCorr	4.51	2	769.425	1537.84	0.92	54.88	21/26		High	0	3.33e-07
GFGVGDVISLLWFK	A2Q2V1	UniRef100_A2Q2V1 ATP citrate lyase a-subunit n=1 Tax=Medicago truncatula RepID=A2Q2V1_MEDTR __***__ Medtr2g034090.1| IMGA|Medtr2g034090.1 ATP citrate lyase a-subunit chr2 11835355-11829707 E EGN_Mt100125 20111014 __***__ TC183706| TC183706 UniRef100_A2Q2V1 Cluster: ATP-citrate lyase/succinyl-CoA ligase; n=1; Medicago truncatula Rep: ATP-citrate lyase/succinyl-CoA ligase - Medicago truncatula (Bar…	XCorr	4.23	2	769.424	1537.84	0.04	54.79	19/26		High	0	1.06e-08
GFGVGDVISLLWFK	A2Q2V1	UniRef100_A2Q2V1 ATP citrate lyase a-subunit n=1 Tax=Medicago truncatula RepID=A2Q2V1_MEDTR __***__ Medtr2g034090.1| IMGA|Medtr2g034090.1 ATP citrate lyase a-subunit chr2 11835355-11829707 E EGN_Mt100125 20111014 __***__ TC183706| TC183706 UniRef100_A2Q2V1 Cluster: ATP-citrate lyase/succinyl-CoA ligase; n=1; Medicago truncatula Rep: ATP-citrate lyase/succinyl-CoA ligase - Medicago truncatula (Bar…	XCorr	3.52	2	769.425	1537.84	0.68	55.15	18/26		High	0	8.67e-07
FNNIPQVK	A2Q2V1	UniRef100_A2Q2V1 ATP citrate lyase a-subunit n=1 Tax=Medicago truncatula RepID=A2Q2V1_MEDTR __***__ Medtr2g034090.1| IMGA|Medtr2g034090.1 ATP citrate lyase a-subunit chr2 11835355-11829707 E EGN_Mt100125 20111014 __***__ TC183706| TC183706 UniRef100_A2Q2V1 Cluster: ATP-citrate lyase/succinyl-CoA ligase; n=1; Medicago truncatula Rep: ATP-citrate lyase/succinyl-CoA ligase - Medicago truncatula (Bar…	XCorr	2.13	2	480.269	959.531	0.25	23.94	41974		High	8.9e-05	0.00472
EAGAVVPTSYESFETSIK	A2Q2V1	UniRef100_A2Q2V1 ATP citrate lyase a-subunit n=1 Tax=Medicago truncatula RepID=A2Q2V1_MEDTR __***__ Medtr2g034090.1| IMGA|Medtr2g034090.1 ATP citrate lyase a-subunit chr2 11835355-11829707 E EGN_Mt100125 20111014 __***__ TC183706| TC183706 UniRef100_A2Q2V1 Cluster: ATP-citrate lyase/succinyl-CoA ligase; n=1; Medicago truncatula Rep: ATP-citrate lyase/succinyl-CoA ligase - Medicago truncatula (Bar…	XCorr	3.81	2	957.971	1914.93	0.74	33.27	23/34		High	0	4.81e-07
SEVQFGHAGAK	A2Q2V1	UniRef100_A2Q2V1 ATP citrate lyase a-subunit n=1 Tax=Medicago truncatula RepID=A2Q2V1_MEDTR __***__ Medtr2g034090.1| IMGA|Medtr2g034090.1 ATP citrate lyase a-subunit chr2 11835355-11829707 E EGN_Mt100125 20111014 __***__ TC183706| TC183706 UniRef100_A2Q2V1 Cluster: ATP-citrate lyase/succinyl-CoA ligase; n=1; Medicago truncatula Rep: ATP-citrate lyase/succinyl-CoA ligase - Medicago truncatula (Bar…	XCorr	2.95	2	565.784	1130.56	0.7	20.11	16/20		High	0	0.000155
SEVQFGHAGAK	A2Q2V1	UniRef100_A2Q2V1 ATP citrate lyase a-subunit n=1 Tax=Medicago truncatula RepID=A2Q2V1_MEDTR __***__ Medtr2g034090.1| IMGA|Medtr2g034090.1 ATP citrate lyase a-subunit chr2 11835355-11829707 E EGN_Mt100125 20111014 __***__ TC183706| TC183706 UniRef100_A2Q2V1 Cluster: ATP-citrate lyase/succinyl-CoA ligase; n=1; Medicago truncatula Rep: ATP-citrate lyase/succinyl-CoA ligase - Medicago truncatula (Bar…	XCorr	3.15	2	565.784	1130.56	0.81	19.65	17/20		High	0	2.6e-05
DLVSSLVSGLLTIGPR	A2Q2V1	UniRef100_A2Q2V1 ATP citrate lyase a-subunit n=1 Tax=Medicago truncatula RepID=A2Q2V1_MEDTR __***__ Medtr2g034090.1| IMGA|Medtr2g034090.1 ATP citrate lyase a-subunit chr2 11835355-11829707 E EGN_Mt100125 20111014 __***__ TC183706| TC183706 UniRef100_A2Q2V1 Cluster: ATP-citrate lyase/succinyl-CoA ligase; n=1; Medicago truncatula Rep: ATP-citrate lyase/succinyl-CoA ligase - Medicago truncatula (Bar…	XCorr	3.08	3	542.986	1626.94	0.46	55.15	30/60		High	0	2.13e-06
DLVSSLVSGLLTIGPR	A2Q2V1	UniRef100_A2Q2V1 ATP citrate lyase a-subunit n=1 Tax=Medicago truncatula RepID=A2Q2V1_MEDTR __***__ Medtr2g034090.1| IMGA|Medtr2g034090.1 ATP citrate lyase a-subunit chr2 11835355-11829707 E EGN_Mt100125 20111014 __***__ TC183706| TC183706 UniRef100_A2Q2V1 Cluster: ATP-citrate lyase/succinyl-CoA ligase; n=1; Medicago truncatula Rep: ATP-citrate lyase/succinyl-CoA ligase - Medicago truncatula (Bar…	XCorr	3.43	2	813.976	1626.94	0.88	54.89	19/30		High	5.9e-05	0.00134
DLVSSLVSGLLTIGPR	A2Q2V1	UniRef100_A2Q2V1 ATP citrate lyase a-subunit n=1 Tax=Medicago truncatula RepID=A2Q2V1_MEDTR __***__ Medtr2g034090.1| IMGA|Medtr2g034090.1 ATP citrate lyase a-subunit chr2 11835355-11829707 E EGN_Mt100125 20111014 __***__ TC183706| TC183706 UniRef100_A2Q2V1 Cluster: ATP-citrate lyase/succinyl-CoA ligase; n=1; Medicago truncatula Rep: ATP-citrate lyase/succinyl-CoA ligase - Medicago truncatula (Bar…	XCorr	4.21	3	542.986	1626.94	0.35	54.7	27/60		High	0	1.27e-06
GFGVGDVISLLWFK	A2Q2V1	UniRef100_A2Q2V1 ATP citrate lyase a-subunit n=1 Tax=Medicago truncatula RepID=A2Q2V1_MEDTR __***__ Medtr2g034090.1| IMGA|Medtr2g034090.1 ATP citrate lyase a-subunit chr2 11835355-11829707 E EGN_Mt100125 20111014 __***__ TC183706| TC183706 UniRef100_A2Q2V1 Cluster: ATP-citrate lyase/succinyl-CoA ligase; n=1; Medicago truncatula Rep: ATP-citrate lyase/succinyl-CoA ligase - Medicago truncatula (Bar…	XCorr	4.11	2	769.425	1537.84	0.52	55.03	19/26		High	0	6.76e-07
GFGVGDVISLLWFK	A2Q2V1	UniRef100_A2Q2V1 ATP citrate lyase a-subunit n=1 Tax=Medicago truncatula RepID=A2Q2V1_MEDTR __***__ Medtr2g034090.1| IMGA|Medtr2g034090.1 ATP citrate lyase a-subunit chr2 11835355-11829707 E EGN_Mt100125 20111014 __***__ TC183706| TC183706 UniRef100_A2Q2V1 Cluster: ATP-citrate lyase/succinyl-CoA ligase; n=1; Medicago truncatula Rep: ATP-citrate lyase/succinyl-CoA ligase - Medicago truncatula (Bar…	XCorr	3.79	2	769.425	1537.84	0.92	55.01	19/26		High	0	3.71e-06
GFGVGDVISLLWFK	A2Q2V1	UniRef100_A2Q2V1 ATP citrate lyase a-subunit n=1 Tax=Medicago truncatula RepID=A2Q2V1_MEDTR __***__ Medtr2g034090.1| IMGA|Medtr2g034090.1 ATP citrate lyase a-subunit chr2 11835355-11829707 E EGN_Mt100125 20111014 __***__ TC183706| TC183706 UniRef100_A2Q2V1 Cluster: ATP-citrate lyase/succinyl-CoA ligase; n=1; Medicago truncatula Rep: ATP-citrate lyase/succinyl-CoA ligase - Medicago truncatula (Bar…	XCorr	4.62	2	769.425	1537.84	0.76	54.74	21/26		High	0	8.4e-08
VVAIIAEGVPESDTK	A2Q2V1	UniRef100_A2Q2V1 ATP citrate lyase a-subunit n=1 Tax=Medicago truncatula RepID=A2Q2V1_MEDTR __***__ Medtr2g034090.1| IMGA|Medtr2g034090.1 ATP citrate lyase a-subunit chr2 11835355-11829707 E EGN_Mt100125 20111014 __***__ TC183706| TC183706 UniRef100_A2Q2V1 Cluster: ATP-citrate lyase/succinyl-CoA ligase; n=1; Medicago truncatula Rep: ATP-citrate lyase/succinyl-CoA ligase - Medicago truncatula (Bar…	XCorr	4.45	2	764.417	1527.83	0.58	29.3	23/28		High	0	4.4e-07
SIGLIGHTFDQK	A2Q2V1	UniRef100_A2Q2V1 ATP citrate lyase a-subunit n=1 Tax=Medicago truncatula RepID=A2Q2V1_MEDTR __***__ Medtr2g034090.1| IMGA|Medtr2g034090.1 ATP citrate lyase a-subunit chr2 11835355-11829707 E EGN_Mt100125 20111014 __***__ TC183706| TC183706 UniRef100_A2Q2V1 Cluster: ATP-citrate lyase/succinyl-CoA ligase; n=1; Medicago truncatula Rep: ATP-citrate lyase/succinyl-CoA ligase - Medicago truncatula (Bar…	XCorr	3.15	2	658.351	1315.69	-4.3	30.01	15/22		High	0	0.000245
TTQALFYNYK	A2Q2V1	UniRef100_A2Q2V1 ATP citrate lyase a-subunit n=1 Tax=Medicago truncatula RepID=A2Q2V1_MEDTR __***__ Medtr2g034090.1| IMGA|Medtr2g034090.1 ATP citrate lyase a-subunit chr2 11835355-11829707 E EGN_Mt100125 20111014 __***__ TC183706| TC183706 UniRef100_A2Q2V1 Cluster: ATP-citrate lyase/succinyl-CoA ligase; n=1; Medicago truncatula Rep: ATP-citrate lyase/succinyl-CoA ligase - Medicago truncatula (Bar…	XCorr	2.15	2	624.817	1248.63	0.07	29.64	14/18		High	0	0.00357
SGGMSNELYNSIAR	A2Q2V1	UniRef100_A2Q2V1 ATP citrate lyase a-subunit n=1 Tax=Medicago truncatula RepID=A2Q2V1_MEDTR __***__ Medtr2g034090.1| IMGA|Medtr2g034090.1 ATP citrate lyase a-subunit chr2 11835355-11829707 E EGN_Mt100125 20111014 __***__ TC183706| TC183706 UniRef100_A2Q2V1 Cluster: ATP-citrate lyase/succinyl-CoA ligase; n=1; Medicago truncatula Rep: ATP-citrate lyase/succinyl-CoA ligase - Medicago truncatula (Bar…	XCorr	3.29	2	749.852	1498.7	0.86	31.34	16/26		High	0	2.64e-05
ETPSVAGIINPGSEGFQK	A2Q2V1	UniRef100_A2Q2V1 ATP citrate lyase a-subunit n=1 Tax=Medicago truncatula RepID=A2Q2V1_MEDTR __***__ Medtr2g034090.1| IMGA|Medtr2g034090.1 ATP citrate lyase a-subunit chr2 11835355-11829707 E EGN_Mt100125 20111014 __***__ TC183706| TC183706 UniRef100_A2Q2V1 Cluster: ATP-citrate lyase/succinyl-CoA ligase; n=1; Medicago truncatula Rep: ATP-citrate lyase/succinyl-CoA ligase - Medicago truncatula (Bar…	XCorr	4.41	2	915.966	1830.92	0.57	32.64	20/34		High	0	1.11e-08
EAGAVVPTSYESFETSIK	A2Q2V1	UniRef100_A2Q2V1 ATP citrate lyase a-subunit n=1 Tax=Medicago truncatula RepID=A2Q2V1_MEDTR __***__ Medtr2g034090.1| IMGA|Medtr2g034090.1 ATP citrate lyase a-subunit chr2 11835355-11829707 E EGN_Mt100125 20111014 __***__ TC183706| TC183706 UniRef100_A2Q2V1 Cluster: ATP-citrate lyase/succinyl-CoA ligase; n=1; Medicago truncatula Rep: ATP-citrate lyase/succinyl-CoA ligase - Medicago truncatula (Bar…	XCorr	4.02	2	957.97	1914.93	-0.15	33.34	23/34		High	0	1.31e-07
EFTPPQIPEDLNTAIK	A2Q2V1	UniRef100_A2Q2V1 ATP citrate lyase a-subunit n=1 Tax=Medicago truncatula RepID=A2Q2V1_MEDTR __***__ Medtr2g034090.1| IMGA|Medtr2g034090.1 ATP citrate lyase a-subunit chr2 11835355-11829707 E EGN_Mt100125 20111014 __***__ TC183706| TC183706 UniRef100_A2Q2V1 Cluster: ATP-citrate lyase/succinyl-CoA ligase; n=1; Medicago truncatula Rep: ATP-citrate lyase/succinyl-CoA ligase - Medicago truncatula (Bar…	XCorr	2.03	2	906.974	1812.94	1.16	35.33	14/30		High	0	0.00158
VTDGIYEGIAIGGDVFPGSTLSDHVLR	A2Q2V1	UniRef100_A2Q2V1 ATP citrate lyase a-subunit n=1 Tax=Medicago truncatula RepID=A2Q2V1_MEDTR __***__ Medtr2g034090.1| IMGA|Medtr2g034090.1 ATP citrate lyase a-subunit chr2 11835355-11829707 E EGN_Mt100125 20111014 __***__ TC183706| TC183706 UniRef100_A2Q2V1 Cluster: ATP-citrate lyase/succinyl-CoA ligase; n=1; Medicago truncatula Rep: ATP-citrate lyase/succinyl-CoA ligase - Medicago truncatula (Bar…	XCorr	5.05	3	930.143	2788.42	0.08	40.6	35/104		High	0	2.8e-10
LFFGQEEIAIPVHATIEAASAAHPTADVFINFASFR	A2Q2V1	UniRef100_A2Q2V1 ATP citrate lyase a-subunit n=1 Tax=Medicago truncatula RepID=A2Q2V1_MEDTR __***__ Medtr2g034090.1| IMGA|Medtr2g034090.1 ATP citrate lyase a-subunit chr2 11835355-11829707 E EGN_Mt100125 20111014 __***__ TC183706| TC183706 UniRef100_A2Q2V1 Cluster: ATP-citrate lyase/succinyl-CoA ligase; n=1; Medicago truncatula Rep: ATP-citrate lyase/succinyl-CoA ligase - Medicago truncatula (Bar…	XCorr	5.15	3	1296.67	3887.98	1.43	48.66	32/140		High	0	3.65e-08
VAGIGHR	A2Q2V1	UniRef100_A2Q2V1 ATP citrate lyase a-subunit n=1 Tax=Medicago truncatula RepID=A2Q2V1_MEDTR __***__ Medtr2g034090.1| IMGA|Medtr2g034090.1 ATP citrate lyase a-subunit chr2 11835355-11829707 E EGN_Mt100125 20111014 __***__ TC183706| TC183706 UniRef100_A2Q2V1 Cluster: ATP-citrate lyase/succinyl-CoA ligase; n=1; Medicago truncatula Rep: ATP-citrate lyase/succinyl-CoA ligase - Medicago truncatula (Bar…	XCorr	2.42	2	355.209	709.41	-0.05	15.54	41984		High	0.000317	0.0125
SEVQFGHAGAK	A2Q2V1	UniRef100_A2Q2V1 ATP citrate lyase a-subunit n=1 Tax=Medicago truncatula RepID=A2Q2V1_MEDTR __***__ Medtr2g034090.1| IMGA|Medtr2g034090.1 ATP citrate lyase a-subunit chr2 11835355-11829707 E EGN_Mt100125 20111014 __***__ TC183706| TC183706 UniRef100_A2Q2V1 Cluster: ATP-citrate lyase/succinyl-CoA ligase; n=1; Medicago truncatula Rep: ATP-citrate lyase/succinyl-CoA ligase - Medicago truncatula (Bar…	XCorr	3.36	2	565.784	1130.56	1.13	19.52	16/20		High	0	2.58e-05
SEVQFGHAGAK	A2Q2V1	UniRef100_A2Q2V1 ATP citrate lyase a-subunit n=1 Tax=Medicago truncatula RepID=A2Q2V1_MEDTR __***__ Medtr2g034090.1| IMGA|Medtr2g034090.1 ATP citrate lyase a-subunit chr2 11835355-11829707 E EGN_Mt100125 20111014 __***__ TC183706| TC183706 UniRef100_A2Q2V1 Cluster: ATP-citrate lyase/succinyl-CoA ligase; n=1; Medicago truncatula Rep: ATP-citrate lyase/succinyl-CoA ligase - Medicago truncatula (Bar…	XCorr	3.23	2	565.783	1130.56	0.48	19.87	15/20		High	0	0.00021
SEVQFGHAGAK	A2Q2V1	UniRef100_A2Q2V1 ATP citrate lyase a-subunit n=1 Tax=Medicago truncatula RepID=A2Q2V1_MEDTR __***__ Medtr2g034090.1| IMGA|Medtr2g034090.1 ATP citrate lyase a-subunit chr2 11835355-11829707 E EGN_Mt100125 20111014 __***__ TC183706| TC183706 UniRef100_A2Q2V1 Cluster: ATP-citrate lyase/succinyl-CoA ligase; n=1; Medicago truncatula Rep: ATP-citrate lyase/succinyl-CoA ligase - Medicago truncatula (Bar…	XCorr	2.87	2	565.783	1130.56	0.59	20.35	16/20		High	0	0.000288
FNNIPQVK	A2Q2V1	UniRef100_A2Q2V1 ATP citrate lyase a-subunit n=1 Tax=Medicago truncatula RepID=A2Q2V1_MEDTR __***__ Medtr2g034090.1| IMGA|Medtr2g034090.1 ATP citrate lyase a-subunit chr2 11835355-11829707 E EGN_Mt100125 20111014 __***__ TC183706| TC183706 UniRef100_A2Q2V1 Cluster: ATP-citrate lyase/succinyl-CoA ligase; n=1; Medicago truncatula Rep: ATP-citrate lyase/succinyl-CoA ligase - Medicago truncatula (Bar…	XCorr	2.72	2	480.269	959.531	0.06	24.22	13/14		High	5e-05	0.00244
VVAIIAEGVPESDTK	A2Q2V1	UniRef100_A2Q2V1 ATP citrate lyase a-subunit n=1 Tax=Medicago truncatula RepID=A2Q2V1_MEDTR __***__ Medtr2g034090.1| IMGA|Medtr2g034090.1 ATP citrate lyase a-subunit chr2 11835355-11829707 E EGN_Mt100125 20111014 __***__ TC183706| TC183706 UniRef100_A2Q2V1 Cluster: ATP-citrate lyase/succinyl-CoA ligase; n=1; Medicago truncatula Rep: ATP-citrate lyase/succinyl-CoA ligase - Medicago truncatula (Bar…	XCorr	3.72	2	764.417	1527.83	0.1	30.29	19/28		High	0	2.19e-08
VVAIIAEGVPESDTK	A2Q2V1	UniRef100_A2Q2V1 ATP citrate lyase a-subunit n=1 Tax=Medicago truncatula RepID=A2Q2V1_MEDTR __***__ Medtr2g034090.1| IMGA|Medtr2g034090.1 ATP citrate lyase a-subunit chr2 11835355-11829707 E EGN_Mt100125 20111014 __***__ TC183706| TC183706 UniRef100_A2Q2V1 Cluster: ATP-citrate lyase/succinyl-CoA ligase; n=1; Medicago truncatula Rep: ATP-citrate lyase/succinyl-CoA ligase - Medicago truncatula (Bar…	XCorr	4.03	2	764.417	1527.83	0.58	29.22	22/28		High	0	2.6e-07
DLVSSLVSGLLTIGPR	A2Q2V1	UniRef100_A2Q2V1 ATP citrate lyase a-subunit n=1 Tax=Medicago truncatula RepID=A2Q2V1_MEDTR __***__ Medtr2g034090.1| IMGA|Medtr2g034090.1 ATP citrate lyase a-subunit chr2 11835355-11829707 E EGN_Mt100125 20111014 __***__ TC183706| TC183706 UniRef100_A2Q2V1 Cluster: ATP-citrate lyase/succinyl-CoA ligase; n=1; Medicago truncatula Rep: ATP-citrate lyase/succinyl-CoA ligase - Medicago truncatula (Bar…	XCorr	3.53	2	813.976	1626.94	0.81	54.84	21/30		High	0	3.51e-06
DLVSSLVSGLLTIGPR	A2Q2V1	UniRef100_A2Q2V1 ATP citrate lyase a-subunit n=1 Tax=Medicago truncatula RepID=A2Q2V1_MEDTR __***__ Medtr2g034090.1| IMGA|Medtr2g034090.1 ATP citrate lyase a-subunit chr2 11835355-11829707 E EGN_Mt100125 20111014 __***__ TC183706| TC183706 UniRef100_A2Q2V1 Cluster: ATP-citrate lyase/succinyl-CoA ligase; n=1; Medicago truncatula Rep: ATP-citrate lyase/succinyl-CoA ligase - Medicago truncatula (Bar…	XCorr	4.19	3	542.986	1626.94	-0.1	54.55	28/60		High	0	4.62e-07
DLVSSLVSGLLTIGPR	A2Q2V1	UniRef100_A2Q2V1 ATP citrate lyase a-subunit n=1 Tax=Medicago truncatula RepID=A2Q2V1_MEDTR __***__ Medtr2g034090.1| IMGA|Medtr2g034090.1 ATP citrate lyase a-subunit chr2 11835355-11829707 E EGN_Mt100125 20111014 __***__ TC183706| TC183706 UniRef100_A2Q2V1 Cluster: ATP-citrate lyase/succinyl-CoA ligase; n=1; Medicago truncatula Rep: ATP-citrate lyase/succinyl-CoA ligase - Medicago truncatula (Bar…	XCorr	3.41	2	813.976	1626.94	1.18	55.19	21/30		High	0	3e-05
GFGVGDVISLLWFK	A2Q2V1	UniRef100_A2Q2V1 ATP citrate lyase a-subunit n=1 Tax=Medicago truncatula RepID=A2Q2V1_MEDTR __***__ Medtr2g034090.1| IMGA|Medtr2g034090.1 ATP citrate lyase a-subunit chr2 11835355-11829707 E EGN_Mt100125 20111014 __***__ TC183706| TC183706 UniRef100_A2Q2V1 Cluster: ATP-citrate lyase/succinyl-CoA ligase; n=1; Medicago truncatula Rep: ATP-citrate lyase/succinyl-CoA ligase - Medicago truncatula (Bar…	XCorr	3.79	2	769.425	1537.84	0.84	55.07	17/26		High	0	8.7e-09
GFGVGDVISLLWFK	A2Q2V1	UniRef100_A2Q2V1 ATP citrate lyase a-subunit n=1 Tax=Medicago truncatula RepID=A2Q2V1_MEDTR __***__ Medtr2g034090.1| IMGA|Medtr2g034090.1 ATP citrate lyase a-subunit chr2 11835355-11829707 E EGN_Mt100125 20111014 __***__ TC183706| TC183706 UniRef100_A2Q2V1 Cluster: ATP-citrate lyase/succinyl-CoA ligase; n=1; Medicago truncatula Rep: ATP-citrate lyase/succinyl-CoA ligase - Medicago truncatula (Bar…	XCorr	4.22	2	769.425	1537.84	0.52	54.63	22/26		High	0	1.22e-06
GFGVGDVISLLWFK	A2Q2V1	UniRef100_A2Q2V1 ATP citrate lyase a-subunit n=1 Tax=Medicago truncatula RepID=A2Q2V1_MEDTR __***__ Medtr2g034090.1| IMGA|Medtr2g034090.1 ATP citrate lyase a-subunit chr2 11835355-11829707 E EGN_Mt100125 20111014 __***__ TC183706| TC183706 UniRef100_A2Q2V1 Cluster: ATP-citrate lyase/succinyl-CoA ligase; n=1; Medicago truncatula Rep: ATP-citrate lyase/succinyl-CoA ligase - Medicago truncatula (Bar…	XCorr	3.85	2	769.426	1537.84	1.71	55.05	19/26		High	0	1.77e-06
SIGLIGHTFDQK	A2Q2V1	UniRef100_A2Q2V1 ATP citrate lyase a-subunit n=1 Tax=Medicago truncatula RepID=A2Q2V1_MEDTR __***__ Medtr2g034090.1| IMGA|Medtr2g034090.1 ATP citrate lyase a-subunit chr2 11835355-11829707 E EGN_Mt100125 20111014 __***__ TC183706| TC183706 UniRef100_A2Q2V1 Cluster: ATP-citrate lyase/succinyl-CoA ligase; n=1; Medicago truncatula Rep: ATP-citrate lyase/succinyl-CoA ligase - Medicago truncatula (Bar…	XCorr	2.97	2	658.352	1315.7	-2.26	29.99	17/22		High	0	0.000274
SGGMSNELYNSIAR	A2Q2V1	UniRef100_A2Q2V1 ATP citrate lyase a-subunit n=1 Tax=Medicago truncatula RepID=A2Q2V1_MEDTR __***__ Medtr2g034090.1| IMGA|Medtr2g034090.1 ATP citrate lyase a-subunit chr2 11835355-11829707 E EGN_Mt100125 20111014 __***__ TC183706| TC183706 UniRef100_A2Q2V1 Cluster: ATP-citrate lyase/succinyl-CoA ligase; n=1; Medicago truncatula Rep: ATP-citrate lyase/succinyl-CoA ligase - Medicago truncatula (Bar…	XCorr	3.74	2	749.852	1498.7	0.46	30.72	18/26		High	0	3e-05
ETPSVAGIINPGSEGFQK	A2Q2V1	UniRef100_A2Q2V1 ATP citrate lyase a-subunit n=1 Tax=Medicago truncatula RepID=A2Q2V1_MEDTR __***__ Medtr2g034090.1| IMGA|Medtr2g034090.1 ATP citrate lyase a-subunit chr2 11835355-11829707 E EGN_Mt100125 20111014 __***__ TC183706| TC183706 UniRef100_A2Q2V1 Cluster: ATP-citrate lyase/succinyl-CoA ligase; n=1; Medicago truncatula Rep: ATP-citrate lyase/succinyl-CoA ligase - Medicago truncatula (Bar…	XCorr	4.1	2	915.965	1830.92	-0.36	33.17	20/34		High	0	2.09e-08
VVIGPATVGGIQAGAFK	A2Q2V1	UniRef100_A2Q2V1 ATP citrate lyase a-subunit n=1 Tax=Medicago truncatula RepID=A2Q2V1_MEDTR __***__ Medtr2g034090.1| IMGA|Medtr2g034090.1 ATP citrate lyase a-subunit chr2 11835355-11829707 E EGN_Mt100125 20111014 __***__ TC183706| TC183706 UniRef100_A2Q2V1 Cluster: ATP-citrate lyase/succinyl-CoA ligase; n=1; Medicago truncatula Rep: ATP-citrate lyase/succinyl-CoA ligase - Medicago truncatula (Bar…	XCorr	3.9	2	792.959	1584.91	0.48	34.36	21/32		High	0	1.91e-05
VTDGIYEGIAIGGDVFPGSTLSDHVLR	A2Q2V1	UniRef100_A2Q2V1 ATP citrate lyase a-subunit n=1 Tax=Medicago truncatula RepID=A2Q2V1_MEDTR __***__ Medtr2g034090.1| IMGA|Medtr2g034090.1 ATP citrate lyase a-subunit chr2 11835355-11829707 E EGN_Mt100125 20111014 __***__ TC183706| TC183706 UniRef100_A2Q2V1 Cluster: ATP-citrate lyase/succinyl-CoA ligase; n=1; Medicago truncatula Rep: ATP-citrate lyase/succinyl-CoA ligase - Medicago truncatula (Bar…	XCorr	5.49	3	930.144	2788.42	0.94	40.45	34/104		High	0	3.72e-10
LFFGQEEIAIPVHATIEAASAAHPTADVFINFASFR	A2Q2V1	UniRef100_A2Q2V1 ATP citrate lyase a-subunit n=1 Tax=Medicago truncatula RepID=A2Q2V1_MEDTR __***__ Medtr2g034090.1| IMGA|Medtr2g034090.1 ATP citrate lyase a-subunit chr2 11835355-11829707 E EGN_Mt100125 20111014 __***__ TC183706| TC183706 UniRef100_A2Q2V1 Cluster: ATP-citrate lyase/succinyl-CoA ligase; n=1; Medicago truncatula Rep: ATP-citrate lyase/succinyl-CoA ligase - Medicago truncatula (Bar…	XCorr	4.32	4	972.749	3887.98	-0.12	48.37	50/210		High	0	4.35e-09
EFTPPQIPEDLNTAIK	A2Q2V1	UniRef100_A2Q2V1 ATP citrate lyase a-subunit n=1 Tax=Medicago truncatula RepID=A2Q2V1_MEDTR __***__ Medtr2g034090.1| IMGA|Medtr2g034090.1 ATP citrate lyase a-subunit chr2 11835355-11829707 E EGN_Mt100125 20111014 __***__ TC183706| TC183706 UniRef100_A2Q2V1 Cluster: ATP-citrate lyase/succinyl-CoA ligase; n=1; Medicago truncatula Rep: ATP-citrate lyase/succinyl-CoA ligase - Medicago truncatula (Bar…	XCorr	2.31	2	906.973	1812.94	0.96	35.13	11263		High	0.00223	0.0588
TGFTGALNYYR	A2Q321	UniRef100_A2Q321 Epoxide hydrolase n=1 Tax=Medicago truncatula RepID=A2Q321_MEDTR __***__ Medtr7g113030.1| IMGA|Medtr7g113030.1 Epoxide hydrolase chr7 36477305-36474803 F EGN_Mt100125 20111014	XCorr	2.86	2	631.812	1262.62	-0.14	31.51	15/20		High	0	0.000131
FITGDLDMVYTSLNMK	A2Q321	UniRef100_A2Q321 Epoxide hydrolase n=1 Tax=Medicago truncatula RepID=A2Q321_MEDTR __***__ Medtr7g113030.1| IMGA|Medtr7g113030.1 Epoxide hydrolase chr7 36477305-36474803 F EGN_Mt100125 20111014	XCorr	5.7	2	924.449	1847.89	-0.91	42.26	23/30		High	0	2.37e-08
EYIHGGGFKEDVPNLEEVIIQK	A2Q321	UniRef100_A2Q321 Epoxide hydrolase n=1 Tax=Medicago truncatula RepID=A2Q321_MEDTR __***__ Medtr7g113030.1| IMGA|Medtr7g113030.1 Epoxide hydrolase chr7 36477305-36474803 F EGN_Mt100125 20111014	XCorr	4.85	3	838.769	2514.29	1.69	35.78	36/84		High	0	1.13e-09
FITGDLDMVYTSLNMK	A2Q321	UniRef100_A2Q321 Epoxide hydrolase n=1 Tax=Medicago truncatula RepID=A2Q321_MEDTR __***__ Medtr7g113030.1| IMGA|Medtr7g113030.1 Epoxide hydrolase chr7 36477305-36474803 F EGN_Mt100125 20111014	XCorr	5.29	2	924.449	1847.89	-0.32	42.25	23/30		High	0	2.84e-10
TGFTGALNYYR	A2Q321;TC189710	UniRef100_A2Q321 Epoxide hydrolase n=1 Tax=Medicago truncatula RepID=A2Q321_MEDTR __***__ Medtr7g113030.1| IMGA|Medtr7g113030.1 Epoxide hydrolase chr7 36477305-36474803 F EGN_Mt100125 20111014|TC189710 similar to UniRef100_A7Q8F5 Cluster: Chromosome chr5 scaffold_64, whole genome shotgun sequence; n=1; Vitis vinifera Rep: Chromosome chr5 scaffold_64, whole genome shotgun sequence - Vitis vinifera…	XCorr	3	2	631.812	1262.62	0.34	32.19	15/20		High	0	6.86e-05
TGFTGALNYYR	A2Q321;TC189710	UniRef100_A2Q321 Epoxide hydrolase n=1 Tax=Medicago truncatula RepID=A2Q321_MEDTR __***__ Medtr7g113030.1| IMGA|Medtr7g113030.1 Epoxide hydrolase chr7 36477305-36474803 F EGN_Mt100125 20111014|TC189710 similar to UniRef100_A7Q8F5 Cluster: Chromosome chr5 scaffold_64, whole genome shotgun sequence; n=1; Vitis vinifera Rep: Chromosome chr5 scaffold_64, whole genome shotgun sequence - Vitis vinifera…	XCorr	3.05	2	631.812	1262.62	0.53	31.48	15/20		High	0	5.48e-05
VGAGAPVYLSAVLEYLAAEVLELAGNAAR	A2Q3H4	UniRef100_A2Q3H4 Histone H2A n=1 Tax=Medicago truncatula RepID=A2Q3H4_MEDTR __***__ Medtr7g114060.1| IMGA|Medtr7g114060.1 Histone H2A chr7 36991349-36992178 F EGN_Mt100125 20111014 __***__ Medtr7g114040.1| IMGA|Medtr7g114040.1 Histone H2A chr7 36985015-36985796 F EGN_Mt100125 20111014	XCorr	2.25	3	963.188	2887.55	-2.66	66.61	24/112		High	0.0007	0.0194
LLGTVTIANGGVLPNIHQTLLPK	A2Q3H4	UniRef100_A2Q3H4 Histone H2A n=1 Tax=Medicago truncatula RepID=A2Q3H4_MEDTR __***__ Medtr7g114060.1| IMGA|Medtr7g114060.1 Histone H2A chr7 36991349-36992178 F EGN_Mt100125 20111014 __***__ Medtr7g114040.1| IMGA|Medtr7g114040.1 Histone H2A chr7 36985015-36985796 F EGN_Mt100125 20111014	XCorr	3.33	3	790.469	2369.39	0.27	38.72	25/88		High	0	1.72e-07
VGAGAPVYLSAVLEYLAAEVLELAGNAAR	A2Q3H4	UniRef100_A2Q3H4 Histone H2A n=1 Tax=Medicago truncatula RepID=A2Q3H4_MEDTR __***__ Medtr7g114060.1| IMGA|Medtr7g114060.1 Histone H2A chr7 36991349-36992178 F EGN_Mt100125 20111014 __***__ Medtr7g114040.1| IMGA|Medtr7g114040.1 Histone H2A chr7 36985015-36985796 F EGN_Mt100125 20111014	XCorr	4.61	3	963.186	2887.54	-4.75	66.59	31/112		High	0	0.000115
HLQLAVR	A2Q3H4;G7IHA6	UniRef100_A2Q3H4 Histone H2A n=1 Tax=Medicago truncatula RepID=A2Q3H4_MEDTR __***__ Medtr7g114060.1| IMGA|Medtr7g114060.1 Histone H2A chr7 36991349-36992178 F EGN_Mt100125 20111014 __***__ Medtr7g114040.1| IMGA|Medtr7g114040.1 Histone H2A chr7 36985015-36985796 F EGN_Mt100125 20111014|UniRef100_G7IHA6 Histone H2A n=1 Tax=Medicago truncatula RepID=G7IHA6_MEDTR __***__ Medtr2g082220.1| IMGA|Medtr2g…	XCorr	2.5	2	418.759	836.51	-0.16	22.99	12/12		High	0.00021	0.00671
HLQLAVR	A2Q3H4;G7IHA6	UniRef100_A2Q3H4 Histone H2A n=1 Tax=Medicago truncatula RepID=A2Q3H4_MEDTR __***__ Medtr7g114060.1| IMGA|Medtr7g114060.1 Histone H2A chr7 36991349-36992178 F EGN_Mt100125 20111014 __***__ Medtr7g114040.1| IMGA|Medtr7g114040.1 Histone H2A chr7 36985015-36985796 F EGN_Mt100125 20111014|UniRef100_G7IHA6 Histone H2A n=1 Tax=Medicago truncatula RepID=G7IHA6_MEDTR __***__ Medtr2g082220.1| IMGA|Medtr2g…	XCorr	2.54	2	418.759	836.51	-0.23	22.24	12/12		High	5e-05	0.00404
HLQLAVR	A2Q3H4;G7IHA6	UniRef100_A2Q3H4 Histone H2A n=1 Tax=Medicago truncatula RepID=A2Q3H4_MEDTR __***__ Medtr7g114060.1| IMGA|Medtr7g114060.1 Histone H2A chr7 36991349-36992178 F EGN_Mt100125 20111014 __***__ Medtr7g114040.1| IMGA|Medtr7g114040.1 Histone H2A chr7 36985015-36985796 F EGN_Mt100125 20111014|UniRef100_G7IHA6 Histone H2A n=1 Tax=Medicago truncatula RepID=G7IHA6_MEDTR __***__ Medtr2g082220.1| IMGA|Medtr2g…	XCorr	2.48	2	418.759	836.51	-0.02	21.68	12/12		High	8.8e-05	0.00296
FHmVHVDDVAR	A2Q3W4	Dihydroflavonol-4-reductase OS=Medicago truncatula GN=MTR_7g074710 PE=4 SV=1 - [A2Q3W4_MEDTR]|Medtr7g074710.1 Dihydroflavonol-4-reductase chr7 20045583-20047975 F EGN_Mt100125 20111014	XCorr	2.26	3	447.884	1341.64	-0.33	22.58	20/40	M3(Oxidation)	High	0.000142	0.00335
FHmVHVDDVAR	A2Q3W4	Dihydroflavonol-4-reductase OS=Medicago truncatula GN=MTR_7g074710 PE=4 SV=1 - [A2Q3W4_MEDTR]|Medtr7g074710.1 Dihydroflavonol-4-reductase chr7 20045583-20047975 F EGN_Mt100125 20111014	XCorr	2.26	3	447.884	1341.64	-0.33	22.58	20/40	M3(Oxidation)	High	0	0.00311
FHmVHVDDVAR	A2Q3W4	Dihydroflavonol-4-reductase OS=Medicago truncatula GN=MTR_7g074710 PE=4 SV=1 - [A2Q3W4_MEDTR]|Medtr7g074710.1 Dihydroflavonol-4-reductase chr7 20045583-20047975 F EGN_Mt100125 20111014	XCorr	2.26	3	447.884	1341.64	-0.33	22.58	20/40	M3(Oxidation)	High	0.000206	0.00214
FHMVHVDDVAR	A2Q3W4	UniRef100_A2Q3W4 Dihydroflavonol-4-reductase n=1 Tax=Medicago truncatula RepID=A2Q3W4_MEDTR __***__ Medtr7g074710.1| IMGA|Medtr7g074710.1 Dihydroflavonol-4-reductase chr7 20045583-20047975 F EGN_Mt100125 20111014	XCorr	3.69	2	663.325	1325.64	0.3	25.79	17/20		High	0	1.17e-05
FHMVHVDDVAR	A2Q3W4	UniRef100_A2Q3W4 Dihydroflavonol-4-reductase n=1 Tax=Medicago truncatula RepID=A2Q3W4_MEDTR __***__ Medtr7g074710.1| IMGA|Medtr7g074710.1 Dihydroflavonol-4-reductase chr7 20045583-20047975 F EGN_Mt100125 20111014	XCorr	3.39	3	442.552	1325.64	-0.26	26.45	22/40		High	0	2.67e-05
FLTNLPGASEK	A2Q3W4	UniRef100_A2Q3W4 Dihydroflavonol-4-reductase n=1 Tax=Medicago truncatula RepID=A2Q3W4_MEDTR __***__ Medtr7g074710.1| IMGA|Medtr7g074710.1 Dihydroflavonol-4-reductase chr7 20045583-20047975 F EGN_Mt100125 20111014	XCorr	2.37	2	588.817	1176.63	0.36	29.18	13/20		High	0.00298	0.0523
FLTNLPGASEK	A2Q3W4	UniRef100_A2Q3W4 Dihydroflavonol-4-reductase n=1 Tax=Medicago truncatula RepID=A2Q3W4_MEDTR __***__ Medtr7g074710.1| IMGA|Medtr7g074710.1 Dihydroflavonol-4-reductase chr7 20045583-20047975 F EGN_Mt100125 20111014	XCorr	2	2	588.817	1176.63	0.46	30.1	13/20		High	0.00555	0.106
FHMVHVDDVAR	A2Q3W4	UniRef100_A2Q3W4 Dihydroflavonol-4-reductase n=1 Tax=Medicago truncatula RepID=A2Q3W4_MEDTR __***__ Medtr7g074710.1| IMGA|Medtr7g074710.1 Dihydroflavonol-4-reductase chr7 20045583-20047975 F EGN_Mt100125 20111014	XCorr	3.18	2	663.325	1325.64	0.3	25.94	16/20		High	0	3.94e-06
FHMVHVDDVAR	A2Q3W4	UniRef100_A2Q3W4 Dihydroflavonol-4-reductase n=1 Tax=Medicago truncatula RepID=A2Q3W4_MEDTR __***__ Medtr7g074710.1| IMGA|Medtr7g074710.1 Dihydroflavonol-4-reductase chr7 20045583-20047975 F EGN_Mt100125 20111014	XCorr	3.45	3	442.552	1325.64	-0.4	24.95	22/40		High	0	1.43e-05
FHMVHVDDVAR	A2Q3W4	UniRef100_A2Q3W4 Dihydroflavonol-4-reductase n=1 Tax=Medicago truncatula RepID=A2Q3W4_MEDTR __***__ Medtr7g074710.1| IMGA|Medtr7g074710.1 Dihydroflavonol-4-reductase chr7 20045583-20047975 F EGN_Mt100125 20111014	XCorr	3.48	2	663.324	1325.64	-0.34	26.35	17/20		High	0	4.62e-05
FLTNLPGASEK	A2Q3W4	UniRef100_A2Q3W4 Dihydroflavonol-4-reductase n=1 Tax=Medicago truncatula RepID=A2Q3W4_MEDTR __***__ Medtr7g074710.1| IMGA|Medtr7g074710.1 Dihydroflavonol-4-reductase chr7 20045583-20047975 F EGN_Mt100125 20111014	XCorr	2.5	2	588.817	1176.63	-0.06	28.43	44166		High	0.00514	0.109
QQQQLHQQQQQQASVDEK	A2Q555	UniRef100_A2Q555 Nucleosome/chromatin assembly factor group n=1 Tax=Medicago truncatula RepID=A2Q555_MEDTR __***__ Medtr2g039250.1| IMGA|Medtr2g039250.1 Nucleosome/chromatin assembly factor group chr2 14531064-14523802 F EGN_Mt100125 20111014	XCorr	3.27	3	727.021	2179.05	0.04	17.2	20/68		High	0	5.62e-08
TILHPGEVNR	A2Q555	UniRef100_A2Q555 Nucleosome/chromatin assembly factor group n=1 Tax=Medicago truncatula RepID=A2Q555_MEDTR __***__ Medtr2g039250.1| IMGA|Medtr2g039250.1 Nucleosome/chromatin assembly factor group chr2 14531064-14523802 F EGN_Mt100125 20111014	XCorr	2.02	2	568.314	1135.62	-1.08	20.66	15/18		High	0.000129	0.00248
VAAAEHISQFNEEAR	A2Q555	UniRef100_A2Q555 Nucleosome/chromatin assembly factor group n=1 Tax=Medicago truncatula RepID=A2Q555_MEDTR __***__ Medtr2g039250.1| IMGA|Medtr2g039250.1 Nucleosome/chromatin assembly factor group chr2 14531064-14523802 F EGN_Mt100125 20111014	XCorr	4.35	2	836.409	1671.81	0.9	24.15	20/28		High	0	7.72e-09
LTQEEMVELESLADAVK	A2Q5A8	UniRef100_A2Q5A8 Aldo-keto reductase yakc n=1 Tax=Medicago truncatula RepID=A2Q5A8_MEDTR __***__ Medtr7g021680.1| IMGA|Medtr7g021680.1 Aldo-keto reductase yakc chr7 5308403-5305720 F EGN_Mt100125 20111014	XCorr	4.73	2	952.981	1904.95	0.94	40.87	23/32		High	0	4.97e-06
LTQEEMVELESLADAVK	A2Q5A8	UniRef100_A2Q5A8 Aldo-keto reductase yakc n=1 Tax=Medicago truncatula RepID=A2Q5A8_MEDTR __***__ Medtr7g021680.1| IMGA|Medtr7g021680.1 Aldo-keto reductase yakc chr7 5308403-5305720 F EGN_Mt100125 20111014	XCorr	5.1	2	952.98	1904.95	0.55	40.8	21/32		High	0	8.15e-08
LLDNLPQDDYRK	A2Q5A8	UniRef100_A2Q5A8 Aldo-keto reductase yakc n=1 Tax=Medicago truncatula RepID=A2Q5A8_MEDTR __***__ Medtr7g021680.1| IMGA|Medtr7g021680.1 Aldo-keto reductase yakc chr7 5308403-5305720 F EGN_Mt100125 20111014	XCorr	3.91	2	745.386	1489.76	0.23	26.2	18/22		High	0	1.1e-05
LTQEEMVELESLADAVK	A2Q5A8	UniRef100_A2Q5A8 Aldo-keto reductase yakc n=1 Tax=Medicago truncatula RepID=A2Q5A8_MEDTR __***__ Medtr7g021680.1| IMGA|Medtr7g021680.1 Aldo-keto reductase yakc chr7 5308403-5305720 F EGN_Mt100125 20111014	XCorr	4.84	2	952.981	1904.96	1.64	41.01	25/32		High	0	1.45e-07
LTQEEMVELESLADAVK	A2Q5A8	UniRef100_A2Q5A8 Aldo-keto reductase yakc n=1 Tax=Medicago truncatula RepID=A2Q5A8_MEDTR __***__ Medtr7g021680.1| IMGA|Medtr7g021680.1 Aldo-keto reductase yakc chr7 5308403-5305720 F EGN_Mt100125 20111014	XCorr	4.89	2	952.98	1904.95	0.55	39.99	22/32		High	0	1.18e-06
LTQEEMVELESLADAVK	A2Q5A8	UniRef100_A2Q5A8 Aldo-keto reductase yakc n=1 Tax=Medicago truncatula RepID=A2Q5A8_MEDTR __***__ Medtr7g021680.1| IMGA|Medtr7g021680.1 Aldo-keto reductase yakc chr7 5308403-5305720 F EGN_Mt100125 20111014	XCorr	4.81	2	952.981	1904.95	1.07	40.51	23/32		High	0	2.6e-08
IENLNQNIGALSVK	A2Q5A8	UniRef100_A2Q5A8 Aldo-keto reductase yakc n=1 Tax=Medicago truncatula RepID=A2Q5A8_MEDTR __***__ Medtr7g021680.1| IMGA|Medtr7g021680.1 Aldo-keto reductase yakc chr7 5308403-5305720 F EGN_Mt100125 20111014	XCorr	3.97	2	756.923	1512.84	0.05	29.89	21/26		High	0	7.64e-07
LLDNLPQDDYRK	A2Q5A8	UniRef100_A2Q5A8 Aldo-keto reductase yakc n=1 Tax=Medicago truncatula RepID=A2Q5A8_MEDTR __***__ Medtr7g021680.1| IMGA|Medtr7g021680.1 Aldo-keto reductase yakc chr7 5308403-5305720 F EGN_Mt100125 20111014	XCorr	3.24	2	745.386	1489.76	-0.18	25.87	16/22		High	0	0.000169
IENLNQNIGALSVK	A2Q5A8	UniRef100_A2Q5A8 Aldo-keto reductase yakc n=1 Tax=Medicago truncatula RepID=A2Q5A8_MEDTR __***__ Medtr7g021680.1| IMGA|Medtr7g021680.1 Aldo-keto reductase yakc chr7 5308403-5305720 F EGN_Mt100125 20111014	XCorr	3.43	2	756.923	1512.84	0.05	32.29	22/26		High	0	5.3e-07
ELGIGIVAYSPLGR	A2Q5A8	UniRef100_A2Q5A8 Aldo-keto reductase yakc n=1 Tax=Medicago truncatula RepID=A2Q5A8_MEDTR __***__ Medtr7g021680.1| IMGA|Medtr7g021680.1 Aldo-keto reductase yakc chr7 5308403-5305720 F EGN_Mt100125 20111014	XCorr	3.64	2	722.912	1444.82	1.22	40.59	17/26		High	0	0.000111
LTQEEMVELESLADAVK	A2Q5A8	UniRef100_A2Q5A8 Aldo-keto reductase yakc n=1 Tax=Medicago truncatula RepID=A2Q5A8_MEDTR __***__ Medtr7g021680.1| IMGA|Medtr7g021680.1 Aldo-keto reductase yakc chr7 5308403-5305720 F EGN_Mt100125 20111014	XCorr	4.91	2	952.98	1904.95	-0.15	40.89	23/32		High	0	1.19e-06
LTQEEMVELESLADAVK	A2Q5A8	UniRef100_A2Q5A8 Aldo-keto reductase yakc n=1 Tax=Medicago truncatula RepID=A2Q5A8_MEDTR __***__ Medtr7g021680.1| IMGA|Medtr7g021680.1 Aldo-keto reductase yakc chr7 5308403-5305720 F EGN_Mt100125 20111014	XCorr	4.56	2	952.98	1904.95	0.55	40.3	22/32		High	0	4.03e-06
LTQEEMVELESLADAVK	A2Q5A8	UniRef100_A2Q5A8 Aldo-keto reductase yakc n=1 Tax=Medicago truncatula RepID=A2Q5A8_MEDTR __***__ Medtr7g021680.1| IMGA|Medtr7g021680.1 Aldo-keto reductase yakc chr7 5308403-5305720 F EGN_Mt100125 20111014	XCorr	3.91	2	952.98	1904.95	0.36	40.21	20/32		High	0	3.93e-06
LTQEEMVELESLADAVK	A2Q5A8	UniRef100_A2Q5A8 Aldo-keto reductase yakc n=1 Tax=Medicago truncatula RepID=A2Q5A8_MEDTR __***__ Medtr7g021680.1| IMGA|Medtr7g021680.1 Aldo-keto reductase yakc chr7 5308403-5305720 F EGN_Mt100125 20111014	XCorr	3.83	2	952.98	1904.95	0.36	40.88	19/32		High	0	3.29e-06
LTQEEMVELESLADAVK	A2Q5A8	UniRef100_A2Q5A8 Aldo-keto reductase yakc n=1 Tax=Medicago truncatula RepID=A2Q5A8_MEDTR __***__ Medtr7g021680.1| IMGA|Medtr7g021680.1 Aldo-keto reductase yakc chr7 5308403-5305720 F EGN_Mt100125 20111014	XCorr	5.08	2	952.981	1904.96	1.58	40.97	24/32		High	0	1.05e-08
LTQEEMVELESLADAVK	A2Q5A8	UniRef100_A2Q5A8 Aldo-keto reductase yakc n=1 Tax=Medicago truncatula RepID=A2Q5A8_MEDTR __***__ Medtr7g021680.1| IMGA|Medtr7g021680.1 Aldo-keto reductase yakc chr7 5308403-5305720 F EGN_Mt100125 20111014	XCorr	5.18	2	952.98	1904.95	-0.02	41.24	23/32		High	0	2.22e-07
LLDNLPQDDYRK	A2Q5A8	UniRef100_A2Q5A8 Aldo-keto reductase yakc n=1 Tax=Medicago truncatula RepID=A2Q5A8_MEDTR __***__ Medtr7g021680.1| IMGA|Medtr7g021680.1 Aldo-keto reductase yakc chr7 5308403-5305720 F EGN_Mt100125 20111014	XCorr	3.35	2	745.386	1489.76	0.07	26.51	17/22		High	0	3.33e-05
LTQEEMVELESLADAVK	A2Q5A8	UniRef100_A2Q5A8 Aldo-keto reductase yakc n=1 Tax=Medicago truncatula RepID=A2Q5A8_MEDTR __***__ Medtr7g021680.1| IMGA|Medtr7g021680.1 Aldo-keto reductase yakc chr7 5308403-5305720 F EGN_Mt100125 20111014	XCorr	4.8	2	952.98	1904.95	0.62	40.62	23/32		High	0	2.6e-08
LTQEEMVELESLADAVK	A2Q5A8	UniRef100_A2Q5A8 Aldo-keto reductase yakc n=1 Tax=Medicago truncatula RepID=A2Q5A8_MEDTR __***__ Medtr7g021680.1| IMGA|Medtr7g021680.1 Aldo-keto reductase yakc chr7 5308403-5305720 F EGN_Mt100125 20111014	XCorr	4.01	2	952.98	1904.95	0.75	40.76	23/32		High	0	3.71e-06
LTQEEMVELESLADAVK	A2Q5A8	UniRef100_A2Q5A8 Aldo-keto reductase yakc n=1 Tax=Medicago truncatula RepID=A2Q5A8_MEDTR __***__ Medtr7g021680.1| IMGA|Medtr7g021680.1 Aldo-keto reductase yakc chr7 5308403-5305720 F EGN_Mt100125 20111014	XCorr	3.42	2	952.98	1904.95	0.42	41.23	23/32		High	6.4e-05	0.00269
LLDNLPQDDYRK	A2Q5A8	UniRef100_A2Q5A8 Aldo-keto reductase yakc n=1 Tax=Medicago truncatula RepID=A2Q5A8_MEDTR __***__ Medtr7g021680.1| IMGA|Medtr7g021680.1 Aldo-keto reductase yakc chr7 5308403-5305720 F EGN_Mt100125 20111014	XCorr	3.32	2	745.386	1489.77	0.32	25.87	15/22		High	0	1.23e-05
SLLQIEMNTISTSFSGVGVVMTELHR	A2Q601	UniRef100_A2Q601 Eukaryotic glutathione synthase; Eukaryotic glutathione synthase, ATP-binding n=1 Tax=Medicago truncatula RepID=A2Q601_MEDTR __***__ TC185759| TC185759 UniRef100_A2Q601 Cluster: Eukaryotic glutathione synthase; Eukaryotic glutathione synthase, ATP- binding; n=2; Medicago truncatula Rep: Eukaryotic glutathione synthase; Eukaryotic glutathione synthase, ATP- binding - Medicago trun…	XCorr	4.66	3	950.492	2849.46	2.21	53.97	36/100		High	0	9.29e-06
SLLQIEMNTISTSFSGVGVVMTELHR	A2Q601	UniRef100_A2Q601 Eukaryotic glutathione synthase; Eukaryotic glutathione synthase, ATP-binding n=1 Tax=Medicago truncatula RepID=A2Q601_MEDTR __***__ TC185759| TC185759 UniRef100_A2Q601 Cluster: Eukaryotic glutathione synthase; Eukaryotic glutathione synthase, ATP- binding; n=2; Medicago truncatula Rep: Eukaryotic glutathione synthase; Eukaryotic glutathione synthase, ATP- binding - Medicago trun…	XCorr	5.75	3	950.491	2849.46	1.95	54.21	36/100		High	0	4.61e-08
VLENIVYDALVFATLNGLLVGDK	A2Q601	UniRef100_A2Q601 Eukaryotic glutathione synthase; Eukaryotic glutathione synthase, ATP-binding n=1 Tax=Medicago truncatula RepID=A2Q601_MEDTR __***__ TC185759| TC185759 UniRef100_A2Q601 Cluster: Eukaryotic glutathione synthase; Eukaryotic glutathione synthase, ATP- binding; n=2; Medicago truncatula Rep: Eukaryotic glutathione synthase; Eukaryotic glutathione synthase, ATP- binding - Medicago trun…	XCorr	3.05	2	1238.69	2476.38	2.48	60.18	16/44		High	0	2.39e-05
SRDHTVSATHGDMDQNTR	A2Q689	UniRef100_A2Q689 Eukaryotic initiation factor 4A n=1 Tax=Medicago truncatula RepID=A2Q689_MEDTR __***__ Medtr2g039960.1| IMGA|Medtr2g039960.1 Eukaryotic initiation factor 4A chr2 14871263-14867165 F EGN_Mt100125 20111014	XCorr	5.74	3	676.636	2027.89	0	16.75	31/68		High	0	5.76e-13
SRDHTVSATHGDMDQNTR	A2Q689	UniRef100_A2Q689 Eukaryotic initiation factor 4A n=1 Tax=Medicago truncatula RepID=A2Q689_MEDTR __***__ Medtr2g039960.1| IMGA|Medtr2g039960.1 Eukaryotic initiation factor 4A chr2 14871263-14867165 F EGN_Mt100125 20111014	XCorr	5.74	3	676.636	2027.89	-0.09	16.28	32/68		High	0	3.43e-13
SRDHTVSATHGDMDQNTR	A2Q689	UniRef100_A2Q689 Eukaryotic initiation factor 4A n=1 Tax=Medicago truncatula RepID=A2Q689_MEDTR __***__ Medtr2g039960.1| IMGA|Medtr2g039960.1 Eukaryotic initiation factor 4A chr2 14871263-14867165 F EGN_Mt100125 20111014	XCorr	5.12	3	676.637	2027.9	0.18	15.93	34/68		High	0	6.29e-10
ILSSGVHVVVGTPGR	A2Q689	UniRef100_A2Q689 Eukaryotic initiation factor 4A n=1 Tax=Medicago truncatula RepID=A2Q689_MEDTR __***__ Medtr2g039960.1| IMGA|Medtr2g039960.1 Eukaryotic initiation factor 4A chr2 14871263-14867165 F EGN_Mt100125 20111014	XCorr	4.43	2	739.428	1477.85	0.38	27.58	18/28		High	0	1.25e-06
DQIYDIFQLLPSK	A2Q689	UniRef100_A2Q689 Eukaryotic initiation factor 4A n=1 Tax=Medicago truncatula RepID=A2Q689_MEDTR __***__ Medtr2g039960.1| IMGA|Medtr2g039960.1 Eukaryotic initiation factor 4A chr2 14871263-14867165 F EGN_Mt100125 20111014	XCorr	3.44	2	790.422	1579.84	-0.22	45.6	18/24		High	0	2.31e-06
DQIYDIFQLLPSK	A2Q689	UniRef100_A2Q689 Eukaryotic initiation factor 4A n=1 Tax=Medicago truncatula RepID=A2Q689_MEDTR __***__ Medtr2g039960.1| IMGA|Medtr2g039960.1 Eukaryotic initiation factor 4A chr2 14871263-14867165 F EGN_Mt100125 20111014	XCorr	4.11	2	790.422	1579.84	0.17	45.96	20/24		High	0	3.08e-06
DQIYDIFQLLPSK	A2Q689	UniRef100_A2Q689 Eukaryotic initiation factor 4A n=1 Tax=Medicago truncatula RepID=A2Q689_MEDTR __***__ Medtr2g039960.1| IMGA|Medtr2g039960.1 Eukaryotic initiation factor 4A chr2 14871263-14867165 F EGN_Mt100125 20111014	XCorr	3.96	2	790.423	1579.84	0.87	45.39	20/24		High	0	9.38e-06
FYNVLIEELPSNVAELL	A2Q689	UniRef100_A2Q689 Eukaryotic initiation factor 4A n=1 Tax=Medicago truncatula RepID=A2Q689_MEDTR __***__ Medtr2g039960.1| IMGA|Medtr2g039960.1 Eukaryotic initiation factor 4A chr2 14871263-14867165 F EGN_Mt100125 20111014	XCorr	2.79	2	982.025	1963.04	0.09	53.08	15/32		High	0	0.00013
FYNVLIEELPSNVAELL	A2Q689	UniRef100_A2Q689 Eukaryotic initiation factor 4A n=1 Tax=Medicago truncatula RepID=A2Q689_MEDTR __***__ Medtr2g039960.1| IMGA|Medtr2g039960.1 Eukaryotic initiation factor 4A chr2 14871263-14867165 F EGN_Mt100125 20111014	XCorr	3.1	2	982.026	1963.04	0.77	52.75	16/32		High	0.000419	0.00941
FYNVLIEELPSNVAELL	A2Q689	UniRef100_A2Q689 Eukaryotic initiation factor 4A n=1 Tax=Medicago truncatula RepID=A2Q689_MEDTR __***__ Medtr2g039960.1| IMGA|Medtr2g039960.1 Eukaryotic initiation factor 4A chr2 14871263-14867165 F EGN_Mt100125 20111014	XCorr	2.55	2	982.026	1963.04	1.15	52.71	13/32		High	0	7.01e-05
SRDHTVSATHGDmDQNTR	A2Q689	Eukaryotic initiation factor 4A OS=Medicago truncatula GN=MTR_2g039960 PE=3 SV=1 - [A2Q689_MEDTR]|Medtr2g039960.1 Eukaryotic initiation factor 4A chr2 14871263-14867165 F EGN_Mt100125 20111014	XCorr	2.12	4	511.728	2043.89	0.3	13.92	32/102	M13(Oxidation)	High	0.000498	0.0135
SRDHTVSATHGDmDQNTR	A2Q689	Eukaryotic initiation factor 4A OS=Medicago truncatula GN=MTR_2g039960 PE=3 SV=1 - [A2Q689_MEDTR]|Medtr2g039960.1 Eukaryotic initiation factor 4A chr2 14871263-14867165 F EGN_Mt100125 20111014	XCorr	3.43	3	681.968	2043.89	0.4	13.92	26/68	M13(Oxidation)	High	0	2.4e-05
SRDHTVSATHGDmDQNTR	A2Q689	Eukaryotic initiation factor 4A OS=Medicago truncatula GN=MTR_2g039960 PE=3 SV=1 - [A2Q689_MEDTR]|Medtr2g039960.1 Eukaryotic initiation factor 4A chr2 14871263-14867165 F EGN_Mt100125 20111014	XCorr	2.12	4	511.728	2043.89	0.3	13.92	32/102	M13(Oxidation)	High	0.000565	0.0155
SRDHTVSATHGDmDQNTR	A2Q689	Eukaryotic initiation factor 4A OS=Medicago truncatula GN=MTR_2g039960 PE=3 SV=1 - [A2Q689_MEDTR]|Medtr2g039960.1 Eukaryotic initiation factor 4A chr2 14871263-14867165 F EGN_Mt100125 20111014	XCorr	3.43	3	681.968	2043.89	0.4	13.92	26/68	M13(Oxidation)	High	0	4.76e-06
SRDHTVSATHGDmDQNTR	A2Q689	Eukaryotic initiation factor 4A OS=Medicago truncatula GN=MTR_2g039960 PE=3 SV=1 - [A2Q689_MEDTR]|Medtr2g039960.1 Eukaryotic initiation factor 4A chr2 14871263-14867165 F EGN_Mt100125 20111014	XCorr	2.12	4	511.728	2043.89	0.3	13.92	32/102	M13(Oxidation)	High	0.000206	0.00947
SRDHTVSATHGDmDQNTR	A2Q689	Eukaryotic initiation factor 4A OS=Medicago truncatula GN=MTR_2g039960 PE=3 SV=1 - [A2Q689_MEDTR]|Medtr2g039960.1 Eukaryotic initiation factor 4A chr2 14871263-14867165 F EGN_Mt100125 20111014	XCorr	3.43	3	681.968	2043.89	0.4	13.92	26/68	M13(Oxidation)	High	0	7.86e-06
SRDHTVSATHGDMDQNTR	A2Q689	UniRef100_A2Q689 Eukaryotic initiation factor 4A n=1 Tax=Medicago truncatula RepID=A2Q689_MEDTR __***__ Medtr2g039960.1| IMGA|Medtr2g039960.1 Eukaryotic initiation factor 4A chr2 14871263-14867165 F EGN_Mt100125 20111014	XCorr	5.24	3	676.637	2027.9	0.27	16.07	29/68		High	0	3.33e-10
SRDHTVSATHGDMDQNTR	A2Q689	UniRef100_A2Q689 Eukaryotic initiation factor 4A n=1 Tax=Medicago truncatula RepID=A2Q689_MEDTR __***__ Medtr2g039960.1| IMGA|Medtr2g039960.1 Eukaryotic initiation factor 4A chr2 14871263-14867165 F EGN_Mt100125 20111014	XCorr	4.86	3	676.637	2027.9	0.09	16.46	33/68		High	0	7.41e-12
SRDHTVSATHGDMDQNTR	A2Q689	UniRef100_A2Q689 Eukaryotic initiation factor 4A n=1 Tax=Medicago truncatula RepID=A2Q689_MEDTR __***__ Medtr2g039960.1| IMGA|Medtr2g039960.1 Eukaryotic initiation factor 4A chr2 14871263-14867165 F EGN_Mt100125 20111014	XCorr	5.13	3	676.637	2027.9	0.36	16.22	32/68		High	0	5.52e-10
DQIYDIFQLLPSK	A2Q689	UniRef100_A2Q689 Eukaryotic initiation factor 4A n=1 Tax=Medicago truncatula RepID=A2Q689_MEDTR __***__ Medtr2g039960.1| IMGA|Medtr2g039960.1 Eukaryotic initiation factor 4A chr2 14871263-14867165 F EGN_Mt100125 20111014	XCorr	3.53	2	790.422	1579.84	0.4	45.3	16/24		High	0	1.36e-06
DQIYDIFQLLPSK	A2Q689	UniRef100_A2Q689 Eukaryotic initiation factor 4A n=1 Tax=Medicago truncatula RepID=A2Q689_MEDTR __***__ Medtr2g039960.1| IMGA|Medtr2g039960.1 Eukaryotic initiation factor 4A chr2 14871263-14867165 F EGN_Mt100125 20111014	XCorr	3.41	2	790.423	1579.84	0.79	62.33	17/24		High	0	1.8e-05
DQIYDIFQLLPSK	A2Q689	UniRef100_A2Q689 Eukaryotic initiation factor 4A n=1 Tax=Medicago truncatula RepID=A2Q689_MEDTR __***__ Medtr2g039960.1| IMGA|Medtr2g039960.1 Eukaryotic initiation factor 4A chr2 14871263-14867165 F EGN_Mt100125 20111014	XCorr	4	2	790.423	1579.84	0.79	45.57	19/24		High	0	8.42e-07
FYNVLIEELPSNVAELL	A2Q689	UniRef100_A2Q689 Eukaryotic initiation factor 4A n=1 Tax=Medicago truncatula RepID=A2Q689_MEDTR __***__ Medtr2g039960.1| IMGA|Medtr2g039960.1 Eukaryotic initiation factor 4A chr2 14871263-14867165 F EGN_Mt100125 20111014	XCorr	2.4	2	982.026	1963.04	0.71	52.79	12024		High	0.00017	0.00345
FYNVLIEELPSNVAELL	A2Q689	UniRef100_A2Q689 Eukaryotic initiation factor 4A n=1 Tax=Medicago truncatula RepID=A2Q689_MEDTR __***__ Medtr2g039960.1| IMGA|Medtr2g039960.1 Eukaryotic initiation factor 4A chr2 14871263-14867165 F EGN_Mt100125 20111014	XCorr	2.99	2	982.026	1963.05	1.4	52.85	16/32		High	0	0.00186
FYNVLIEELPSNVAELL	A2Q689	UniRef100_A2Q689 Eukaryotic initiation factor 4A n=1 Tax=Medicago truncatula RepID=A2Q689_MEDTR __***__ Medtr2g039960.1| IMGA|Medtr2g039960.1 Eukaryotic initiation factor 4A chr2 14871263-14867165 F EGN_Mt100125 20111014	XCorr	2.69	2	982.026	1963.04	0.84	52.87	14/32		High	0	0.000261
QSLRPDYIK	A2Q689	UniRef100_A2Q689 Eukaryotic initiation factor 4A n=1 Tax=Medicago truncatula RepID=A2Q689_MEDTR __***__ Medtr2g039960.1| IMGA|Medtr2g039960.1 Eukaryotic initiation factor 4A chr2 14871263-14867165 F EGN_Mt100125 20111014	XCorr	2.12	2	560.311	1119.62	-0.61	22.61	42705		High	0.00198	0.0477
QSLRPDYIK	A2Q689	UniRef100_A2Q689 Eukaryotic initiation factor 4A n=1 Tax=Medicago truncatula RepID=A2Q689_MEDTR __***__ Medtr2g039960.1| IMGA|Medtr2g039960.1 Eukaryotic initiation factor 4A chr2 14871263-14867165 F EGN_Mt100125 20111014	XCorr	2.03	2	560.311	1119.61	-0.83	23.57	42644		High	0.00263	0.0503
ILSSGVHVVVGTPGR	A2Q689	UniRef100_A2Q689 Eukaryotic initiation factor 4A n=1 Tax=Medicago truncatula RepID=A2Q689_MEDTR __***__ Medtr2g039960.1| IMGA|Medtr2g039960.1 Eukaryotic initiation factor 4A chr2 14871263-14867165 F EGN_Mt100125 20111014	XCorr	4.45	2	739.428	1477.85	0.62	27.09	20/28		High	0	5.65e-08
ILSSGVHVVVGTPGR	A2Q689	UniRef100_A2Q689 Eukaryotic initiation factor 4A n=1 Tax=Medicago truncatula RepID=A2Q689_MEDTR __***__ Medtr2g039960.1| IMGA|Medtr2g039960.1 Eukaryotic initiation factor 4A chr2 14871263-14867165 F EGN_Mt100125 20111014	XCorr	4.26	2	739.428	1477.85	-0.04	26.7	19/28		High	0	4.91e-07
SRDHTVSATHGDMDQNTR	A2Q689	UniRef100_A2Q689 Eukaryotic initiation factor 4A n=1 Tax=Medicago truncatula RepID=A2Q689_MEDTR __***__ Medtr2g039960.1| IMGA|Medtr2g039960.1 Eukaryotic initiation factor 4A chr2 14871263-14867165 F EGN_Mt100125 20111014	XCorr	5.84	3	676.637	2027.9	0.18	16.1	35/68		High	0	1.9e-11
SRDHTVSATHGDMDQNTR	A2Q689	UniRef100_A2Q689 Eukaryotic initiation factor 4A n=1 Tax=Medicago truncatula RepID=A2Q689_MEDTR __***__ Medtr2g039960.1| IMGA|Medtr2g039960.1 Eukaryotic initiation factor 4A chr2 14871263-14867165 F EGN_Mt100125 20111014	XCorr	4.83	3	676.637	2027.9	0.18	16.22	31/68		High	0	8.42e-11
SRDHTVSATHGDMDQNTR	A2Q689	UniRef100_A2Q689 Eukaryotic initiation factor 4A n=1 Tax=Medicago truncatula RepID=A2Q689_MEDTR __***__ Medtr2g039960.1| IMGA|Medtr2g039960.1 Eukaryotic initiation factor 4A chr2 14871263-14867165 F EGN_Mt100125 20111014	XCorr	5.17	3	676.637	2027.9	0.18	16.4	35/68		High	0	2.69e-12
ILSSGVHVVVGTPGR	A2Q689	UniRef100_A2Q689 Eukaryotic initiation factor 4A n=1 Tax=Medicago truncatula RepID=A2Q689_MEDTR __***__ Medtr2g039960.1| IMGA|Medtr2g039960.1 Eukaryotic initiation factor 4A chr2 14871263-14867165 F EGN_Mt100125 20111014	XCorr	2.89	2	739.428	1477.85	0.38	27.26	18/28		High	0	2.14e-06
ILSSGVHVVVGTPGR	A2Q689	UniRef100_A2Q689 Eukaryotic initiation factor 4A n=1 Tax=Medicago truncatula RepID=A2Q689_MEDTR __***__ Medtr2g039960.1| IMGA|Medtr2g039960.1 Eukaryotic initiation factor 4A chr2 14871263-14867165 F EGN_Mt100125 20111014	XCorr	3.07	2	739.428	1477.85	0.21	26.97	20/28		High	0	2.87e-07
ILSSGVHVVVGTPGR	A2Q689	UniRef100_A2Q689 Eukaryotic initiation factor 4A n=1 Tax=Medicago truncatula RepID=A2Q689_MEDTR __***__ Medtr2g039960.1| IMGA|Medtr2g039960.1 Eukaryotic initiation factor 4A chr2 14871263-14867165 F EGN_Mt100125 20111014	XCorr	4.36	2	739.428	1477.85	0.13	27.21	19/28		High	0	3.62e-07
FYNVLIEELPSNVAELL	A2Q689	UniRef100_A2Q689 Eukaryotic initiation factor 4A n=1 Tax=Medicago truncatula RepID=A2Q689_MEDTR __***__ Medtr2g039960.1| IMGA|Medtr2g039960.1 Eukaryotic initiation factor 4A chr2 14871263-14867165 F EGN_Mt100125 20111014	XCorr	3.53	2	982.026	1963.04	1.08	52.94	18/32		High	0	5.03e-05
FYNVLIEELPSNVAELL	A2Q689	UniRef100_A2Q689 Eukaryotic initiation factor 4A n=1 Tax=Medicago truncatula RepID=A2Q689_MEDTR __***__ Medtr2g039960.1| IMGA|Medtr2g039960.1 Eukaryotic initiation factor 4A chr2 14871263-14867165 F EGN_Mt100125 20111014	XCorr	3.71	2	982.026	1963.04	0.77	52.77	15/32		High	0	0.00034
FYNVLIEELPSNVAELL	A2Q689	UniRef100_A2Q689 Eukaryotic initiation factor 4A n=1 Tax=Medicago truncatula RepID=A2Q689_MEDTR __***__ Medtr2g039960.1| IMGA|Medtr2g039960.1 Eukaryotic initiation factor 4A chr2 14871263-14867165 F EGN_Mt100125 20111014	XCorr	2.91	2	982.025	1963.04	0.28	52.96	14/32		High	0	1.17e-05
DQIYDIFQLLPSK	A2Q689	UniRef100_A2Q689 Eukaryotic initiation factor 4A n=1 Tax=Medicago truncatula RepID=A2Q689_MEDTR __***__ Medtr2g039960.1| IMGA|Medtr2g039960.1 Eukaryotic initiation factor 4A chr2 14871263-14867165 F EGN_Mt100125 20111014	XCorr	3.16	2	790.423	1579.84	0.87	45.24	16/24		High	0	4.16e-05
DQIYDIFQLLPSK	A2Q689	UniRef100_A2Q689 Eukaryotic initiation factor 4A n=1 Tax=Medicago truncatula RepID=A2Q689_MEDTR __***__ Medtr2g039960.1| IMGA|Medtr2g039960.1 Eukaryotic initiation factor 4A chr2 14871263-14867165 F EGN_Mt100125 20111014	XCorr	3.71	2	790.422	1579.84	0.02	45.09	17/24		High	0	0.00013
DQIYDIFQLLPSK	A2Q689	UniRef100_A2Q689 Eukaryotic initiation factor 4A n=1 Tax=Medicago truncatula RepID=A2Q689_MEDTR __***__ Medtr2g039960.1| IMGA|Medtr2g039960.1 Eukaryotic initiation factor 4A chr2 14871263-14867165 F EGN_Mt100125 20111014	XCorr	3.22	2	790.423	1579.84	1.1	45.48	21/24		High	0	1.37e-06
QSLRPDYIK	A2Q689	UniRef100_A2Q689 Eukaryotic initiation factor 4A n=1 Tax=Medicago truncatula RepID=A2Q689_MEDTR __***__ Medtr2g039960.1| IMGA|Medtr2g039960.1 Eukaryotic initiation factor 4A chr2 14871263-14867165 F EGN_Mt100125 20111014	XCorr	2.01	2	560.312	1119.62	0.15	23.34	42644		High	0.000338	0.0128
QSLRPDYIK	A2Q689	UniRef100_A2Q689 Eukaryotic initiation factor 4A n=1 Tax=Medicago truncatula RepID=A2Q689_MEDTR __***__ Medtr2g039960.1| IMGA|Medtr2g039960.1 Eukaryotic initiation factor 4A chr2 14871263-14867165 F EGN_Mt100125 20111014	XCorr	2.16	2	560.311	1119.62	-0.61	23.54	42675		High	0.00877	0.162
SRDHTVSATHGDMDQNTR	A2Q689	UniRef100_A2Q689 Eukaryotic initiation factor 4A n=1 Tax=Medicago truncatula RepID=A2Q689_MEDTR __***__ Medtr2g039960.1| IMGA|Medtr2g039960.1 Eukaryotic initiation factor 4A chr2 14871263-14867165 F EGN_Mt100125 20111014	XCorr	4.94	3	676.637	2027.9	0.18	16.54	31/68		High	0	6.38e-08
SRDHTVSATHGDMDQNTR	A2Q689	UniRef100_A2Q689 Eukaryotic initiation factor 4A n=1 Tax=Medicago truncatula RepID=A2Q689_MEDTR __***__ Medtr2g039960.1| IMGA|Medtr2g039960.1 Eukaryotic initiation factor 4A chr2 14871263-14867165 F EGN_Mt100125 20111014	XCorr	5.15	3	676.636	2027.89	0	16.74	32/68		High	0	2.3e-12
SRDHTVSATHGDMDQNTR	A2Q689	UniRef100_A2Q689 Eukaryotic initiation factor 4A n=1 Tax=Medicago truncatula RepID=A2Q689_MEDTR __***__ Medtr2g039960.1| IMGA|Medtr2g039960.1 Eukaryotic initiation factor 4A chr2 14871263-14867165 F EGN_Mt100125 20111014	XCorr	5	3	676.636	2027.89	0	16.16	33/68		High	0	8.69e-12
ILSSGVHVVVGTPGR	A2Q689	UniRef100_A2Q689 Eukaryotic initiation factor 4A n=1 Tax=Medicago truncatula RepID=A2Q689_MEDTR __***__ Medtr2g039960.1| IMGA|Medtr2g039960.1 Eukaryotic initiation factor 4A chr2 14871263-14867165 F EGN_Mt100125 20111014	XCorr	4.6	2	739.428	1477.85	0.05	27.17	19/28		High	0	1.55e-07
ILSSGVHVVVGTPGR	A2Q689	UniRef100_A2Q689 Eukaryotic initiation factor 4A n=1 Tax=Medicago truncatula RepID=A2Q689_MEDTR __***__ Medtr2g039960.1| IMGA|Medtr2g039960.1 Eukaryotic initiation factor 4A chr2 14871263-14867165 F EGN_Mt100125 20111014	XCorr	4	2	739.428	1477.85	0.46	27.71	20/28		High	0	5.85e-07
DQIYDIFQLLPSK	A2Q689	UniRef100_A2Q689 Eukaryotic initiation factor 4A n=1 Tax=Medicago truncatula RepID=A2Q689_MEDTR __***__ Medtr2g039960.1| IMGA|Medtr2g039960.1 Eukaryotic initiation factor 4A chr2 14871263-14867165 F EGN_Mt100125 20111014	XCorr	2.4	2	790.422	1579.84	0.33	45.87	14/24		High	0.000168	0.00648
DQIYDIFQLLPSK	A2Q689	UniRef100_A2Q689 Eukaryotic initiation factor 4A n=1 Tax=Medicago truncatula RepID=A2Q689_MEDTR __***__ Medtr2g039960.1| IMGA|Medtr2g039960.1 Eukaryotic initiation factor 4A chr2 14871263-14867165 F EGN_Mt100125 20111014	XCorr	3.68	2	790.423	1579.84	1.18	48.61	16/24		High	0	1.52e-05
DQIYDIFQLLPSK	A2Q689	UniRef100_A2Q689 Eukaryotic initiation factor 4A n=1 Tax=Medicago truncatula RepID=A2Q689_MEDTR __***__ Medtr2g039960.1| IMGA|Medtr2g039960.1 Eukaryotic initiation factor 4A chr2 14871263-14867165 F EGN_Mt100125 20111014	XCorr	3.87	2	790.422	1579.84	0.33	45.47	19/24		High	0	1.18e-06
FYNVLIEELPSNVAELL	A2Q689	UniRef100_A2Q689 Eukaryotic initiation factor 4A n=1 Tax=Medicago truncatula RepID=A2Q689_MEDTR __***__ Medtr2g039960.1| IMGA|Medtr2g039960.1 Eukaryotic initiation factor 4A chr2 14871263-14867165 F EGN_Mt100125 20111014	XCorr	3.2	2	982.025	1963.04	0.09	52.83	16/32		High	0	0.0016
FYNVLIEELPSNVAELL	A2Q689	UniRef100_A2Q689 Eukaryotic initiation factor 4A n=1 Tax=Medicago truncatula RepID=A2Q689_MEDTR __***__ Medtr2g039960.1| IMGA|Medtr2g039960.1 Eukaryotic initiation factor 4A chr2 14871263-14867165 F EGN_Mt100125 20111014	XCorr	2.72	2	982.026	1963.04	1.15	55.26	16/32		High	0	3.26e-05
FYNVLIEELPSNVAELL	A2Q689	UniRef100_A2Q689 Eukaryotic initiation factor 4A n=1 Tax=Medicago truncatula RepID=A2Q689_MEDTR __***__ Medtr2g039960.1| IMGA|Medtr2g039960.1 Eukaryotic initiation factor 4A chr2 14871263-14867165 F EGN_Mt100125 20111014	XCorr	2.83	2	982.026	1963.04	1.15	52.8	14/32		High	0	2.18e-05
QSLRPDYIK	A2Q689	UniRef100_A2Q689 Eukaryotic initiation factor 4A n=1 Tax=Medicago truncatula RepID=A2Q689_MEDTR __***__ Medtr2g039960.1| IMGA|Medtr2g039960.1 Eukaryotic initiation factor 4A chr2 14871263-14867165 F EGN_Mt100125 20111014	XCorr	2.16	2	560.311	1119.62	-0.07	23.73	42644		High	0.00125	0.0287
SRDHTVSATHGDMDQNTR	A2Q689	UniRef100_A2Q689 Eukaryotic initiation factor 4A n=1 Tax=Medicago truncatula RepID=A2Q689_MEDTR __***__ Medtr2g039960.1| IMGA|Medtr2g039960.1 Eukaryotic initiation factor 4A chr2 14871263-14867165 F EGN_Mt100125 20111014	XCorr	5.5	3	676.637	2027.9	0.36	15.96	35/68		High	0	2.09e-12
SRDHTVSATHGDMDQNTR	A2Q689	UniRef100_A2Q689 Eukaryotic initiation factor 4A n=1 Tax=Medicago truncatula RepID=A2Q689_MEDTR __***__ Medtr2g039960.1| IMGA|Medtr2g039960.1 Eukaryotic initiation factor 4A chr2 14871263-14867165 F EGN_Mt100125 20111014	XCorr	5.72	3	676.637	2027.9	0.54	15.89	33/68		High	0	9.05e-12
SRDHTVSATHGDMDQNTR	A2Q689	UniRef100_A2Q689 Eukaryotic initiation factor 4A n=1 Tax=Medicago truncatula RepID=A2Q689_MEDTR __***__ Medtr2g039960.1| IMGA|Medtr2g039960.1 Eukaryotic initiation factor 4A chr2 14871263-14867165 F EGN_Mt100125 20111014	XCorr	5.6	3	676.637	2027.9	0.36	16.09	34/68		High	0	1.59e-11
DQIYDIFQLLPSK	A2Q689	UniRef100_A2Q689 Eukaryotic initiation factor 4A n=1 Tax=Medicago truncatula RepID=A2Q689_MEDTR __***__ Medtr2g039960.1| IMGA|Medtr2g039960.1 Eukaryotic initiation factor 4A chr2 14871263-14867165 F EGN_Mt100125 20111014	XCorr	3.75	2	790.422	1579.84	0.63	45.48	20/24		High	0	4.77e-06
DQIYDIFQLLPSK	A2Q689	UniRef100_A2Q689 Eukaryotic initiation factor 4A n=1 Tax=Medicago truncatula RepID=A2Q689_MEDTR __***__ Medtr2g039960.1| IMGA|Medtr2g039960.1 Eukaryotic initiation factor 4A chr2 14871263-14867165 F EGN_Mt100125 20111014	XCorr	3.56	2	790.423	1579.84	0.71	45.77	18/24		High	0	1.19e-05
DQIYDIFQLLPSK	A2Q689	UniRef100_A2Q689 Eukaryotic initiation factor 4A n=1 Tax=Medicago truncatula RepID=A2Q689_MEDTR __***__ Medtr2g039960.1| IMGA|Medtr2g039960.1 Eukaryotic initiation factor 4A chr2 14871263-14867165 F EGN_Mt100125 20111014	XCorr	3.93	2	790.422	1579.84	0.63	45.39	19/24		High	0	2.17e-05
FYNVLIEELPSNVAELL	A2Q689	UniRef100_A2Q689 Eukaryotic initiation factor 4A n=1 Tax=Medicago truncatula RepID=A2Q689_MEDTR __***__ Medtr2g039960.1| IMGA|Medtr2g039960.1 Eukaryotic initiation factor 4A chr2 14871263-14867165 F EGN_Mt100125 20111014	XCorr	2.92	2	982.026	1963.04	0.77	52.89	13/32		High	9.7e-05	0.00467
FYNVLIEELPSNVAELL	A2Q689	UniRef100_A2Q689 Eukaryotic initiation factor 4A n=1 Tax=Medicago truncatula RepID=A2Q689_MEDTR __***__ Medtr2g039960.1| IMGA|Medtr2g039960.1 Eukaryotic initiation factor 4A chr2 14871263-14867165 F EGN_Mt100125 20111014	XCorr	3.07	2	982.026	1963.05	1.64	52.82	14/32		High	0	4.47e-05
FYNVLIEELPSNVAELL	A2Q689	UniRef100_A2Q689 Eukaryotic initiation factor 4A n=1 Tax=Medicago truncatula RepID=A2Q689_MEDTR __***__ Medtr2g039960.1| IMGA|Medtr2g039960.1 Eukaryotic initiation factor 4A chr2 14871263-14867165 F EGN_Mt100125 20111014	XCorr	3.48	2	982.026	1963.04	0.84	53.32	17/32		High	0	4.16e-05
QSLRPDYIK	A2Q689	UniRef100_A2Q689 Eukaryotic initiation factor 4A n=1 Tax=Medicago truncatula RepID=A2Q689_MEDTR __***__ Medtr2g039960.1| IMGA|Medtr2g039960.1 Eukaryotic initiation factor 4A chr2 14871263-14867165 F EGN_Mt100125 20111014	XCorr	2.1	2	560.312	1119.62	0.26	23.51	42675		High	0.000879	0.0175
ILSSGVHVVVGTPGR	A2Q689	UniRef100_A2Q689 Eukaryotic initiation factor 4A n=1 Tax=Medicago truncatula RepID=A2Q689_MEDTR __***__ Medtr2g039960.1| IMGA|Medtr2g039960.1 Eukaryotic initiation factor 4A chr2 14871263-14867165 F EGN_Mt100125 20111014	XCorr	3.66	2	739.428	1477.85	0.46	26.95	20/28		High	0	3.12e-09
ILSSGVHVVVGTPGR	A2Q689	UniRef100_A2Q689 Eukaryotic initiation factor 4A n=1 Tax=Medicago truncatula RepID=A2Q689_MEDTR __***__ Medtr2g039960.1| IMGA|Medtr2g039960.1 Eukaryotic initiation factor 4A chr2 14871263-14867165 F EGN_Mt100125 20111014	XCorr	4.41	2	739.428	1477.85	0.29	27.2	18/28		High	0	3.91e-07
SRDHTVSATHGDmDQNTR	A2Q689	Eukaryotic initiation factor 4A OS=Medicago truncatula GN=MTR_2g039960 PE=3 SV=1 - [A2Q689_MEDTR]|Medtr2g039960.1 Eukaryotic initiation factor 4A chr2 14871263-14867165 F EGN_Mt100125 20111014	XCorr	2.54	3	681.968	2043.89	-0.05	13.89	23/68	M13(Oxidation)	High	0	7.01e-05
SRDHTVSATHGDmDQNTR	A2Q689	Eukaryotic initiation factor 4A OS=Medicago truncatula GN=MTR_2g039960 PE=3 SV=1 - [A2Q689_MEDTR]|Medtr2g039960.1 Eukaryotic initiation factor 4A chr2 14871263-14867165 F EGN_Mt100125 20111014	XCorr	2.55	4	511.728	2043.89	0.18	13.91	29/102	M13(Oxidation)	High	0.00722	0.116
SRDHTVSATHGDmDQNTR	A2Q689	Eukaryotic initiation factor 4A OS=Medicago truncatula GN=MTR_2g039960 PE=3 SV=1 - [A2Q689_MEDTR]|Medtr2g039960.1 Eukaryotic initiation factor 4A chr2 14871263-14867165 F EGN_Mt100125 20111014	XCorr	2.39	4	511.728	2043.89	0.18	13.92	31/102	M13(Oxidation)	High	0	0.000518
SRDHTVSATHGDmDQNTR	A2Q689	Eukaryotic initiation factor 4A OS=Medicago truncatula GN=MTR_2g039960 PE=3 SV=1 - [A2Q689_MEDTR]|Medtr2g039960.1 Eukaryotic initiation factor 4A chr2 14871263-14867165 F EGN_Mt100125 20111014	XCorr	3.65	3	681.968	2043.89	-0.05	13.93	23/68	M13(Oxidation)	High	0	0.000352
SRDHTVSATHGDmDQNTR	A2Q689	Eukaryotic initiation factor 4A OS=Medicago truncatula GN=MTR_2g039960 PE=3 SV=1 - [A2Q689_MEDTR]|Medtr2g039960.1 Eukaryotic initiation factor 4A chr2 14871263-14867165 F EGN_Mt100125 20111014	XCorr	2.54	3	681.968	2043.89	-0.05	13.89	23/68	M13(Oxidation)	High	0	6.73e-05
SRDHTVSATHGDmDQNTR	A2Q689	Eukaryotic initiation factor 4A OS=Medicago truncatula GN=MTR_2g039960 PE=3 SV=1 - [A2Q689_MEDTR]|Medtr2g039960.1 Eukaryotic initiation factor 4A chr2 14871263-14867165 F EGN_Mt100125 20111014	XCorr	2.55	4	511.728	2043.89	0.18	13.91	29/102	M13(Oxidation)	High	0.000141	0.00402
SRDHTVSATHGDmDQNTR	A2Q689	Eukaryotic initiation factor 4A OS=Medicago truncatula GN=MTR_2g039960 PE=3 SV=1 - [A2Q689_MEDTR]|Medtr2g039960.1 Eukaryotic initiation factor 4A chr2 14871263-14867165 F EGN_Mt100125 20111014	XCorr	2.39	4	511.728	2043.89	0.18	13.92	31/102	M13(Oxidation)	High	0	4.08e-06
SRDHTVSATHGDmDQNTR	A2Q689	Eukaryotic initiation factor 4A OS=Medicago truncatula GN=MTR_2g039960 PE=3 SV=1 - [A2Q689_MEDTR]|Medtr2g039960.1 Eukaryotic initiation factor 4A chr2 14871263-14867165 F EGN_Mt100125 20111014	XCorr	3.65	3	681.968	2043.89	-0.05	13.93	23/68	M13(Oxidation)	High	0	3.29e-05
SRDHTVSATHGDmDQNTR	A2Q689	Eukaryotic initiation factor 4A OS=Medicago truncatula GN=MTR_2g039960 PE=3 SV=1 - [A2Q689_MEDTR]|Medtr2g039960.1 Eukaryotic initiation factor 4A chr2 14871263-14867165 F EGN_Mt100125 20111014	XCorr	2.54	3	681.968	2043.89	-0.05	13.89	23/68	M13(Oxidation)	High	0	5.23e-06
SRDHTVSATHGDmDQNTR	A2Q689	Eukaryotic initiation factor 4A OS=Medicago truncatula GN=MTR_2g039960 PE=3 SV=1 - [A2Q689_MEDTR]|Medtr2g039960.1 Eukaryotic initiation factor 4A chr2 14871263-14867165 F EGN_Mt100125 20111014	XCorr	2.55	4	511.728	2043.89	0.18	13.91	29/102	M13(Oxidation)	High	0.000213	0.00264
SRDHTVSATHGDmDQNTR	A2Q689	Eukaryotic initiation factor 4A OS=Medicago truncatula GN=MTR_2g039960 PE=3 SV=1 - [A2Q689_MEDTR]|Medtr2g039960.1 Eukaryotic initiation factor 4A chr2 14871263-14867165 F EGN_Mt100125 20111014	XCorr	2.39	4	511.728	2043.89	0.18	13.92	31/102	M13(Oxidation)	High	0	8.67e-07
SRDHTVSATHGDmDQNTR	A2Q689	Eukaryotic initiation factor 4A OS=Medicago truncatula GN=MTR_2g039960 PE=3 SV=1 - [A2Q689_MEDTR]|Medtr2g039960.1 Eukaryotic initiation factor 4A chr2 14871263-14867165 F EGN_Mt100125 20111014	XCorr	3.65	3	681.968	2043.89	-0.05	13.93	23/68	M13(Oxidation)	High	0	3.36e-06
SRDHTVSATHGDMDQNTR	A2Q689	UniRef100_A2Q689 Eukaryotic initiation factor 4A n=1 Tax=Medicago truncatula RepID=A2Q689_MEDTR __***__ Medtr2g039960.1| IMGA|Medtr2g039960.1 Eukaryotic initiation factor 4A chr2 14871263-14867165 F EGN_Mt100125 20111014	XCorr	4.87	3	676.637	2027.9	0.36	16.29	33/68		High	0	1.72e-08
SRDHTVSATHGDMDQNTR	A2Q689	UniRef100_A2Q689 Eukaryotic initiation factor 4A n=1 Tax=Medicago truncatula RepID=A2Q689_MEDTR __***__ Medtr2g039960.1| IMGA|Medtr2g039960.1 Eukaryotic initiation factor 4A chr2 14871263-14867165 F EGN_Mt100125 20111014	XCorr	5.54	3	676.637	2027.9	0.18	15.89	31/68		High	0	9.25e-10
SRDHTVSATHGDMDQNTR	A2Q689	UniRef100_A2Q689 Eukaryotic initiation factor 4A n=1 Tax=Medicago truncatula RepID=A2Q689_MEDTR __***__ Medtr2g039960.1| IMGA|Medtr2g039960.1 Eukaryotic initiation factor 4A chr2 14871263-14867165 F EGN_Mt100125 20111014	XCorr	4.91	3	676.637	2027.9	0.27	16.24	27/68		High	0	4.48e-10
QSLRPDYIK	A2Q689	UniRef100_A2Q689 Eukaryotic initiation factor 4A n=1 Tax=Medicago truncatula RepID=A2Q689_MEDTR __***__ Medtr2g039960.1| IMGA|Medtr2g039960.1 Eukaryotic initiation factor 4A chr2 14871263-14867165 F EGN_Mt100125 20111014	XCorr	2.14	2	560.311	1119.62	-0.5	23.12	42614		High	0.00258	0.0501
QSLRPDYIK	A2Q689	UniRef100_A2Q689 Eukaryotic initiation factor 4A n=1 Tax=Medicago truncatula RepID=A2Q689_MEDTR __***__ Medtr2g039960.1| IMGA|Medtr2g039960.1 Eukaryotic initiation factor 4A chr2 14871263-14867165 F EGN_Mt100125 20111014	XCorr	2.12	2	560.311	1119.62	-0.61	23.5	42614		High	0.00179	0.0344
DQIYDIFQLLPSK	A2Q689	UniRef100_A2Q689 Eukaryotic initiation factor 4A n=1 Tax=Medicago truncatula RepID=A2Q689_MEDTR __***__ Medtr2g039960.1| IMGA|Medtr2g039960.1 Eukaryotic initiation factor 4A chr2 14871263-14867165 F EGN_Mt100125 20111014	XCorr	3.19	2	790.422	1579.84	0.56	45.59	20/24		High	0	1.17e-05
DQIYDIFQLLPSK	A2Q689	UniRef100_A2Q689 Eukaryotic initiation factor 4A n=1 Tax=Medicago truncatula RepID=A2Q689_MEDTR __***__ Medtr2g039960.1| IMGA|Medtr2g039960.1 Eukaryotic initiation factor 4A chr2 14871263-14867165 F EGN_Mt100125 20111014	XCorr	4.14	2	790.422	1579.84	0.4	44.83	19/24		High	0	2.75e-05
DQIYDIFQLLPSK	A2Q689	UniRef100_A2Q689 Eukaryotic initiation factor 4A n=1 Tax=Medicago truncatula RepID=A2Q689_MEDTR __***__ Medtr2g039960.1| IMGA|Medtr2g039960.1 Eukaryotic initiation factor 4A chr2 14871263-14867165 F EGN_Mt100125 20111014	XCorr	2.33	2	790.422	1579.84	0.09	45.82	15/24		High	0.00357	0.0776
FYNVLIEELPSNVAELL	A2Q689	UniRef100_A2Q689 Eukaryotic initiation factor 4A n=1 Tax=Medicago truncatula RepID=A2Q689_MEDTR __***__ Medtr2g039960.1| IMGA|Medtr2g039960.1 Eukaryotic initiation factor 4A chr2 14871263-14867165 F EGN_Mt100125 20111014	XCorr	2.76	2	982.026	1963.05	1.52	53.1	16/32		High	0	0.000124
FYNVLIEELPSNVAELL	A2Q689	UniRef100_A2Q689 Eukaryotic initiation factor 4A n=1 Tax=Medicago truncatula RepID=A2Q689_MEDTR __***__ Medtr2g039960.1| IMGA|Medtr2g039960.1 Eukaryotic initiation factor 4A chr2 14871263-14867165 F EGN_Mt100125 20111014	XCorr	2.81	2	982.026	1963.05	1.64	52.84	16/32		High	0	2.41e-05
FYNVLIEELPSNVAELL	A2Q689	UniRef100_A2Q689 Eukaryotic initiation factor 4A n=1 Tax=Medicago truncatula RepID=A2Q689_MEDTR __***__ Medtr2g039960.1| IMGA|Medtr2g039960.1 Eukaryotic initiation factor 4A chr2 14871263-14867165 F EGN_Mt100125 20111014	XCorr	3.22	2	982.026	1963.04	1.15	52.97	17/32		High	0	2.09e-05
ILSSGVHVVVGTPGR	A2Q689	UniRef100_A2Q689 Eukaryotic initiation factor 4A n=1 Tax=Medicago truncatula RepID=A2Q689_MEDTR __***__ Medtr2g039960.1| IMGA|Medtr2g039960.1 Eukaryotic initiation factor 4A chr2 14871263-14867165 F EGN_Mt100125 20111014	XCorr	3.83	2	739.428	1477.85	-0.12	27.09	19/28		High	0	3.29e-06
ILSSGVHVVVGTPGR	A2Q689	UniRef100_A2Q689 Eukaryotic initiation factor 4A n=1 Tax=Medicago truncatula RepID=A2Q689_MEDTR __***__ Medtr2g039960.1| IMGA|Medtr2g039960.1 Eukaryotic initiation factor 4A chr2 14871263-14867165 F EGN_Mt100125 20111014	XCorr	3.51	2	739.428	1477.85	0.13	27.09	18/28		High	0	9.33e-08
ILSSGVHVVVGTPGR	A2Q689	UniRef100_A2Q689 Eukaryotic initiation factor 4A n=1 Tax=Medicago truncatula RepID=A2Q689_MEDTR __***__ Medtr2g039960.1| IMGA|Medtr2g039960.1 Eukaryotic initiation factor 4A chr2 14871263-14867165 F EGN_Mt100125 20111014	XCorr	4.16	2	739.428	1477.85	0.05	27.03	18/28		High	0	8.49e-07
SRDHTVSATHGDMDQNTR	A2Q689	UniRef100_A2Q689 Eukaryotic initiation factor 4A n=1 Tax=Medicago truncatula RepID=A2Q689_MEDTR __***__ Medtr2g039960.1| IMGA|Medtr2g039960.1 Eukaryotic initiation factor 4A chr2 14871263-14867165 F EGN_Mt100125 20111014	XCorr	5.72	3	676.637	2027.9	0.09	16.28	35/68		High	0	3.09e-12
SRDHTVSATHGDMDQNTR	A2Q689	UniRef100_A2Q689 Eukaryotic initiation factor 4A n=1 Tax=Medicago truncatula RepID=A2Q689_MEDTR __***__ Medtr2g039960.1| IMGA|Medtr2g039960.1 Eukaryotic initiation factor 4A chr2 14871263-14867165 F EGN_Mt100125 20111014	XCorr	5.18	3	676.637	2027.9	0.18	16.42	34/68		High	0	2.05e-08
SRDHTVSATHGDMDQNTR	A2Q689	UniRef100_A2Q689 Eukaryotic initiation factor 4A n=1 Tax=Medicago truncatula RepID=A2Q689_MEDTR __***__ Medtr2g039960.1| IMGA|Medtr2g039960.1 Eukaryotic initiation factor 4A chr2 14871263-14867165 F EGN_Mt100125 20111014	XCorr	5.52	3	676.637	2027.9	0.27	15.91	36/68		High	0	5.39e-12
QSLRPDYIK	A2Q689	UniRef100_A2Q689 Eukaryotic initiation factor 4A n=1 Tax=Medicago truncatula RepID=A2Q689_MEDTR __***__ Medtr2g039960.1| IMGA|Medtr2g039960.1 Eukaryotic initiation factor 4A chr2 14871263-14867165 F EGN_Mt100125 20111014	XCorr	2.06	2	560.312	1119.62	0.26	23.4	11/16		High	0.00223	0.0532
QSLRPDYIK	A2Q689	UniRef100_A2Q689 Eukaryotic initiation factor 4A n=1 Tax=Medicago truncatula RepID=A2Q689_MEDTR __***__ Medtr2g039960.1| IMGA|Medtr2g039960.1 Eukaryotic initiation factor 4A chr2 14871263-14867165 F EGN_Mt100125 20111014	XCorr	2.27	2	560.312	1119.62	0.04	23.24	10/16		High	0.0012	0.0193
ILSSGVHVVVGTPGR	A2Q689	UniRef100_A2Q689 Eukaryotic initiation factor 4A n=1 Tax=Medicago truncatula RepID=A2Q689_MEDTR __***__ Medtr2g039960.1| IMGA|Medtr2g039960.1 Eukaryotic initiation factor 4A chr2 14871263-14867165 F EGN_Mt100125 20111014	XCorr	4.88	2	739.428	1477.85	-0.04	27.04	19/28		High	0	3.61e-08
ILSSGVHVVVGTPGR	A2Q689	UniRef100_A2Q689 Eukaryotic initiation factor 4A n=1 Tax=Medicago truncatula RepID=A2Q689_MEDTR __***__ Medtr2g039960.1| IMGA|Medtr2g039960.1 Eukaryotic initiation factor 4A chr2 14871263-14867165 F EGN_Mt100125 20111014	XCorr	5.1	2	739.428	1477.85	0.05	27.2	21/28		High	0	2.51e-08
ILSSGVHVVVGTPGR	A2Q689	UniRef100_A2Q689 Eukaryotic initiation factor 4A n=1 Tax=Medicago truncatula RepID=A2Q689_MEDTR __***__ Medtr2g039960.1| IMGA|Medtr2g039960.1 Eukaryotic initiation factor 4A chr2 14871263-14867165 F EGN_Mt100125 20111014	XCorr	3.96	2	739.428	1477.85	0.13	26.82	20/28		High	0	1.68e-08
DQIYDIFQLLPSK	A2Q689	UniRef100_A2Q689 Eukaryotic initiation factor 4A n=1 Tax=Medicago truncatula RepID=A2Q689_MEDTR __***__ Medtr2g039960.1| IMGA|Medtr2g039960.1 Eukaryotic initiation factor 4A chr2 14871263-14867165 F EGN_Mt100125 20111014	XCorr	3.82	2	790.422	1579.84	0.63	45.69	21/24		High	0	7.05e-06
DQIYDIFQLLPSK	A2Q689	UniRef100_A2Q689 Eukaryotic initiation factor 4A n=1 Tax=Medicago truncatula RepID=A2Q689_MEDTR __***__ Medtr2g039960.1| IMGA|Medtr2g039960.1 Eukaryotic initiation factor 4A chr2 14871263-14867165 F EGN_Mt100125 20111014	XCorr	3.74	2	790.422	1579.84	0.63	45.22	21/24		High	0	5.85e-06
DQIYDIFQLLPSK	A2Q689	UniRef100_A2Q689 Eukaryotic initiation factor 4A n=1 Tax=Medicago truncatula RepID=A2Q689_MEDTR __***__ Medtr2g039960.1| IMGA|Medtr2g039960.1 Eukaryotic initiation factor 4A chr2 14871263-14867165 F EGN_Mt100125 20111014	XCorr	3.84	2	790.423	1579.84	0.94	45.52	21/24		High	0	1.23e-06
FYNVLIEELPSNVAELL	A2Q689	UniRef100_A2Q689 Eukaryotic initiation factor 4A n=1 Tax=Medicago truncatula RepID=A2Q689_MEDTR __***__ Medtr2g039960.1| IMGA|Medtr2g039960.1 Eukaryotic initiation factor 4A chr2 14871263-14867165 F EGN_Mt100125 20111014	XCorr	2.98	2	982.026	1963.04	1.02	52.74	16/32		High	0	0.000157
FYNVLIEELPSNVAELL	A2Q689	UniRef100_A2Q689 Eukaryotic initiation factor 4A n=1 Tax=Medicago truncatula RepID=A2Q689_MEDTR __***__ Medtr2g039960.1| IMGA|Medtr2g039960.1 Eukaryotic initiation factor 4A chr2 14871263-14867165 F EGN_Mt100125 20111014	XCorr	2.87	2	982.027	1963.05	2.2	52.95	16/32		High	0	0.000325
FYNVLIEELPSNVAELL	A2Q689	UniRef100_A2Q689 Eukaryotic initiation factor 4A n=1 Tax=Medicago truncatula RepID=A2Q689_MEDTR __***__ Medtr2g039960.1| IMGA|Medtr2g039960.1 Eukaryotic initiation factor 4A chr2 14871263-14867165 F EGN_Mt100125 20111014	XCorr	2.76	2	982.026	1963.04	1.15	52.61	12/32		High	0.000295	0.00477
SRDHTVSATHGDMDQNTR	A2Q689	UniRef100_A2Q689 Eukaryotic initiation factor 4A n=1 Tax=Medicago truncatula RepID=A2Q689_MEDTR __***__ Medtr2g039960.1| IMGA|Medtr2g039960.1 Eukaryotic initiation factor 4A chr2 14871263-14867165 F EGN_Mt100125 20111014	XCorr	5.34	3	676.637	2027.9	0.27	15.69	33/68		High	0	9.36e-10
SRDHTVSATHGDMDQNTR	A2Q689	UniRef100_A2Q689 Eukaryotic initiation factor 4A n=1 Tax=Medicago truncatula RepID=A2Q689_MEDTR __***__ Medtr2g039960.1| IMGA|Medtr2g039960.1 Eukaryotic initiation factor 4A chr2 14871263-14867165 F EGN_Mt100125 20111014	XCorr	4.75	3	676.637	2027.9	0.27	16.45	33/68		High	0	1.1e-12
SRDHTVSATHGDMDQNTR	A2Q689	UniRef100_A2Q689 Eukaryotic initiation factor 4A n=1 Tax=Medicago truncatula RepID=A2Q689_MEDTR __***__ Medtr2g039960.1| IMGA|Medtr2g039960.1 Eukaryotic initiation factor 4A chr2 14871263-14867165 F EGN_Mt100125 20111014	XCorr	4.9	3	676.637	2027.9	0.18	17.07	30/68		High	0	7.97e-11
DQIYDIFQLLPSK	A2Q689	UniRef100_A2Q689 Eukaryotic initiation factor 4A n=1 Tax=Medicago truncatula RepID=A2Q689_MEDTR __***__ Medtr2g039960.1| IMGA|Medtr2g039960.1 Eukaryotic initiation factor 4A chr2 14871263-14867165 F EGN_Mt100125 20111014	XCorr	3.76	2	790.423	1579.84	0.79	45.69	20/24		High	0	2.55e-05
DQIYDIFQLLPSK	A2Q689	UniRef100_A2Q689 Eukaryotic initiation factor 4A n=1 Tax=Medicago truncatula RepID=A2Q689_MEDTR __***__ Medtr2g039960.1| IMGA|Medtr2g039960.1 Eukaryotic initiation factor 4A chr2 14871263-14867165 F EGN_Mt100125 20111014	XCorr	3.65	2	790.422	1579.84	0.56	45.57	20/24		High	0	1.51e-06
DQIYDIFQLLPSK	A2Q689	UniRef100_A2Q689 Eukaryotic initiation factor 4A n=1 Tax=Medicago truncatula RepID=A2Q689_MEDTR __***__ Medtr2g039960.1| IMGA|Medtr2g039960.1 Eukaryotic initiation factor 4A chr2 14871263-14867165 F EGN_Mt100125 20111014	XCorr	3.36	2	790.422	1579.84	-0.06	46.14	17/24		High	0	8.67e-06
FYNVLIEELPSNVAELL	A2Q689	UniRef100_A2Q689 Eukaryotic initiation factor 4A n=1 Tax=Medicago truncatula RepID=A2Q689_MEDTR __***__ Medtr2g039960.1| IMGA|Medtr2g039960.1 Eukaryotic initiation factor 4A chr2 14871263-14867165 F EGN_Mt100125 20111014	XCorr	2.93	2	982.026	1963.05	1.4	52.86	17/32		High	0	0.00308
FYNVLIEELPSNVAELL	A2Q689	UniRef100_A2Q689 Eukaryotic initiation factor 4A n=1 Tax=Medicago truncatula RepID=A2Q689_MEDTR __***__ Medtr2g039960.1| IMGA|Medtr2g039960.1 Eukaryotic initiation factor 4A chr2 14871263-14867165 F EGN_Mt100125 20111014	XCorr	2.78	2	982.026	1963.05	1.4	52.73	14/32		High	0	0.000203
FYNVLIEELPSNVAELL	A2Q689	UniRef100_A2Q689 Eukaryotic initiation factor 4A n=1 Tax=Medicago truncatula RepID=A2Q689_MEDTR __***__ Medtr2g039960.1| IMGA|Medtr2g039960.1 Eukaryotic initiation factor 4A chr2 14871263-14867165 F EGN_Mt100125 20111014	XCorr	3.88	2	982.026	1963.04	1.08	53.37	19/32		High	0	5.2e-07
QSLRPDYIK	A2Q689	UniRef100_A2Q689 Eukaryotic initiation factor 4A n=1 Tax=Medicago truncatula RepID=A2Q689_MEDTR __***__ Medtr2g039960.1| IMGA|Medtr2g039960.1 Eukaryotic initiation factor 4A chr2 14871263-14867165 F EGN_Mt100125 20111014	XCorr	2.06	2	560.311	1119.62	-0.5	23.5	42614		High	0.00475	0.0786
QSLRPDYIK	A2Q689	UniRef100_A2Q689 Eukaryotic initiation factor 4A n=1 Tax=Medicago truncatula RepID=A2Q689_MEDTR __***__ Medtr2g039960.1| IMGA|Medtr2g039960.1 Eukaryotic initiation factor 4A chr2 14871263-14867165 F EGN_Mt100125 20111014	XCorr	2.05	2	560.312	1119.62	0.48	24.03	42644		High	0.000949	0.0317
ILSSGVHVVVGTPGR	A2Q689	UniRef100_A2Q689 Eukaryotic initiation factor 4A n=1 Tax=Medicago truncatula RepID=A2Q689_MEDTR __***__ Medtr2g039960.1| IMGA|Medtr2g039960.1 Eukaryotic initiation factor 4A chr2 14871263-14867165 F EGN_Mt100125 20111014	XCorr	4.79	2	739.428	1477.85	-0.12	26.79	19/28		High	0	5.71e-09
ILSSGVHVVVGTPGR	A2Q689	UniRef100_A2Q689 Eukaryotic initiation factor 4A n=1 Tax=Medicago truncatula RepID=A2Q689_MEDTR __***__ Medtr2g039960.1| IMGA|Medtr2g039960.1 Eukaryotic initiation factor 4A chr2 14871263-14867165 F EGN_Mt100125 20111014	XCorr	4.51	2	739.428	1477.85	0.21	27.64	19/28		High	0	1.1e-08
SRDHTVSATHGDMDQNTR	A2Q689	UniRef100_A2Q689 Eukaryotic initiation factor 4A n=1 Tax=Medicago truncatula RepID=A2Q689_MEDTR __***__ Medtr2g039960.1| IMGA|Medtr2g039960.1 Eukaryotic initiation factor 4A chr2 14871263-14867165 F EGN_Mt100125 20111014	XCorr	4.75	3	676.637	2027.9	0.27	16.48	37/68		High	0	1.03e-08
SRDHTVSATHGDMDQNTR	A2Q689	UniRef100_A2Q689 Eukaryotic initiation factor 4A n=1 Tax=Medicago truncatula RepID=A2Q689_MEDTR __***__ Medtr2g039960.1| IMGA|Medtr2g039960.1 Eukaryotic initiation factor 4A chr2 14871263-14867165 F EGN_Mt100125 20111014	XCorr	5.34	3	676.636	2027.89	0	16.25	28/68		High	0	1.35e-12
SRDHTVSATHGDMDQNTR	A2Q689	UniRef100_A2Q689 Eukaryotic initiation factor 4A n=1 Tax=Medicago truncatula RepID=A2Q689_MEDTR __***__ Medtr2g039960.1| IMGA|Medtr2g039960.1 Eukaryotic initiation factor 4A chr2 14871263-14867165 F EGN_Mt100125 20111014	XCorr	5.6	3	676.637	2027.9	0.27	16.06	33/68		High	0	1.54e-11
ILSSGVHVVVGTPGR	A2Q689	UniRef100_A2Q689 Eukaryotic initiation factor 4A n=1 Tax=Medicago truncatula RepID=A2Q689_MEDTR __***__ Medtr2g039960.1| IMGA|Medtr2g039960.1 Eukaryotic initiation factor 4A chr2 14871263-14867165 F EGN_Mt100125 20111014	XCorr	3.31	2	739.428	1477.85	0.13	27.71	18/28		High	0	5.86e-06
ILSSGVHVVVGTPGR	A2Q689	UniRef100_A2Q689 Eukaryotic initiation factor 4A n=1 Tax=Medicago truncatula RepID=A2Q689_MEDTR __***__ Medtr2g039960.1| IMGA|Medtr2g039960.1 Eukaryotic initiation factor 4A chr2 14871263-14867165 F EGN_Mt100125 20111014	XCorr	4.65	2	739.428	1477.85	0.71	27.55	19/28		High	0	9.11e-08
ILSSGVHVVVGTPGR	A2Q689	UniRef100_A2Q689 Eukaryotic initiation factor 4A n=1 Tax=Medicago truncatula RepID=A2Q689_MEDTR __***__ Medtr2g039960.1| IMGA|Medtr2g039960.1 Eukaryotic initiation factor 4A chr2 14871263-14867165 F EGN_Mt100125 20111014	XCorr	3.46	2	739.428	1477.85	0.46	26.87	19/28		High	0	7.25e-08
FYNVLIEELPSNVAELL	A2Q689	UniRef100_A2Q689 Eukaryotic initiation factor 4A n=1 Tax=Medicago truncatula RepID=A2Q689_MEDTR __***__ Medtr2g039960.1| IMGA|Medtr2g039960.1 Eukaryotic initiation factor 4A chr2 14871263-14867165 F EGN_Mt100125 20111014	XCorr	3.07	2	982.025	1963.04	0.09	53.37	12024		High	0	8.03e-05
FYNVLIEELPSNVAELL	A2Q689	UniRef100_A2Q689 Eukaryotic initiation factor 4A n=1 Tax=Medicago truncatula RepID=A2Q689_MEDTR __***__ Medtr2g039960.1| IMGA|Medtr2g039960.1 Eukaryotic initiation factor 4A chr2 14871263-14867165 F EGN_Mt100125 20111014	XCorr	3.8	2	982.026	1963.04	1.21	52.93	16/32		High	0	1.17e-05
FYNVLIEELPSNVAELL	A2Q689	UniRef100_A2Q689 Eukaryotic initiation factor 4A n=1 Tax=Medicago truncatula RepID=A2Q689_MEDTR __***__ Medtr2g039960.1| IMGA|Medtr2g039960.1 Eukaryotic initiation factor 4A chr2 14871263-14867165 F EGN_Mt100125 20111014	XCorr	2.69	2	982.026	1963.04	0.77	52.78	15/32		High	0	0.00167
QSLRPDYIK	A2Q689	UniRef100_A2Q689 Eukaryotic initiation factor 4A n=1 Tax=Medicago truncatula RepID=A2Q689_MEDTR __***__ Medtr2g039960.1| IMGA|Medtr2g039960.1 Eukaryotic initiation factor 4A chr2 14871263-14867165 F EGN_Mt100125 20111014	XCorr	2.08	2	560.311	1119.62	-0.28	23.78	42644		High	0.000924	0.0225
QSLRPDYIK	A2Q689	UniRef100_A2Q689 Eukaryotic initiation factor 4A n=1 Tax=Medicago truncatula RepID=A2Q689_MEDTR __***__ Medtr2g039960.1| IMGA|Medtr2g039960.1 Eukaryotic initiation factor 4A chr2 14871263-14867165 F EGN_Mt100125 20111014	XCorr	2.14	2	560.311	1119.62	-0.39	23.44	42644		High	0.00259	0.0514
DQIYDIFQLLPSK	A2Q689	UniRef100_A2Q689 Eukaryotic initiation factor 4A n=1 Tax=Medicago truncatula RepID=A2Q689_MEDTR __***__ Medtr2g039960.1| IMGA|Medtr2g039960.1 Eukaryotic initiation factor 4A chr2 14871263-14867165 F EGN_Mt100125 20111014	XCorr	4	2	790.423	1579.84	0.71	45.24	19/24		High	0	5.92e-07
SRDHTVSATHGDMDQNTR	A2Q689	UniRef100_A2Q689 Eukaryotic initiation factor 4A n=1 Tax=Medicago truncatula RepID=A2Q689_MEDTR __***__ Medtr2g039960.1| IMGA|Medtr2g039960.1 Eukaryotic initiation factor 4A chr2 14871263-14867165 F EGN_Mt100125 20111014	XCorr	5.16	3	676.637	2027.9	0.18	16.2	31/68		High	0	1.09e-13
SRDHTVSATHGDMDQNTR	A2Q689	UniRef100_A2Q689 Eukaryotic initiation factor 4A n=1 Tax=Medicago truncatula RepID=A2Q689_MEDTR __***__ Medtr2g039960.1| IMGA|Medtr2g039960.1 Eukaryotic initiation factor 4A chr2 14871263-14867165 F EGN_Mt100125 20111014	XCorr	5.58	3	676.637	2027.9	0.18	16.56	34/68		High	0	3.88e-10
SRDHTVSATHGDMDQNTR	A2Q689	UniRef100_A2Q689 Eukaryotic initiation factor 4A n=1 Tax=Medicago truncatula RepID=A2Q689_MEDTR __***__ Medtr2g039960.1| IMGA|Medtr2g039960.1 Eukaryotic initiation factor 4A chr2 14871263-14867165 F EGN_Mt100125 20111014	XCorr	5	3	676.637	2027.9	0.18	16.62	32/68		High	0	1.31e-09
FYNVLIEELPSNVAELL	A2Q689	UniRef100_A2Q689 Eukaryotic initiation factor 4A n=1 Tax=Medicago truncatula RepID=A2Q689_MEDTR __***__ Medtr2g039960.1| IMGA|Medtr2g039960.1 Eukaryotic initiation factor 4A chr2 14871263-14867165 F EGN_Mt100125 20111014	XCorr	3.17	2	982.026	1963.04	0.71	52.94	15/32		High	0	1.84e-05
FYNVLIEELPSNVAELL	A2Q689	UniRef100_A2Q689 Eukaryotic initiation factor 4A n=1 Tax=Medicago truncatula RepID=A2Q689_MEDTR __***__ Medtr2g039960.1| IMGA|Medtr2g039960.1 Eukaryotic initiation factor 4A chr2 14871263-14867165 F EGN_Mt100125 20111014	XCorr	2.93	2	982.026	1963.04	1.15	53.04	12024		High	0	0.000522
FYNVLIEELPSNVAELL	A2Q689	UniRef100_A2Q689 Eukaryotic initiation factor 4A n=1 Tax=Medicago truncatula RepID=A2Q689_MEDTR __***__ Medtr2g039960.1| IMGA|Medtr2g039960.1 Eukaryotic initiation factor 4A chr2 14871263-14867165 F EGN_Mt100125 20111014	XCorr	2.94	2	982.026	1963.04	1.21	53.33	15/32		High	0	0.000336
QSLRPDYIK	A2Q689	UniRef100_A2Q689 Eukaryotic initiation factor 4A n=1 Tax=Medicago truncatula RepID=A2Q689_MEDTR __***__ Medtr2g039960.1| IMGA|Medtr2g039960.1 Eukaryotic initiation factor 4A chr2 14871263-14867165 F EGN_Mt100125 20111014	XCorr	2.2	2	560.312	1119.62	0.04	24.91	42644		High	0.00343	0.0702
ILSSGVHVVVGTPGR	A2Q689	UniRef100_A2Q689 Eukaryotic initiation factor 4A n=1 Tax=Medicago truncatula RepID=A2Q689_MEDTR __***__ Medtr2g039960.1| IMGA|Medtr2g039960.1 Eukaryotic initiation factor 4A chr2 14871263-14867165 F EGN_Mt100125 20111014	XCorr	3.53	2	739.428	1477.85	-0.04	26.95	19/28		High	0	1.17e-06
ILSSGVHVVVGTPGR	A2Q689	UniRef100_A2Q689 Eukaryotic initiation factor 4A n=1 Tax=Medicago truncatula RepID=A2Q689_MEDTR __***__ Medtr2g039960.1| IMGA|Medtr2g039960.1 Eukaryotic initiation factor 4A chr2 14871263-14867165 F EGN_Mt100125 20111014	XCorr	4.62	2	739.428	1477.85	0.46	27.43	18/28		High	0	2.49e-07
DQIYDIFQLLPSK	A2Q689	UniRef100_A2Q689 Eukaryotic initiation factor 4A n=1 Tax=Medicago truncatula RepID=A2Q689_MEDTR __***__ Medtr2g039960.1| IMGA|Medtr2g039960.1 Eukaryotic initiation factor 4A chr2 14871263-14867165 F EGN_Mt100125 20111014	XCorr	3.47	2	790.423	1579.84	1.1	45.07	17/24		High	0	0.00011
DQIYDIFQLLPSK	A2Q689	UniRef100_A2Q689 Eukaryotic initiation factor 4A n=1 Tax=Medicago truncatula RepID=A2Q689_MEDTR __***__ Medtr2g039960.1| IMGA|Medtr2g039960.1 Eukaryotic initiation factor 4A chr2 14871263-14867165 F EGN_Mt100125 20111014	XCorr	3.69	2	790.422	1579.84	0.48	45.84	19/24		High	0	9.4e-06
DHTVSATHGDMDQNTR	A2Q689;B7FJZ4	UniRef100_A2Q689 Eukaryotic initiation factor 4A n=1 Tax=Medicago truncatula RepID=A2Q689_MEDTR __***__ Medtr2g039960.1| IMGA|Medtr2g039960.1 Eukaryotic initiation factor 4A chr2 14871263-14867165 F EGN_Mt100125 20111014|UniRef100_B7FJZ4 Putative uncharacterized protein (Fragment) n=1 Tax=Medicago truncatula RepID=B7FJZ4_MEDTR	XCorr	4.72	2	892.885	1784.76	0.57	17.75	21/30		High	0	9.63e-10
DHTVSATHGDMDQNTR	A2Q689;B7FJZ4	UniRef100_A2Q689 Eukaryotic initiation factor 4A n=1 Tax=Medicago truncatula RepID=A2Q689_MEDTR __***__ Medtr2g039960.1| IMGA|Medtr2g039960.1 Eukaryotic initiation factor 4A chr2 14871263-14867165 F EGN_Mt100125 20111014|UniRef100_B7FJZ4 Putative uncharacterized protein (Fragment) n=1 Tax=Medicago truncatula RepID=B7FJZ4_MEDTR	XCorr	2.32	3	595.592	1784.76	0.02	17.44	21/60		High	0	4.78e-05
DHTVSATHGDMDQNTR	A2Q689;B7FJZ4	UniRef100_A2Q689 Eukaryotic initiation factor 4A n=1 Tax=Medicago truncatula RepID=A2Q689_MEDTR __***__ Medtr2g039960.1| IMGA|Medtr2g039960.1 Eukaryotic initiation factor 4A chr2 14871263-14867165 F EGN_Mt100125 20111014|UniRef100_B7FJZ4 Putative uncharacterized protein (Fragment) n=1 Tax=Medicago truncatula RepID=B7FJZ4_MEDTR	XCorr	4.21	2	892.885	1784.76	0.37	17.08	21/30		High	0	3.37e-08
GLDVIQQAQSGTGK	A2Q689;B7FJZ4	UniRef100_A2Q689 Eukaryotic initiation factor 4A n=1 Tax=Medicago truncatula RepID=A2Q689_MEDTR __***__ Medtr2g039960.1| IMGA|Medtr2g039960.1 Eukaryotic initiation factor 4A chr2 14871263-14867165 F EGN_Mt100125 20111014|UniRef100_B7FJZ4 Putative uncharacterized protein (Fragment) n=1 Tax=Medicago truncatula RepID=B7FJZ4_MEDTR	XCorr	4.67	2	701.371	1401.73	0.45	27.37	22/26		High	0	2.12e-07
GLDVIQQAQSGTGK	A2Q689;B7FJZ4	UniRef100_A2Q689 Eukaryotic initiation factor 4A n=1 Tax=Medicago truncatula RepID=A2Q689_MEDTR __***__ Medtr2g039960.1| IMGA|Medtr2g039960.1 Eukaryotic initiation factor 4A chr2 14871263-14867165 F EGN_Mt100125 20111014|UniRef100_B7FJZ4 Putative uncharacterized protein (Fragment) n=1 Tax=Medicago truncatula RepID=B7FJZ4_MEDTR	XCorr	4.38	2	701.371	1401.73	0.54	26.4	21/26		High	0	6.63e-07
GLDVIQQAQSGTGK	A2Q689;B7FJZ4	UniRef100_A2Q689 Eukaryotic initiation factor 4A n=1 Tax=Medicago truncatula RepID=A2Q689_MEDTR __***__ Medtr2g039960.1| IMGA|Medtr2g039960.1 Eukaryotic initiation factor 4A chr2 14871263-14867165 F EGN_Mt100125 20111014|UniRef100_B7FJZ4 Putative uncharacterized protein (Fragment) n=1 Tax=Medicago truncatula RepID=B7FJZ4_MEDTR	XCorr	4.91	2	701.37	1401.73	0.28	26.29	22/26		High	0	3.72e-07
KVDWLTDK	A2Q689;B7FJZ4	UniRef100_A2Q689 Eukaryotic initiation factor 4A n=1 Tax=Medicago truncatula RepID=A2Q689_MEDTR __***__ Medtr2g039960.1| IMGA|Medtr2g039960.1 Eukaryotic initiation factor 4A chr2 14871263-14867165 F EGN_Mt100125 20111014|UniRef100_B7FJZ4 Putative uncharacterized protein (Fragment) n=1 Tax=Medicago truncatula RepID=B7FJZ4_MEDTR	XCorr	2.3	2	502.774	1004.54	-0.29	26.79	12/14		High	0.000594	0.0131
KVDWLTDK	A2Q689;B7FJZ4	UniRef100_A2Q689 Eukaryotic initiation factor 4A n=1 Tax=Medicago truncatula RepID=A2Q689_MEDTR __***__ Medtr2g039960.1| IMGA|Medtr2g039960.1 Eukaryotic initiation factor 4A chr2 14871263-14867165 F EGN_Mt100125 20111014|UniRef100_B7FJZ4 Putative uncharacterized protein (Fragment) n=1 Tax=Medicago truncatula RepID=B7FJZ4_MEDTR	XCorr	2.28	2	502.774	1004.54	0.01	26.85	12/14		High	0.000712	0.0185
KVDWLTDK	A2Q689;B7FJZ4	UniRef100_A2Q689 Eukaryotic initiation factor 4A n=1 Tax=Medicago truncatula RepID=A2Q689_MEDTR __***__ Medtr2g039960.1| IMGA|Medtr2g039960.1 Eukaryotic initiation factor 4A chr2 14871263-14867165 F EGN_Mt100125 20111014|UniRef100_B7FJZ4 Putative uncharacterized protein (Fragment) n=1 Tax=Medicago truncatula RepID=B7FJZ4_MEDTR	XCorr	2.53	2	502.774	1004.54	0.07	26.37	13/14		High	0.00033	0.0082
RDELTLEGIK	A2Q689;B7FJZ4	UniRef100_A2Q689 Eukaryotic initiation factor 4A n=1 Tax=Medicago truncatula RepID=A2Q689_MEDTR __***__ Medtr2g039960.1| IMGA|Medtr2g039960.1 Eukaryotic initiation factor 4A chr2 14871263-14867165 F EGN_Mt100125 20111014|UniRef100_B7FJZ4 Putative uncharacterized protein (Fragment) n=1 Tax=Medicago truncatula RepID=B7FJZ4_MEDTR	XCorr	2.54	2	587.327	1173.65	-0.25	28.3	15/18		High	0.000408	0.00919
RDELTLEGIK	A2Q689;B7FJZ4	UniRef100_A2Q689 Eukaryotic initiation factor 4A n=1 Tax=Medicago truncatula RepID=A2Q689_MEDTR __***__ Medtr2g039960.1| IMGA|Medtr2g039960.1 Eukaryotic initiation factor 4A chr2 14871263-14867165 F EGN_Mt100125 20111014|UniRef100_B7FJZ4 Putative uncharacterized protein (Fragment) n=1 Tax=Medicago truncatula RepID=B7FJZ4_MEDTR	XCorr	2.48	2	587.327	1173.65	-0.05	28.3	15/18		High	0.000452	0.0117
RDELTLEGIK	A2Q689;B7FJZ4	UniRef100_A2Q689 Eukaryotic initiation factor 4A n=1 Tax=Medicago truncatula RepID=A2Q689_MEDTR __***__ Medtr2g039960.1| IMGA|Medtr2g039960.1 Eukaryotic initiation factor 4A chr2 14871263-14867165 F EGN_Mt100125 20111014|UniRef100_B7FJZ4 Putative uncharacterized protein (Fragment) n=1 Tax=Medicago truncatula RepID=B7FJZ4_MEDTR	XCorr	2.6	2	587.327	1173.65	-0.05	27.54	16/18		High	0.000294	0.0066
QFYVNVDKEEWK	A2Q689;B7FJZ4	UniRef100_A2Q689 Eukaryotic initiation factor 4A n=1 Tax=Medicago truncatula RepID=A2Q689_MEDTR __***__ Medtr2g039960.1| IMGA|Medtr2g039960.1 Eukaryotic initiation factor 4A chr2 14871263-14867165 F EGN_Mt100125 20111014|UniRef100_B7FJZ4 Putative uncharacterized protein (Fragment) n=1 Tax=Medicago truncatula RepID=B7FJZ4_MEDTR	XCorr	3.09	2	792.889	1584.77	0.77	31.35	14/22		High	0	0.00106
QFYVNVDKEEWK	A2Q689;B7FJZ4	UniRef100_A2Q689 Eukaryotic initiation factor 4A n=1 Tax=Medicago truncatula RepID=A2Q689_MEDTR __***__ Medtr2g039960.1| IMGA|Medtr2g039960.1 Eukaryotic initiation factor 4A chr2 14871263-14867165 F EGN_Mt100125 20111014|UniRef100_B7FJZ4 Putative uncharacterized protein (Fragment) n=1 Tax=Medicago truncatula RepID=B7FJZ4_MEDTR	XCorr	3.09	2	792.889	1584.77	0.61	30.18	15/22		High	0	0.000465
QFYVNVDKEEWK	A2Q689;B7FJZ4	UniRef100_A2Q689 Eukaryotic initiation factor 4A n=1 Tax=Medicago truncatula RepID=A2Q689_MEDTR __***__ Medtr2g039960.1| IMGA|Medtr2g039960.1 Eukaryotic initiation factor 4A chr2 14871263-14867165 F EGN_Mt100125 20111014|UniRef100_B7FJZ4 Putative uncharacterized protein (Fragment) n=1 Tax=Medicago truncatula RepID=B7FJZ4_MEDTR	XCorr	3.28	2	792.889	1584.77	0.3	30.16	15/22		High	4.7e-05	0.0015
VLITTDLLAR	A2Q689;B7FJZ4	UniRef100_A2Q689 Eukaryotic initiation factor 4A n=1 Tax=Medicago truncatula RepID=A2Q689_MEDTR __***__ Medtr2g039960.1| IMGA|Medtr2g039960.1 Eukaryotic initiation factor 4A chr2 14871263-14867165 F EGN_Mt100125 20111014|UniRef100_B7FJZ4 Putative uncharacterized protein (Fragment) n=1 Tax=Medicago truncatula RepID=B7FJZ4_MEDTR	XCorr	3.53	2	557.845	1114.68	0.16	35.25	17/18		High	0	1.89e-05
VLITTDLLAR	A2Q689;B7FJZ4	UniRef100_A2Q689 Eukaryotic initiation factor 4A n=1 Tax=Medicago truncatula RepID=A2Q689_MEDTR __***__ Medtr2g039960.1| IMGA|Medtr2g039960.1 Eukaryotic initiation factor 4A chr2 14871263-14867165 F EGN_Mt100125 20111014|UniRef100_B7FJZ4 Putative uncharacterized protein (Fragment) n=1 Tax=Medicago truncatula RepID=B7FJZ4_MEDTR	XCorr	3.61	2	557.845	1114.68	0.16	34.62	17/18		High	0	1.25e-05
VLITTDLLAR	A2Q689;B7FJZ4	UniRef100_A2Q689 Eukaryotic initiation factor 4A n=1 Tax=Medicago truncatula RepID=A2Q689_MEDTR __***__ Medtr2g039960.1| IMGA|Medtr2g039960.1 Eukaryotic initiation factor 4A chr2 14871263-14867165 F EGN_Mt100125 20111014|UniRef100_B7FJZ4 Putative uncharacterized protein (Fragment) n=1 Tax=Medicago truncatula RepID=B7FJZ4_MEDTR	XCorr	3.74	2	557.845	1114.68	0.16	34.6	17/18		High	0	4.26e-05
MFVLDEADEMLSR	A2Q689;B7FJZ4	UniRef100_A2Q689 Eukaryotic initiation factor 4A n=1 Tax=Medicago truncatula RepID=A2Q689_MEDTR __***__ Medtr2g039960.1| IMGA|Medtr2g039960.1 Eukaryotic initiation factor 4A chr2 14871263-14867165 F EGN_Mt100125 20111014|UniRef100_B7FJZ4 Putative uncharacterized protein (Fragment) n=1 Tax=Medicago truncatula RepID=B7FJZ4_MEDTR	XCorr	4.47	2	778.361	1555.71	0.94	41.79	22/24		High	0	3.52e-07
MFVLDEADEMLSR	A2Q689;B7FJZ4	UniRef100_A2Q689 Eukaryotic initiation factor 4A n=1 Tax=Medicago truncatula RepID=A2Q689_MEDTR __***__ Medtr2g039960.1| IMGA|Medtr2g039960.1 Eukaryotic initiation factor 4A chr2 14871263-14867165 F EGN_Mt100125 20111014|UniRef100_B7FJZ4 Putative uncharacterized protein (Fragment) n=1 Tax=Medicago truncatula RepID=B7FJZ4_MEDTR	XCorr	4.36	2	778.361	1555.71	0.7	41.03	22/24		High	0	4.69e-06
MFVLDEADEMLSR	A2Q689;B7FJZ4	UniRef100_A2Q689 Eukaryotic initiation factor 4A n=1 Tax=Medicago truncatula RepID=A2Q689_MEDTR __***__ Medtr2g039960.1| IMGA|Medtr2g039960.1 Eukaryotic initiation factor 4A chr2 14871263-14867165 F EGN_Mt100125 20111014|UniRef100_B7FJZ4 Putative uncharacterized protein (Fragment) n=1 Tax=Medicago truncatula RepID=B7FJZ4_MEDTR	XCorr	4.44	2	778.361	1555.71	0.7	41.01	22/24		High	0	6.85e-07
IQVGVFSATMPPEALEITR	A2Q689;B7FJZ4	UniRef100_A2Q689 Eukaryotic initiation factor 4A n=1 Tax=Medicago truncatula RepID=A2Q689_MEDTR __***__ Medtr2g039960.1| IMGA|Medtr2g039960.1 Eukaryotic initiation factor 4A chr2 14871263-14867165 F EGN_Mt100125 20111014|UniRef100_B7FJZ4 Putative uncharacterized protein (Fragment) n=1 Tax=Medicago truncatula RepID=B7FJZ4_MEDTR	XCorr	3.65	2	1030.05	2059.09	-1.28	40.8	18/36		High	0	2.04e-06
IQVGVFSATMPPEALEITR	A2Q689;B7FJZ4	UniRef100_A2Q689 Eukaryotic initiation factor 4A n=1 Tax=Medicago truncatula RepID=A2Q689_MEDTR __***__ Medtr2g039960.1| IMGA|Medtr2g039960.1 Eukaryotic initiation factor 4A chr2 14871263-14867165 F EGN_Mt100125 20111014|UniRef100_B7FJZ4 Putative uncharacterized protein (Fragment) n=1 Tax=Medicago truncatula RepID=B7FJZ4_MEDTR	XCorr	3.15	2	1030.05	2059.08	-3.06	40.59	16/36		High	0	1.17e-05
GLDVIQQAQSGTGK	A2Q689;B7FJZ4	UniRef100_A2Q689 Eukaryotic initiation factor 4A n=1 Tax=Medicago truncatula RepID=A2Q689_MEDTR __***__ Medtr2g039960.1| IMGA|Medtr2g039960.1 Eukaryotic initiation factor 4A chr2 14871263-14867165 F EGN_Mt100125 20111014|UniRef100_B7FJZ4 Putative uncharacterized protein (Fragment) n=1 Tax=Medicago truncatula RepID=B7FJZ4_MEDTR	XCorr	5.17	2	701.371	1401.73	0.63	26.16	21/26		High	0	1.42e-06
GLDVIQQAQSGTGK	A2Q689;B7FJZ4	UniRef100_A2Q689 Eukaryotic initiation factor 4A n=1 Tax=Medicago truncatula RepID=A2Q689_MEDTR __***__ Medtr2g039960.1| IMGA|Medtr2g039960.1 Eukaryotic initiation factor 4A chr2 14871263-14867165 F EGN_Mt100125 20111014|UniRef100_B7FJZ4 Putative uncharacterized protein (Fragment) n=1 Tax=Medicago truncatula RepID=B7FJZ4_MEDTR	XCorr	4.53	2	701.371	1401.73	0.45	25.98	22/26		High	0	6.82e-07
GLDVIQQAQSGTGK	A2Q689;B7FJZ4	UniRef100_A2Q689 Eukaryotic initiation factor 4A n=1 Tax=Medicago truncatula RepID=A2Q689_MEDTR __***__ Medtr2g039960.1| IMGA|Medtr2g039960.1 Eukaryotic initiation factor 4A chr2 14871263-14867165 F EGN_Mt100125 20111014|UniRef100_B7FJZ4 Putative uncharacterized protein (Fragment) n=1 Tax=Medicago truncatula RepID=B7FJZ4_MEDTR	XCorr	4.84	2	701.371	1401.73	0.63	26.53	22/26		High	0	1.01e-06
KVDWLTDK	A2Q689;B7FJZ4	UniRef100_A2Q689 Eukaryotic initiation factor 4A n=1 Tax=Medicago truncatula RepID=A2Q689_MEDTR __***__ Medtr2g039960.1| IMGA|Medtr2g039960.1 Eukaryotic initiation factor 4A chr2 14871263-14867165 F EGN_Mt100125 20111014|UniRef100_B7FJZ4 Putative uncharacterized protein (Fragment) n=1 Tax=Medicago truncatula RepID=B7FJZ4_MEDTR	XCorr	2.57	2	502.774	1004.54	-0.65	26.13	41974		High	0.00145	0.0325
KVDWLTDK	A2Q689;B7FJZ4	UniRef100_A2Q689 Eukaryotic initiation factor 4A n=1 Tax=Medicago truncatula RepID=A2Q689_MEDTR __***__ Medtr2g039960.1| IMGA|Medtr2g039960.1 Eukaryotic initiation factor 4A chr2 14871263-14867165 F EGN_Mt100125 20111014|UniRef100_B7FJZ4 Putative uncharacterized protein (Fragment) n=1 Tax=Medicago truncatula RepID=B7FJZ4_MEDTR	XCorr	2.54	2	502.774	1004.54	-0.23	25.92	13/14		High	0.000622	0.0183
KVDWLTDK	A2Q689;B7FJZ4	UniRef100_A2Q689 Eukaryotic initiation factor 4A n=1 Tax=Medicago truncatula RepID=A2Q689_MEDTR __***__ Medtr2g039960.1| IMGA|Medtr2g039960.1 Eukaryotic initiation factor 4A chr2 14871263-14867165 F EGN_Mt100125 20111014|UniRef100_B7FJZ4 Putative uncharacterized protein (Fragment) n=1 Tax=Medicago truncatula RepID=B7FJZ4_MEDTR	XCorr	2.65	2	502.774	1004.54	-0.17	26.65	13/14		High	0.000387	0.0124
QFYVNVDKEEWK	A2Q689;B7FJZ4	UniRef100_A2Q689 Eukaryotic initiation factor 4A n=1 Tax=Medicago truncatula RepID=A2Q689_MEDTR __***__ Medtr2g039960.1| IMGA|Medtr2g039960.1 Eukaryotic initiation factor 4A chr2 14871263-14867165 F EGN_Mt100125 20111014|UniRef100_B7FJZ4 Putative uncharacterized protein (Fragment) n=1 Tax=Medicago truncatula RepID=B7FJZ4_MEDTR	XCorr	2.85	2	792.889	1584.77	0.92	31.03	14/22		High	0	0.000767
QFYVNVDKEEWK	A2Q689;B7FJZ4	UniRef100_A2Q689 Eukaryotic initiation factor 4A n=1 Tax=Medicago truncatula RepID=A2Q689_MEDTR __***__ Medtr2g039960.1| IMGA|Medtr2g039960.1 Eukaryotic initiation factor 4A chr2 14871263-14867165 F EGN_Mt100125 20111014|UniRef100_B7FJZ4 Putative uncharacterized protein (Fragment) n=1 Tax=Medicago truncatula RepID=B7FJZ4_MEDTR	XCorr	2.78	2	792.889	1584.77	0.3	30.64	15/22		High	0	0.000663
QFYVNVDKEEWK	A2Q689;B7FJZ4	UniRef100_A2Q689 Eukaryotic initiation factor 4A n=1 Tax=Medicago truncatula RepID=A2Q689_MEDTR __***__ Medtr2g039960.1| IMGA|Medtr2g039960.1 Eukaryotic initiation factor 4A chr2 14871263-14867165 F EGN_Mt100125 20111014|UniRef100_B7FJZ4 Putative uncharacterized protein (Fragment) n=1 Tax=Medicago truncatula RepID=B7FJZ4_MEDTR	XCorr	3.18	2	792.889	1584.77	0.38	30.96	16/22		High	0	4.81e-05
VLITTDLLAR	A2Q689;B7FJZ4	UniRef100_A2Q689 Eukaryotic initiation factor 4A n=1 Tax=Medicago truncatula RepID=A2Q689_MEDTR __***__ Medtr2g039960.1| IMGA|Medtr2g039960.1 Eukaryotic initiation factor 4A chr2 14871263-14867165 F EGN_Mt100125 20111014|UniRef100_B7FJZ4 Putative uncharacterized protein (Fragment) n=1 Tax=Medicago truncatula RepID=B7FJZ4_MEDTR	XCorr	3.57	2	557.845	1114.68	0.16	34.42	17/18		High	0	2.43e-05
VLITTDLLAR	A2Q689;B7FJZ4	UniRef100_A2Q689 Eukaryotic initiation factor 4A n=1 Tax=Medicago truncatula RepID=A2Q689_MEDTR __***__ Medtr2g039960.1| IMGA|Medtr2g039960.1 Eukaryotic initiation factor 4A chr2 14871263-14867165 F EGN_Mt100125 20111014|UniRef100_B7FJZ4 Putative uncharacterized protein (Fragment) n=1 Tax=Medicago truncatula RepID=B7FJZ4_MEDTR	XCorr	3.55	2	557.845	1114.68	0.16	34.14	17/18		High	0	1.16e-05
VLITTDLLAR	A2Q689;B7FJZ4	UniRef100_A2Q689 Eukaryotic initiation factor 4A n=1 Tax=Medicago truncatula RepID=A2Q689_MEDTR __***__ Medtr2g039960.1| IMGA|Medtr2g039960.1 Eukaryotic initiation factor 4A chr2 14871263-14867165 F EGN_Mt100125 20111014|UniRef100_B7FJZ4 Putative uncharacterized protein (Fragment) n=1 Tax=Medicago truncatula RepID=B7FJZ4_MEDTR	XCorr	3.83	2	557.845	1114.68	0.49	34.88	17/18		High	0	2.25e-05
IQVGVFSATMPPEALEITR	A2Q689;B7FJZ4	UniRef100_A2Q689 Eukaryotic initiation factor 4A n=1 Tax=Medicago truncatula RepID=A2Q689_MEDTR __***__ Medtr2g039960.1| IMGA|Medtr2g039960.1 Eukaryotic initiation factor 4A chr2 14871263-14867165 F EGN_Mt100125 20111014|UniRef100_B7FJZ4 Putative uncharacterized protein (Fragment) n=1 Tax=Medicago truncatula RepID=B7FJZ4_MEDTR	XCorr	3.42	2	1030.05	2059.08	-2.46	40.49	17/36		High	0	0.000507
IQVGVFSATMPPEALEITR	A2Q689;B7FJZ4	UniRef100_A2Q689 Eukaryotic initiation factor 4A n=1 Tax=Medicago truncatula RepID=A2Q689_MEDTR __***__ Medtr2g039960.1| IMGA|Medtr2g039960.1 Eukaryotic initiation factor 4A chr2 14871263-14867165 F EGN_Mt100125 20111014|UniRef100_B7FJZ4 Putative uncharacterized protein (Fragment) n=1 Tax=Medicago truncatula RepID=B7FJZ4_MEDTR	XCorr	3.92	2	1030.05	2059.09	-1.63	41.07	16/36		High	0	1.24e-06
IQVGVFSATMPPEALEITR	A2Q689;B7FJZ4	UniRef100_A2Q689 Eukaryotic initiation factor 4A n=1 Tax=Medicago truncatula RepID=A2Q689_MEDTR __***__ Medtr2g039960.1| IMGA|Medtr2g039960.1 Eukaryotic initiation factor 4A chr2 14871263-14867165 F EGN_Mt100125 20111014|UniRef100_B7FJZ4 Putative uncharacterized protein (Fragment) n=1 Tax=Medicago truncatula RepID=B7FJZ4_MEDTR	XCorr	4.11	2	1030.05	2059.09	-2.11	41.23	20/36		High	0	4.85e-06
MFVLDEADEMLSR	A2Q689;B7FJZ4	UniRef100_A2Q689 Eukaryotic initiation factor 4A n=1 Tax=Medicago truncatula RepID=A2Q689_MEDTR __***__ Medtr2g039960.1| IMGA|Medtr2g039960.1 Eukaryotic initiation factor 4A chr2 14871263-14867165 F EGN_Mt100125 20111014|UniRef100_B7FJZ4 Putative uncharacterized protein (Fragment) n=1 Tax=Medicago truncatula RepID=B7FJZ4_MEDTR	XCorr	4.02	2	778.361	1555.71	0.54	40.82	22/24		High	0	1.42e-05
MFVLDEADEMLSR	A2Q689;B7FJZ4	UniRef100_A2Q689 Eukaryotic initiation factor 4A n=1 Tax=Medicago truncatula RepID=A2Q689_MEDTR __***__ Medtr2g039960.1| IMGA|Medtr2g039960.1 Eukaryotic initiation factor 4A chr2 14871263-14867165 F EGN_Mt100125 20111014|UniRef100_B7FJZ4 Putative uncharacterized protein (Fragment) n=1 Tax=Medicago truncatula RepID=B7FJZ4_MEDTR	XCorr	4.45	2	778.361	1555.71	0.7	40.74	22/24		High	0	2.45e-07
MFVLDEADEMLSR	A2Q689;B7FJZ4	UniRef100_A2Q689 Eukaryotic initiation factor 4A n=1 Tax=Medicago truncatula RepID=A2Q689_MEDTR __***__ Medtr2g039960.1| IMGA|Medtr2g039960.1 Eukaryotic initiation factor 4A chr2 14871263-14867165 F EGN_Mt100125 20111014|UniRef100_B7FJZ4 Putative uncharacterized protein (Fragment) n=1 Tax=Medicago truncatula RepID=B7FJZ4_MEDTR	XCorr	4.53	2	778.361	1555.71	1.01	41.46	22/24		High	0	7.04e-07
DHTVSATHGDMDQNTR	A2Q689;B7FJZ4	UniRef100_A2Q689 Eukaryotic initiation factor 4A n=1 Tax=Medicago truncatula RepID=A2Q689_MEDTR __***__ Medtr2g039960.1| IMGA|Medtr2g039960.1 Eukaryotic initiation factor 4A chr2 14871263-14867165 F EGN_Mt100125 20111014|UniRef100_B7FJZ4 Putative uncharacterized protein (Fragment) n=1 Tax=Medicago truncatula RepID=B7FJZ4_MEDTR	XCorr	2.04	3	595.592	1784.76	0.02	17.08	23/60		High	0	1.45e-05
DHTVSATHGDMDQNTR	A2Q689;B7FJZ4	UniRef100_A2Q689 Eukaryotic initiation factor 4A n=1 Tax=Medicago truncatula RepID=A2Q689_MEDTR __***__ Medtr2g039960.1| IMGA|Medtr2g039960.1 Eukaryotic initiation factor 4A chr2 14871263-14867165 F EGN_Mt100125 20111014|UniRef100_B7FJZ4 Putative uncharacterized protein (Fragment) n=1 Tax=Medicago truncatula RepID=B7FJZ4_MEDTR	XCorr	2.16	3	595.593	1784.76	0.94	17.16	21/60		High	0	0.00029
DHTVSATHGDMDQNTR	A2Q689;B7FJZ4	UniRef100_A2Q689 Eukaryotic initiation factor 4A n=1 Tax=Medicago truncatula RepID=A2Q689_MEDTR __***__ Medtr2g039960.1| IMGA|Medtr2g039960.1 Eukaryotic initiation factor 4A chr2 14871263-14867165 F EGN_Mt100125 20111014|UniRef100_B7FJZ4 Putative uncharacterized protein (Fragment) n=1 Tax=Medicago truncatula RepID=B7FJZ4_MEDTR	XCorr	2.71	3	595.592	1784.76	0.02	17.48	22/60		High	0	2.32e-06
RDELTLEGIK	A2Q689;B7FJZ4	UniRef100_A2Q689 Eukaryotic initiation factor 4A n=1 Tax=Medicago truncatula RepID=A2Q689_MEDTR __***__ Medtr2g039960.1| IMGA|Medtr2g039960.1 Eukaryotic initiation factor 4A chr2 14871263-14867165 F EGN_Mt100125 20111014|UniRef100_B7FJZ4 Putative uncharacterized protein (Fragment) n=1 Tax=Medicago truncatula RepID=B7FJZ4_MEDTR	XCorr	2.73	2	587.327	1173.65	-0.05	27.63	16/18		High	0.000733	0.0144
RDELTLEGIK	A2Q689;B7FJZ4	UniRef100_A2Q689 Eukaryotic initiation factor 4A n=1 Tax=Medicago truncatula RepID=A2Q689_MEDTR __***__ Medtr2g039960.1| IMGA|Medtr2g039960.1 Eukaryotic initiation factor 4A chr2 14871263-14867165 F EGN_Mt100125 20111014|UniRef100_B7FJZ4 Putative uncharacterized protein (Fragment) n=1 Tax=Medicago truncatula RepID=B7FJZ4_MEDTR	XCorr	2.87	2	587.328	1173.65	0.37	27.44	16/18		High	0.000176	0.00649
RDELTLEGIK	A2Q689;B7FJZ4	UniRef100_A2Q689 Eukaryotic initiation factor 4A n=1 Tax=Medicago truncatula RepID=A2Q689_MEDTR __***__ Medtr2g039960.1| IMGA|Medtr2g039960.1 Eukaryotic initiation factor 4A chr2 14871263-14867165 F EGN_Mt100125 20111014|UniRef100_B7FJZ4 Putative uncharacterized protein (Fragment) n=1 Tax=Medicago truncatula RepID=B7FJZ4_MEDTR	XCorr	2.65	2	587.327	1173.65	0.16	28.81	14/18		High	0	0.00295
GLDVIQQAQSGTGK	A2Q689;B7FJZ4	UniRef100_A2Q689 Eukaryotic initiation factor 4A n=1 Tax=Medicago truncatula RepID=A2Q689_MEDTR __***__ Medtr2g039960.1| IMGA|Medtr2g039960.1 Eukaryotic initiation factor 4A chr2 14871263-14867165 F EGN_Mt100125 20111014|UniRef100_B7FJZ4 Putative uncharacterized protein (Fragment) n=1 Tax=Medicago truncatula RepID=B7FJZ4_MEDTR	XCorr	4.88	2	701.371	1401.73	0.54	27.04	21/26		High	0	1.56e-06
GLDVIQQAQSGTGK	A2Q689;B7FJZ4	UniRef100_A2Q689 Eukaryotic initiation factor 4A n=1 Tax=Medicago truncatula RepID=A2Q689_MEDTR __***__ Medtr2g039960.1| IMGA|Medtr2g039960.1 Eukaryotic initiation factor 4A chr2 14871263-14867165 F EGN_Mt100125 20111014|UniRef100_B7FJZ4 Putative uncharacterized protein (Fragment) n=1 Tax=Medicago truncatula RepID=B7FJZ4_MEDTR	XCorr	4.57	2	701.37	1401.73	0.19	27.54	22/26		High	0	4.58e-06
GLDVIQQAQSGTGK	A2Q689;B7FJZ4	UniRef100_A2Q689 Eukaryotic initiation factor 4A n=1 Tax=Medicago truncatula RepID=A2Q689_MEDTR __***__ Medtr2g039960.1| IMGA|Medtr2g039960.1 Eukaryotic initiation factor 4A chr2 14871263-14867165 F EGN_Mt100125 20111014|UniRef100_B7FJZ4 Putative uncharacterized protein (Fragment) n=1 Tax=Medicago truncatula RepID=B7FJZ4_MEDTR	XCorr	4.74	2	701.371	1401.73	0.36	26.39	21/26		High	0	1.21e-06
KVDWLTDK	A2Q689;B7FJZ4	UniRef100_A2Q689 Eukaryotic initiation factor 4A n=1 Tax=Medicago truncatula RepID=A2Q689_MEDTR __***__ Medtr2g039960.1| IMGA|Medtr2g039960.1 Eukaryotic initiation factor 4A chr2 14871263-14867165 F EGN_Mt100125 20111014|UniRef100_B7FJZ4 Putative uncharacterized protein (Fragment) n=1 Tax=Medicago truncatula RepID=B7FJZ4_MEDTR	XCorr	2.33	2	502.774	1004.54	0.38	27.61	41974		High	0.0012	0.0277
KVDWLTDK	A2Q689;B7FJZ4	UniRef100_A2Q689 Eukaryotic initiation factor 4A n=1 Tax=Medicago truncatula RepID=A2Q689_MEDTR __***__ Medtr2g039960.1| IMGA|Medtr2g039960.1 Eukaryotic initiation factor 4A chr2 14871263-14867165 F EGN_Mt100125 20111014|UniRef100_B7FJZ4 Putative uncharacterized protein (Fragment) n=1 Tax=Medicago truncatula RepID=B7FJZ4_MEDTR	XCorr	2.36	2	502.775	1004.54	0.62	28.02	41944		High	0.000696	0.0147
KVDWLTDK	A2Q689;B7FJZ4	UniRef100_A2Q689 Eukaryotic initiation factor 4A n=1 Tax=Medicago truncatula RepID=A2Q689_MEDTR __***__ Medtr2g039960.1| IMGA|Medtr2g039960.1 Eukaryotic initiation factor 4A chr2 14871263-14867165 F EGN_Mt100125 20111014|UniRef100_B7FJZ4 Putative uncharacterized protein (Fragment) n=1 Tax=Medicago truncatula RepID=B7FJZ4_MEDTR	XCorr	2.57	2	502.774	1004.54	0.07	26.45	41974		High	0.000607	0.016
QFYVNVDKEEWK	A2Q689;B7FJZ4	UniRef100_A2Q689 Eukaryotic initiation factor 4A n=1 Tax=Medicago truncatula RepID=A2Q689_MEDTR __***__ Medtr2g039960.1| IMGA|Medtr2g039960.1 Eukaryotic initiation factor 4A chr2 14871263-14867165 F EGN_Mt100125 20111014|UniRef100_B7FJZ4 Putative uncharacterized protein (Fragment) n=1 Tax=Medicago truncatula RepID=B7FJZ4_MEDTR	XCorr	3.19	2	792.889	1584.77	0.61	31.05	15/22		High	0.000168	0.00584
QFYVNVDKEEWK	A2Q689;B7FJZ4	UniRef100_A2Q689 Eukaryotic initiation factor 4A n=1 Tax=Medicago truncatula RepID=A2Q689_MEDTR __***__ Medtr2g039960.1| IMGA|Medtr2g039960.1 Eukaryotic initiation factor 4A chr2 14871263-14867165 F EGN_Mt100125 20111014|UniRef100_B7FJZ4 Putative uncharacterized protein (Fragment) n=1 Tax=Medicago truncatula RepID=B7FJZ4_MEDTR	XCorr	2.5	2	792.888	1584.77	-0.39	34.51	13/22		High	5.4e-05	0.00139
QFYVNVDKEEWK	A2Q689;B7FJZ4	UniRef100_A2Q689 Eukaryotic initiation factor 4A n=1 Tax=Medicago truncatula RepID=A2Q689_MEDTR __***__ Medtr2g039960.1| IMGA|Medtr2g039960.1 Eukaryotic initiation factor 4A chr2 14871263-14867165 F EGN_Mt100125 20111014|UniRef100_B7FJZ4 Putative uncharacterized protein (Fragment) n=1 Tax=Medicago truncatula RepID=B7FJZ4_MEDTR	XCorr	2.67	2	792.889	1584.77	0.38	30.24	15/22		High	0	5.86e-05
VLITTDLLAR	A2Q689;B7FJZ4	UniRef100_A2Q689 Eukaryotic initiation factor 4A n=1 Tax=Medicago truncatula RepID=A2Q689_MEDTR __***__ Medtr2g039960.1| IMGA|Medtr2g039960.1 Eukaryotic initiation factor 4A chr2 14871263-14867165 F EGN_Mt100125 20111014|UniRef100_B7FJZ4 Putative uncharacterized protein (Fragment) n=1 Tax=Medicago truncatula RepID=B7FJZ4_MEDTR	XCorr	3.59	2	557.845	1114.68	0.38	35.5	17/18		High	0	6.13e-05
VLITTDLLAR	A2Q689;B7FJZ4	UniRef100_A2Q689 Eukaryotic initiation factor 4A n=1 Tax=Medicago truncatula RepID=A2Q689_MEDTR __***__ Medtr2g039960.1| IMGA|Medtr2g039960.1 Eukaryotic initiation factor 4A chr2 14871263-14867165 F EGN_Mt100125 20111014|UniRef100_B7FJZ4 Putative uncharacterized protein (Fragment) n=1 Tax=Medicago truncatula RepID=B7FJZ4_MEDTR	XCorr	3.4	2	557.845	1114.68	-0.05	35.85	17/18		High	0	5e-06
VLITTDLLAR	A2Q689;B7FJZ4	UniRef100_A2Q689 Eukaryotic initiation factor 4A n=1 Tax=Medicago truncatula RepID=A2Q689_MEDTR __***__ Medtr2g039960.1| IMGA|Medtr2g039960.1 Eukaryotic initiation factor 4A chr2 14871263-14867165 F EGN_Mt100125 20111014|UniRef100_B7FJZ4 Putative uncharacterized protein (Fragment) n=1 Tax=Medicago truncatula RepID=B7FJZ4_MEDTR	XCorr	3.63	2	557.845	1114.68	0.27	34.49	17/18		High	0	2.36e-05
MFVLDEADEMLSR	A2Q689;B7FJZ4	UniRef100_A2Q689 Eukaryotic initiation factor 4A n=1 Tax=Medicago truncatula RepID=A2Q689_MEDTR __***__ Medtr2g039960.1| IMGA|Medtr2g039960.1 Eukaryotic initiation factor 4A chr2 14871263-14867165 F EGN_Mt100125 20111014|UniRef100_B7FJZ4 Putative uncharacterized protein (Fragment) n=1 Tax=Medicago truncatula RepID=B7FJZ4_MEDTR	XCorr	4.4	2	778.361	1555.71	0.86	41.53	22/24		High	0	1.39e-05
MFVLDEADEMLSR	A2Q689;B7FJZ4	UniRef100_A2Q689 Eukaryotic initiation factor 4A n=1 Tax=Medicago truncatula RepID=A2Q689_MEDTR __***__ Medtr2g039960.1| IMGA|Medtr2g039960.1 Eukaryotic initiation factor 4A chr2 14871263-14867165 F EGN_Mt100125 20111014|UniRef100_B7FJZ4 Putative uncharacterized protein (Fragment) n=1 Tax=Medicago truncatula RepID=B7FJZ4_MEDTR	XCorr	4.4	2	778.361	1555.71	0.7	41.76	21/24		High	0	1.42e-07
MFVLDEADEMLSR	A2Q689;B7FJZ4	UniRef100_A2Q689 Eukaryotic initiation factor 4A n=1 Tax=Medicago truncatula RepID=A2Q689_MEDTR __***__ Medtr2g039960.1| IMGA|Medtr2g039960.1 Eukaryotic initiation factor 4A chr2 14871263-14867165 F EGN_Mt100125 20111014|UniRef100_B7FJZ4 Putative uncharacterized protein (Fragment) n=1 Tax=Medicago truncatula RepID=B7FJZ4_MEDTR	XCorr	4.27	2	778.361	1555.71	0.62	40.93	22/24		High	0	6.86e-07
RDELTLEGIK	A2Q689;B7FJZ4	UniRef100_A2Q689 Eukaryotic initiation factor 4A n=1 Tax=Medicago truncatula RepID=A2Q689_MEDTR __***__ Medtr2g039960.1| IMGA|Medtr2g039960.1 Eukaryotic initiation factor 4A chr2 14871263-14867165 F EGN_Mt100125 20111014|UniRef100_B7FJZ4 Putative uncharacterized protein (Fragment) n=1 Tax=Medicago truncatula RepID=B7FJZ4_MEDTR	XCorr	2.34	2	587.328	1173.65	0.27	28.93	14/18		High	0.000429	0.0106
RDELTLEGIK	A2Q689;B7FJZ4	UniRef100_A2Q689 Eukaryotic initiation factor 4A n=1 Tax=Medicago truncatula RepID=A2Q689_MEDTR __***__ Medtr2g039960.1| IMGA|Medtr2g039960.1 Eukaryotic initiation factor 4A chr2 14871263-14867165 F EGN_Mt100125 20111014|UniRef100_B7FJZ4 Putative uncharacterized protein (Fragment) n=1 Tax=Medicago truncatula RepID=B7FJZ4_MEDTR	XCorr	2.76	2	587.327	1173.65	0.06	29.37	16/18		High	5.4e-05	0.00345
RDELTLEGIK	A2Q689;B7FJZ4	UniRef100_A2Q689 Eukaryotic initiation factor 4A n=1 Tax=Medicago truncatula RepID=A2Q689_MEDTR __***__ Medtr2g039960.1| IMGA|Medtr2g039960.1 Eukaryotic initiation factor 4A chr2 14871263-14867165 F EGN_Mt100125 20111014|UniRef100_B7FJZ4 Putative uncharacterized protein (Fragment) n=1 Tax=Medicago truncatula RepID=B7FJZ4_MEDTR	XCorr	2.58	2	587.327	1173.65	0.16	28.01	15/18		High	0.000641	0.0163
DHTVSATHGDMDQNTR	A2Q689;B7FJZ4	UniRef100_A2Q689 Eukaryotic initiation factor 4A n=1 Tax=Medicago truncatula RepID=A2Q689_MEDTR __***__ Medtr2g039960.1| IMGA|Medtr2g039960.1 Eukaryotic initiation factor 4A chr2 14871263-14867165 F EGN_Mt100125 20111014|UniRef100_B7FJZ4 Putative uncharacterized protein (Fragment) n=1 Tax=Medicago truncatula RepID=B7FJZ4_MEDTR	XCorr	2.22	3	595.592	1784.76	-0.08	17.77	20/60		High	5.4e-05	0.00108
GIDVQQVSLVINYDLPTQPENYLHR	A2Q689;B7FJZ4	UniRef100_A2Q689 Eukaryotic initiation factor 4A n=1 Tax=Medicago truncatula RepID=A2Q689_MEDTR __***__ Medtr2g039960.1| IMGA|Medtr2g039960.1 Eukaryotic initiation factor 4A chr2 14871263-14867165 F EGN_Mt100125 20111014|UniRef100_B7FJZ4 Putative uncharacterized protein (Fragment) n=1 Tax=Medicago truncatula RepID=B7FJZ4_MEDTR	XCorr	2.05	3	971.171	2911.5	1.04	40.4	16/96		High	0	5.29e-05
IQVGVFSATMPPEALEITR	A2Q689;B7FJZ4	UniRef100_A2Q689 Eukaryotic initiation factor 4A n=1 Tax=Medicago truncatula RepID=A2Q689_MEDTR __***__ Medtr2g039960.1| IMGA|Medtr2g039960.1 Eukaryotic initiation factor 4A chr2 14871263-14867165 F EGN_Mt100125 20111014|UniRef100_B7FJZ4 Putative uncharacterized protein (Fragment) n=1 Tax=Medicago truncatula RepID=B7FJZ4_MEDTR	XCorr	3.34	2	1030.05	2059.09	-1.4	40.76	19/36		High	0	1.3e-06
GLDVIQQAQSGTGK	A2Q689;B7FJZ4	UniRef100_A2Q689 Eukaryotic initiation factor 4A n=1 Tax=Medicago truncatula RepID=A2Q689_MEDTR __***__ Medtr2g039960.1| IMGA|Medtr2g039960.1 Eukaryotic initiation factor 4A chr2 14871263-14867165 F EGN_Mt100125 20111014|UniRef100_B7FJZ4 Putative uncharacterized protein (Fragment) n=1 Tax=Medicago truncatula RepID=B7FJZ4_MEDTR	XCorr	4.67	2	701.37	1401.73	0.28	27.22	22/26		High	0	5.86e-07
GLDVIQQAQSGTGK	A2Q689;B7FJZ4	UniRef100_A2Q689 Eukaryotic initiation factor 4A n=1 Tax=Medicago truncatula RepID=A2Q689_MEDTR __***__ Medtr2g039960.1| IMGA|Medtr2g039960.1 Eukaryotic initiation factor 4A chr2 14871263-14867165 F EGN_Mt100125 20111014|UniRef100_B7FJZ4 Putative uncharacterized protein (Fragment) n=1 Tax=Medicago truncatula RepID=B7FJZ4_MEDTR	XCorr	4.72	2	701.37	1401.73	0.1	26.82	22/26		High	0	1.04e-06
GLDVIQQAQSGTGK	A2Q689;B7FJZ4	UniRef100_A2Q689 Eukaryotic initiation factor 4A n=1 Tax=Medicago truncatula RepID=A2Q689_MEDTR __***__ Medtr2g039960.1| IMGA|Medtr2g039960.1 Eukaryotic initiation factor 4A chr2 14871263-14867165 F EGN_Mt100125 20111014|UniRef100_B7FJZ4 Putative uncharacterized protein (Fragment) n=1 Tax=Medicago truncatula RepID=B7FJZ4_MEDTR	XCorr	5.18	2	701.37	1401.73	0.28	26.09	22/26		High	0	4.78e-08
KVDWLTDK	A2Q689;B7FJZ4	UniRef100_A2Q689 Eukaryotic initiation factor 4A n=1 Tax=Medicago truncatula RepID=A2Q689_MEDTR __***__ Medtr2g039960.1| IMGA|Medtr2g039960.1 Eukaryotic initiation factor 4A chr2 14871263-14867165 F EGN_Mt100125 20111014|UniRef100_B7FJZ4 Putative uncharacterized protein (Fragment) n=1 Tax=Medicago truncatula RepID=B7FJZ4_MEDTR	XCorr	2.28	2	502.774	1004.54	0.2	27.69	41974		High	0.00102	0.025
KVDWLTDK	A2Q689;B7FJZ4	UniRef100_A2Q689 Eukaryotic initiation factor 4A n=1 Tax=Medicago truncatula RepID=A2Q689_MEDTR __***__ Medtr2g039960.1| IMGA|Medtr2g039960.1 Eukaryotic initiation factor 4A chr2 14871263-14867165 F EGN_Mt100125 20111014|UniRef100_B7FJZ4 Putative uncharacterized protein (Fragment) n=1 Tax=Medicago truncatula RepID=B7FJZ4_MEDTR	XCorr	2.07	2	502.775	1004.54	1.29	27.9	41944		High	0.00937	0.157
KVDWLTDK	A2Q689;B7FJZ4	UniRef100_A2Q689 Eukaryotic initiation factor 4A n=1 Tax=Medicago truncatula RepID=A2Q689_MEDTR __***__ Medtr2g039960.1| IMGA|Medtr2g039960.1 Eukaryotic initiation factor 4A chr2 14871263-14867165 F EGN_Mt100125 20111014|UniRef100_B7FJZ4 Putative uncharacterized protein (Fragment) n=1 Tax=Medicago truncatula RepID=B7FJZ4_MEDTR	XCorr	2.62	2	502.774	1004.54	-0.96	26.05	13/14		High	0.000857	0.0219
RDELTLEGIK	A2Q689;B7FJZ4	UniRef100_A2Q689 Eukaryotic initiation factor 4A n=1 Tax=Medicago truncatula RepID=A2Q689_MEDTR __***__ Medtr2g039960.1| IMGA|Medtr2g039960.1 Eukaryotic initiation factor 4A chr2 14871263-14867165 F EGN_Mt100125 20111014|UniRef100_B7FJZ4 Putative uncharacterized protein (Fragment) n=1 Tax=Medicago truncatula RepID=B7FJZ4_MEDTR	XCorr	2.11	2	587.327	1173.65	0.16	29.1	13/18		High	0.000492	0.00988
RDELTLEGIK	A2Q689;B7FJZ4	UniRef100_A2Q689 Eukaryotic initiation factor 4A n=1 Tax=Medicago truncatula RepID=A2Q689_MEDTR __***__ Medtr2g039960.1| IMGA|Medtr2g039960.1 Eukaryotic initiation factor 4A chr2 14871263-14867165 F EGN_Mt100125 20111014|UniRef100_B7FJZ4 Putative uncharacterized protein (Fragment) n=1 Tax=Medicago truncatula RepID=B7FJZ4_MEDTR	XCorr	2.17	2	587.327	1173.65	-0.05	28.52	15/18		High	0.000768	0.0181
RDELTLEGIK	A2Q689;B7FJZ4	UniRef100_A2Q689 Eukaryotic initiation factor 4A n=1 Tax=Medicago truncatula RepID=A2Q689_MEDTR __***__ Medtr2g039960.1| IMGA|Medtr2g039960.1 Eukaryotic initiation factor 4A chr2 14871263-14867165 F EGN_Mt100125 20111014|UniRef100_B7FJZ4 Putative uncharacterized protein (Fragment) n=1 Tax=Medicago truncatula RepID=B7FJZ4_MEDTR	XCorr	2.58	2	587.327	1173.65	-0.05	27.56	16/18		High	4.5e-05	0.00657
VLITTDLLAR	A2Q689;B7FJZ4	UniRef100_A2Q689 Eukaryotic initiation factor 4A n=1 Tax=Medicago truncatula RepID=A2Q689_MEDTR __***__ Medtr2g039960.1| IMGA|Medtr2g039960.1 Eukaryotic initiation factor 4A chr2 14871263-14867165 F EGN_Mt100125 20111014|UniRef100_B7FJZ4 Putative uncharacterized protein (Fragment) n=1 Tax=Medicago truncatula RepID=B7FJZ4_MEDTR	XCorr	3.58	2	557.845	1114.68	0.16	35.59	17/18		High	0	1.48e-05
VLITTDLLAR	A2Q689;B7FJZ4	UniRef100_A2Q689 Eukaryotic initiation factor 4A n=1 Tax=Medicago truncatula RepID=A2Q689_MEDTR __***__ Medtr2g039960.1| IMGA|Medtr2g039960.1 Eukaryotic initiation factor 4A chr2 14871263-14867165 F EGN_Mt100125 20111014|UniRef100_B7FJZ4 Putative uncharacterized protein (Fragment) n=1 Tax=Medicago truncatula RepID=B7FJZ4_MEDTR	XCorr	3.51	2	557.845	1114.68	-0.16	35.77	17/18		High	0	5.14e-05
VLITTDLLAR	A2Q689;B7FJZ4	UniRef100_A2Q689 Eukaryotic initiation factor 4A n=1 Tax=Medicago truncatula RepID=A2Q689_MEDTR __***__ Medtr2g039960.1| IMGA|Medtr2g039960.1 Eukaryotic initiation factor 4A chr2 14871263-14867165 F EGN_Mt100125 20111014|UniRef100_B7FJZ4 Putative uncharacterized protein (Fragment) n=1 Tax=Medicago truncatula RepID=B7FJZ4_MEDTR	XCorr	3.81	2	557.845	1114.68	0.06	34.33	17/18		High	0	8.84e-06
MFVLDEADEMLSR	A2Q689;B7FJZ4	UniRef100_A2Q689 Eukaryotic initiation factor 4A n=1 Tax=Medicago truncatula RepID=A2Q689_MEDTR __***__ Medtr2g039960.1| IMGA|Medtr2g039960.1 Eukaryotic initiation factor 4A chr2 14871263-14867165 F EGN_Mt100125 20111014|UniRef100_B7FJZ4 Putative uncharacterized protein (Fragment) n=1 Tax=Medicago truncatula RepID=B7FJZ4_MEDTR	XCorr	4.77	2	778.36	1555.71	0.31	41.54	21/24		High	0	3.57e-06
MFVLDEADEMLSR	A2Q689;B7FJZ4	UniRef100_A2Q689 Eukaryotic initiation factor 4A n=1 Tax=Medicago truncatula RepID=A2Q689_MEDTR __***__ Medtr2g039960.1| IMGA|Medtr2g039960.1 Eukaryotic initiation factor 4A chr2 14871263-14867165 F EGN_Mt100125 20111014|UniRef100_B7FJZ4 Putative uncharacterized protein (Fragment) n=1 Tax=Medicago truncatula RepID=B7FJZ4_MEDTR	XCorr	4.86	2	778.361	1555.71	0.78	41.68	22/24		High	0	2.49e-06
MFVLDEADEMLSR	A2Q689;B7FJZ4	UniRef100_A2Q689 Eukaryotic initiation factor 4A n=1 Tax=Medicago truncatula RepID=A2Q689_MEDTR __***__ Medtr2g039960.1| IMGA|Medtr2g039960.1 Eukaryotic initiation factor 4A chr2 14871263-14867165 F EGN_Mt100125 20111014|UniRef100_B7FJZ4 Putative uncharacterized protein (Fragment) n=1 Tax=Medicago truncatula RepID=B7FJZ4_MEDTR	XCorr	4.46	2	778.361	1555.71	0.47	40.81	21/24		High	0	6.13e-07
QFYVNVDKEEWK	A2Q689;B7FJZ4	UniRef100_A2Q689 Eukaryotic initiation factor 4A n=1 Tax=Medicago truncatula RepID=A2Q689_MEDTR __***__ Medtr2g039960.1| IMGA|Medtr2g039960.1 Eukaryotic initiation factor 4A chr2 14871263-14867165 F EGN_Mt100125 20111014|UniRef100_B7FJZ4 Putative uncharacterized protein (Fragment) n=1 Tax=Medicago truncatula RepID=B7FJZ4_MEDTR	XCorr	2.83	2	792.888	1584.77	-0.39	30.67	14/22		High	5.9e-05	0.00073
QFYVNVDKEEWK	A2Q689;B7FJZ4	UniRef100_A2Q689 Eukaryotic initiation factor 4A n=1 Tax=Medicago truncatula RepID=A2Q689_MEDTR __***__ Medtr2g039960.1| IMGA|Medtr2g039960.1 Eukaryotic initiation factor 4A chr2 14871263-14867165 F EGN_Mt100125 20111014|UniRef100_B7FJZ4 Putative uncharacterized protein (Fragment) n=1 Tax=Medicago truncatula RepID=B7FJZ4_MEDTR	XCorr	2.67	2	792.889	1584.77	0.84	30.54	16/22		High	0	0.000271
DHTVSATHGDMDQNTR	A2Q689;B7FJZ4	UniRef100_A2Q689 Eukaryotic initiation factor 4A n=1 Tax=Medicago truncatula RepID=A2Q689_MEDTR __***__ Medtr2g039960.1| IMGA|Medtr2g039960.1 Eukaryotic initiation factor 4A chr2 14871263-14867165 F EGN_Mt100125 20111014|UniRef100_B7FJZ4 Putative uncharacterized protein (Fragment) n=1 Tax=Medicago truncatula RepID=B7FJZ4_MEDTR	XCorr	2.11	3	595.592	1784.76	0.02	17.27	22/60		High	0	5.68e-06
IQVGVFSATMPPEALEITR	A2Q689;B7FJZ4	UniRef100_A2Q689 Eukaryotic initiation factor 4A n=1 Tax=Medicago truncatula RepID=A2Q689_MEDTR __***__ Medtr2g039960.1| IMGA|Medtr2g039960.1 Eukaryotic initiation factor 4A chr2 14871263-14867165 F EGN_Mt100125 20111014|UniRef100_B7FJZ4 Putative uncharacterized protein (Fragment) n=1 Tax=Medicago truncatula RepID=B7FJZ4_MEDTR	XCorr	4.17	2	1030.05	2059.09	-0.8	40.54	17/36		High	0	5.09e-07
GLDVIQQAQSGTGK	A2Q689;B7FJZ4	UniRef100_A2Q689 Eukaryotic initiation factor 4A n=1 Tax=Medicago truncatula RepID=A2Q689_MEDTR __***__ Medtr2g039960.1| IMGA|Medtr2g039960.1 Eukaryotic initiation factor 4A chr2 14871263-14867165 F EGN_Mt100125 20111014|UniRef100_B7FJZ4 Putative uncharacterized protein (Fragment) n=1 Tax=Medicago truncatula RepID=B7FJZ4_MEDTR	XCorr	4.54	2	701.37	1401.73	0.28	26.95	22/26		High	0	4.31e-08
GLDVIQQAQSGTGK	A2Q689;B7FJZ4	UniRef100_A2Q689 Eukaryotic initiation factor 4A n=1 Tax=Medicago truncatula RepID=A2Q689_MEDTR __***__ Medtr2g039960.1| IMGA|Medtr2g039960.1 Eukaryotic initiation factor 4A chr2 14871263-14867165 F EGN_Mt100125 20111014|UniRef100_B7FJZ4 Putative uncharacterized protein (Fragment) n=1 Tax=Medicago truncatula RepID=B7FJZ4_MEDTR	XCorr	4.29	2	701.371	1401.73	0.36	26.05	22/26		High	0	2.57e-06
GLDVIQQAQSGTGK	A2Q689;B7FJZ4	UniRef100_A2Q689 Eukaryotic initiation factor 4A n=1 Tax=Medicago truncatula RepID=A2Q689_MEDTR __***__ Medtr2g039960.1| IMGA|Medtr2g039960.1 Eukaryotic initiation factor 4A chr2 14871263-14867165 F EGN_Mt100125 20111014|UniRef100_B7FJZ4 Putative uncharacterized protein (Fragment) n=1 Tax=Medicago truncatula RepID=B7FJZ4_MEDTR	XCorr	5.15	2	701.371	1401.73	0.89	27.29	22/26		High	0	6.28e-07
KVDWLTDK	A2Q689;B7FJZ4	UniRef100_A2Q689 Eukaryotic initiation factor 4A n=1 Tax=Medicago truncatula RepID=A2Q689_MEDTR __***__ Medtr2g039960.1| IMGA|Medtr2g039960.1 Eukaryotic initiation factor 4A chr2 14871263-14867165 F EGN_Mt100125 20111014|UniRef100_B7FJZ4 Putative uncharacterized protein (Fragment) n=1 Tax=Medicago truncatula RepID=B7FJZ4_MEDTR	XCorr	2.3	2	502.774	1004.54	-0.29	26.32	41974		High	0.000282	0.00863
KVDWLTDK	A2Q689;B7FJZ4	UniRef100_A2Q689 Eukaryotic initiation factor 4A n=1 Tax=Medicago truncatula RepID=A2Q689_MEDTR __***__ Medtr2g039960.1| IMGA|Medtr2g039960.1 Eukaryotic initiation factor 4A chr2 14871263-14867165 F EGN_Mt100125 20111014|UniRef100_B7FJZ4 Putative uncharacterized protein (Fragment) n=1 Tax=Medicago truncatula RepID=B7FJZ4_MEDTR	XCorr	2.29	2	502.774	1004.54	0.26	26.9	41974		High	0.00107	0.0315
KVDWLTDK	A2Q689;B7FJZ4	UniRef100_A2Q689 Eukaryotic initiation factor 4A n=1 Tax=Medicago truncatula RepID=A2Q689_MEDTR __***__ Medtr2g039960.1| IMGA|Medtr2g039960.1 Eukaryotic initiation factor 4A chr2 14871263-14867165 F EGN_Mt100125 20111014|UniRef100_B7FJZ4 Putative uncharacterized protein (Fragment) n=1 Tax=Medicago truncatula RepID=B7FJZ4_MEDTR	XCorr	2.34	2	502.774	1004.54	0.26	27.93	41974		High	0.000669	0.0182
RDELTLEGIK	A2Q689;B7FJZ4	UniRef100_A2Q689 Eukaryotic initiation factor 4A n=1 Tax=Medicago truncatula RepID=A2Q689_MEDTR __***__ Medtr2g039960.1| IMGA|Medtr2g039960.1 Eukaryotic initiation factor 4A chr2 14871263-14867165 F EGN_Mt100125 20111014|UniRef100_B7FJZ4 Putative uncharacterized protein (Fragment) n=1 Tax=Medicago truncatula RepID=B7FJZ4_MEDTR	XCorr	2.63	2	587.327	1173.65	0.06	27.81	16/18		High	0.000129	0.0023
RDELTLEGIK	A2Q689;B7FJZ4	UniRef100_A2Q689 Eukaryotic initiation factor 4A n=1 Tax=Medicago truncatula RepID=A2Q689_MEDTR __***__ Medtr2g039960.1| IMGA|Medtr2g039960.1 Eukaryotic initiation factor 4A chr2 14871263-14867165 F EGN_Mt100125 20111014|UniRef100_B7FJZ4 Putative uncharacterized protein (Fragment) n=1 Tax=Medicago truncatula RepID=B7FJZ4_MEDTR	XCorr	2.51	2	587.328	1173.65	0.27	27.56	16/18		High	0.000191	0.00593
RDELTLEGIK	A2Q689;B7FJZ4	UniRef100_A2Q689 Eukaryotic initiation factor 4A n=1 Tax=Medicago truncatula RepID=A2Q689_MEDTR __***__ Medtr2g039960.1| IMGA|Medtr2g039960.1 Eukaryotic initiation factor 4A chr2 14871263-14867165 F EGN_Mt100125 20111014|UniRef100_B7FJZ4 Putative uncharacterized protein (Fragment) n=1 Tax=Medicago truncatula RepID=B7FJZ4_MEDTR	XCorr	2.27	2	587.328	1173.65	0.47	29.23	14/18		High	0.00579	0.105
QFYVNVDKEEWK	A2Q689;B7FJZ4	UniRef100_A2Q689 Eukaryotic initiation factor 4A n=1 Tax=Medicago truncatula RepID=A2Q689_MEDTR __***__ Medtr2g039960.1| IMGA|Medtr2g039960.1 Eukaryotic initiation factor 4A chr2 14871263-14867165 F EGN_Mt100125 20111014|UniRef100_B7FJZ4 Putative uncharacterized protein (Fragment) n=1 Tax=Medicago truncatula RepID=B7FJZ4_MEDTR	XCorr	3.24	2	792.889	1584.77	0.92	30.12	14/22		High	4.5e-05	0.000673
QFYVNVDKEEWK	A2Q689;B7FJZ4	UniRef100_A2Q689 Eukaryotic initiation factor 4A n=1 Tax=Medicago truncatula RepID=A2Q689_MEDTR __***__ Medtr2g039960.1| IMGA|Medtr2g039960.1 Eukaryotic initiation factor 4A chr2 14871263-14867165 F EGN_Mt100125 20111014|UniRef100_B7FJZ4 Putative uncharacterized protein (Fragment) n=1 Tax=Medicago truncatula RepID=B7FJZ4_MEDTR	XCorr	2.47	2	792.888	1584.77	0	30.58	14/22		High	0	0.000594
QFYVNVDKEEWK	A2Q689;B7FJZ4	UniRef100_A2Q689 Eukaryotic initiation factor 4A n=1 Tax=Medicago truncatula RepID=A2Q689_MEDTR __***__ Medtr2g039960.1| IMGA|Medtr2g039960.1 Eukaryotic initiation factor 4A chr2 14871263-14867165 F EGN_Mt100125 20111014|UniRef100_B7FJZ4 Putative uncharacterized protein (Fragment) n=1 Tax=Medicago truncatula RepID=B7FJZ4_MEDTR	XCorr	3.25	2	792.888	1584.77	0	31.33	15/22		High	0	0.000191
VLITTDLLAR	A2Q689;B7FJZ4	UniRef100_A2Q689 Eukaryotic initiation factor 4A n=1 Tax=Medicago truncatula RepID=A2Q689_MEDTR __***__ Medtr2g039960.1| IMGA|Medtr2g039960.1 Eukaryotic initiation factor 4A chr2 14871263-14867165 F EGN_Mt100125 20111014|UniRef100_B7FJZ4 Putative uncharacterized protein (Fragment) n=1 Tax=Medicago truncatula RepID=B7FJZ4_MEDTR	XCorr	3.59	2	557.845	1114.68	0.27	35.38	17/18		High	0	2.83e-06
VLITTDLLAR	A2Q689;B7FJZ4	UniRef100_A2Q689 Eukaryotic initiation factor 4A n=1 Tax=Medicago truncatula RepID=A2Q689_MEDTR __***__ Medtr2g039960.1| IMGA|Medtr2g039960.1 Eukaryotic initiation factor 4A chr2 14871263-14867165 F EGN_Mt100125 20111014|UniRef100_B7FJZ4 Putative uncharacterized protein (Fragment) n=1 Tax=Medicago truncatula RepID=B7FJZ4_MEDTR	XCorr	3.64	2	557.845	1114.68	0.06	34.14	17/18		High	0	4.58e-05
VLITTDLLAR	A2Q689;B7FJZ4	UniRef100_A2Q689 Eukaryotic initiation factor 4A n=1 Tax=Medicago truncatula RepID=A2Q689_MEDTR __***__ Medtr2g039960.1| IMGA|Medtr2g039960.1 Eukaryotic initiation factor 4A chr2 14871263-14867165 F EGN_Mt100125 20111014|UniRef100_B7FJZ4 Putative uncharacterized protein (Fragment) n=1 Tax=Medicago truncatula RepID=B7FJZ4_MEDTR	XCorr	3.48	2	557.845	1114.68	-0.05	35.74	17/18		High	0	2.02e-05
MFVLDEADEMLSR	A2Q689;B7FJZ4	UniRef100_A2Q689 Eukaryotic initiation factor 4A n=1 Tax=Medicago truncatula RepID=A2Q689_MEDTR __***__ Medtr2g039960.1| IMGA|Medtr2g039960.1 Eukaryotic initiation factor 4A chr2 14871263-14867165 F EGN_Mt100125 20111014|UniRef100_B7FJZ4 Putative uncharacterized protein (Fragment) n=1 Tax=Medicago truncatula RepID=B7FJZ4_MEDTR	XCorr	4.87	2	778.36	1555.71	0.31	41.07	21/24		High	0	9.63e-09
MFVLDEADEMLSR	A2Q689;B7FJZ4	UniRef100_A2Q689 Eukaryotic initiation factor 4A n=1 Tax=Medicago truncatula RepID=A2Q689_MEDTR __***__ Medtr2g039960.1| IMGA|Medtr2g039960.1 Eukaryotic initiation factor 4A chr2 14871263-14867165 F EGN_Mt100125 20111014|UniRef100_B7FJZ4 Putative uncharacterized protein (Fragment) n=1 Tax=Medicago truncatula RepID=B7FJZ4_MEDTR	XCorr	4.78	2	778.36	1555.71	0.15	40.71	21/24		High	0	5e-08
MFVLDEADEMLSR	A2Q689;B7FJZ4	UniRef100_A2Q689 Eukaryotic initiation factor 4A n=1 Tax=Medicago truncatula RepID=A2Q689_MEDTR __***__ Medtr2g039960.1| IMGA|Medtr2g039960.1 Eukaryotic initiation factor 4A chr2 14871263-14867165 F EGN_Mt100125 20111014|UniRef100_B7FJZ4 Putative uncharacterized protein (Fragment) n=1 Tax=Medicago truncatula RepID=B7FJZ4_MEDTR	XCorr	4.49	2	778.361	1555.71	0.86	41.67	22/24		High	0	6.89e-06
IQVGVFSATMPPEALEITR	A2Q689;B7FJZ4	UniRef100_A2Q689 Eukaryotic initiation factor 4A n=1 Tax=Medicago truncatula RepID=A2Q689_MEDTR __***__ Medtr2g039960.1| IMGA|Medtr2g039960.1 Eukaryotic initiation factor 4A chr2 14871263-14867165 F EGN_Mt100125 20111014|UniRef100_B7FJZ4 Putative uncharacterized protein (Fragment) n=1 Tax=Medicago truncatula RepID=B7FJZ4_MEDTR	XCorr	4.08	2	1030.05	2059.09	0.5	40.9	20/36		High	0	3.12e-07
IQVGVFSATMPPEALEITR	A2Q689;B7FJZ4	UniRef100_A2Q689 Eukaryotic initiation factor 4A n=1 Tax=Medicago truncatula RepID=A2Q689_MEDTR __***__ Medtr2g039960.1| IMGA|Medtr2g039960.1 Eukaryotic initiation factor 4A chr2 14871263-14867165 F EGN_Mt100125 20111014|UniRef100_B7FJZ4 Putative uncharacterized protein (Fragment) n=1 Tax=Medicago truncatula RepID=B7FJZ4_MEDTR	XCorr	4.19	2	1030.04	2059.08	-3.89	41.03	21/36		High	0	0.000415
IQVGVFSATMPPEALEITR	A2Q689;B7FJZ4	UniRef100_A2Q689 Eukaryotic initiation factor 4A n=1 Tax=Medicago truncatula RepID=A2Q689_MEDTR __***__ Medtr2g039960.1| IMGA|Medtr2g039960.1 Eukaryotic initiation factor 4A chr2 14871263-14867165 F EGN_Mt100125 20111014|UniRef100_B7FJZ4 Putative uncharacterized protein (Fragment) n=1 Tax=Medicago truncatula RepID=B7FJZ4_MEDTR	XCorr	3.62	2	1030.05	2059.08	-2.7	41.38	15/36		High	0	4.58e-05
DHTVSATHGDMDQNTR	A2Q689;B7FJZ4	UniRef100_A2Q689 Eukaryotic initiation factor 4A n=1 Tax=Medicago truncatula RepID=A2Q689_MEDTR __***__ Medtr2g039960.1| IMGA|Medtr2g039960.1 Eukaryotic initiation factor 4A chr2 14871263-14867165 F EGN_Mt100125 20111014|UniRef100_B7FJZ4 Putative uncharacterized protein (Fragment) n=1 Tax=Medicago truncatula RepID=B7FJZ4_MEDTR	XCorr	3.14	2	892.885	1784.76	0.98	17.59	18/30		High	0	6.76e-08
KVDWLTDK	A2Q689;G7IS33	UniRef100_A2Q689 Eukaryotic initiation factor 4A n=1 Tax=Medicago truncatula RepID=A2Q689_MEDTR __***__ Medtr2g039960.1| IMGA|Medtr2g039960.1 Eukaryotic initiation factor 4A chr2 14871263-14867165 F EGN_Mt100125 20111014|UniRef100_G7IS33 Eukaryotic initiation factor 4A n=1 Tax=Medicago truncatula RepID=G7IS33_MEDTR __***__ Medtr2g099620.1| IMGA|Medtr2g099620.1 Eukaryotic initiation factor 4A chr2…	XCorr	2.67	2	502.774	1004.54	-0.35	26.03	13/14		High	0.000464	0.0159
KVDWLTDK	A2Q689;G7IS33	UniRef100_A2Q689 Eukaryotic initiation factor 4A n=1 Tax=Medicago truncatula RepID=A2Q689_MEDTR __***__ Medtr2g039960.1| IMGA|Medtr2g039960.1 Eukaryotic initiation factor 4A chr2 14871263-14867165 F EGN_Mt100125 20111014|UniRef100_G7IS33 Eukaryotic initiation factor 4A n=1 Tax=Medicago truncatula RepID=G7IS33_MEDTR __***__ Medtr2g099620.1| IMGA|Medtr2g099620.1 Eukaryotic initiation factor 4A chr2…	XCorr	2.37	2	502.774	1004.54	-0.11	27.18	41974		High	0	0.00237
KVDWLTDK	A2Q689;G7IS33	UniRef100_A2Q689 Eukaryotic initiation factor 4A n=1 Tax=Medicago truncatula RepID=A2Q689_MEDTR __***__ Medtr2g039960.1| IMGA|Medtr2g039960.1 Eukaryotic initiation factor 4A chr2 14871263-14867165 F EGN_Mt100125 20111014|UniRef100_G7IS33 Eukaryotic initiation factor 4A n=1 Tax=Medicago truncatula RepID=G7IS33_MEDTR __***__ Medtr2g099620.1| IMGA|Medtr2g099620.1 Eukaryotic initiation factor 4A chr2…	XCorr	2.73	2	502.774	1004.54	-0.17	26.28	13/14		High	0.000307	0.0129
GLDVIQQAQSGTGK	A2Q689;G7IS33	UniRef100_A2Q689 Eukaryotic initiation factor 4A n=1 Tax=Medicago truncatula RepID=A2Q689_MEDTR __***__ Medtr2g039960.1| IMGA|Medtr2g039960.1 Eukaryotic initiation factor 4A chr2 14871263-14867165 F EGN_Mt100125 20111014|UniRef100_G7IS33 Eukaryotic initiation factor 4A n=1 Tax=Medicago truncatula RepID=G7IS33_MEDTR __***__ Medtr2g099620.1| IMGA|Medtr2g099620.1 Eukaryotic initiation factor 4A chr2…	XCorr	4.19	2	701.37	1401.73	0.19	26.18	20/26		High	0	1.74e-07
GLDVIQQAQSGTGK	A2Q689;G7IS33	UniRef100_A2Q689 Eukaryotic initiation factor 4A n=1 Tax=Medicago truncatula RepID=A2Q689_MEDTR __***__ Medtr2g039960.1| IMGA|Medtr2g039960.1 Eukaryotic initiation factor 4A chr2 14871263-14867165 F EGN_Mt100125 20111014|UniRef100_G7IS33 Eukaryotic initiation factor 4A n=1 Tax=Medicago truncatula RepID=G7IS33_MEDTR __***__ Medtr2g099620.1| IMGA|Medtr2g099620.1 Eukaryotic initiation factor 4A chr2…	XCorr	4.27	2	701.371	1401.73	0.63	26.89	22/26		High	0	1.49e-07
GLDVIQQAQSGTGK	A2Q689;G7IS33	UniRef100_A2Q689 Eukaryotic initiation factor 4A n=1 Tax=Medicago truncatula RepID=A2Q689_MEDTR __***__ Medtr2g039960.1| IMGA|Medtr2g039960.1 Eukaryotic initiation factor 4A chr2 14871263-14867165 F EGN_Mt100125 20111014|UniRef100_G7IS33 Eukaryotic initiation factor 4A n=1 Tax=Medicago truncatula RepID=G7IS33_MEDTR __***__ Medtr2g099620.1| IMGA|Medtr2g099620.1 Eukaryotic initiation factor 4A chr2…	XCorr	4.65	2	701.371	1401.73	0.71	26.28	22/26		High	0	2.04e-06
RDELTLEGIK	A2Q689;G7IS33	UniRef100_A2Q689 Eukaryotic initiation factor 4A n=1 Tax=Medicago truncatula RepID=A2Q689_MEDTR __***__ Medtr2g039960.1| IMGA|Medtr2g039960.1 Eukaryotic initiation factor 4A chr2 14871263-14867165 F EGN_Mt100125 20111014|UniRef100_G7IS33 Eukaryotic initiation factor 4A n=1 Tax=Medicago truncatula RepID=G7IS33_MEDTR __***__ Medtr2g099620.1| IMGA|Medtr2g099620.1 Eukaryotic initiation factor 4A chr2…	XCorr	2.63	2	587.327	1173.65	-0.15	27.72	16/18		High	0.000204	0.00397
RDELTLEGIK	A2Q689;G7IS33	UniRef100_A2Q689 Eukaryotic initiation factor 4A n=1 Tax=Medicago truncatula RepID=A2Q689_MEDTR __***__ Medtr2g039960.1| IMGA|Medtr2g039960.1 Eukaryotic initiation factor 4A chr2 14871263-14867165 F EGN_Mt100125 20111014|UniRef100_G7IS33 Eukaryotic initiation factor 4A n=1 Tax=Medicago truncatula RepID=G7IS33_MEDTR __***__ Medtr2g099620.1| IMGA|Medtr2g099620.1 Eukaryotic initiation factor 4A chr2…	XCorr	2.77	2	587.328	1173.65	0.27	28.7	15/18		High	0.000672	0.0137
RDELTLEGIK	A2Q689;G7IS33	UniRef100_A2Q689 Eukaryotic initiation factor 4A n=1 Tax=Medicago truncatula RepID=A2Q689_MEDTR __***__ Medtr2g039960.1| IMGA|Medtr2g039960.1 Eukaryotic initiation factor 4A chr2 14871263-14867165 F EGN_Mt100125 20111014|UniRef100_G7IS33 Eukaryotic initiation factor 4A n=1 Tax=Medicago truncatula RepID=G7IS33_MEDTR __***__ Medtr2g099620.1| IMGA|Medtr2g099620.1 Eukaryotic initiation factor 4A chr2…	XCorr	2.7	2	587.328	1173.65	0.37	27.69	16/18		High	0.000119	0.00738
QFYVNVDKEEWK	A2Q689;G7IS33	UniRef100_A2Q689 Eukaryotic initiation factor 4A n=1 Tax=Medicago truncatula RepID=A2Q689_MEDTR __***__ Medtr2g039960.1| IMGA|Medtr2g039960.1 Eukaryotic initiation factor 4A chr2 14871263-14867165 F EGN_Mt100125 20111014|UniRef100_G7IS33 Eukaryotic initiation factor 4A n=1 Tax=Medicago truncatula RepID=G7IS33_MEDTR __***__ Medtr2g099620.1| IMGA|Medtr2g099620.1 Eukaryotic initiation factor 4A chr2…	XCorr	3.17	2	792.889	1584.77	0.38	30.03	15/22		High	0	0.00174
QFYVNVDKEEWK	A2Q689;G7IS33	UniRef100_A2Q689 Eukaryotic initiation factor 4A n=1 Tax=Medicago truncatula RepID=A2Q689_MEDTR __***__ Medtr2g039960.1| IMGA|Medtr2g039960.1 Eukaryotic initiation factor 4A chr2 14871263-14867165 F EGN_Mt100125 20111014|UniRef100_G7IS33 Eukaryotic initiation factor 4A n=1 Tax=Medicago truncatula RepID=G7IS33_MEDTR __***__ Medtr2g099620.1| IMGA|Medtr2g099620.1 Eukaryotic initiation factor 4A chr2…	XCorr	2.94	2	792.889	1584.77	0.3	30.79	16/22		High	0	0.00229
QFYVNVDKEEWK	A2Q689;G7IS33	UniRef100_A2Q689 Eukaryotic initiation factor 4A n=1 Tax=Medicago truncatula RepID=A2Q689_MEDTR __***__ Medtr2g039960.1| IMGA|Medtr2g039960.1 Eukaryotic initiation factor 4A chr2 14871263-14867165 F EGN_Mt100125 20111014|UniRef100_G7IS33 Eukaryotic initiation factor 4A n=1 Tax=Medicago truncatula RepID=G7IS33_MEDTR __***__ Medtr2g099620.1| IMGA|Medtr2g099620.1 Eukaryotic initiation factor 4A chr2…	XCorr	3.41	2	792.888	1584.77	0.07	30.46	17/22		High	0	0.000391
VLITTDLLAR	A2Q689;G7IS33	UniRef100_A2Q689 Eukaryotic initiation factor 4A n=1 Tax=Medicago truncatula RepID=A2Q689_MEDTR __***__ Medtr2g039960.1| IMGA|Medtr2g039960.1 Eukaryotic initiation factor 4A chr2 14871263-14867165 F EGN_Mt100125 20111014|UniRef100_G7IS33 Eukaryotic initiation factor 4A n=1 Tax=Medicago truncatula RepID=G7IS33_MEDTR __***__ Medtr2g099620.1| IMGA|Medtr2g099620.1 Eukaryotic initiation factor 4A chr2…	XCorr	3.74	2	557.845	1114.68	0.38	34.46	17/18		High	0	1.12e-05
VLITTDLLAR	A2Q689;G7IS33	UniRef100_A2Q689 Eukaryotic initiation factor 4A n=1 Tax=Medicago truncatula RepID=A2Q689_MEDTR __***__ Medtr2g039960.1| IMGA|Medtr2g039960.1 Eukaryotic initiation factor 4A chr2 14871263-14867165 F EGN_Mt100125 20111014|UniRef100_G7IS33 Eukaryotic initiation factor 4A n=1 Tax=Medicago truncatula RepID=G7IS33_MEDTR __***__ Medtr2g099620.1| IMGA|Medtr2g099620.1 Eukaryotic initiation factor 4A chr2…	XCorr	3.44	2	557.845	1114.68	0.06	35.25	17/18		High	0	3.58e-05
VLITTDLLAR	A2Q689;G7IS33	UniRef100_A2Q689 Eukaryotic initiation factor 4A n=1 Tax=Medicago truncatula RepID=A2Q689_MEDTR __***__ Medtr2g039960.1| IMGA|Medtr2g039960.1 Eukaryotic initiation factor 4A chr2 14871263-14867165 F EGN_Mt100125 20111014|UniRef100_G7IS33 Eukaryotic initiation factor 4A n=1 Tax=Medicago truncatula RepID=G7IS33_MEDTR __***__ Medtr2g099620.1| IMGA|Medtr2g099620.1 Eukaryotic initiation factor 4A chr2…	XCorr	3.76	2	557.845	1114.68	0.49	34.42	17/18		High	0	8.43e-06
MFVLDEADEMLSR	A2Q689;G7IS33	UniRef100_A2Q689 Eukaryotic initiation factor 4A n=1 Tax=Medicago truncatula RepID=A2Q689_MEDTR __***__ Medtr2g039960.1| IMGA|Medtr2g039960.1 Eukaryotic initiation factor 4A chr2 14871263-14867165 F EGN_Mt100125 20111014|UniRef100_G7IS33 Eukaryotic initiation factor 4A n=1 Tax=Medicago truncatula RepID=G7IS33_MEDTR __***__ Medtr2g099620.1| IMGA|Medtr2g099620.1 Eukaryotic initiation factor 4A chr2…	XCorr	4.81	2	778.361	1555.71	0.47	40.79	22/24		High	0	1.45e-08
MFVLDEADEMLSR	A2Q689;G7IS33	UniRef100_A2Q689 Eukaryotic initiation factor 4A n=1 Tax=Medicago truncatula RepID=A2Q689_MEDTR __***__ Medtr2g039960.1| IMGA|Medtr2g039960.1 Eukaryotic initiation factor 4A chr2 14871263-14867165 F EGN_Mt100125 20111014|UniRef100_G7IS33 Eukaryotic initiation factor 4A n=1 Tax=Medicago truncatula RepID=G7IS33_MEDTR __***__ Medtr2g099620.1| IMGA|Medtr2g099620.1 Eukaryotic initiation factor 4A chr2…	XCorr	4.23	2	778.361	1555.71	0.78	41.31	22/24		High	0	1.39e-05
MFVLDEADEMLSR	A2Q689;G7IS33	UniRef100_A2Q689 Eukaryotic initiation factor 4A n=1 Tax=Medicago truncatula RepID=A2Q689_MEDTR __***__ Medtr2g039960.1| IMGA|Medtr2g039960.1 Eukaryotic initiation factor 4A chr2 14871263-14867165 F EGN_Mt100125 20111014|UniRef100_G7IS33 Eukaryotic initiation factor 4A n=1 Tax=Medicago truncatula RepID=G7IS33_MEDTR __***__ Medtr2g099620.1| IMGA|Medtr2g099620.1 Eukaryotic initiation factor 4A chr2…	XCorr	5.16	2	778.36	1555.71	0.31	41.18	21/24		High	0	3.46e-08
DHTVSATHGDMDQNTR	A2Q689;G7IS33	UniRef100_A2Q689 Eukaryotic initiation factor 4A n=1 Tax=Medicago truncatula RepID=A2Q689_MEDTR __***__ Medtr2g039960.1| IMGA|Medtr2g039960.1 Eukaryotic initiation factor 4A chr2 14871263-14867165 F EGN_Mt100125 20111014|UniRef100_G7IS33 Eukaryotic initiation factor 4A n=1 Tax=Medicago truncatula RepID=G7IS33_MEDTR __***__ Medtr2g099620.1| IMGA|Medtr2g099620.1 Eukaryotic initiation factor 4A chr2…	XCorr	2.38	3	595.592	1784.76	0.33	17.55	23/60		High	0	0.00131
IQVGVFSATMPPEALEITR	A2Q689;G7IS33	UniRef100_A2Q689 Eukaryotic initiation factor 4A n=1 Tax=Medicago truncatula RepID=A2Q689_MEDTR __***__ Medtr2g039960.1| IMGA|Medtr2g039960.1 Eukaryotic initiation factor 4A chr2 14871263-14867165 F EGN_Mt100125 20111014|UniRef100_G7IS33 Eukaryotic initiation factor 4A n=1 Tax=Medicago truncatula RepID=G7IS33_MEDTR __***__ Medtr2g099620.1| IMGA|Medtr2g099620.1 Eukaryotic initiation factor 4A chr2…	XCorr	3.94	2	1030.05	2059.09	-1.4	40.64	19/36		High	0	2.51e-06
DHTVSATHGDMDQNTR	A2Q689;G7IS33	UniRef100_A2Q689 Eukaryotic initiation factor 4A n=1 Tax=Medicago truncatula RepID=A2Q689_MEDTR __***__ Medtr2g039960.1| IMGA|Medtr2g039960.1 Eukaryotic initiation factor 4A chr2 14871263-14867165 F EGN_Mt100125 20111014|UniRef100_G7IS33 Eukaryotic initiation factor 4A n=1 Tax=Medicago truncatula RepID=G7IS33_MEDTR __***__ Medtr2g099620.1| IMGA|Medtr2g099620.1 Eukaryotic initiation factor 4A chr2…	XCorr	4.02	2	892.885	1784.76	0.09	17.12	20/30		High	0	3.61e-10
DHTVSATHGDMDQNTR	A2Q689;G7IS33	UniRef100_A2Q689 Eukaryotic initiation factor 4A n=1 Tax=Medicago truncatula RepID=A2Q689_MEDTR __***__ Medtr2g039960.1| IMGA|Medtr2g039960.1 Eukaryotic initiation factor 4A chr2 14871263-14867165 F EGN_Mt100125 20111014|UniRef100_G7IS33 Eukaryotic initiation factor 4A n=1 Tax=Medicago truncatula RepID=G7IS33_MEDTR __***__ Medtr2g099620.1| IMGA|Medtr2g099620.1 Eukaryotic initiation factor 4A chr2…	XCorr	2.26	3	595.592	1784.76	-0.08	17.33	23/60		High	0	5.54e-06
GLDVIQQAQSGTGK	A2Q689;G7IS33	UniRef100_A2Q689 Eukaryotic initiation factor 4A n=1 Tax=Medicago truncatula RepID=A2Q689_MEDTR __***__ Medtr2g039960.1| IMGA|Medtr2g039960.1 Eukaryotic initiation factor 4A chr2 14871263-14867165 F EGN_Mt100125 20111014|UniRef100_G7IS33 Eukaryotic initiation factor 4A n=1 Tax=Medicago truncatula RepID=G7IS33_MEDTR __***__ Medtr2g099620.1| IMGA|Medtr2g099620.1 Eukaryotic initiation factor 4A chr2…	XCorr	4.54	2	701.371	1401.73	0.54	26.99	22/26		High	0	3.24e-07
GLDVIQQAQSGTGK	A2Q689;G7IS33	UniRef100_A2Q689 Eukaryotic initiation factor 4A n=1 Tax=Medicago truncatula RepID=A2Q689_MEDTR __***__ Medtr2g039960.1| IMGA|Medtr2g039960.1 Eukaryotic initiation factor 4A chr2 14871263-14867165 F EGN_Mt100125 20111014|UniRef100_G7IS33 Eukaryotic initiation factor 4A n=1 Tax=Medicago truncatula RepID=G7IS33_MEDTR __***__ Medtr2g099620.1| IMGA|Medtr2g099620.1 Eukaryotic initiation factor 4A chr2…	XCorr	4.55	2	701.37	1401.73	0.02	25.91	22/26		High	0	1.17e-08
GLDVIQQAQSGTGK	A2Q689;G7IS33	UniRef100_A2Q689 Eukaryotic initiation factor 4A n=1 Tax=Medicago truncatula RepID=A2Q689_MEDTR __***__ Medtr2g039960.1| IMGA|Medtr2g039960.1 Eukaryotic initiation factor 4A chr2 14871263-14867165 F EGN_Mt100125 20111014|UniRef100_G7IS33 Eukaryotic initiation factor 4A n=1 Tax=Medicago truncatula RepID=G7IS33_MEDTR __***__ Medtr2g099620.1| IMGA|Medtr2g099620.1 Eukaryotic initiation factor 4A chr2…	XCorr	4.66	2	701.37	1401.73	0.28	26.22	22/26		High	0	4.99e-06
KVDWLTDK	A2Q689;G7IS33	UniRef100_A2Q689 Eukaryotic initiation factor 4A n=1 Tax=Medicago truncatula RepID=A2Q689_MEDTR __***__ Medtr2g039960.1| IMGA|Medtr2g039960.1 Eukaryotic initiation factor 4A chr2 14871263-14867165 F EGN_Mt100125 20111014|UniRef100_G7IS33 Eukaryotic initiation factor 4A n=1 Tax=Medicago truncatula RepID=G7IS33_MEDTR __***__ Medtr2g099620.1| IMGA|Medtr2g099620.1 Eukaryotic initiation factor 4A chr2…	XCorr	2.54	2	502.774	1004.54	0.01	27.4	41944		High	0.000965	0.0188
KVDWLTDK	A2Q689;G7IS33	UniRef100_A2Q689 Eukaryotic initiation factor 4A n=1 Tax=Medicago truncatula RepID=A2Q689_MEDTR __***__ Medtr2g039960.1| IMGA|Medtr2g039960.1 Eukaryotic initiation factor 4A chr2 14871263-14867165 F EGN_Mt100125 20111014|UniRef100_G7IS33 Eukaryotic initiation factor 4A n=1 Tax=Medicago truncatula RepID=G7IS33_MEDTR __***__ Medtr2g099620.1| IMGA|Medtr2g099620.1 Eukaryotic initiation factor 4A chr2…	XCorr	2.43	2	502.774	1004.54	-0.96	25.83	41974		High	0.0016	0.0351
KVDWLTDK	A2Q689;G7IS33	UniRef100_A2Q689 Eukaryotic initiation factor 4A n=1 Tax=Medicago truncatula RepID=A2Q689_MEDTR __***__ Medtr2g039960.1| IMGA|Medtr2g039960.1 Eukaryotic initiation factor 4A chr2 14871263-14867165 F EGN_Mt100125 20111014|UniRef100_G7IS33 Eukaryotic initiation factor 4A n=1 Tax=Medicago truncatula RepID=G7IS33_MEDTR __***__ Medtr2g099620.1| IMGA|Medtr2g099620.1 Eukaryotic initiation factor 4A chr2…	XCorr	2.35	2	502.774	1004.54	-0.35	26.24	13/14		High	0.00186	0.0388
RDELTLEGIK	A2Q689;G7IS33	UniRef100_A2Q689 Eukaryotic initiation factor 4A n=1 Tax=Medicago truncatula RepID=A2Q689_MEDTR __***__ Medtr2g039960.1| IMGA|Medtr2g039960.1 Eukaryotic initiation factor 4A chr2 14871263-14867165 F EGN_Mt100125 20111014|UniRef100_G7IS33 Eukaryotic initiation factor 4A n=1 Tax=Medicago truncatula RepID=G7IS33_MEDTR __***__ Medtr2g099620.1| IMGA|Medtr2g099620.1 Eukaryotic initiation factor 4A chr2…	XCorr	2.33	2	587.327	1173.65	0.16	27.78	15/18		High	0.000541	0.0123
RDELTLEGIK	A2Q689;G7IS33	UniRef100_A2Q689 Eukaryotic initiation factor 4A n=1 Tax=Medicago truncatula RepID=A2Q689_MEDTR __***__ Medtr2g039960.1| IMGA|Medtr2g039960.1 Eukaryotic initiation factor 4A chr2 14871263-14867165 F EGN_Mt100125 20111014|UniRef100_G7IS33 Eukaryotic initiation factor 4A n=1 Tax=Medicago truncatula RepID=G7IS33_MEDTR __***__ Medtr2g099620.1| IMGA|Medtr2g099620.1 Eukaryotic initiation factor 4A chr2…	XCorr	2.64	2	587.327	1173.65	0.06	27.28	15/18		High	0.0001	0.00239
RDELTLEGIK	A2Q689;G7IS33	UniRef100_A2Q689 Eukaryotic initiation factor 4A n=1 Tax=Medicago truncatula RepID=A2Q689_MEDTR __***__ Medtr2g039960.1| IMGA|Medtr2g039960.1 Eukaryotic initiation factor 4A chr2 14871263-14867165 F EGN_Mt100125 20111014|UniRef100_G7IS33 Eukaryotic initiation factor 4A n=1 Tax=Medicago truncatula RepID=G7IS33_MEDTR __***__ Medtr2g099620.1| IMGA|Medtr2g099620.1 Eukaryotic initiation factor 4A chr2…	XCorr	2.79	2	587.328	1173.65	0.27	27.73	16/18		High	0.00052	0.00651
QFYVNVDKEEWK	A2Q689;G7IS33	UniRef100_A2Q689 Eukaryotic initiation factor 4A n=1 Tax=Medicago truncatula RepID=A2Q689_MEDTR __***__ Medtr2g039960.1| IMGA|Medtr2g039960.1 Eukaryotic initiation factor 4A chr2 14871263-14867165 F EGN_Mt100125 20111014|UniRef100_G7IS33 Eukaryotic initiation factor 4A n=1 Tax=Medicago truncatula RepID=G7IS33_MEDTR __***__ Medtr2g099620.1| IMGA|Medtr2g099620.1 Eukaryotic initiation factor 4A chr2…	XCorr	3.01	2	792.889	1584.77	0.46	30.1	15/22		High	0	0.000946
QFYVNVDKEEWK	A2Q689;G7IS33	UniRef100_A2Q689 Eukaryotic initiation factor 4A n=1 Tax=Medicago truncatula RepID=A2Q689_MEDTR __***__ Medtr2g039960.1| IMGA|Medtr2g039960.1 Eukaryotic initiation factor 4A chr2 14871263-14867165 F EGN_Mt100125 20111014|UniRef100_G7IS33 Eukaryotic initiation factor 4A n=1 Tax=Medicago truncatula RepID=G7IS33_MEDTR __***__ Medtr2g099620.1| IMGA|Medtr2g099620.1 Eukaryotic initiation factor 4A chr2…	XCorr	2.8	2	792.889	1584.77	0.84	29.76	15/22		High	0.000713	0.0122
QFYVNVDKEEWK	A2Q689;G7IS33	UniRef100_A2Q689 Eukaryotic initiation factor 4A n=1 Tax=Medicago truncatula RepID=A2Q689_MEDTR __***__ Medtr2g039960.1| IMGA|Medtr2g039960.1 Eukaryotic initiation factor 4A chr2 14871263-14867165 F EGN_Mt100125 20111014|UniRef100_G7IS33 Eukaryotic initiation factor 4A n=1 Tax=Medicago truncatula RepID=G7IS33_MEDTR __***__ Medtr2g099620.1| IMGA|Medtr2g099620.1 Eukaryotic initiation factor 4A chr2…	XCorr	3.47	2	792.889	1584.77	0.3	30.96	16/22		High	0	0.000203
VLITTDLLAR	A2Q689;G7IS33	UniRef100_A2Q689 Eukaryotic initiation factor 4A n=1 Tax=Medicago truncatula RepID=A2Q689_MEDTR __***__ Medtr2g039960.1| IMGA|Medtr2g039960.1 Eukaryotic initiation factor 4A chr2 14871263-14867165 F EGN_Mt100125 20111014|UniRef100_G7IS33 Eukaryotic initiation factor 4A n=1 Tax=Medicago truncatula RepID=G7IS33_MEDTR __***__ Medtr2g099620.1| IMGA|Medtr2g099620.1 Eukaryotic initiation factor 4A chr2…	XCorr	3.41	2	557.845	1114.68	0.16	35.43	17/18		High	0	2.91e-05
VLITTDLLAR	A2Q689;G7IS33	UniRef100_A2Q689 Eukaryotic initiation factor 4A n=1 Tax=Medicago truncatula RepID=A2Q689_MEDTR __***__ Medtr2g039960.1| IMGA|Medtr2g039960.1 Eukaryotic initiation factor 4A chr2 14871263-14867165 F EGN_Mt100125 20111014|UniRef100_G7IS33 Eukaryotic initiation factor 4A n=1 Tax=Medicago truncatula RepID=G7IS33_MEDTR __***__ Medtr2g099620.1| IMGA|Medtr2g099620.1 Eukaryotic initiation factor 4A chr2…	XCorr	3.59	2	557.845	1114.68	0.16	34.01	17/18		High	0	2.23e-05
VLITTDLLAR	A2Q689;G7IS33	UniRef100_A2Q689 Eukaryotic initiation factor 4A n=1 Tax=Medicago truncatula RepID=A2Q689_MEDTR __***__ Medtr2g039960.1| IMGA|Medtr2g039960.1 Eukaryotic initiation factor 4A chr2 14871263-14867165 F EGN_Mt100125 20111014|UniRef100_G7IS33 Eukaryotic initiation factor 4A n=1 Tax=Medicago truncatula RepID=G7IS33_MEDTR __***__ Medtr2g099620.1| IMGA|Medtr2g099620.1 Eukaryotic initiation factor 4A chr2…	XCorr	3.77	2	557.845	1114.68	0.16	34.55	17/18		High	0	8.31e-05
IQVGVFSATMPPEALEITR	A2Q689;G7IS33	UniRef100_A2Q689 Eukaryotic initiation factor 4A n=1 Tax=Medicago truncatula RepID=A2Q689_MEDTR __***__ Medtr2g039960.1| IMGA|Medtr2g039960.1 Eukaryotic initiation factor 4A chr2 14871263-14867165 F EGN_Mt100125 20111014|UniRef100_G7IS33 Eukaryotic initiation factor 4A n=1 Tax=Medicago truncatula RepID=G7IS33_MEDTR __***__ Medtr2g099620.1| IMGA|Medtr2g099620.1 Eukaryotic initiation factor 4A chr2…	XCorr	3.5	2	1030.05	2059.09	-0.45	41.28	17/36		High	0	7.19e-06
IQVGVFSATMPPEALEITR	A2Q689;G7IS33	UniRef100_A2Q689 Eukaryotic initiation factor 4A n=1 Tax=Medicago truncatula RepID=A2Q689_MEDTR __***__ Medtr2g039960.1| IMGA|Medtr2g039960.1 Eukaryotic initiation factor 4A chr2 14871263-14867165 F EGN_Mt100125 20111014|UniRef100_G7IS33 Eukaryotic initiation factor 4A n=1 Tax=Medicago truncatula RepID=G7IS33_MEDTR __***__ Medtr2g099620.1| IMGA|Medtr2g099620.1 Eukaryotic initiation factor 4A chr2…	XCorr	4.2	2	1030.05	2059.09	-1.04	40.29	20/36		High	0	1.72e-07
IQVGVFSATMPPEALEITR	A2Q689;G7IS33	UniRef100_A2Q689 Eukaryotic initiation factor 4A n=1 Tax=Medicago truncatula RepID=A2Q689_MEDTR __***__ Medtr2g039960.1| IMGA|Medtr2g039960.1 Eukaryotic initiation factor 4A chr2 14871263-14867165 F EGN_Mt100125 20111014|UniRef100_G7IS33 Eukaryotic initiation factor 4A n=1 Tax=Medicago truncatula RepID=G7IS33_MEDTR __***__ Medtr2g099620.1| IMGA|Medtr2g099620.1 Eukaryotic initiation factor 4A chr2…	XCorr	4.44	2	1030.05	2059.09	-0.45	40.61	20/36		High	0	1.67e-06
MFVLDEADEMLSR	A2Q689;G7IS33	UniRef100_A2Q689 Eukaryotic initiation factor 4A n=1 Tax=Medicago truncatula RepID=A2Q689_MEDTR __***__ Medtr2g039960.1| IMGA|Medtr2g039960.1 Eukaryotic initiation factor 4A chr2 14871263-14867165 F EGN_Mt100125 20111014|UniRef100_G7IS33 Eukaryotic initiation factor 4A n=1 Tax=Medicago truncatula RepID=G7IS33_MEDTR __***__ Medtr2g099620.1| IMGA|Medtr2g099620.1 Eukaryotic initiation factor 4A chr2…	XCorr	4.26	2	778.361	1555.71	1.01	41.52	22/24		High	0	3.39e-06
MFVLDEADEMLSR	A2Q689;G7IS33	UniRef100_A2Q689 Eukaryotic initiation factor 4A n=1 Tax=Medicago truncatula RepID=A2Q689_MEDTR __***__ Medtr2g039960.1| IMGA|Medtr2g039960.1 Eukaryotic initiation factor 4A chr2 14871263-14867165 F EGN_Mt100125 20111014|UniRef100_G7IS33 Eukaryotic initiation factor 4A n=1 Tax=Medicago truncatula RepID=G7IS33_MEDTR __***__ Medtr2g099620.1| IMGA|Medtr2g099620.1 Eukaryotic initiation factor 4A chr2…	XCorr	4.45	2	778.361	1555.71	0.86	40.7	21/24		High	0	1.48e-08
MFVLDEADEMLSR	A2Q689;G7IS33	UniRef100_A2Q689 Eukaryotic initiation factor 4A n=1 Tax=Medicago truncatula RepID=A2Q689_MEDTR __***__ Medtr2g039960.1| IMGA|Medtr2g039960.1 Eukaryotic initiation factor 4A chr2 14871263-14867165 F EGN_Mt100125 20111014|UniRef100_G7IS33 Eukaryotic initiation factor 4A n=1 Tax=Medicago truncatula RepID=G7IS33_MEDTR __***__ Medtr2g099620.1| IMGA|Medtr2g099620.1 Eukaryotic initiation factor 4A chr2…	XCorr	5.2	2	778.361	1555.71	0.47	41.61	21/24		High	0	1.12e-06
GLDVIQQAQSGTGK	A2Q689;G7IS33	UniRef100_A2Q689 Eukaryotic initiation factor 4A n=1 Tax=Medicago truncatula RepID=A2Q689_MEDTR __***__ Medtr2g039960.1| IMGA|Medtr2g039960.1 Eukaryotic initiation factor 4A chr2 14871263-14867165 F EGN_Mt100125 20111014|UniRef100_G7IS33 Eukaryotic initiation factor 4A n=1 Tax=Medicago truncatula RepID=G7IS33_MEDTR __***__ Medtr2g099620.1| IMGA|Medtr2g099620.1 Eukaryotic initiation factor 4A chr2…	XCorr	4.72	2	701.371	1401.73	0.36	26.56	22/26		High	0	3.46e-07
GLDVIQQAQSGTGK	A2Q689;G7IS33	UniRef100_A2Q689 Eukaryotic initiation factor 4A n=1 Tax=Medicago truncatula RepID=A2Q689_MEDTR __***__ Medtr2g039960.1| IMGA|Medtr2g039960.1 Eukaryotic initiation factor 4A chr2 14871263-14867165 F EGN_Mt100125 20111014|UniRef100_G7IS33 Eukaryotic initiation factor 4A n=1 Tax=Medicago truncatula RepID=G7IS33_MEDTR __***__ Medtr2g099620.1| IMGA|Medtr2g099620.1 Eukaryotic initiation factor 4A chr2…	XCorr	5.07	2	701.371	1401.73	0.71	25.78	22/26		High	0	1.81e-06
GLDVIQQAQSGTGK	A2Q689;G7IS33	UniRef100_A2Q689 Eukaryotic initiation factor 4A n=1 Tax=Medicago truncatula RepID=A2Q689_MEDTR __***__ Medtr2g039960.1| IMGA|Medtr2g039960.1 Eukaryotic initiation factor 4A chr2 14871263-14867165 F EGN_Mt100125 20111014|UniRef100_G7IS33 Eukaryotic initiation factor 4A n=1 Tax=Medicago truncatula RepID=G7IS33_MEDTR __***__ Medtr2g099620.1| IMGA|Medtr2g099620.1 Eukaryotic initiation factor 4A chr2…	XCorr	4.85	2	701.371	1401.73	0.54	26.34	21/26		High	0	1.32e-07
KVDWLTDK	A2Q689;G7IS33	UniRef100_A2Q689 Eukaryotic initiation factor 4A n=1 Tax=Medicago truncatula RepID=A2Q689_MEDTR __***__ Medtr2g039960.1| IMGA|Medtr2g039960.1 Eukaryotic initiation factor 4A chr2 14871263-14867165 F EGN_Mt100125 20111014|UniRef100_G7IS33 Eukaryotic initiation factor 4A n=1 Tax=Medicago truncatula RepID=G7IS33_MEDTR __***__ Medtr2g099620.1| IMGA|Medtr2g099620.1 Eukaryotic initiation factor 4A chr2…	XCorr	2.27	2	502.774	1004.54	0.38	27.05	13/14		High	0.00143	0.0338
KVDWLTDK	A2Q689;G7IS33	UniRef100_A2Q689 Eukaryotic initiation factor 4A n=1 Tax=Medicago truncatula RepID=A2Q689_MEDTR __***__ Medtr2g039960.1| IMGA|Medtr2g039960.1 Eukaryotic initiation factor 4A chr2 14871263-14867165 F EGN_Mt100125 20111014|UniRef100_G7IS33 Eukaryotic initiation factor 4A n=1 Tax=Medicago truncatula RepID=G7IS33_MEDTR __***__ Medtr2g099620.1| IMGA|Medtr2g099620.1 Eukaryotic initiation factor 4A chr2…	XCorr	2.35	2	502.774	1004.54	0.07	27.22	41974		High	0.000224	0.0086
KVDWLTDK	A2Q689;G7IS33	UniRef100_A2Q689 Eukaryotic initiation factor 4A n=1 Tax=Medicago truncatula RepID=A2Q689_MEDTR __***__ Medtr2g039960.1| IMGA|Medtr2g039960.1 Eukaryotic initiation factor 4A chr2 14871263-14867165 F EGN_Mt100125 20111014|UniRef100_G7IS33 Eukaryotic initiation factor 4A n=1 Tax=Medicago truncatula RepID=G7IS33_MEDTR __***__ Medtr2g099620.1| IMGA|Medtr2g099620.1 Eukaryotic initiation factor 4A chr2…	XCorr	2.27	2	502.774	1004.54	0.38	27.25	41974		High	0.00114	0.0207
RDELTLEGIK	A2Q689;G7IS33	UniRef100_A2Q689 Eukaryotic initiation factor 4A n=1 Tax=Medicago truncatula RepID=A2Q689_MEDTR __***__ Medtr2g039960.1| IMGA|Medtr2g039960.1 Eukaryotic initiation factor 4A chr2 14871263-14867165 F EGN_Mt100125 20111014|UniRef100_G7IS33 Eukaryotic initiation factor 4A n=1 Tax=Medicago truncatula RepID=G7IS33_MEDTR __***__ Medtr2g099620.1| IMGA|Medtr2g099620.1 Eukaryotic initiation factor 4A chr2…	XCorr	2.91	2	587.327	1173.65	-0.15	28.16	16/18		High	0.000199	0.00909
RDELTLEGIK	A2Q689;G7IS33	UniRef100_A2Q689 Eukaryotic initiation factor 4A n=1 Tax=Medicago truncatula RepID=A2Q689_MEDTR __***__ Medtr2g039960.1| IMGA|Medtr2g039960.1 Eukaryotic initiation factor 4A chr2 14871263-14867165 F EGN_Mt100125 20111014|UniRef100_G7IS33 Eukaryotic initiation factor 4A n=1 Tax=Medicago truncatula RepID=G7IS33_MEDTR __***__ Medtr2g099620.1| IMGA|Medtr2g099620.1 Eukaryotic initiation factor 4A chr2…	XCorr	2.52	2	587.327	1173.65	0.16	27.04	16/18		High	0.00121	0.0259
RDELTLEGIK	A2Q689;G7IS33	UniRef100_A2Q689 Eukaryotic initiation factor 4A n=1 Tax=Medicago truncatula RepID=A2Q689_MEDTR __***__ Medtr2g039960.1| IMGA|Medtr2g039960.1 Eukaryotic initiation factor 4A chr2 14871263-14867165 F EGN_Mt100125 20111014|UniRef100_G7IS33 Eukaryotic initiation factor 4A n=1 Tax=Medicago truncatula RepID=G7IS33_MEDTR __***__ Medtr2g099620.1| IMGA|Medtr2g099620.1 Eukaryotic initiation factor 4A chr2…	XCorr	2.58	2	587.328	1173.65	0.47	27.79	15/18		High	0.000821	0.0167
QFYVNVDKEEWK	A2Q689;G7IS33	UniRef100_A2Q689 Eukaryotic initiation factor 4A n=1 Tax=Medicago truncatula RepID=A2Q689_MEDTR __***__ Medtr2g039960.1| IMGA|Medtr2g039960.1 Eukaryotic initiation factor 4A chr2 14871263-14867165 F EGN_Mt100125 20111014|UniRef100_G7IS33 Eukaryotic initiation factor 4A n=1 Tax=Medicago truncatula RepID=G7IS33_MEDTR __***__ Medtr2g099620.1| IMGA|Medtr2g099620.1 Eukaryotic initiation factor 4A chr2…	XCorr	3.39	2	792.889	1584.77	0.3	30.77	15/22		High	0.000576	0.016
QFYVNVDKEEWK	A2Q689;G7IS33	UniRef100_A2Q689 Eukaryotic initiation factor 4A n=1 Tax=Medicago truncatula RepID=A2Q689_MEDTR __***__ Medtr2g039960.1| IMGA|Medtr2g039960.1 Eukaryotic initiation factor 4A chr2 14871263-14867165 F EGN_Mt100125 20111014|UniRef100_G7IS33 Eukaryotic initiation factor 4A n=1 Tax=Medicago truncatula RepID=G7IS33_MEDTR __***__ Medtr2g099620.1| IMGA|Medtr2g099620.1 Eukaryotic initiation factor 4A chr2…	XCorr	2.49	2	792.888	1584.77	0.23	30.89	14/22		High	0	0.000757
QFYVNVDKEEWK	A2Q689;G7IS33	UniRef100_A2Q689 Eukaryotic initiation factor 4A n=1 Tax=Medicago truncatula RepID=A2Q689_MEDTR __***__ Medtr2g039960.1| IMGA|Medtr2g039960.1 Eukaryotic initiation factor 4A chr2 14871263-14867165 F EGN_Mt100125 20111014|UniRef100_G7IS33 Eukaryotic initiation factor 4A n=1 Tax=Medicago truncatula RepID=G7IS33_MEDTR __***__ Medtr2g099620.1| IMGA|Medtr2g099620.1 Eukaryotic initiation factor 4A chr2…	XCorr	2.68	2	792.889	1584.77	0.3	30.9	14/22		High	9.2e-05	0.00287
VLITTDLLAR	A2Q689;G7IS33	UniRef100_A2Q689 Eukaryotic initiation factor 4A n=1 Tax=Medicago truncatula RepID=A2Q689_MEDTR __***__ Medtr2g039960.1| IMGA|Medtr2g039960.1 Eukaryotic initiation factor 4A chr2 14871263-14867165 F EGN_Mt100125 20111014|UniRef100_G7IS33 Eukaryotic initiation factor 4A n=1 Tax=Medicago truncatula RepID=G7IS33_MEDTR __***__ Medtr2g099620.1| IMGA|Medtr2g099620.1 Eukaryotic initiation factor 4A chr2…	XCorr	3.44	2	557.845	1114.68	0.38	34.69	17/18		High	0	3.55e-05
VLITTDLLAR	A2Q689;G7IS33	UniRef100_A2Q689 Eukaryotic initiation factor 4A n=1 Tax=Medicago truncatula RepID=A2Q689_MEDTR __***__ Medtr2g039960.1| IMGA|Medtr2g039960.1 Eukaryotic initiation factor 4A chr2 14871263-14867165 F EGN_Mt100125 20111014|UniRef100_G7IS33 Eukaryotic initiation factor 4A n=1 Tax=Medicago truncatula RepID=G7IS33_MEDTR __***__ Medtr2g099620.1| IMGA|Medtr2g099620.1 Eukaryotic initiation factor 4A chr2…	XCorr	3.34	2	557.845	1114.68	0.49	33.71	17/18		High	0	3.11e-05
VLITTDLLAR	A2Q689;G7IS33	UniRef100_A2Q689 Eukaryotic initiation factor 4A n=1 Tax=Medicago truncatula RepID=A2Q689_MEDTR __***__ Medtr2g039960.1| IMGA|Medtr2g039960.1 Eukaryotic initiation factor 4A chr2 14871263-14867165 F EGN_Mt100125 20111014|UniRef100_G7IS33 Eukaryotic initiation factor 4A n=1 Tax=Medicago truncatula RepID=G7IS33_MEDTR __***__ Medtr2g099620.1| IMGA|Medtr2g099620.1 Eukaryotic initiation factor 4A chr2…	XCorr	3.6	2	557.845	1114.68	0.16	35.16	17/18		High	0	1.04e-05
MFVLDEADEMLSR	A2Q689;G7IS33	UniRef100_A2Q689 Eukaryotic initiation factor 4A n=1 Tax=Medicago truncatula RepID=A2Q689_MEDTR __***__ Medtr2g039960.1| IMGA|Medtr2g039960.1 Eukaryotic initiation factor 4A chr2 14871263-14867165 F EGN_Mt100125 20111014|UniRef100_G7IS33 Eukaryotic initiation factor 4A n=1 Tax=Medicago truncatula RepID=G7IS33_MEDTR __***__ Medtr2g099620.1| IMGA|Medtr2g099620.1 Eukaryotic initiation factor 4A chr2…	XCorr	4.55	2	778.36	1555.71	-0.32	41.39	22/24		High	0	2.62e-07
MFVLDEADEMLSR	A2Q689;G7IS33	UniRef100_A2Q689 Eukaryotic initiation factor 4A n=1 Tax=Medicago truncatula RepID=A2Q689_MEDTR __***__ Medtr2g039960.1| IMGA|Medtr2g039960.1 Eukaryotic initiation factor 4A chr2 14871263-14867165 F EGN_Mt100125 20111014|UniRef100_G7IS33 Eukaryotic initiation factor 4A n=1 Tax=Medicago truncatula RepID=G7IS33_MEDTR __***__ Medtr2g099620.1| IMGA|Medtr2g099620.1 Eukaryotic initiation factor 4A chr2…	XCorr	3.81	2	778.36	1555.71	0.31	41.31	21/24		High	0	1.79e-06
MFVLDEADEMLSR	A2Q689;G7IS33	UniRef100_A2Q689 Eukaryotic initiation factor 4A n=1 Tax=Medicago truncatula RepID=A2Q689_MEDTR __***__ Medtr2g039960.1| IMGA|Medtr2g039960.1 Eukaryotic initiation factor 4A chr2 14871263-14867165 F EGN_Mt100125 20111014|UniRef100_G7IS33 Eukaryotic initiation factor 4A n=1 Tax=Medicago truncatula RepID=G7IS33_MEDTR __***__ Medtr2g099620.1| IMGA|Medtr2g099620.1 Eukaryotic initiation factor 4A chr2…	XCorr	4.77	2	778.361	1555.71	0.47	41.44	21/24		High	0	1.12e-07
IQVGVFSATMPPEALEITR	A2Q689;G7IS33	UniRef100_A2Q689 Eukaryotic initiation factor 4A n=1 Tax=Medicago truncatula RepID=A2Q689_MEDTR __***__ Medtr2g039960.1| IMGA|Medtr2g039960.1 Eukaryotic initiation factor 4A chr2 14871263-14867165 F EGN_Mt100125 20111014|UniRef100_G7IS33 Eukaryotic initiation factor 4A n=1 Tax=Medicago truncatula RepID=G7IS33_MEDTR __***__ Medtr2g099620.1| IMGA|Medtr2g099620.1 Eukaryotic initiation factor 4A chr2…	XCorr	4.34	2	1030.05	2059.09	-1.16	41.25	21/36		High	0	4.41e-08
IQVGVFSATMPPEALEITR	A2Q689;G7IS33	UniRef100_A2Q689 Eukaryotic initiation factor 4A n=1 Tax=Medicago truncatula RepID=A2Q689_MEDTR __***__ Medtr2g039960.1| IMGA|Medtr2g039960.1 Eukaryotic initiation factor 4A chr2 14871263-14867165 F EGN_Mt100125 20111014|UniRef100_G7IS33 Eukaryotic initiation factor 4A n=1 Tax=Medicago truncatula RepID=G7IS33_MEDTR __***__ Medtr2g099620.1| IMGA|Medtr2g099620.1 Eukaryotic initiation factor 4A chr2…	XCorr	4.01	2	1030.05	2059.08	-3.06	40.08	19/36		High	0	5.67e-06
IQVGVFSATMPPEALEITR	A2Q689;G7IS33	UniRef100_A2Q689 Eukaryotic initiation factor 4A n=1 Tax=Medicago truncatula RepID=A2Q689_MEDTR __***__ Medtr2g039960.1| IMGA|Medtr2g039960.1 Eukaryotic initiation factor 4A chr2 14871263-14867165 F EGN_Mt100125 20111014|UniRef100_G7IS33 Eukaryotic initiation factor 4A n=1 Tax=Medicago truncatula RepID=G7IS33_MEDTR __***__ Medtr2g099620.1| IMGA|Medtr2g099620.1 Eukaryotic initiation factor 4A chr2…	XCorr	3.87	2	1030.05	2059.09	-0.69	40.78	18/36		High	0	1.66e-06
GLDVIQQAQSGTGK	A2Q689;G7IS33	UniRef100_A2Q689 Eukaryotic initiation factor 4A n=1 Tax=Medicago truncatula RepID=A2Q689_MEDTR __***__ Medtr2g039960.1| IMGA|Medtr2g039960.1 Eukaryotic initiation factor 4A chr2 14871263-14867165 F EGN_Mt100125 20111014|UniRef100_G7IS33 Eukaryotic initiation factor 4A n=1 Tax=Medicago truncatula RepID=G7IS33_MEDTR __***__ Medtr2g099620.1| IMGA|Medtr2g099620.1 Eukaryotic initiation factor 4A chr2…	XCorr	4.82	2	701.371	1401.73	0.45	26.83	21/26		High	0	4.51e-07
GLDVIQQAQSGTGK	A2Q689;G7IS33	UniRef100_A2Q689 Eukaryotic initiation factor 4A n=1 Tax=Medicago truncatula RepID=A2Q689_MEDTR __***__ Medtr2g039960.1| IMGA|Medtr2g039960.1 Eukaryotic initiation factor 4A chr2 14871263-14867165 F EGN_Mt100125 20111014|UniRef100_G7IS33 Eukaryotic initiation factor 4A n=1 Tax=Medicago truncatula RepID=G7IS33_MEDTR __***__ Medtr2g099620.1| IMGA|Medtr2g099620.1 Eukaryotic initiation factor 4A chr2…	XCorr	4.77	2	701.37	1401.73	0.02	27.02	22/26		High	0	2.52e-07
GLDVIQQAQSGTGK	A2Q689;G7IS33	UniRef100_A2Q689 Eukaryotic initiation factor 4A n=1 Tax=Medicago truncatula RepID=A2Q689_MEDTR __***__ Medtr2g039960.1| IMGA|Medtr2g039960.1 Eukaryotic initiation factor 4A chr2 14871263-14867165 F EGN_Mt100125 20111014|UniRef100_G7IS33 Eukaryotic initiation factor 4A n=1 Tax=Medicago truncatula RepID=G7IS33_MEDTR __***__ Medtr2g099620.1| IMGA|Medtr2g099620.1 Eukaryotic initiation factor 4A chr2…	XCorr	4.65	2	701.372	1401.74	1.76	26.64	21/26		High	0	8.69e-08
KVDWLTDK	A2Q689;G7IS33	UniRef100_A2Q689 Eukaryotic initiation factor 4A n=1 Tax=Medicago truncatula RepID=A2Q689_MEDTR __***__ Medtr2g039960.1| IMGA|Medtr2g039960.1 Eukaryotic initiation factor 4A chr2 14871263-14867165 F EGN_Mt100125 20111014|UniRef100_G7IS33 Eukaryotic initiation factor 4A n=1 Tax=Medicago truncatula RepID=G7IS33_MEDTR __***__ Medtr2g099620.1| IMGA|Medtr2g099620.1 Eukaryotic initiation factor 4A chr2…	XCorr	2.63	2	502.774	1004.54	-0.11	27.24	11/14		High	0	0.00748
KVDWLTDK	A2Q689;G7IS33	UniRef100_A2Q689 Eukaryotic initiation factor 4A n=1 Tax=Medicago truncatula RepID=A2Q689_MEDTR __***__ Medtr2g039960.1| IMGA|Medtr2g039960.1 Eukaryotic initiation factor 4A chr2 14871263-14867165 F EGN_Mt100125 20111014|UniRef100_G7IS33 Eukaryotic initiation factor 4A n=1 Tax=Medicago truncatula RepID=G7IS33_MEDTR __***__ Medtr2g099620.1| IMGA|Medtr2g099620.1 Eukaryotic initiation factor 4A chr2…	XCorr	2.25	2	502.774	1004.54	0.26	27.4	12/14		High	0.000264	0.0105
KVDWLTDK	A2Q689;G7IS33	UniRef100_A2Q689 Eukaryotic initiation factor 4A n=1 Tax=Medicago truncatula RepID=A2Q689_MEDTR __***__ Medtr2g039960.1| IMGA|Medtr2g039960.1 Eukaryotic initiation factor 4A chr2 14871263-14867165 F EGN_Mt100125 20111014|UniRef100_G7IS33 Eukaryotic initiation factor 4A n=1 Tax=Medicago truncatula RepID=G7IS33_MEDTR __***__ Medtr2g099620.1| IMGA|Medtr2g099620.1 Eukaryotic initiation factor 4A chr2…	XCorr	2.24	2	502.774	1004.54	0.14	26.83	11/14		High	0.0012	0.0179
RDELTLEGIK	A2Q689;G7IS33	UniRef100_A2Q689 Eukaryotic initiation factor 4A n=1 Tax=Medicago truncatula RepID=A2Q689_MEDTR __***__ Medtr2g039960.1| IMGA|Medtr2g039960.1 Eukaryotic initiation factor 4A chr2 14871263-14867165 F EGN_Mt100125 20111014|UniRef100_G7IS33 Eukaryotic initiation factor 4A n=1 Tax=Medicago truncatula RepID=G7IS33_MEDTR __***__ Medtr2g099620.1| IMGA|Medtr2g099620.1 Eukaryotic initiation factor 4A chr2…	XCorr	2.68	2	587.328	1173.65	0.37	28.72	15/18		High	0	0.00518
RDELTLEGIK	A2Q689;G7IS33	UniRef100_A2Q689 Eukaryotic initiation factor 4A n=1 Tax=Medicago truncatula RepID=A2Q689_MEDTR __***__ Medtr2g039960.1| IMGA|Medtr2g039960.1 Eukaryotic initiation factor 4A chr2 14871263-14867165 F EGN_Mt100125 20111014|UniRef100_G7IS33 Eukaryotic initiation factor 4A n=1 Tax=Medicago truncatula RepID=G7IS33_MEDTR __***__ Medtr2g099620.1| IMGA|Medtr2g099620.1 Eukaryotic initiation factor 4A chr2…	XCorr	2.55	2	587.327	1173.65	-1.4	27.27	15/18		High	0.00371	0.0966
RDELTLEGIK	A2Q689;G7IS33	UniRef100_A2Q689 Eukaryotic initiation factor 4A n=1 Tax=Medicago truncatula RepID=A2Q689_MEDTR __***__ Medtr2g039960.1| IMGA|Medtr2g039960.1 Eukaryotic initiation factor 4A chr2 14871263-14867165 F EGN_Mt100125 20111014|UniRef100_G7IS33 Eukaryotic initiation factor 4A n=1 Tax=Medicago truncatula RepID=G7IS33_MEDTR __***__ Medtr2g099620.1| IMGA|Medtr2g099620.1 Eukaryotic initiation factor 4A chr2…	XCorr	2.78	2	587.328	1173.65	0.37	27.25	15/18		High	0.000683	0.00971
QFYVNVDKEEWK	A2Q689;G7IS33	UniRef100_A2Q689 Eukaryotic initiation factor 4A n=1 Tax=Medicago truncatula RepID=A2Q689_MEDTR __***__ Medtr2g039960.1| IMGA|Medtr2g039960.1 Eukaryotic initiation factor 4A chr2 14871263-14867165 F EGN_Mt100125 20111014|UniRef100_G7IS33 Eukaryotic initiation factor 4A n=1 Tax=Medicago truncatula RepID=G7IS33_MEDTR __***__ Medtr2g099620.1| IMGA|Medtr2g099620.1 Eukaryotic initiation factor 4A chr2…	XCorr	3.04	2	792.888	1584.77	0.23	31.93	15/22		High	0	0.000459
QFYVNVDKEEWK	A2Q689;G7IS33	UniRef100_A2Q689 Eukaryotic initiation factor 4A n=1 Tax=Medicago truncatula RepID=A2Q689_MEDTR __***__ Medtr2g039960.1| IMGA|Medtr2g039960.1 Eukaryotic initiation factor 4A chr2 14871263-14867165 F EGN_Mt100125 20111014|UniRef100_G7IS33 Eukaryotic initiation factor 4A n=1 Tax=Medicago truncatula RepID=G7IS33_MEDTR __***__ Medtr2g099620.1| IMGA|Medtr2g099620.1 Eukaryotic initiation factor 4A chr2…	XCorr	3.32	2	792.889	1584.77	0.77	29.72	16/22		High	4.8e-05	0.00044
QFYVNVDKEEWK	A2Q689;G7IS33	UniRef100_A2Q689 Eukaryotic initiation factor 4A n=1 Tax=Medicago truncatula RepID=A2Q689_MEDTR __***__ Medtr2g039960.1| IMGA|Medtr2g039960.1 Eukaryotic initiation factor 4A chr2 14871263-14867165 F EGN_Mt100125 20111014|UniRef100_G7IS33 Eukaryotic initiation factor 4A n=1 Tax=Medicago truncatula RepID=G7IS33_MEDTR __***__ Medtr2g099620.1| IMGA|Medtr2g099620.1 Eukaryotic initiation factor 4A chr2…	XCorr	2.96	2	792.889	1584.77	0.46	30.47	15/22		High	0	0.000466
VLITTDLLAR	A2Q689;G7IS33	UniRef100_A2Q689 Eukaryotic initiation factor 4A n=1 Tax=Medicago truncatula RepID=A2Q689_MEDTR __***__ Medtr2g039960.1| IMGA|Medtr2g039960.1 Eukaryotic initiation factor 4A chr2 14871263-14867165 F EGN_Mt100125 20111014|UniRef100_G7IS33 Eukaryotic initiation factor 4A n=1 Tax=Medicago truncatula RepID=G7IS33_MEDTR __***__ Medtr2g099620.1| IMGA|Medtr2g099620.1 Eukaryotic initiation factor 4A chr2…	XCorr	3.52	2	557.845	1114.68	-0.05	35.24	17/18		High	0	6.93e-05
VLITTDLLAR	A2Q689;G7IS33	UniRef100_A2Q689 Eukaryotic initiation factor 4A n=1 Tax=Medicago truncatula RepID=A2Q689_MEDTR __***__ Medtr2g039960.1| IMGA|Medtr2g039960.1 Eukaryotic initiation factor 4A chr2 14871263-14867165 F EGN_Mt100125 20111014|UniRef100_G7IS33 Eukaryotic initiation factor 4A n=1 Tax=Medicago truncatula RepID=G7IS33_MEDTR __***__ Medtr2g099620.1| IMGA|Medtr2g099620.1 Eukaryotic initiation factor 4A chr2…	XCorr	3.74	2	557.845	1114.68	0.27	34.09	17/18		High	0	1.74e-05
VLITTDLLAR	A2Q689;G7IS33	UniRef100_A2Q689 Eukaryotic initiation factor 4A n=1 Tax=Medicago truncatula RepID=A2Q689_MEDTR __***__ Medtr2g039960.1| IMGA|Medtr2g039960.1 Eukaryotic initiation factor 4A chr2 14871263-14867165 F EGN_Mt100125 20111014|UniRef100_G7IS33 Eukaryotic initiation factor 4A n=1 Tax=Medicago truncatula RepID=G7IS33_MEDTR __***__ Medtr2g099620.1| IMGA|Medtr2g099620.1 Eukaryotic initiation factor 4A chr2…	XCorr	3.22	2	557.845	1114.68	0.38	33.91	17/18		High	0	3.19e-05
MFVLDEADEMLSR	A2Q689;G7IS33	UniRef100_A2Q689 Eukaryotic initiation factor 4A n=1 Tax=Medicago truncatula RepID=A2Q689_MEDTR __***__ Medtr2g039960.1| IMGA|Medtr2g039960.1 Eukaryotic initiation factor 4A chr2 14871263-14867165 F EGN_Mt100125 20111014|UniRef100_G7IS33 Eukaryotic initiation factor 4A n=1 Tax=Medicago truncatula RepID=G7IS33_MEDTR __***__ Medtr2g099620.1| IMGA|Medtr2g099620.1 Eukaryotic initiation factor 4A chr2…	XCorr	4.79	2	778.36	1555.71	0.07	41.33	22/24		High	0	1.8e-07
MFVLDEADEMLSR	A2Q689;G7IS33	UniRef100_A2Q689 Eukaryotic initiation factor 4A n=1 Tax=Medicago truncatula RepID=A2Q689_MEDTR __***__ Medtr2g039960.1| IMGA|Medtr2g039960.1 Eukaryotic initiation factor 4A chr2 14871263-14867165 F EGN_Mt100125 20111014|UniRef100_G7IS33 Eukaryotic initiation factor 4A n=1 Tax=Medicago truncatula RepID=G7IS33_MEDTR __***__ Medtr2g099620.1| IMGA|Medtr2g099620.1 Eukaryotic initiation factor 4A chr2…	XCorr	4.75	2	778.361	1555.71	0.7	41.55	22/24		High	0	1.28e-07
MFVLDEADEMLSR	A2Q689;G7IS33	UniRef100_A2Q689 Eukaryotic initiation factor 4A n=1 Tax=Medicago truncatula RepID=A2Q689_MEDTR __***__ Medtr2g039960.1| IMGA|Medtr2g039960.1 Eukaryotic initiation factor 4A chr2 14871263-14867165 F EGN_Mt100125 20111014|UniRef100_G7IS33 Eukaryotic initiation factor 4A n=1 Tax=Medicago truncatula RepID=G7IS33_MEDTR __***__ Medtr2g099620.1| IMGA|Medtr2g099620.1 Eukaryotic initiation factor 4A chr2…	XCorr	4.24	2	778.36	1555.71	-0.32	40.54	22/24		High	0	2.03e-07
IQVGVFSATMPPEALEITR	A2Q689;G7IS33	UniRef100_A2Q689 Eukaryotic initiation factor 4A n=1 Tax=Medicago truncatula RepID=A2Q689_MEDTR __***__ Medtr2g039960.1| IMGA|Medtr2g039960.1 Eukaryotic initiation factor 4A chr2 14871263-14867165 F EGN_Mt100125 20111014|UniRef100_G7IS33 Eukaryotic initiation factor 4A n=1 Tax=Medicago truncatula RepID=G7IS33_MEDTR __***__ Medtr2g099620.1| IMGA|Medtr2g099620.1 Eukaryotic initiation factor 4A chr2…	XCorr	3.63	2	1030.05	2059.09	-1.87	41.04	18/36		High	0	1.61e-05
IQVGVFSATMPPEALEITR	A2Q689;G7IS33	UniRef100_A2Q689 Eukaryotic initiation factor 4A n=1 Tax=Medicago truncatula RepID=A2Q689_MEDTR __***__ Medtr2g039960.1| IMGA|Medtr2g039960.1 Eukaryotic initiation factor 4A chr2 14871263-14867165 F EGN_Mt100125 20111014|UniRef100_G7IS33 Eukaryotic initiation factor 4A n=1 Tax=Medicago truncatula RepID=G7IS33_MEDTR __***__ Medtr2g099620.1| IMGA|Medtr2g099620.1 Eukaryotic initiation factor 4A chr2…	XCorr	4.15	2	1030.05	2059.09	-0.8	40.4	20/36		High	0	4.37e-08
IQVGVFSATMPPEALEITR	A2Q689;G7IS33	UniRef100_A2Q689 Eukaryotic initiation factor 4A n=1 Tax=Medicago truncatula RepID=A2Q689_MEDTR __***__ Medtr2g039960.1| IMGA|Medtr2g039960.1 Eukaryotic initiation factor 4A chr2 14871263-14867165 F EGN_Mt100125 20111014|UniRef100_G7IS33 Eukaryotic initiation factor 4A n=1 Tax=Medicago truncatula RepID=G7IS33_MEDTR __***__ Medtr2g099620.1| IMGA|Medtr2g099620.1 Eukaryotic initiation factor 4A chr2…	XCorr	4.44	2	1030.05	2059.09	-1.52	40.32	20/36		High	0	2.12e-08
DHTVSATHGDMDQNTR	A2Q689;G7IS33	UniRef100_A2Q689 Eukaryotic initiation factor 4A n=1 Tax=Medicago truncatula RepID=A2Q689_MEDTR __***__ Medtr2g039960.1| IMGA|Medtr2g039960.1 Eukaryotic initiation factor 4A chr2 14871263-14867165 F EGN_Mt100125 20111014|UniRef100_G7IS33 Eukaryotic initiation factor 4A n=1 Tax=Medicago truncatula RepID=G7IS33_MEDTR __***__ Medtr2g099620.1| IMGA|Medtr2g099620.1 Eukaryotic initiation factor 4A chr2…	XCorr	2.65	3	595.592	1784.76	-0.39	17.37	20/60		High	0	0.000243
GLDVIQQAQSGTGK	A2Q689;G7IS33	UniRef100_A2Q689 Eukaryotic initiation factor 4A n=1 Tax=Medicago truncatula RepID=A2Q689_MEDTR __***__ Medtr2g039960.1| IMGA|Medtr2g039960.1 Eukaryotic initiation factor 4A chr2 14871263-14867165 F EGN_Mt100125 20111014|UniRef100_G7IS33 Eukaryotic initiation factor 4A n=1 Tax=Medicago truncatula RepID=G7IS33_MEDTR __***__ Medtr2g099620.1| IMGA|Medtr2g099620.1 Eukaryotic initiation factor 4A chr2…	XCorr	4.67	2	701.37	1401.73	-0.25	25.95	22/26		High	0	4.6e-06
GLDVIQQAQSGTGK	A2Q689;G7IS33	UniRef100_A2Q689 Eukaryotic initiation factor 4A n=1 Tax=Medicago truncatula RepID=A2Q689_MEDTR __***__ Medtr2g039960.1| IMGA|Medtr2g039960.1 Eukaryotic initiation factor 4A chr2 14871263-14867165 F EGN_Mt100125 20111014|UniRef100_G7IS33 Eukaryotic initiation factor 4A n=1 Tax=Medicago truncatula RepID=G7IS33_MEDTR __***__ Medtr2g099620.1| IMGA|Medtr2g099620.1 Eukaryotic initiation factor 4A chr2…	XCorr	4.58	2	701.37	1401.73	-0.07	27.03	22/26		High	0	1.48e-07
GLDVIQQAQSGTGK	A2Q689;G7IS33	UniRef100_A2Q689 Eukaryotic initiation factor 4A n=1 Tax=Medicago truncatula RepID=A2Q689_MEDTR __***__ Medtr2g039960.1| IMGA|Medtr2g039960.1 Eukaryotic initiation factor 4A chr2 14871263-14867165 F EGN_Mt100125 20111014|UniRef100_G7IS33 Eukaryotic initiation factor 4A n=1 Tax=Medicago truncatula RepID=G7IS33_MEDTR __***__ Medtr2g099620.1| IMGA|Medtr2g099620.1 Eukaryotic initiation factor 4A chr2…	XCorr	4.66	2	701.371	1401.73	0.36	27.41	21/26		High	0	8.74e-08
KVDWLTDK	A2Q689;G7IS33	UniRef100_A2Q689 Eukaryotic initiation factor 4A n=1 Tax=Medicago truncatula RepID=A2Q689_MEDTR __***__ Medtr2g039960.1| IMGA|Medtr2g039960.1 Eukaryotic initiation factor 4A chr2 14871263-14867165 F EGN_Mt100125 20111014|UniRef100_G7IS33 Eukaryotic initiation factor 4A n=1 Tax=Medicago truncatula RepID=G7IS33_MEDTR __***__ Medtr2g099620.1| IMGA|Medtr2g099620.1 Eukaryotic initiation factor 4A chr2…	XCorr	2.38	2	502.774	1004.54	-0.29	27	41974		High	0.00073	0.0201
KVDWLTDK	A2Q689;G7IS33	UniRef100_A2Q689 Eukaryotic initiation factor 4A n=1 Tax=Medicago truncatula RepID=A2Q689_MEDTR __***__ Medtr2g039960.1| IMGA|Medtr2g039960.1 Eukaryotic initiation factor 4A chr2 14871263-14867165 F EGN_Mt100125 20111014|UniRef100_G7IS33 Eukaryotic initiation factor 4A n=1 Tax=Medicago truncatula RepID=G7IS33_MEDTR __***__ Medtr2g099620.1| IMGA|Medtr2g099620.1 Eukaryotic initiation factor 4A chr2…	XCorr	2.65	2	502.774	1004.54	0.14	26.96	41974		High	0.000375	0.00658
KVDWLTDK	A2Q689;G7IS33	UniRef100_A2Q689 Eukaryotic initiation factor 4A n=1 Tax=Medicago truncatula RepID=A2Q689_MEDTR __***__ Medtr2g039960.1| IMGA|Medtr2g039960.1 Eukaryotic initiation factor 4A chr2 14871263-14867165 F EGN_Mt100125 20111014|UniRef100_G7IS33 Eukaryotic initiation factor 4A n=1 Tax=Medicago truncatula RepID=G7IS33_MEDTR __***__ Medtr2g099620.1| IMGA|Medtr2g099620.1 Eukaryotic initiation factor 4A chr2…	XCorr	2.44	2	502.774	1004.54	0.38	27.97	13/14		High	0.000301	0.0106
RDELTLEGIK	A2Q689;G7IS33	UniRef100_A2Q689 Eukaryotic initiation factor 4A n=1 Tax=Medicago truncatula RepID=A2Q689_MEDTR __***__ Medtr2g039960.1| IMGA|Medtr2g039960.1 Eukaryotic initiation factor 4A chr2 14871263-14867165 F EGN_Mt100125 20111014|UniRef100_G7IS33 Eukaryotic initiation factor 4A n=1 Tax=Medicago truncatula RepID=G7IS33_MEDTR __***__ Medtr2g099620.1| IMGA|Medtr2g099620.1 Eukaryotic initiation factor 4A chr2…	XCorr	2.97	2	587.328	1173.65	0.37	27.25	15/18		High	0.000212	0.00806
RDELTLEGIK	A2Q689;G7IS33	UniRef100_A2Q689 Eukaryotic initiation factor 4A n=1 Tax=Medicago truncatula RepID=A2Q689_MEDTR __***__ Medtr2g039960.1| IMGA|Medtr2g039960.1 Eukaryotic initiation factor 4A chr2 14871263-14867165 F EGN_Mt100125 20111014|UniRef100_G7IS33 Eukaryotic initiation factor 4A n=1 Tax=Medicago truncatula RepID=G7IS33_MEDTR __***__ Medtr2g099620.1| IMGA|Medtr2g099620.1 Eukaryotic initiation factor 4A chr2…	XCorr	2.34	2	587.327	1173.65	-0.05	28.53	16/18		High	0.000613	0.0125
RDELTLEGIK	A2Q689;G7IS33	UniRef100_A2Q689 Eukaryotic initiation factor 4A n=1 Tax=Medicago truncatula RepID=A2Q689_MEDTR __***__ Medtr2g039960.1| IMGA|Medtr2g039960.1 Eukaryotic initiation factor 4A chr2 14871263-14867165 F EGN_Mt100125 20111014|UniRef100_G7IS33 Eukaryotic initiation factor 4A n=1 Tax=Medicago truncatula RepID=G7IS33_MEDTR __***__ Medtr2g099620.1| IMGA|Medtr2g099620.1 Eukaryotic initiation factor 4A chr2…	XCorr	2.37	2	587.327	1173.65	-0.36	29.17	15/18		High	0.000902	0.0304
VLITTDLLAR	A2Q689;G7IS33	UniRef100_A2Q689 Eukaryotic initiation factor 4A n=1 Tax=Medicago truncatula RepID=A2Q689_MEDTR __***__ Medtr2g039960.1| IMGA|Medtr2g039960.1 Eukaryotic initiation factor 4A chr2 14871263-14867165 F EGN_Mt100125 20111014|UniRef100_G7IS33 Eukaryotic initiation factor 4A n=1 Tax=Medicago truncatula RepID=G7IS33_MEDTR __***__ Medtr2g099620.1| IMGA|Medtr2g099620.1 Eukaryotic initiation factor 4A chr2…	XCorr	3.68	2	557.845	1114.68	0.27	34.12	17/18		High	0	6.58e-05
VLITTDLLAR	A2Q689;G7IS33	UniRef100_A2Q689 Eukaryotic initiation factor 4A n=1 Tax=Medicago truncatula RepID=A2Q689_MEDTR __***__ Medtr2g039960.1| IMGA|Medtr2g039960.1 Eukaryotic initiation factor 4A chr2 14871263-14867165 F EGN_Mt100125 20111014|UniRef100_G7IS33 Eukaryotic initiation factor 4A n=1 Tax=Medicago truncatula RepID=G7IS33_MEDTR __***__ Medtr2g099620.1| IMGA|Medtr2g099620.1 Eukaryotic initiation factor 4A chr2…	XCorr	3.59	2	557.846	1114.68	0.82	34.88	17/18		High	0	2.04e-05
VLITTDLLAR	A2Q689;G7IS33	UniRef100_A2Q689 Eukaryotic initiation factor 4A n=1 Tax=Medicago truncatula RepID=A2Q689_MEDTR __***__ Medtr2g039960.1| IMGA|Medtr2g039960.1 Eukaryotic initiation factor 4A chr2 14871263-14867165 F EGN_Mt100125 20111014|UniRef100_G7IS33 Eukaryotic initiation factor 4A n=1 Tax=Medicago truncatula RepID=G7IS33_MEDTR __***__ Medtr2g099620.1| IMGA|Medtr2g099620.1 Eukaryotic initiation factor 4A chr2…	XCorr	3.48	2	557.845	1114.68	-0.05	35.78	17/18		High	0	1.33e-05
IQVGVFSATMPPEALEITR	A2Q689;G7IS33	UniRef100_A2Q689 Eukaryotic initiation factor 4A n=1 Tax=Medicago truncatula RepID=A2Q689_MEDTR __***__ Medtr2g039960.1| IMGA|Medtr2g039960.1 Eukaryotic initiation factor 4A chr2 14871263-14867165 F EGN_Mt100125 20111014|UniRef100_G7IS33 Eukaryotic initiation factor 4A n=1 Tax=Medicago truncatula RepID=G7IS33_MEDTR __***__ Medtr2g099620.1| IMGA|Medtr2g099620.1 Eukaryotic initiation factor 4A chr2…	XCorr	3.86	2	1030.05	2059.09	-1.28	40.57	18/36		High	0	3.71e-06
IQVGVFSATMPPEALEITR	A2Q689;G7IS33	UniRef100_A2Q689 Eukaryotic initiation factor 4A n=1 Tax=Medicago truncatula RepID=A2Q689_MEDTR __***__ Medtr2g039960.1| IMGA|Medtr2g039960.1 Eukaryotic initiation factor 4A chr2 14871263-14867165 F EGN_Mt100125 20111014|UniRef100_G7IS33 Eukaryotic initiation factor 4A n=1 Tax=Medicago truncatula RepID=G7IS33_MEDTR __***__ Medtr2g099620.1| IMGA|Medtr2g099620.1 Eukaryotic initiation factor 4A chr2…	XCorr	3.78	2	1030.05	2059.09	0.74	41.26	22/36		High	0	4.66e-07
MFVLDEADEMLSR	A2Q689;G7IS33	UniRef100_A2Q689 Eukaryotic initiation factor 4A n=1 Tax=Medicago truncatula RepID=A2Q689_MEDTR __***__ Medtr2g039960.1| IMGA|Medtr2g039960.1 Eukaryotic initiation factor 4A chr2 14871263-14867165 F EGN_Mt100125 20111014|UniRef100_G7IS33 Eukaryotic initiation factor 4A n=1 Tax=Medicago truncatula RepID=G7IS33_MEDTR __***__ Medtr2g099620.1| IMGA|Medtr2g099620.1 Eukaryotic initiation factor 4A chr2…	XCorr	4.49	2	778.361	1555.71	0.47	40.7	21/24		High	0	2.81e-06
MFVLDEADEMLSR	A2Q689;G7IS33	UniRef100_A2Q689 Eukaryotic initiation factor 4A n=1 Tax=Medicago truncatula RepID=A2Q689_MEDTR __***__ Medtr2g039960.1| IMGA|Medtr2g039960.1 Eukaryotic initiation factor 4A chr2 14871263-14867165 F EGN_Mt100125 20111014|UniRef100_G7IS33 Eukaryotic initiation factor 4A n=1 Tax=Medicago truncatula RepID=G7IS33_MEDTR __***__ Medtr2g099620.1| IMGA|Medtr2g099620.1 Eukaryotic initiation factor 4A chr2…	XCorr	4.75	2	778.361	1555.71	0.39	41.36	21/24		High	0	5.38e-09
MFVLDEADEMLSR	A2Q689;G7IS33	UniRef100_A2Q689 Eukaryotic initiation factor 4A n=1 Tax=Medicago truncatula RepID=A2Q689_MEDTR __***__ Medtr2g039960.1| IMGA|Medtr2g039960.1 Eukaryotic initiation factor 4A chr2 14871263-14867165 F EGN_Mt100125 20111014|UniRef100_G7IS33 Eukaryotic initiation factor 4A n=1 Tax=Medicago truncatula RepID=G7IS33_MEDTR __***__ Medtr2g099620.1| IMGA|Medtr2g099620.1 Eukaryotic initiation factor 4A chr2…	XCorr	4.54	2	778.361	1555.71	0.54	41.74	22/24		High	0	1.31e-07
DHTVSATHGDMDQNTR	A2Q689;G7IS33	UniRef100_A2Q689 Eukaryotic initiation factor 4A n=1 Tax=Medicago truncatula RepID=A2Q689_MEDTR __***__ Medtr2g039960.1| IMGA|Medtr2g039960.1 Eukaryotic initiation factor 4A chr2 14871263-14867165 F EGN_Mt100125 20111014|UniRef100_G7IS33 Eukaryotic initiation factor 4A n=1 Tax=Medicago truncatula RepID=G7IS33_MEDTR __***__ Medtr2g099620.1| IMGA|Medtr2g099620.1 Eukaryotic initiation factor 4A chr2…	XCorr	2.6	3	595.592	1784.76	-0.8	16.87	18/60		High	0	0.000516
QFYVNVDKEEWK	A2Q689;G7IS33	UniRef100_A2Q689 Eukaryotic initiation factor 4A n=1 Tax=Medicago truncatula RepID=A2Q689_MEDTR __***__ Medtr2g039960.1| IMGA|Medtr2g039960.1 Eukaryotic initiation factor 4A chr2 14871263-14867165 F EGN_Mt100125 20111014|UniRef100_G7IS33 Eukaryotic initiation factor 4A n=1 Tax=Medicago truncatula RepID=G7IS33_MEDTR __***__ Medtr2g099620.1| IMGA|Medtr2g099620.1 Eukaryotic initiation factor 4A chr2…	XCorr	3.36	2	792.889	1584.77	0.38	29.78	14/22		High	0	0.00047
QFYVNVDKEEWK	A2Q689;G7IS33	UniRef100_A2Q689 Eukaryotic initiation factor 4A n=1 Tax=Medicago truncatula RepID=A2Q689_MEDTR __***__ Medtr2g039960.1| IMGA|Medtr2g039960.1 Eukaryotic initiation factor 4A chr2 14871263-14867165 F EGN_Mt100125 20111014|UniRef100_G7IS33 Eukaryotic initiation factor 4A n=1 Tax=Medicago truncatula RepID=G7IS33_MEDTR __***__ Medtr2g099620.1| IMGA|Medtr2g099620.1 Eukaryotic initiation factor 4A chr2…	XCorr	3.33	2	792.888	1584.77	0	30.7	16/22		High	0	0.000288
QFYVNVDKEEWK	A2Q689;G7IS33	UniRef100_A2Q689 Eukaryotic initiation factor 4A n=1 Tax=Medicago truncatula RepID=A2Q689_MEDTR __***__ Medtr2g039960.1| IMGA|Medtr2g039960.1 Eukaryotic initiation factor 4A chr2 14871263-14867165 F EGN_Mt100125 20111014|UniRef100_G7IS33 Eukaryotic initiation factor 4A n=1 Tax=Medicago truncatula RepID=G7IS33_MEDTR __***__ Medtr2g099620.1| IMGA|Medtr2g099620.1 Eukaryotic initiation factor 4A chr2…	XCorr	3.2	2	792.888	1584.77	-0.16	31.26	16/22		High	0	0.000499
DQNGFISAAELR	A2WN93	UniRef100_A2WN93 Calmodulin-1 n=41 Tax=Spermatophyta RepID=CALM1_ORYSI __***__ contig_76867_1.1| IMGA|contig_76867_1.1 Calmodulin contig_76867 29-1678 F PREDN 20111014	XCorr	3.89	2	660.831	1320.66	0.66	31.63	18/22		High	0	5.92e-05
DQNGFISAAELR	A2WN93	UniRef100_A2WN93 Calmodulin-1 n=41 Tax=Spermatophyta RepID=CALM1_ORYSI __***__ contig_76867_1.1| IMGA|contig_76867_1.1 Calmodulin contig_76867 29-1678 F PREDN 20111014	XCorr	3.83	2	660.831	1320.66	0.57	31.46	19/22		High	0	8.48e-05
DQNGFISAAELR	A2WN93	UniRef100_A2WN93 Calmodulin-1 n=41 Tax=Spermatophyta RepID=CALM1_ORYSI __***__ contig_76867_1.1| IMGA|contig_76867_1.1 Calmodulin contig_76867 29-1678 F PREDN 20111014	XCorr	3.89	2	660.831	1320.66	0.76	32.61	19/22		High	0	1.2e-05
EADVDGDGQINYEEFVK	A2WN93	UniRef100_A2WN93 Calmodulin-1 n=41 Tax=Spermatophyta RepID=CALM1_ORYSI __***__ contig_76867_1.1| IMGA|contig_76867_1.1 Calmodulin contig_76867 29-1678 F PREDN 20111014	XCorr	4.66	2	964.432	1927.86	0.55	32.88	24/32		High	0	8.64e-08
EADVDGDGQINYEEFVK	A2WN93	UniRef100_A2WN93 Calmodulin-1 n=41 Tax=Spermatophyta RepID=CALM1_ORYSI __***__ contig_76867_1.1| IMGA|contig_76867_1.1 Calmodulin contig_76867 29-1678 F PREDN 20111014	XCorr	4.12	2	964.432	1927.86	0.55	33.24	22/32		High	0	1.68e-08
EADVDGDGQINYEEFVK	A2WN93	UniRef100_A2WN93 Calmodulin-1 n=41 Tax=Spermatophyta RepID=CALM1_ORYSI __***__ contig_76867_1.1| IMGA|contig_76867_1.1 Calmodulin contig_76867 29-1678 F PREDN 20111014	XCorr	3.95	2	964.432	1927.86	0.04	33.57	21/32		High	0	3.93e-09
EAFSLFDK	A2WN93	UniRef100_A2WN93 Calmodulin-1 n=41 Tax=Spermatophyta RepID=CALM1_ORYSI __***__ contig_76867_1.1| IMGA|contig_76867_1.1 Calmodulin contig_76867 29-1678 F PREDN 20111014	XCorr	2.01	2	478.74	956.472	-0.02	33.79	41883		High	0.000616	0.0096
HVMTNLGEK	A2WN93	UniRef100_A2WN93 Calmodulin-1 n=41 Tax=Spermatophyta RepID=CALM1_ORYSI __***__ contig_76867_1.1| IMGA|contig_76867_1.1 Calmodulin contig_76867 29-1678 F PREDN 20111014	XCorr	2.15	2	514.763	1028.52	-0.17	19.43	13/16		High	0	0.000263
VFDKDQNGFISAAELR	A2WN93	UniRef100_A2WN93 Calmodulin-1 n=41 Tax=Spermatophyta RepID=CALM1_ORYSI __***__ contig_76867_1.1| IMGA|contig_76867_1.1 Calmodulin contig_76867 29-1678 F PREDN 20111014	XCorr	3.12	3	603.976	1809.91	0.32	32.79	26/60		High	0	1.33e-06
HVMTNLGEK	A2WN93	UniRef100_A2WN93 Calmodulin-1 n=41 Tax=Spermatophyta RepID=CALM1_ORYSI __***__ contig_76867_1.1| IMGA|contig_76867_1.1 Calmodulin contig_76867 29-1678 F PREDN 20111014	XCorr	2.43	2	514.763	1028.52	-0.17	19.65	42675		High	0	0.000178
DQNGFISAAELR	A2WN93	UniRef100_A2WN93 Calmodulin-1 n=41 Tax=Spermatophyta RepID=CALM1_ORYSI __***__ contig_76867_1.1| IMGA|contig_76867_1.1 Calmodulin contig_76867 29-1678 F PREDN 20111014	XCorr	3.67	2	660.831	1320.65	0.48	32.68	19/22		High	0	9.89e-05
DQNGFISAAELR	A2WN93	UniRef100_A2WN93 Calmodulin-1 n=41 Tax=Spermatophyta RepID=CALM1_ORYSI __***__ contig_76867_1.1| IMGA|contig_76867_1.1 Calmodulin contig_76867 29-1678 F PREDN 20111014	XCorr	3.59	2	660.831	1320.66	0.94	32.67	18/22		High	0	3.72e-05
DQNGFISAAELR	A2WN93	UniRef100_A2WN93 Calmodulin-1 n=41 Tax=Spermatophyta RepID=CALM1_ORYSI __***__ contig_76867_1.1| IMGA|contig_76867_1.1 Calmodulin contig_76867 29-1678 F PREDN 20111014	XCorr	3.51	2	660.832	1320.66	1.13	31.74	18/22		High	0	5.38e-05
VFDKDQNGFISAAELR	A2WN93	UniRef100_A2WN93 Calmodulin-1 n=41 Tax=Spermatophyta RepID=CALM1_ORYSI __***__ contig_76867_1.1| IMGA|contig_76867_1.1 Calmodulin contig_76867 29-1678 F PREDN 20111014	XCorr	4.39	2	905.461	1809.92	1.11	32.85	22/30		High	0	0.000186
VFDKDQNGFISAAELR	A2WN93	UniRef100_A2WN93 Calmodulin-1 n=41 Tax=Spermatophyta RepID=CALM1_ORYSI __***__ contig_76867_1.1| IMGA|contig_76867_1.1 Calmodulin contig_76867 29-1678 F PREDN 20111014	XCorr	3.34	3	603.976	1809.91	0.32	31.95	24/60		High	0	1.01e-05
EADVDGDGQINYEEFVK	A2WN93	UniRef100_A2WN93 Calmodulin-1 n=41 Tax=Spermatophyta RepID=CALM1_ORYSI __***__ contig_76867_1.1| IMGA|contig_76867_1.1 Calmodulin contig_76867 29-1678 F PREDN 20111014	XCorr	4.52	2	964.431	1927.86	-0.02	33.87	24/32		High	0	1.67e-07
EADVDGDGQINYEEFVK	A2WN93	UniRef100_A2WN93 Calmodulin-1 n=41 Tax=Spermatophyta RepID=CALM1_ORYSI __***__ contig_76867_1.1| IMGA|contig_76867_1.1 Calmodulin contig_76867 29-1678 F PREDN 20111014	XCorr	4.6	2	964.432	1927.86	0.04	33.04	24/32		High	0	3.26e-08
EAFSLFDK	A2WN93	UniRef100_A2WN93 Calmodulin-1 n=41 Tax=Spermatophyta RepID=CALM1_ORYSI __***__ contig_76867_1.1| IMGA|contig_76867_1.1 Calmodulin contig_76867 29-1678 F PREDN 20111014	XCorr	2.15	2	478.74	956.473	0.23	35.38	41883		High	0.0011	0.0255
HVMTNLGEK	A2WN93	UniRef100_A2WN93 Calmodulin-1 n=41 Tax=Spermatophyta RepID=CALM1_ORYSI __***__ contig_76867_1.1| IMGA|contig_76867_1.1 Calmodulin contig_76867 29-1678 F PREDN 20111014	XCorr	2.53	2	514.763	1028.52	-0.29	19.29	42705		High	0	0.00025
HVMTNLGEK	A2WN93	UniRef100_A2WN93 Calmodulin-1 n=41 Tax=Spermatophyta RepID=CALM1_ORYSI __***__ contig_76867_1.1| IMGA|contig_76867_1.1 Calmodulin contig_76867 29-1678 F PREDN 20111014	XCorr	2.48	2	514.763	1028.52	-0.29	18.65	42675		High	0.000137	0.00599
DQNGFISAAELR	A2WN93	UniRef100_A2WN93 Calmodulin-1 n=41 Tax=Spermatophyta RepID=CALM1_ORYSI __***__ contig_76867_1.1| IMGA|contig_76867_1.1 Calmodulin contig_76867 29-1678 F PREDN 20111014	XCorr	3.81	2	660.831	1320.66	0.66	32.29	18/22		High	0	3.03e-05
DQNGFISAAELR	A2WN93	UniRef100_A2WN93 Calmodulin-1 n=41 Tax=Spermatophyta RepID=CALM1_ORYSI __***__ contig_76867_1.1| IMGA|contig_76867_1.1 Calmodulin contig_76867 29-1678 F PREDN 20111014	XCorr	3.94	2	660.831	1320.65	0.48	31.25	19/22		High	0	5.34e-05
DQNGFISAAELR	A2WN93	UniRef100_A2WN93 Calmodulin-1 n=41 Tax=Spermatophyta RepID=CALM1_ORYSI __***__ contig_76867_1.1| IMGA|contig_76867_1.1 Calmodulin contig_76867 29-1678 F PREDN 20111014	XCorr	3.68	2	660.831	1320.66	0.66	32.37	19/22		High	0	4.06e-06
VFDKDQNGFISAAELR	A2WN93	UniRef100_A2WN93 Calmodulin-1 n=41 Tax=Spermatophyta RepID=CALM1_ORYSI __***__ contig_76867_1.1| IMGA|contig_76867_1.1 Calmodulin contig_76867 29-1678 F PREDN 20111014	XCorr	4.46	2	905.46	1809.91	0.1	32.06	20/30		High	0	0.000213
VFDKDQNGFISAAELR	A2WN93	UniRef100_A2WN93 Calmodulin-1 n=41 Tax=Spermatophyta RepID=CALM1_ORYSI __***__ contig_76867_1.1| IMGA|contig_76867_1.1 Calmodulin contig_76867 29-1678 F PREDN 20111014	XCorr	4.3	2	905.462	1809.92	1.78	31.13	22/30		High	0	0.000833
VFDKDQNGFISAAELR	A2WN93	UniRef100_A2WN93 Calmodulin-1 n=41 Tax=Spermatophyta RepID=CALM1_ORYSI __***__ contig_76867_1.1| IMGA|contig_76867_1.1 Calmodulin contig_76867 29-1678 F PREDN 20111014	XCorr	4.65	2	905.46	1809.91	0.03	31.72	22/30		High	0	1.82e-06
EADVDGDGQINYEEFVK	A2WN93	UniRef100_A2WN93 Calmodulin-1 n=41 Tax=Spermatophyta RepID=CALM1_ORYSI __***__ contig_76867_1.1| IMGA|contig_76867_1.1 Calmodulin contig_76867 29-1678 F PREDN 20111014	XCorr	4.1	2	964.432	1927.86	0.61	33.47	22/32		High	0	8.3e-08
EADVDGDGQINYEEFVK	A2WN93	UniRef100_A2WN93 Calmodulin-1 n=41 Tax=Spermatophyta RepID=CALM1_ORYSI __***__ contig_76867_1.1| IMGA|contig_76867_1.1 Calmodulin contig_76867 29-1678 F PREDN 20111014	XCorr	3.61	2	964.432	1927.86	0.55	33.36	21/32		High	0	4.69e-09
EADVDGDGQINYEEFVK	A2WN93	UniRef100_A2WN93 Calmodulin-1 n=41 Tax=Spermatophyta RepID=CALM1_ORYSI __***__ contig_76867_1.1| IMGA|contig_76867_1.1 Calmodulin contig_76867 29-1678 F PREDN 20111014	XCorr	3.8	2	964.432	1927.86	0.23	32.88	21/32		High	0	2.68e-08
EAFSLFDK	A2WN93	UniRef100_A2WN93 Calmodulin-1 n=41 Tax=Spermatophyta RepID=CALM1_ORYSI __***__ contig_76867_1.1| IMGA|contig_76867_1.1 Calmodulin contig_76867 29-1678 F PREDN 20111014	XCorr	2.13	2	478.74	956.473	0.42	33.24	41974		High	0.000137	0.00606
SLGQNPTEAELQDMINEVDADGNGTIDFPEFLNLMAR	A2WN93	UniRef100_A2WN93 Calmodulin-1 n=41 Tax=Spermatophyta RepID=CALM1_ORYSI __***__ contig_76867_1.1| IMGA|contig_76867_1.1 Calmodulin contig_76867 29-1678 F PREDN 20111014	XCorr	2.4	3	1355.64	4064.89	2.14	53.08	21/144		High	0.000276	0.0108
DQNGFISAAELR	A2WN93	UniRef100_A2WN93 Calmodulin-1 n=41 Tax=Spermatophyta RepID=CALM1_ORYSI __***__ contig_76867_1.1| IMGA|contig_76867_1.1 Calmodulin contig_76867 29-1678 F PREDN 20111014	XCorr	3.96	2	660.832	1320.66	1.13	32.56	18/22		High	0	0.0002
DQNGFISAAELR	A2WN93	UniRef100_A2WN93 Calmodulin-1 n=41 Tax=Spermatophyta RepID=CALM1_ORYSI __***__ contig_76867_1.1| IMGA|contig_76867_1.1 Calmodulin contig_76867 29-1678 F PREDN 20111014	XCorr	3.47	2	660.832	1320.66	1.13	32.63	19/22		High	0	6.1e-05
DQNGFISAAELR	A2WN93	UniRef100_A2WN93 Calmodulin-1 n=41 Tax=Spermatophyta RepID=CALM1_ORYSI __***__ contig_76867_1.1| IMGA|contig_76867_1.1 Calmodulin contig_76867 29-1678 F PREDN 20111014	XCorr	3.76	2	660.831	1320.66	0.76	31.57	19/22		High	0	3.94e-05
EADVDGDGQINYEEFVK	A2WN93	UniRef100_A2WN93 Calmodulin-1 n=41 Tax=Spermatophyta RepID=CALM1_ORYSI __***__ contig_76867_1.1| IMGA|contig_76867_1.1 Calmodulin contig_76867 29-1678 F PREDN 20111014	XCorr	4.69	2	964.432	1927.86	0.61	33.66	26/32		High	0	1.38e-08
EADVDGDGQINYEEFVK	A2WN93	UniRef100_A2WN93 Calmodulin-1 n=41 Tax=Spermatophyta RepID=CALM1_ORYSI __***__ contig_76867_1.1| IMGA|contig_76867_1.1 Calmodulin contig_76867 29-1678 F PREDN 20111014	XCorr	3.47	2	964.432	1927.86	0.67	33.77	18/32		High	0	2.75e-06
EADVDGDGQINYEEFVK	A2WN93	UniRef100_A2WN93 Calmodulin-1 n=41 Tax=Spermatophyta RepID=CALM1_ORYSI __***__ contig_76867_1.1| IMGA|contig_76867_1.1 Calmodulin contig_76867 29-1678 F PREDN 20111014	XCorr	4.26	2	964.433	1927.86	1.56	32.8	24/32		High	0	1.89e-08
EAFSLFDK	A2WN93	UniRef100_A2WN93 Calmodulin-1 n=41 Tax=Spermatophyta RepID=CALM1_ORYSI __***__ contig_76867_1.1| IMGA|contig_76867_1.1 Calmodulin contig_76867 29-1678 F PREDN 20111014	XCorr	2.02	2	478.74	956.473	0.1	34.4	41883		High	0.00132	0.0301
VFDKDQNGFISAAELR	A2WN93	UniRef100_A2WN93 Calmodulin-1 n=41 Tax=Spermatophyta RepID=CALM1_ORYSI __***__ contig_76867_1.1| IMGA|contig_76867_1.1 Calmodulin contig_76867 29-1678 F PREDN 20111014	XCorr	3.44	3	603.976	1809.91	0.12	33	26/60		High	0	9.74e-07
VFDKDQNGFISAAELR	A2WN93	UniRef100_A2WN93 Calmodulin-1 n=41 Tax=Spermatophyta RepID=CALM1_ORYSI __***__ contig_76867_1.1| IMGA|contig_76867_1.1 Calmodulin contig_76867 29-1678 F PREDN 20111014	XCorr	4.28	2	905.462	1809.92	1.58	31.64	22/30		High	0	8.04e-05
HVMTNLGEK	A2WN93	UniRef100_A2WN93 Calmodulin-1 n=41 Tax=Spermatophyta RepID=CALM1_ORYSI __***__ contig_76867_1.1| IMGA|contig_76867_1.1 Calmodulin contig_76867 29-1678 F PREDN 20111014	XCorr	2.3	2	514.763	1028.52	-0.77	19.29	42675		High	4.5e-05	0.00548
DQNGFISAAELR	A2WN93	UniRef100_A2WN93 Calmodulin-1 n=41 Tax=Spermatophyta RepID=CALM1_ORYSI __***__ contig_76867_1.1| IMGA|contig_76867_1.1 Calmodulin contig_76867 29-1678 F PREDN 20111014	XCorr	3.63	2	660.831	1320.66	1.03	31.75	18/22		High	0	7.87e-06
DQNGFISAAELR	A2WN93	UniRef100_A2WN93 Calmodulin-1 n=41 Tax=Spermatophyta RepID=CALM1_ORYSI __***__ contig_76867_1.1| IMGA|contig_76867_1.1 Calmodulin contig_76867 29-1678 F PREDN 20111014	XCorr	4.01	2	660.831	1320.66	0.94	31.44	19/22		High	0	2.85e-05
DQNGFISAAELR	A2WN93	UniRef100_A2WN93 Calmodulin-1 n=41 Tax=Spermatophyta RepID=CALM1_ORYSI __***__ contig_76867_1.1| IMGA|contig_76867_1.1 Calmodulin contig_76867 29-1678 F PREDN 20111014	XCorr	3.95	2	660.831	1320.66	1.03	32.76	19/22		High	0	0.00012
VFDKDQNGFISAAELR	A2WN93	UniRef100_A2WN93 Calmodulin-1 n=41 Tax=Spermatophyta RepID=CALM1_ORYSI __***__ contig_76867_1.1| IMGA|contig_76867_1.1 Calmodulin contig_76867 29-1678 F PREDN 20111014	XCorr	4.64	2	905.461	1809.92	1.45	31.77	23/30		High	0	5.57e-06
VFDKDQNGFISAAELR	A2WN93	UniRef100_A2WN93 Calmodulin-1 n=41 Tax=Spermatophyta RepID=CALM1_ORYSI __***__ contig_76867_1.1| IMGA|contig_76867_1.1 Calmodulin contig_76867 29-1678 F PREDN 20111014	XCorr	3.46	3	603.976	1809.91	0.22	33.81	21/60		High	0	1.68e-06
EADVDGDGQINYEEFVK	A2WN93	UniRef100_A2WN93 Calmodulin-1 n=41 Tax=Spermatophyta RepID=CALM1_ORYSI __***__ contig_76867_1.1| IMGA|contig_76867_1.1 Calmodulin contig_76867 29-1678 F PREDN 20111014	XCorr	5.04	2	964.432	1927.86	0.36	33.03	24/32		High	0	1.54e-09
EADVDGDGQINYEEFVK	A2WN93	UniRef100_A2WN93 Calmodulin-1 n=41 Tax=Spermatophyta RepID=CALM1_ORYSI __***__ contig_76867_1.1| IMGA|contig_76867_1.1 Calmodulin contig_76867 29-1678 F PREDN 20111014	XCorr	4.8	2	964.432	1927.86	0.23	32.7	23/32		High	0	1.03e-09
EADVDGDGQINYEEFVK	A2WN93	UniRef100_A2WN93 Calmodulin-1 n=41 Tax=Spermatophyta RepID=CALM1_ORYSI __***__ contig_76867_1.1| IMGA|contig_76867_1.1 Calmodulin contig_76867 29-1678 F PREDN 20111014	XCorr	3.61	2	964.432	1927.86	0.04	34.46	19/32		High	0	3.71e-08
EAFSLFDK	A2WN93	UniRef100_A2WN93 Calmodulin-1 n=41 Tax=Spermatophyta RepID=CALM1_ORYSI __***__ contig_76867_1.1| IMGA|contig_76867_1.1 Calmodulin contig_76867 29-1678 F PREDN 20111014	XCorr	2.08	2	478.74	956.472	-0.15	34.47	41974		High	0.00103	0.0307
HVMTNLGEK	A2WN93	UniRef100_A2WN93 Calmodulin-1 n=41 Tax=Spermatophyta RepID=CALM1_ORYSI __***__ contig_76867_1.1| IMGA|contig_76867_1.1 Calmodulin contig_76867 29-1678 F PREDN 20111014	XCorr	2.34	2	514.763	1028.52	-0.29	19.24	42675		High	0.000207	0.00419
SLGQNPTEAELQDMINEVDADGNGTIDFPEFLNLMAR	A2WN93	UniRef100_A2WN93 Calmodulin-1 n=41 Tax=Spermatophyta RepID=CALM1_ORYSI __***__ contig_76867_1.1| IMGA|contig_76867_1.1 Calmodulin contig_76867 29-1678 F PREDN 20111014	XCorr	3.61	3	1355.63	4064.88	-1.28	53.28	27/144		High	0	3.78e-05
SLGQNPTEAELQDMINEVDADGNGTIDFPEFLNLMAR	A2WN93	UniRef100_A2WN93 Calmodulin-1 n=41 Tax=Spermatophyta RepID=CALM1_ORYSI __***__ contig_76867_1.1| IMGA|contig_76867_1.1 Calmodulin contig_76867 29-1678 F PREDN 20111014	XCorr	2.15	3	1355.63	4064.89	0.88	53.29	17/144		High	0.000276	0.00717
VHTVLISTQHDETVSNDQIAADLK	A4PU48	UniRef100_A4PU48 S-adenosylmethionine synthase n=4 Tax=Papilionoideae RepID=METK_MEDTR __***__ Medtr7g110310.1| IMGA|Medtr7g110310.1 S-adenosylmethionine synthetase chr7 35167020-35169530 F EGN_Mt100125 20111014	XCorr	6.2	3	878.784	2634.34	0.7	30.33	36/92		High	0	2.37e-10
VHTVLISTQHDETVSNDQIAADLK	A4PU48	UniRef100_A4PU48 S-adenosylmethionine synthase n=4 Tax=Papilionoideae RepID=METK_MEDTR __***__ Medtr7g110310.1| IMGA|Medtr7g110310.1 S-adenosylmethionine synthetase chr7 35167020-35169530 F EGN_Mt100125 20111014	XCorr	5.89	3	878.784	2634.34	0.42	29.17	39/92		High	0	1.44e-09
VHTVLISTQHDETVSNDQIAADLK	A4PU48	UniRef100_A4PU48 S-adenosylmethionine synthase n=4 Tax=Papilionoideae RepID=METK_MEDTR __***__ Medtr7g110310.1| IMGA|Medtr7g110310.1 S-adenosylmethionine synthetase chr7 35167020-35169530 F EGN_Mt100125 20111014	XCorr	6.16	3	878.785	2634.34	1.68	29.16	40/92		High	0	7.83e-10
VLVNIEQQSPDIAQGVHGHFTK	A4PU48	UniRef100_A4PU48 S-adenosylmethionine synthase n=4 Tax=Papilionoideae RepID=METK_MEDTR __***__ Medtr7g110310.1| IMGA|Medtr7g110310.1 S-adenosylmethionine synthetase chr7 35167020-35169530 F EGN_Mt100125 20111014	XCorr	4.78	3	806.424	2417.26	0.46	31.01	33/84		High	0	4.47e-12
VLVNIEQQSPDIAQGVHGHFTK	A4PU48	UniRef100_A4PU48 S-adenosylmethionine synthase n=4 Tax=Papilionoideae RepID=METK_MEDTR __***__ Medtr7g110310.1| IMGA|Medtr7g110310.1 S-adenosylmethionine synthetase chr7 35167020-35169530 F EGN_Mt100125 20111014	XCorr	4.72	3	806.423	2417.26	-0.6	29.72	30/84		High	0	3.08e-11
VLVNIEQQSPDIAQGVHGHFTK	A4PU48	UniRef100_A4PU48 S-adenosylmethionine synthase n=4 Tax=Papilionoideae RepID=METK_MEDTR __***__ Medtr7g110310.1| IMGA|Medtr7g110310.1 S-adenosylmethionine synthetase chr7 35167020-35169530 F EGN_Mt100125 20111014	XCorr	4.14	3	806.423	2417.25	-1.36	29.47	29/84		High	0	1.86e-10
TIGFISDDVGLDADK	A4PU48	UniRef100_A4PU48 S-adenosylmethionine synthase n=4 Tax=Papilionoideae RepID=METK_MEDTR __***__ Medtr7g110310.1| IMGA|Medtr7g110310.1 S-adenosylmethionine synthetase chr7 35167020-35169530 F EGN_Mt100125 20111014	XCorr	3.99	2	783.389	1565.77	0.41	35.58	24/28		High	0	4.95e-07
TIGFISDDVGLDADK	A4PU48	UniRef100_A4PU48 S-adenosylmethionine synthase n=4 Tax=Papilionoideae RepID=METK_MEDTR __***__ Medtr7g110310.1| IMGA|Medtr7g110310.1 S-adenosylmethionine synthetase chr7 35167020-35169530 F EGN_Mt100125 20111014	XCorr	4.78	2	783.389	1565.77	0.72	34.46	24/28		High	0	1.83e-07
TIGFISDDVGLDADK	A4PU48	UniRef100_A4PU48 S-adenosylmethionine synthase n=4 Tax=Papilionoideae RepID=METK_MEDTR __***__ Medtr7g110310.1| IMGA|Medtr7g110310.1 S-adenosylmethionine synthetase chr7 35167020-35169530 F EGN_Mt100125 20111014	XCorr	3.94	2	783.389	1565.77	0.87	34.49	23/28		High	0	1.58e-06
DDPDFTWEVVKPLK	A4PU48	UniRef100_A4PU48 S-adenosylmethionine synthase n=4 Tax=Papilionoideae RepID=METK_MEDTR __***__ Medtr7g110310.1| IMGA|Medtr7g110310.1 S-adenosylmethionine synthetase chr7 35167020-35169530 F EGN_Mt100125 20111014	XCorr	3.37	2	844.931	1688.85	0.56	36.03	17/26		High	0	3.47e-06
DDPDFTWEVVKPLK	A4PU48	UniRef100_A4PU48 S-adenosylmethionine synthase n=4 Tax=Papilionoideae RepID=METK_MEDTR __***__ Medtr7g110310.1| IMGA|Medtr7g110310.1 S-adenosylmethionine synthetase chr7 35167020-35169530 F EGN_Mt100125 20111014	XCorr	3.88	2	844.931	1688.85	0.92	35.61	19/26		High	0	1.37e-06
DDPDFTWEVVKPLK	A4PU48	UniRef100_A4PU48 S-adenosylmethionine synthase n=4 Tax=Papilionoideae RepID=METK_MEDTR __***__ Medtr7g110310.1| IMGA|Medtr7g110310.1 S-adenosylmethionine synthetase chr7 35167020-35169530 F EGN_Mt100125 20111014	XCorr	3.48	2	844.931	1688.85	1.07	35.63	17/26		High	0	3e-05
RPEEVGAGDQGHMFGYATDETPELMPLTHVLATK	A4PU48	UniRef100_A4PU48 S-adenosylmethionine synthase n=4 Tax=Papilionoideae RepID=METK_MEDTR __***__ Medtr7g110310.1| IMGA|Medtr7g110310.1 S-adenosylmethionine synthetase chr7 35167020-35169530 F EGN_Mt100125 20111014	XCorr	5.55	4	925.197	3697.77	0.7	38.71	47/198		High	0	1.4e-10
RPEEVGAGDQGHMFGYATDETPELMPLTHVLATK	A4PU48	UniRef100_A4PU48 S-adenosylmethionine synthase n=4 Tax=Papilionoideae RepID=METK_MEDTR __***__ Medtr7g110310.1| IMGA|Medtr7g110310.1 S-adenosylmethionine synthetase chr7 35167020-35169530 F EGN_Mt100125 20111014	XCorr	5.34	4	925.197	3697.77	0.9	38.83	45/198		High	0	3.67e-12
RPEEVGAGDQGHMFGYATDETPELMPLTHVLATK	A4PU48	UniRef100_A4PU48 S-adenosylmethionine synthase n=4 Tax=Papilionoideae RepID=METK_MEDTR __***__ Medtr7g110310.1| IMGA|Medtr7g110310.1 S-adenosylmethionine synthetase chr7 35167020-35169530 F EGN_Mt100125 20111014	XCorr	5.04	4	925.197	3697.77	0.9	38.21	44/198		High	0	1.96e-07
ENFDFRPGMITINLDLK	A4PU48	UniRef100_A4PU48 S-adenosylmethionine synthase n=4 Tax=Papilionoideae RepID=METK_MEDTR __***__ Medtr7g110310.1| IMGA|Medtr7g110310.1 S-adenosylmethionine synthetase chr7 35167020-35169530 F EGN_Mt100125 20111014	XCorr	3.77	2	1012.02	2023.03	1.06	41.28	17/32		High	0	0.000109
ENFDFRPGMITINLDLK	A4PU48	UniRef100_A4PU48 S-adenosylmethionine synthase n=4 Tax=Papilionoideae RepID=METK_MEDTR __***__ Medtr7g110310.1| IMGA|Medtr7g110310.1 S-adenosylmethionine synthetase chr7 35167020-35169530 F EGN_Mt100125 20111014	XCorr	2.93	2	1012.02	2023.04	1.73	40.88	11/32		High	0	0.00102
ENFDFRPGMITINLDLK	A4PU48	UniRef100_A4PU48 S-adenosylmethionine synthase n=4 Tax=Papilionoideae RepID=METK_MEDTR __***__ Medtr7g110310.1| IMGA|Medtr7g110310.1 S-adenosylmethionine synthetase chr7 35167020-35169530 F EGN_Mt100125 20111014	XCorr	3.43	2	1012.02	2023.03	1	40.65	18/32		High	0	0.000213
TQVTIEYYNENGAMVPVR	A4PU48	UniRef100_A4PU48 S-adenosylmethionine synthase n=4 Tax=Papilionoideae RepID=METK_MEDTR __***__ Medtr7g110310.1| IMGA|Medtr7g110310.1 S-adenosylmethionine synthetase chr7 35167020-35169530 F EGN_Mt100125 20111014	XCorr	4.57	2	1042.51	2084.02	1.98	32.42	22/34		High	0	2.7e-07
SGAYVVR	A4PU48	UniRef100_A4PU48 S-adenosylmethionine synthase n=4 Tax=Papilionoideae RepID=METK_MEDTR __***__ Medtr7g110310.1| IMGA|Medtr7g110310.1 S-adenosylmethionine synthetase chr7 35167020-35169530 F EGN_Mt100125 20111014	XCorr	2	2	376.208	751.409	-0.36	19.04	9/12		High	0.00456	0.0883
RPEEVGAGDQGHmFGYATDETPELmPLTHVLATK	A4PU48	S-adenosylmethionine synthase OS=Medicago truncatula GN=METK PE=3 SV=1 - [METK_MEDTR]|Medtr7g110310.1 S-adenosylmethionine synthetase chr7 35167020-35169530 F EGN_Mt100125 20111014	XCorr	4.24	4	933.195	3729.76	1.46	34.83	36/198	M13(Oxidation); M25(Oxidation)	High	0	3.09e-05
RPEEVGAGDQGHmFGYATDETPELmPLTHVLATK	A4PU48	S-adenosylmethionine synthase OS=Medicago truncatula GN=METK PE=3 SV=1 - [METK_MEDTR]|Medtr7g110310.1 S-adenosylmethionine synthetase chr7 35167020-35169530 F EGN_Mt100125 20111014	XCorr	4.47	4	933.195	3729.76	1.46	34.83	39/198	M13(Oxidation); M25(Oxidation)	High	0	4.81e-06
RPEEVGAGDQGHmFGYATDETPELmPLTHVLATK	A4PU48	S-adenosylmethionine synthase OS=Medicago truncatula GN=METK PE=3 SV=1 - [METK_MEDTR]|Medtr7g110310.1 S-adenosylmethionine synthetase chr7 35167020-35169530 F EGN_Mt100125 20111014	XCorr	4.1	4	933.195	3729.76	1.46	34.84	44/198	M13(Oxidation); M25(Oxidation)	High	0	0.000152
RPEEVGAGDQGHmFGYATDETPELmPLTHVLATK	A4PU48	S-adenosylmethionine synthase OS=Medicago truncatula GN=METK PE=3 SV=1 - [METK_MEDTR]|Medtr7g110310.1 S-adenosylmethionine synthetase chr7 35167020-35169530 F EGN_Mt100125 20111014	XCorr	4.52	4	933.194	3729.76	0.67	34.87	40/198	M13(Oxidation); M25(Oxidation)	High	0	1.23e-06
RPEEVGAGDQGHmFGYATDETPELmPLTHVLATK	A4PU48	S-adenosylmethionine synthase OS=Medicago truncatula GN=METK PE=3 SV=1 - [METK_MEDTR]|Medtr7g110310.1 S-adenosylmethionine synthetase chr7 35167020-35169530 F EGN_Mt100125 20111014	XCorr	5.01	4	933.195	3729.76	1.06	34.91	39/198	M13(Oxidation); M25(Oxidation)	High	0	7.73e-07
RPEEVGAGDQGHmFGYATDETPELmPLTHVLATK	A4PU48	S-adenosylmethionine synthase OS=Medicago truncatula GN=METK PE=3 SV=1 - [METK_MEDTR]|Medtr7g110310.1 S-adenosylmethionine synthetase chr7 35167020-35169530 F EGN_Mt100125 20111014	XCorr	4.24	4	933.195	3729.76	1.46	34.83	36/198	M13(Oxidation); M25(Oxidation)	High	0	1.14e-06
RPEEVGAGDQGHmFGYATDETPELmPLTHVLATK	A4PU48	S-adenosylmethionine synthase OS=Medicago truncatula GN=METK PE=3 SV=1 - [METK_MEDTR]|Medtr7g110310.1 S-adenosylmethionine synthetase chr7 35167020-35169530 F EGN_Mt100125 20111014	XCorr	4.47	4	933.195	3729.76	1.46	34.83	39/198	M13(Oxidation); M25(Oxidation)	High	0	2.17e-07
RPEEVGAGDQGHmFGYATDETPELmPLTHVLATK	A4PU48	S-adenosylmethionine synthase OS=Medicago truncatula GN=METK PE=3 SV=1 - [METK_MEDTR]|Medtr7g110310.1 S-adenosylmethionine synthetase chr7 35167020-35169530 F EGN_Mt100125 20111014	XCorr	4.1	4	933.195	3729.76	1.46	34.84	44/198	M13(Oxidation); M25(Oxidation)	High	0	9.67e-06
RPEEVGAGDQGHmFGYATDETPELmPLTHVLATK	A4PU48	S-adenosylmethionine synthase OS=Medicago truncatula GN=METK PE=3 SV=1 - [METK_MEDTR]|Medtr7g110310.1 S-adenosylmethionine synthetase chr7 35167020-35169530 F EGN_Mt100125 20111014	XCorr	4.52	4	933.194	3729.76	0.67	34.87	40/198	M13(Oxidation); M25(Oxidation)	High	0	5.62e-08
RPEEVGAGDQGHmFGYATDETPELmPLTHVLATK	A4PU48	S-adenosylmethionine synthase OS=Medicago truncatula GN=METK PE=3 SV=1 - [METK_MEDTR]|Medtr7g110310.1 S-adenosylmethionine synthetase chr7 35167020-35169530 F EGN_Mt100125 20111014	XCorr	5.01	4	933.195	3729.76	1.06	34.91	39/198	M13(Oxidation); M25(Oxidation)	High	0	7.04e-07
RPEEVGAGDQGHmFGYATDETPELmPLTHVLATK	A4PU48	S-adenosylmethionine synthase OS=Medicago truncatula GN=METK PE=3 SV=1 - [METK_MEDTR]|Medtr7g110310.1 S-adenosylmethionine synthetase chr7 35167020-35169530 F EGN_Mt100125 20111014	XCorr	4.24	4	933.195	3729.76	1.46	34.83	36/198	M13(Oxidation); M25(Oxidation)	High	0	6.72e-07
RPEEVGAGDQGHmFGYATDETPELmPLTHVLATK	A4PU48	S-adenosylmethionine synthase OS=Medicago truncatula GN=METK PE=3 SV=1 - [METK_MEDTR]|Medtr7g110310.1 S-adenosylmethionine synthetase chr7 35167020-35169530 F EGN_Mt100125 20111014	XCorr	4.47	4	933.195	3729.76	1.46	34.83	39/198	M13(Oxidation); M25(Oxidation)	High	0	1.16e-07
RPEEVGAGDQGHmFGYATDETPELmPLTHVLATK	A4PU48	S-adenosylmethionine synthase OS=Medicago truncatula GN=METK PE=3 SV=1 - [METK_MEDTR]|Medtr7g110310.1 S-adenosylmethionine synthetase chr7 35167020-35169530 F EGN_Mt100125 20111014	XCorr	4.1	4	933.195	3729.76	1.46	34.84	44/198	M13(Oxidation); M25(Oxidation)	High	0	5.82e-06
RPEEVGAGDQGHmFGYATDETPELmPLTHVLATK	A4PU48	S-adenosylmethionine synthase OS=Medicago truncatula GN=METK PE=3 SV=1 - [METK_MEDTR]|Medtr7g110310.1 S-adenosylmethionine synthetase chr7 35167020-35169530 F EGN_Mt100125 20111014	XCorr	4.52	4	933.194	3729.76	0.67	34.87	40/198	M13(Oxidation); M25(Oxidation)	High	0	3.17e-08
RPEEVGAGDQGHmFGYATDETPELmPLTHVLATK	A4PU48	S-adenosylmethionine synthase OS=Medicago truncatula GN=METK PE=3 SV=1 - [METK_MEDTR]|Medtr7g110310.1 S-adenosylmethionine synthetase chr7 35167020-35169530 F EGN_Mt100125 20111014	XCorr	5.01	4	933.195	3729.76	1.06	34.91	39/198	M13(Oxidation); M25(Oxidation)	High	0	4.26e-08
TQVTIEYYNENGAmVPVR	A4PU48	S-adenosylmethionine synthase OS=Medicago truncatula GN=METK PE=3 SV=1 - [METK_MEDTR]|Medtr7g110310.1 S-adenosylmethionine synthetase chr7 35167020-35169530 F EGN_Mt100125 20111014	XCorr	5.09	2	1050.51	2100.01	0.32	30.28	24/34	M14(Oxidation)	High	0	1.97e-06
TQVTIEYYNENGAmVPVR	A4PU48	S-adenosylmethionine synthase OS=Medicago truncatula GN=METK PE=3 SV=1 - [METK_MEDTR]|Medtr7g110310.1 S-adenosylmethionine synthetase chr7 35167020-35169530 F EGN_Mt100125 20111014	XCorr	4.14	2	1050.51	2100.01	0.32	30.29	24/34	M14(Oxidation)	High	0	1.36e-05
TQVTIEYYNENGAmVPVR	A4PU48	S-adenosylmethionine synthase OS=Medicago truncatula GN=METK PE=3 SV=1 - [METK_MEDTR]|Medtr7g110310.1 S-adenosylmethionine synthetase chr7 35167020-35169530 F EGN_Mt100125 20111014	XCorr	5.09	2	1050.51	2100.01	0.32	30.28	24/34	M14(Oxidation)	High	0	1.35e-07
TQVTIEYYNENGAmVPVR	A4PU48	S-adenosylmethionine synthase OS=Medicago truncatula GN=METK PE=3 SV=1 - [METK_MEDTR]|Medtr7g110310.1 S-adenosylmethionine synthetase chr7 35167020-35169530 F EGN_Mt100125 20111014	XCorr	4.14	2	1050.51	2100.01	0.32	30.29	24/34	M14(Oxidation)	High	0	1.21e-06
TQVTIEYYNENGAmVPVR	A4PU48	S-adenosylmethionine synthase OS=Medicago truncatula GN=METK PE=3 SV=1 - [METK_MEDTR]|Medtr7g110310.1 S-adenosylmethionine synthetase chr7 35167020-35169530 F EGN_Mt100125 20111014	XCorr	5.09	2	1050.51	2100.01	0.32	30.28	24/34	M14(Oxidation)	High	0	7.4e-08
TQVTIEYYNENGAmVPVR	A4PU48	S-adenosylmethionine synthase OS=Medicago truncatula GN=METK PE=3 SV=1 - [METK_MEDTR]|Medtr7g110310.1 S-adenosylmethionine synthetase chr7 35167020-35169530 F EGN_Mt100125 20111014	XCorr	4.14	2	1050.51	2100.01	0.32	30.29	24/34	M14(Oxidation)	High	0	9.92e-07
RPEEVGAGDQGHMFGYATDETPELmPLTHVLATK	A4PU48	S-adenosylmethionine synthase OS=Medicago truncatula GN=METK PE=3 SV=1 - [METK_MEDTR]|Medtr7g110310.1 S-adenosylmethionine synthetase chr7 35167020-35169530 F EGN_Mt100125 20111014	XCorr	4.21	4	929.196	3713.76	1.67	36.68	42/198	M25(Oxidation)	High	0	7.53e-05
RPEEVGAGDQGHMFGYATDETPELmPLTHVLATK	A4PU48	S-adenosylmethionine synthase OS=Medicago truncatula GN=METK PE=3 SV=1 - [METK_MEDTR]|Medtr7g110310.1 S-adenosylmethionine synthetase chr7 35167020-35169530 F EGN_Mt100125 20111014	XCorr	4.21	4	929.196	3713.76	1.67	36.68	42/198	M25(Oxidation)	High	0	4.25e-06
RPEEVGAGDQGHMFGYATDETPELmPLTHVLATK	A4PU48	S-adenosylmethionine synthase OS=Medicago truncatula GN=METK PE=3 SV=1 - [METK_MEDTR]|Medtr7g110310.1 S-adenosylmethionine synthetase chr7 35167020-35169530 F EGN_Mt100125 20111014	XCorr	4.21	4	929.196	3713.76	1.67	36.68	42/198	M25(Oxidation)	High	0	1.7e-06
SGAYVVR	A4PU48	UniRef100_A4PU48 S-adenosylmethionine synthase n=4 Tax=Papilionoideae RepID=METK_MEDTR __***__ Medtr7g110310.1| IMGA|Medtr7g110310.1 S-adenosylmethionine synthetase chr7 35167020-35169530 F EGN_Mt100125 20111014	XCorr	2.01	2	376.208	751.409	-0.6	18.99	41982		High	0.00407	0.0844
SGAYVVR	A4PU48	UniRef100_A4PU48 S-adenosylmethionine synthase n=4 Tax=Papilionoideae RepID=METK_MEDTR __***__ Medtr7g110310.1| IMGA|Medtr7g110310.1 S-adenosylmethionine synthetase chr7 35167020-35169530 F EGN_Mt100125 20111014	XCorr	2.25	2	376.208	751.409	-0.52	19.44	41982		High	0.0018	0.0384
VHTVLISTQHDETVSNDQIAADLK	A4PU48	UniRef100_A4PU48 S-adenosylmethionine synthase n=4 Tax=Papilionoideae RepID=METK_MEDTR __***__ Medtr7g110310.1| IMGA|Medtr7g110310.1 S-adenosylmethionine synthetase chr7 35167020-35169530 F EGN_Mt100125 20111014	XCorr	6.47	3	878.784	2634.34	0.42	28.99	38/92		High	0	2.68e-11
VHTVLISTQHDETVSNDQIAADLK	A4PU48	UniRef100_A4PU48 S-adenosylmethionine synthase n=4 Tax=Papilionoideae RepID=METK_MEDTR __***__ Medtr7g110310.1| IMGA|Medtr7g110310.1 S-adenosylmethionine synthetase chr7 35167020-35169530 F EGN_Mt100125 20111014	XCorr	5.36	3	878.784	2634.34	-0.06	52.19	37/92		High	0	1.83e-11
VHTVLISTQHDETVSNDQIAADLK	A4PU48	UniRef100_A4PU48 S-adenosylmethionine synthase n=4 Tax=Papilionoideae RepID=METK_MEDTR __***__ Medtr7g110310.1| IMGA|Medtr7g110310.1 S-adenosylmethionine synthetase chr7 35167020-35169530 F EGN_Mt100125 20111014	XCorr	6.38	3	878.784	2634.34	0.35	29.48	38/92		High	0	3.38e-10
VLVNIEQQSPDIAQGVHGHFTK	A4PU48	UniRef100_A4PU48 S-adenosylmethionine synthase n=4 Tax=Papilionoideae RepID=METK_MEDTR __***__ Medtr7g110310.1| IMGA|Medtr7g110310.1 S-adenosylmethionine synthetase chr7 35167020-35169530 F EGN_Mt100125 20111014	XCorr	3.67	3	806.424	2417.26	-0.14	29.5	29/84		High	0	8.95e-08
VLVNIEQQSPDIAQGVHGHFTK	A4PU48	UniRef100_A4PU48 S-adenosylmethionine synthase n=4 Tax=Papilionoideae RepID=METK_MEDTR __***__ Medtr7g110310.1| IMGA|Medtr7g110310.1 S-adenosylmethionine synthetase chr7 35167020-35169530 F EGN_Mt100125 20111014	XCorr	3.82	3	806.424	2417.26	-0.37	30.33	28/84		High	0	7.81e-10
VLVNIEQQSPDIAQGVHGHFTK	A4PU48	UniRef100_A4PU48 S-adenosylmethionine synthase n=4 Tax=Papilionoideae RepID=METK_MEDTR __***__ Medtr7g110310.1| IMGA|Medtr7g110310.1 S-adenosylmethionine synthetase chr7 35167020-35169530 F EGN_Mt100125 20111014	XCorr	3.87	4	605.07	2417.26	0.38	29.77	33/126		High	0	2.08e-07
TIGFISDDVGLDADK	A4PU48	UniRef100_A4PU48 S-adenosylmethionine synthase n=4 Tax=Papilionoideae RepID=METK_MEDTR __***__ Medtr7g110310.1| IMGA|Medtr7g110310.1 S-adenosylmethionine synthetase chr7 35167020-35169530 F EGN_Mt100125 20111014	XCorr	3.18	2	783.389	1565.77	0.64	34.44	21/28		High	0	1.42e-07
DDPDFTWEVVKPLK	A4PU48	UniRef100_A4PU48 S-adenosylmethionine synthase n=4 Tax=Papilionoideae RepID=METK_MEDTR __***__ Medtr7g110310.1| IMGA|Medtr7g110310.1 S-adenosylmethionine synthetase chr7 35167020-35169530 F EGN_Mt100125 20111014	XCorr	3.59	2	844.93	1688.85	-0.16	35.5	20/26		High	0	8.45e-06
DDPDFTWEVVKPLK	A4PU48	UniRef100_A4PU48 S-adenosylmethionine synthase n=4 Tax=Papilionoideae RepID=METK_MEDTR __***__ Medtr7g110310.1| IMGA|Medtr7g110310.1 S-adenosylmethionine synthetase chr7 35167020-35169530 F EGN_Mt100125 20111014	XCorr	3.22	2	844.93	1688.85	0.27	57.12	21/26		High	0	7.08e-07
DDPDFTWEVVKPLK	A4PU48	UniRef100_A4PU48 S-adenosylmethionine synthase n=4 Tax=Papilionoideae RepID=METK_MEDTR __***__ Medtr7g110310.1| IMGA|Medtr7g110310.1 S-adenosylmethionine synthetase chr7 35167020-35169530 F EGN_Mt100125 20111014	XCorr	3.42	2	844.93	1688.85	0.35	35.79	19/26		High	0	1.22e-06
RPEEVGAGDQGHMFGYATDETPELMPLTHVLATK	A4PU48	UniRef100_A4PU48 S-adenosylmethionine synthase n=4 Tax=Papilionoideae RepID=METK_MEDTR __***__ Medtr7g110310.1| IMGA|Medtr7g110310.1 S-adenosylmethionine synthetase chr7 35167020-35169530 F EGN_Mt100125 20111014	XCorr	5.74	4	925.197	3697.77	0.83	37.82	42/198		High	0	3.18e-10
RPEEVGAGDQGHMFGYATDETPELMPLTHVLATK	A4PU48	UniRef100_A4PU48 S-adenosylmethionine synthase n=4 Tax=Papilionoideae RepID=METK_MEDTR __***__ Medtr7g110310.1| IMGA|Medtr7g110310.1 S-adenosylmethionine synthetase chr7 35167020-35169530 F EGN_Mt100125 20111014	XCorr	6.35	3	1233.26	3697.77	2.34	38.75	40/132		High	0	1.39e-08
RPEEVGAGDQGHMFGYATDETPELMPLTHVLATK	A4PU48	UniRef100_A4PU48 S-adenosylmethionine synthase n=4 Tax=Papilionoideae RepID=METK_MEDTR __***__ Medtr7g110310.1| IMGA|Medtr7g110310.1 S-adenosylmethionine synthetase chr7 35167020-35169530 F EGN_Mt100125 20111014	XCorr	5.18	4	925.197	3697.77	0.7	38.48	45/198		High	0	2.83e-10
TQVTIEYYNENGAMVPVR	A4PU48	UniRef100_A4PU48 S-adenosylmethionine synthase n=4 Tax=Papilionoideae RepID=METK_MEDTR __***__ Medtr7g110310.1| IMGA|Medtr7g110310.1 S-adenosylmethionine synthetase chr7 35167020-35169530 F EGN_Mt100125 20111014	XCorr	4.36	2	1042.51	2084.01	0.69	31.37	21/34		High	0	3.92e-08
TQVTIEYYNENGAMVPVR	A4PU48	UniRef100_A4PU48 S-adenosylmethionine synthase n=4 Tax=Papilionoideae RepID=METK_MEDTR __***__ Medtr7g110310.1| IMGA|Medtr7g110310.1 S-adenosylmethionine synthetase chr7 35167020-35169530 F EGN_Mt100125 20111014	XCorr	4.64	2	1042.51	2084.01	1.28	31.97	24/34		High	0	2.3e-08
ENFDFRPGMITINLDLK	A4PU48	UniRef100_A4PU48 S-adenosylmethionine synthase n=4 Tax=Papilionoideae RepID=METK_MEDTR __***__ Medtr7g110310.1| IMGA|Medtr7g110310.1 S-adenosylmethionine synthetase chr7 35167020-35169530 F EGN_Mt100125 20111014	XCorr	3.65	2	1012.02	2023.03	0.46	41.29	17/32		High	0	7.95e-05
VHTVLISTQHDETVSNDQIAADLK	A4PU48	UniRef100_A4PU48 S-adenosylmethionine synthase n=4 Tax=Papilionoideae RepID=METK_MEDTR __***__ Medtr7g110310.1| IMGA|Medtr7g110310.1 S-adenosylmethionine synthetase chr7 35167020-35169530 F EGN_Mt100125 20111014	XCorr	5.75	3	878.785	2634.34	1.26	28.94	38/92		High	0	7.7e-09
VHTVLISTQHDETVSNDQIAADLK	A4PU48	UniRef100_A4PU48 S-adenosylmethionine synthase n=4 Tax=Papilionoideae RepID=METK_MEDTR __***__ Medtr7g110310.1| IMGA|Medtr7g110310.1 S-adenosylmethionine synthetase chr7 35167020-35169530 F EGN_Mt100125 20111014	XCorr	5.48	3	878.784	2634.34	0.49	28.8	36/92		High	0	4.65e-09
VHTVLISTQHDETVSNDQIAADLK	A4PU48	UniRef100_A4PU48 S-adenosylmethionine synthase n=4 Tax=Papilionoideae RepID=METK_MEDTR __***__ Medtr7g110310.1| IMGA|Medtr7g110310.1 S-adenosylmethionine synthetase chr7 35167020-35169530 F EGN_Mt100125 20111014	XCorr	6.26	3	878.784	2634.34	0.63	29.86	38/92		High	0	1.99e-10
VLVNIEQQSPDIAQGVHGHFTK	A4PU48	UniRef100_A4PU48 S-adenosylmethionine synthase n=4 Tax=Papilionoideae RepID=METK_MEDTR __***__ Medtr7g110310.1| IMGA|Medtr7g110310.1 S-adenosylmethionine synthetase chr7 35167020-35169530 F EGN_Mt100125 20111014	XCorr	3.98	3	806.424	2417.26	-0.14	29.62	32/84		High	0	1.01e-07
VLVNIEQQSPDIAQGVHGHFTK	A4PU48	UniRef100_A4PU48 S-adenosylmethionine synthase n=4 Tax=Papilionoideae RepID=METK_MEDTR __***__ Medtr7g110310.1| IMGA|Medtr7g110310.1 S-adenosylmethionine synthetase chr7 35167020-35169530 F EGN_Mt100125 20111014	XCorr	4.01	3	806.424	2417.26	-0.45	29.39	28/84		High	0	2.23e-08
VLVNIEQQSPDIAQGVHGHFTK	A4PU48	UniRef100_A4PU48 S-adenosylmethionine synthase n=4 Tax=Papilionoideae RepID=METK_MEDTR __***__ Medtr7g110310.1| IMGA|Medtr7g110310.1 S-adenosylmethionine synthetase chr7 35167020-35169530 F EGN_Mt100125 20111014	XCorr	4.63	3	806.424	2417.26	0.01	30.04	31/84		High	0	4.35e-08
TQVTIEYYNENGAMVPVR	A4PU48	UniRef100_A4PU48 S-adenosylmethionine synthase n=4 Tax=Papilionoideae RepID=METK_MEDTR __***__ Medtr7g110310.1| IMGA|Medtr7g110310.1 S-adenosylmethionine synthetase chr7 35167020-35169530 F EGN_Mt100125 20111014	XCorr	4.77	2	1042.51	2084.01	1.51	32.2	23/34		High	0	4.21e-09
TQVTIEYYNENGAMVPVR	A4PU48	UniRef100_A4PU48 S-adenosylmethionine synthase n=4 Tax=Papilionoideae RepID=METK_MEDTR __***__ Medtr7g110310.1| IMGA|Medtr7g110310.1 S-adenosylmethionine synthetase chr7 35167020-35169530 F EGN_Mt100125 20111014	XCorr	4.49	2	1042.51	2084.01	0.57	31.87	24/34		High	0	1.3e-08
TQVTIEYYNENGAMVPVR	A4PU48	UniRef100_A4PU48 S-adenosylmethionine synthase n=4 Tax=Papilionoideae RepID=METK_MEDTR __***__ Medtr7g110310.1| IMGA|Medtr7g110310.1 S-adenosylmethionine synthetase chr7 35167020-35169530 F EGN_Mt100125 20111014	XCorr	4.78	2	1042.51	2084.02	1.98	31.71	25/34		High	0	3.01e-08
TIGFISDDVGLDADK	A4PU48	UniRef100_A4PU48 S-adenosylmethionine synthase n=4 Tax=Papilionoideae RepID=METK_MEDTR __***__ Medtr7g110310.1| IMGA|Medtr7g110310.1 S-adenosylmethionine synthetase chr7 35167020-35169530 F EGN_Mt100125 20111014	XCorr	5.19	2	783.389	1565.77	0.8	34.28	24/28		High	0	1.35e-06
TIGFISDDVGLDADK	A4PU48	UniRef100_A4PU48 S-adenosylmethionine synthase n=4 Tax=Papilionoideae RepID=METK_MEDTR __***__ Medtr7g110310.1| IMGA|Medtr7g110310.1 S-adenosylmethionine synthetase chr7 35167020-35169530 F EGN_Mt100125 20111014	XCorr	4.53	2	783.389	1565.77	0.41	34.69	24/28		High	0	9.37e-08
DDPDFTWEVVKPLK	A4PU48	UniRef100_A4PU48 S-adenosylmethionine synthase n=4 Tax=Papilionoideae RepID=METK_MEDTR __***__ Medtr7g110310.1| IMGA|Medtr7g110310.1 S-adenosylmethionine synthetase chr7 35167020-35169530 F EGN_Mt100125 20111014	XCorr	3.53	2	844.931	1688.85	0.42	35.47	19/26		High	0	8.38e-06
DDPDFTWEVVKPLK	A4PU48	UniRef100_A4PU48 S-adenosylmethionine synthase n=4 Tax=Papilionoideae RepID=METK_MEDTR __***__ Medtr7g110310.1| IMGA|Medtr7g110310.1 S-adenosylmethionine synthetase chr7 35167020-35169530 F EGN_Mt100125 20111014	XCorr	2.94	2	844.931	1688.85	0.42	35.23	18/26		High	0	5.59e-05
DDPDFTWEVVKPLK	A4PU48	UniRef100_A4PU48 S-adenosylmethionine synthase n=4 Tax=Papilionoideae RepID=METK_MEDTR __***__ Medtr7g110310.1| IMGA|Medtr7g110310.1 S-adenosylmethionine synthetase chr7 35167020-35169530 F EGN_Mt100125 20111014	XCorr	3.39	2	844.931	1688.85	0.92	35.76	17/26		High	0	2.53e-05
RPEEVGAGDQGHMFGYATDETPELMPLTHVLATK	A4PU48	UniRef100_A4PU48 S-adenosylmethionine synthase n=4 Tax=Papilionoideae RepID=METK_MEDTR __***__ Medtr7g110310.1| IMGA|Medtr7g110310.1 S-adenosylmethionine synthetase chr7 35167020-35169530 F EGN_Mt100125 20111014	XCorr	4.94	4	925.197	3697.76	0.5	37.97	40/198		High	0	6.47e-08
RPEEVGAGDQGHMFGYATDETPELMPLTHVLATK	A4PU48	UniRef100_A4PU48 S-adenosylmethionine synthase n=4 Tax=Papilionoideae RepID=METK_MEDTR __***__ Medtr7g110310.1| IMGA|Medtr7g110310.1 S-adenosylmethionine synthetase chr7 35167020-35169530 F EGN_Mt100125 20111014	XCorr	4.9	4	925.197	3697.76	0.57	37.82	40/198		High	0	3.7e-08
RPEEVGAGDQGHMFGYATDETPELMPLTHVLATK	A4PU48	UniRef100_A4PU48 S-adenosylmethionine synthase n=4 Tax=Papilionoideae RepID=METK_MEDTR __***__ Medtr7g110310.1| IMGA|Medtr7g110310.1 S-adenosylmethionine synthetase chr7 35167020-35169530 F EGN_Mt100125 20111014	XCorr	4.73	4	925.197	3697.76	0.44	38.5	46/198		High	0	3.58e-09
ENFDFRPGMITINLDLK	A4PU48	UniRef100_A4PU48 S-adenosylmethionine synthase n=4 Tax=Papilionoideae RepID=METK_MEDTR __***__ Medtr7g110310.1| IMGA|Medtr7g110310.1 S-adenosylmethionine synthetase chr7 35167020-35169530 F EGN_Mt100125 20111014	XCorr	3.55	3	675.016	2023.03	1.06	40.71	28/64		High	0	6.57e-06
ENFDFRPGMITINLDLK	A4PU48	UniRef100_A4PU48 S-adenosylmethionine synthase n=4 Tax=Papilionoideae RepID=METK_MEDTR __***__ Medtr7g110310.1| IMGA|Medtr7g110310.1 S-adenosylmethionine synthetase chr7 35167020-35169530 F EGN_Mt100125 20111014	XCorr	2.86	2	1012.02	2023.03	0.34	41.26	18/32		High	0	0.000162
RPEEVGAGDQGHmFGYATDETPELMPLTHVLATK	A4PU48	S-adenosylmethionine synthase OS=Medicago truncatula GN=METK PE=3 SV=1 - [METK_MEDTR]|Medtr7g110310.1 S-adenosylmethionine synthetase chr7 35167020-35169530 F EGN_Mt100125 20111014	XCorr	5.22	4	929.202	3713.79	7.72	39.44	44/198	M13(Oxidation)	High	0.0053	0.0877
RPEEVGAGDQGHmFGYATDETPELMPLTHVLATK	A4PU48	S-adenosylmethionine synthase OS=Medicago truncatula GN=METK PE=3 SV=1 - [METK_MEDTR]|Medtr7g110310.1 S-adenosylmethionine synthetase chr7 35167020-35169530 F EGN_Mt100125 20111014	XCorr	5.22	4	929.202	3713.79	7.72	39.44	44/198	M13(Oxidation)	High	0.00187	0.0313
RPEEVGAGDQGHmFGYATDETPELMPLTHVLATK	A4PU48	S-adenosylmethionine synthase OS=Medicago truncatula GN=METK PE=3 SV=1 - [METK_MEDTR]|Medtr7g110310.1 S-adenosylmethionine synthetase chr7 35167020-35169530 F EGN_Mt100125 20111014	XCorr	5.22	4	929.202	3713.79	7.72	39.44	44/198	M13(Oxidation)	High	0.000119	0.00634
VHTVLISTQHDETVSNDQIAADLK	A4PU48	UniRef100_A4PU48 S-adenosylmethionine synthase n=4 Tax=Papilionoideae RepID=METK_MEDTR __***__ Medtr7g110310.1| IMGA|Medtr7g110310.1 S-adenosylmethionine synthetase chr7 35167020-35169530 F EGN_Mt100125 20111014	XCorr	6.15	3	878.785	2634.34	0.84	29.84	36/92		High	0	3.91e-08
VHTVLISTQHDETVSNDQIAADLK	A4PU48	UniRef100_A4PU48 S-adenosylmethionine synthase n=4 Tax=Papilionoideae RepID=METK_MEDTR __***__ Medtr7g110310.1| IMGA|Medtr7g110310.1 S-adenosylmethionine synthetase chr7 35167020-35169530 F EGN_Mt100125 20111014	XCorr	5.92	3	878.784	2634.34	0.29	30.2	41/92		High	0	8.43e-12
VHTVLISTQHDETVSNDQIAADLK	A4PU48	UniRef100_A4PU48 S-adenosylmethionine synthase n=4 Tax=Papilionoideae RepID=METK_MEDTR __***__ Medtr7g110310.1| IMGA|Medtr7g110310.1 S-adenosylmethionine synthetase chr7 35167020-35169530 F EGN_Mt100125 20111014	XCorr	5.28	3	878.786	2634.34	2.02	29.18	37/92		High	0	4.19e-10
VLVNIEQQSPDIAQGVHGHFTK	A4PU48	UniRef100_A4PU48 S-adenosylmethionine synthase n=4 Tax=Papilionoideae RepID=METK_MEDTR __***__ Medtr7g110310.1| IMGA|Medtr7g110310.1 S-adenosylmethionine synthetase chr7 35167020-35169530 F EGN_Mt100125 20111014	XCorr	3.54	4	605.07	2417.26	-0.13	30.46	38/126		High	0	6.64e-06
VLVNIEQQSPDIAQGVHGHFTK	A4PU48	UniRef100_A4PU48 S-adenosylmethionine synthase n=4 Tax=Papilionoideae RepID=METK_MEDTR __***__ Medtr7g110310.1| IMGA|Medtr7g110310.1 S-adenosylmethionine synthetase chr7 35167020-35169530 F EGN_Mt100125 20111014	XCorr	4.34	3	806.424	2417.26	-0.52	33.89	31/84		High	0	9.5e-09
VLVNIEQQSPDIAQGVHGHFTK	A4PU48	UniRef100_A4PU48 S-adenosylmethionine synthase n=4 Tax=Papilionoideae RepID=METK_MEDTR __***__ Medtr7g110310.1| IMGA|Medtr7g110310.1 S-adenosylmethionine synthetase chr7 35167020-35169530 F EGN_Mt100125 20111014	XCorr	3.88	3	806.424	2417.26	-0.52	29.87	29/84		High	0	4.27e-08
TQVTIEYYNENGAMVPVR	A4PU48	UniRef100_A4PU48 S-adenosylmethionine synthase n=4 Tax=Papilionoideae RepID=METK_MEDTR __***__ Medtr7g110310.1| IMGA|Medtr7g110310.1 S-adenosylmethionine synthetase chr7 35167020-35169530 F EGN_Mt100125 20111014	XCorr	5.1	2	1042.51	2084.01	0.69	32.09	24/34		High	0	9.96e-09
TQVTIEYYNENGAMVPVR	A4PU48	UniRef100_A4PU48 S-adenosylmethionine synthase n=4 Tax=Papilionoideae RepID=METK_MEDTR __***__ Medtr7g110310.1| IMGA|Medtr7g110310.1 S-adenosylmethionine synthetase chr7 35167020-35169530 F EGN_Mt100125 20111014	XCorr	4.91	2	1042.51	2084.02	1.86	32.26	24/34		High	0	4.92e-08
DDPDFTWEVVKPLK	A4PU48	UniRef100_A4PU48 S-adenosylmethionine synthase n=4 Tax=Papilionoideae RepID=METK_MEDTR __***__ Medtr7g110310.1| IMGA|Medtr7g110310.1 S-adenosylmethionine synthetase chr7 35167020-35169530 F EGN_Mt100125 20111014	XCorr	3.31	2	844.931	1688.85	1	36.35	18/26		High	0	3.84e-05
DDPDFTWEVVKPLK	A4PU48	UniRef100_A4PU48 S-adenosylmethionine synthase n=4 Tax=Papilionoideae RepID=METK_MEDTR __***__ Medtr7g110310.1| IMGA|Medtr7g110310.1 S-adenosylmethionine synthetase chr7 35167020-35169530 F EGN_Mt100125 20111014	XCorr	3.45	2	844.93	1688.85	0.13	39.66	19/26		High	0	1.81e-06
DDPDFTWEVVKPLK	A4PU48	UniRef100_A4PU48 S-adenosylmethionine synthase n=4 Tax=Papilionoideae RepID=METK_MEDTR __***__ Medtr7g110310.1| IMGA|Medtr7g110310.1 S-adenosylmethionine synthetase chr7 35167020-35169530 F EGN_Mt100125 20111014	XCorr	3.65	2	844.931	1688.85	0.78	35.51	18/26		High	0	1.01e-05
RPEEVGAGDQGHMFGYATDETPELMPLTHVLATK	A4PU48	UniRef100_A4PU48 S-adenosylmethionine synthase n=4 Tax=Papilionoideae RepID=METK_MEDTR __***__ Medtr7g110310.1| IMGA|Medtr7g110310.1 S-adenosylmethionine synthetase chr7 35167020-35169530 F EGN_Mt100125 20111014	XCorr	4.5	4	925.197	3697.77	1.43	39.05	42/198		High	0	4.29e-06
RPEEVGAGDQGHMFGYATDETPELMPLTHVLATK	A4PU48	UniRef100_A4PU48 S-adenosylmethionine synthase n=4 Tax=Papilionoideae RepID=METK_MEDTR __***__ Medtr7g110310.1| IMGA|Medtr7g110310.1 S-adenosylmethionine synthetase chr7 35167020-35169530 F EGN_Mt100125 20111014	XCorr	5.25	4	925.197	3697.77	0.9	41.83	45/198		High	0	9.61e-08
RPEEVGAGDQGHMFGYATDETPELMPLTHVLATK	A4PU48	UniRef100_A4PU48 S-adenosylmethionine synthase n=4 Tax=Papilionoideae RepID=METK_MEDTR __***__ Medtr7g110310.1| IMGA|Medtr7g110310.1 S-adenosylmethionine synthetase chr7 35167020-35169530 F EGN_Mt100125 20111014	XCorr	5.21	4	925.197	3697.76	0.5	38.15	44/198		High	0	5.72e-10
TIGFISDDVGLDADK	A4PU48	UniRef100_A4PU48 S-adenosylmethionine synthase n=4 Tax=Papilionoideae RepID=METK_MEDTR __***__ Medtr7g110310.1| IMGA|Medtr7g110310.1 S-adenosylmethionine synthetase chr7 35167020-35169530 F EGN_Mt100125 20111014	XCorr	2.94	2	783.388	1565.77	-0.14	38.68	23/28		High	0	3.16e-07
TIGFISDDVGLDADK	A4PU48	UniRef100_A4PU48 S-adenosylmethionine synthase n=4 Tax=Papilionoideae RepID=METK_MEDTR __***__ Medtr7g110310.1| IMGA|Medtr7g110310.1 S-adenosylmethionine synthetase chr7 35167020-35169530 F EGN_Mt100125 20111014	XCorr	3.63	2	783.389	1565.77	0.87	34.44	23/28		High	0	7.12e-07
ENFDFRPGMITINLDLK	A4PU48	UniRef100_A4PU48 S-adenosylmethionine synthase n=4 Tax=Papilionoideae RepID=METK_MEDTR __***__ Medtr7g110310.1| IMGA|Medtr7g110310.1 S-adenosylmethionine synthetase chr7 35167020-35169530 F EGN_Mt100125 20111014	XCorr	3.27	3	675.016	2023.03	0.69	44.37	21/64		High	0	1.71e-06
ENFDFRPGMITINLDLK	A4PU48	UniRef100_A4PU48 S-adenosylmethionine synthase n=4 Tax=Papilionoideae RepID=METK_MEDTR __***__ Medtr7g110310.1| IMGA|Medtr7g110310.1 S-adenosylmethionine synthetase chr7 35167020-35169530 F EGN_Mt100125 20111014	XCorr	3.03	2	1012.02	2023.03	1.18	40.81	15/32		High	0	6.61e-05
SGAYVVR	A4PU48	UniRef100_A4PU48 S-adenosylmethionine synthase n=4 Tax=Papilionoideae RepID=METK_MEDTR __***__ Medtr7g110310.1| IMGA|Medtr7g110310.1 S-adenosylmethionine synthetase chr7 35167020-35169530 F EGN_Mt100125 20111014	XCorr	2.27	2	376.208	751.409	-0.52	19.23	41982		High	0.000832	0.0219
VHTVLISTQHDETVSNDQIAADLK	A4PU48	UniRef100_A4PU48 S-adenosylmethionine synthase n=4 Tax=Papilionoideae RepID=METK_MEDTR __***__ Medtr7g110310.1| IMGA|Medtr7g110310.1 S-adenosylmethionine synthetase chr7 35167020-35169530 F EGN_Mt100125 20111014	XCorr	5.47	3	878.785	2634.34	0.77	29.95	36/92		High	0	1.56e-10
VHTVLISTQHDETVSNDQIAADLK	A4PU48	UniRef100_A4PU48 S-adenosylmethionine synthase n=4 Tax=Papilionoideae RepID=METK_MEDTR __***__ Medtr7g110310.1| IMGA|Medtr7g110310.1 S-adenosylmethionine synthetase chr7 35167020-35169530 F EGN_Mt100125 20111014	XCorr	4.97	3	878.784	2634.34	0.56	29.69	35/92		High	0	2.67e-12
VHTVLISTQHDETVSNDQIAADLK	A4PU48	UniRef100_A4PU48 S-adenosylmethionine synthase n=4 Tax=Papilionoideae RepID=METK_MEDTR __***__ Medtr7g110310.1| IMGA|Medtr7g110310.1 S-adenosylmethionine synthetase chr7 35167020-35169530 F EGN_Mt100125 20111014	XCorr	6.54	3	878.784	2634.34	0.56	29.06	40/92		High	0	3.77e-11
VLVNIEQQSPDIAQGVHGHFTK	A4PU48	UniRef100_A4PU48 S-adenosylmethionine synthase n=4 Tax=Papilionoideae RepID=METK_MEDTR __***__ Medtr7g110310.1| IMGA|Medtr7g110310.1 S-adenosylmethionine synthetase chr7 35167020-35169530 F EGN_Mt100125 20111014	XCorr	3.64	4	605.07	2417.26	-0.02	30.44	37/126		High	0	5.68e-06
VLVNIEQQSPDIAQGVHGHFTK	A4PU48	UniRef100_A4PU48 S-adenosylmethionine synthase n=4 Tax=Papilionoideae RepID=METK_MEDTR __***__ Medtr7g110310.1| IMGA|Medtr7g110310.1 S-adenosylmethionine synthetase chr7 35167020-35169530 F EGN_Mt100125 20111014	XCorr	3.87	3	806.423	2417.26	-0.75	29.34	33/84		High	0	2.52e-10
VLVNIEQQSPDIAQGVHGHFTK	A4PU48	UniRef100_A4PU48 S-adenosylmethionine synthase n=4 Tax=Papilionoideae RepID=METK_MEDTR __***__ Medtr7g110310.1| IMGA|Medtr7g110310.1 S-adenosylmethionine synthetase chr7 35167020-35169530 F EGN_Mt100125 20111014	XCorr	4.34	3	806.424	2417.26	-0.52	29.66	31/84		High	0	6.6e-07
TIGFISDDVGLDADK	A4PU48	UniRef100_A4PU48 S-adenosylmethionine synthase n=4 Tax=Papilionoideae RepID=METK_MEDTR __***__ Medtr7g110310.1| IMGA|Medtr7g110310.1 S-adenosylmethionine synthetase chr7 35167020-35169530 F EGN_Mt100125 20111014	XCorr	3.67	2	783.389	1565.77	0.87	35.17	24/28		High	0	3.64e-06
TIGFISDDVGLDADK	A4PU48	UniRef100_A4PU48 S-adenosylmethionine synthase n=4 Tax=Papilionoideae RepID=METK_MEDTR __***__ Medtr7g110310.1| IMGA|Medtr7g110310.1 S-adenosylmethionine synthetase chr7 35167020-35169530 F EGN_Mt100125 20111014	XCorr	3.34	2	783.389	1565.77	0.33	34.99	24/28		High	0	2.35e-07
TIGFISDDVGLDADK	A4PU48	UniRef100_A4PU48 S-adenosylmethionine synthase n=4 Tax=Papilionoideae RepID=METK_MEDTR __***__ Medtr7g110310.1| IMGA|Medtr7g110310.1 S-adenosylmethionine synthetase chr7 35167020-35169530 F EGN_Mt100125 20111014	XCorr	3.18	2	783.389	1565.77	0.8	34.37	22/28		High	0	5.23e-06
DDPDFTWEVVKPLK	A4PU48	UniRef100_A4PU48 S-adenosylmethionine synthase n=4 Tax=Papilionoideae RepID=METK_MEDTR __***__ Medtr7g110310.1| IMGA|Medtr7g110310.1 S-adenosylmethionine synthetase chr7 35167020-35169530 F EGN_Mt100125 20111014	XCorr	3.56	2	844.931	1688.85	0.42	36.29	19/26		High	0	1.86e-05
DDPDFTWEVVKPLK	A4PU48	UniRef100_A4PU48 S-adenosylmethionine synthase n=4 Tax=Papilionoideae RepID=METK_MEDTR __***__ Medtr7g110310.1| IMGA|Medtr7g110310.1 S-adenosylmethionine synthetase chr7 35167020-35169530 F EGN_Mt100125 20111014	XCorr	3.13	2	844.93	1688.85	0.2	35.19	19/26		High	0	3.48e-07
DDPDFTWEVVKPLK	A4PU48	UniRef100_A4PU48 S-adenosylmethionine synthase n=4 Tax=Papilionoideae RepID=METK_MEDTR __***__ Medtr7g110310.1| IMGA|Medtr7g110310.1 S-adenosylmethionine synthetase chr7 35167020-35169530 F EGN_Mt100125 20111014	XCorr	3.59	2	844.93	1688.85	-0.16	35.48	19/26		High	0	1.59e-05
RPEEVGAGDQGHMFGYATDETPELMPLTHVLATK	A4PU48	UniRef100_A4PU48 S-adenosylmethionine synthase n=4 Tax=Papilionoideae RepID=METK_MEDTR __***__ Medtr7g110310.1| IMGA|Medtr7g110310.1 S-adenosylmethionine synthetase chr7 35167020-35169530 F EGN_Mt100125 20111014	XCorr	4.82	4	925.197	3697.76	0.5	38.96	44/198		High	0	1.15e-09
RPEEVGAGDQGHMFGYATDETPELMPLTHVLATK	A4PU48	UniRef100_A4PU48 S-adenosylmethionine synthase n=4 Tax=Papilionoideae RepID=METK_MEDTR __***__ Medtr7g110310.1| IMGA|Medtr7g110310.1 S-adenosylmethionine synthetase chr7 35167020-35169530 F EGN_Mt100125 20111014	XCorr	4.73	4	925.197	3697.76	0.44	37.67	48/198		High	0	2.56e-09
RPEEVGAGDQGHMFGYATDETPELMPLTHVLATK	A4PU48	UniRef100_A4PU48 S-adenosylmethionine synthase n=4 Tax=Papilionoideae RepID=METK_MEDTR __***__ Medtr7g110310.1| IMGA|Medtr7g110310.1 S-adenosylmethionine synthetase chr7 35167020-35169530 F EGN_Mt100125 20111014	XCorr	4.92	4	925.197	3697.76	0.5	39.1	42/198		High	0	6.31e-09
ENFDFRPGMITINLDLK	A4PU48	UniRef100_A4PU48 S-adenosylmethionine synthase n=4 Tax=Papilionoideae RepID=METK_MEDTR __***__ Medtr7g110310.1| IMGA|Medtr7g110310.1 S-adenosylmethionine synthetase chr7 35167020-35169530 F EGN_Mt100125 20111014	XCorr	3.03	3	675.016	2023.03	0.88	40.95	28/64		High	0	5.18e-06
SGAYVVR	A4PU48	UniRef100_A4PU48 S-adenosylmethionine synthase n=4 Tax=Papilionoideae RepID=METK_MEDTR __***__ Medtr7g110310.1| IMGA|Medtr7g110310.1 S-adenosylmethionine synthetase chr7 35167020-35169530 F EGN_Mt100125 20111014	XCorr	2.09	2	376.208	751.41	-0.12	19.66	41982		High	0.00188	0.0379
TQVTIEYYNENGAMVPVR	A4PU48	UniRef100_A4PU48 S-adenosylmethionine synthase n=4 Tax=Papilionoideae RepID=METK_MEDTR __***__ Medtr7g110310.1| IMGA|Medtr7g110310.1 S-adenosylmethionine synthetase chr7 35167020-35169530 F EGN_Mt100125 20111014	XCorr	4.9	2	1042.51	2084.01	0.81	32.1	24/34		High	0	1.98e-07
TQVTIEYYNENGAMVPVR	A4PU48	UniRef100_A4PU48 S-adenosylmethionine synthase n=4 Tax=Papilionoideae RepID=METK_MEDTR __***__ Medtr7g110310.1| IMGA|Medtr7g110310.1 S-adenosylmethionine synthetase chr7 35167020-35169530 F EGN_Mt100125 20111014	XCorr	4.27	2	1042.51	2084.01	1.04	31.94	26/34		High	0	1.04e-08
TQVTIEYYNENGAMVPVR	A4PU48	UniRef100_A4PU48 S-adenosylmethionine synthase n=4 Tax=Papilionoideae RepID=METK_MEDTR __***__ Medtr7g110310.1| IMGA|Medtr7g110310.1 S-adenosylmethionine synthetase chr7 35167020-35169530 F EGN_Mt100125 20111014	XCorr	5.01	2	1042.51	2084.01	0.93	32.1	25/34		High	0	8.7e-08
SGAYVVR	A4PU48	UniRef100_A4PU48 S-adenosylmethionine synthase n=4 Tax=Papilionoideae RepID=METK_MEDTR __***__ Medtr7g110310.1| IMGA|Medtr7g110310.1 S-adenosylmethionine synthetase chr7 35167020-35169530 F EGN_Mt100125 20111014	XCorr	2.35	2	376.208	751.41	-0.12	19.49	41983		High	0.000971	0.0256
SGAYVVR	A4PU48	UniRef100_A4PU48 S-adenosylmethionine synthase n=4 Tax=Papilionoideae RepID=METK_MEDTR __***__ Medtr7g110310.1| IMGA|Medtr7g110310.1 S-adenosylmethionine synthetase chr7 35167020-35169530 F EGN_Mt100125 20111014	XCorr	2.05	2	376.208	751.41	-0.12	18.79	41983		High	0.0015	0.0373
SGAYVVR	A4PU48	UniRef100_A4PU48 S-adenosylmethionine synthase n=4 Tax=Papilionoideae RepID=METK_MEDTR __***__ Medtr7g110310.1| IMGA|Medtr7g110310.1 S-adenosylmethionine synthetase chr7 35167020-35169530 F EGN_Mt100125 20111014	XCorr	2.14	2	376.209	751.41	-0.03	19.31	41982		High	0.00834	0.175
VHTVLISTQHDETVSNDQIAADLK	A4PU48	UniRef100_A4PU48 S-adenosylmethionine synthase n=4 Tax=Papilionoideae RepID=METK_MEDTR __***__ Medtr7g110310.1| IMGA|Medtr7g110310.1 S-adenosylmethionine synthetase chr7 35167020-35169530 F EGN_Mt100125 20111014	XCorr	6.06	3	878.784	2634.34	0.63	29.35	41/92		High	0	2.63e-08
VHTVLISTQHDETVSNDQIAADLK	A4PU48	UniRef100_A4PU48 S-adenosylmethionine synthase n=4 Tax=Papilionoideae RepID=METK_MEDTR __***__ Medtr7g110310.1| IMGA|Medtr7g110310.1 S-adenosylmethionine synthetase chr7 35167020-35169530 F EGN_Mt100125 20111014	XCorr	4.98	3	878.784	2634.34	0.35	29.76	35/92		High	0	1.39e-09
VHTVLISTQHDETVSNDQIAADLK	A4PU48	UniRef100_A4PU48 S-adenosylmethionine synthase n=4 Tax=Papilionoideae RepID=METK_MEDTR __***__ Medtr7g110310.1| IMGA|Medtr7g110310.1 S-adenosylmethionine synthetase chr7 35167020-35169530 F EGN_Mt100125 20111014	XCorr	6.07	3	878.784	2634.34	0.56	29.12	36/92		High	0	4.2e-11
VLVNIEQQSPDIAQGVHGHFTK	A4PU48	UniRef100_A4PU48 S-adenosylmethionine synthase n=4 Tax=Papilionoideae RepID=METK_MEDTR __***__ Medtr7g110310.1| IMGA|Medtr7g110310.1 S-adenosylmethionine synthetase chr7 35167020-35169530 F EGN_Mt100125 20111014	XCorr	3.93	3	806.423	2417.26	-0.68	30.31	31/84		High	0	7.54e-08
VLVNIEQQSPDIAQGVHGHFTK	A4PU48	UniRef100_A4PU48 S-adenosylmethionine synthase n=4 Tax=Papilionoideae RepID=METK_MEDTR __***__ Medtr7g110310.1| IMGA|Medtr7g110310.1 S-adenosylmethionine synthetase chr7 35167020-35169530 F EGN_Mt100125 20111014	XCorr	4.4	3	806.423	2417.25	-1.05	29.14	30/84		High	0	6.25e-07
VLVNIEQQSPDIAQGVHGHFTK	A4PU48	UniRef100_A4PU48 S-adenosylmethionine synthase n=4 Tax=Papilionoideae RepID=METK_MEDTR __***__ Medtr7g110310.1| IMGA|Medtr7g110310.1 S-adenosylmethionine synthetase chr7 35167020-35169530 F EGN_Mt100125 20111014	XCorr	4.23	3	806.424	2417.26	-0.45	29.73	30/84		High	0	7.34e-11
RPEEVGAGDQGHMFGYATDETPELMPLTHVLATK	A4PU48	UniRef100_A4PU48 S-adenosylmethionine synthase n=4 Tax=Papilionoideae RepID=METK_MEDTR __***__ Medtr7g110310.1| IMGA|Medtr7g110310.1 S-adenosylmethionine synthetase chr7 35167020-35169530 F EGN_Mt100125 20111014	XCorr	5.37	4	925.196	3697.76	0.17	38.3	44/198		High	0	1.62e-09
RPEEVGAGDQGHMFGYATDETPELMPLTHVLATK	A4PU48	UniRef100_A4PU48 S-adenosylmethionine synthase n=4 Tax=Papilionoideae RepID=METK_MEDTR __***__ Medtr7g110310.1| IMGA|Medtr7g110310.1 S-adenosylmethionine synthetase chr7 35167020-35169530 F EGN_Mt100125 20111014	XCorr	5.53	4	925.197	3697.77	0.9	37.36	42/198		High	0	2.94e-09
RPEEVGAGDQGHMFGYATDETPELMPLTHVLATK	A4PU48	UniRef100_A4PU48 S-adenosylmethionine synthase n=4 Tax=Papilionoideae RepID=METK_MEDTR __***__ Medtr7g110310.1| IMGA|Medtr7g110310.1 S-adenosylmethionine synthetase chr7 35167020-35169530 F EGN_Mt100125 20111014	XCorr	5.46	4	925.197	3697.76	0.57	38.75	43/198		High	0	6.14e-07
DDPDFTWEVVKPLK	A4PU48	UniRef100_A4PU48 S-adenosylmethionine synthase n=4 Tax=Papilionoideae RepID=METK_MEDTR __***__ Medtr7g110310.1| IMGA|Medtr7g110310.1 S-adenosylmethionine synthetase chr7 35167020-35169530 F EGN_Mt100125 20111014	XCorr	3.17	2	844.932	1688.86	2.08	36.15	17/26		High	0	2.96e-05
TQVTIEYYNENGAMVPVR	A4PU48	UniRef100_A4PU48 S-adenosylmethionine synthase n=4 Tax=Papilionoideae RepID=METK_MEDTR __***__ Medtr7g110310.1| IMGA|Medtr7g110310.1 S-adenosylmethionine synthetase chr7 35167020-35169530 F EGN_Mt100125 20111014	XCorr	4.45	2	1042.51	2084.01	1.16	31.97	23/34		High	0	7.51e-10
SGAYVVR	A4PU48	UniRef100_A4PU48 S-adenosylmethionine synthase n=4 Tax=Papilionoideae RepID=METK_MEDTR __***__ Medtr7g110310.1| IMGA|Medtr7g110310.1 S-adenosylmethionine synthetase chr7 35167020-35169530 F EGN_Mt100125 20111014	XCorr	2.08	2	376.208	751.409	-0.44	18.88	9/12		High	0.00393	0.0796
VHTVLISTQHDETVSNDQIAADLK	A4PU48	UniRef100_A4PU48 S-adenosylmethionine synthase n=4 Tax=Papilionoideae RepID=METK_MEDTR __***__ Medtr7g110310.1| IMGA|Medtr7g110310.1 S-adenosylmethionine synthetase chr7 35167020-35169530 F EGN_Mt100125 20111014	XCorr	5.53	3	878.784	2634.34	0.49	29.69	33/92		High	0	4.45e-10
VHTVLISTQHDETVSNDQIAADLK	A4PU48	UniRef100_A4PU48 S-adenosylmethionine synthase n=4 Tax=Papilionoideae RepID=METK_MEDTR __***__ Medtr7g110310.1| IMGA|Medtr7g110310.1 S-adenosylmethionine synthetase chr7 35167020-35169530 F EGN_Mt100125 20111014	XCorr	5.58	3	878.784	2634.34	0.63	29.91	36/92		High	0	5.42e-11
VHTVLISTQHDETVSNDQIAADLK	A4PU48	UniRef100_A4PU48 S-adenosylmethionine synthase n=4 Tax=Papilionoideae RepID=METK_MEDTR __***__ Medtr7g110310.1| IMGA|Medtr7g110310.1 S-adenosylmethionine synthetase chr7 35167020-35169530 F EGN_Mt100125 20111014	XCorr	5.01	3	878.784	2634.34	0.29	28.74	32/92		High	0	5.79e-10
VLVNIEQQSPDIAQGVHGHFTK	A4PU48	UniRef100_A4PU48 S-adenosylmethionine synthase n=4 Tax=Papilionoideae RepID=METK_MEDTR __***__ Medtr7g110310.1| IMGA|Medtr7g110310.1 S-adenosylmethionine synthetase chr7 35167020-35169530 F EGN_Mt100125 20111014	XCorr	4.14	3	806.423	2417.26	-0.68	30.3	32/84		High	0	1.55e-07
VLVNIEQQSPDIAQGVHGHFTK	A4PU48	UniRef100_A4PU48 S-adenosylmethionine synthase n=4 Tax=Papilionoideae RepID=METK_MEDTR __***__ Medtr7g110310.1| IMGA|Medtr7g110310.1 S-adenosylmethionine synthetase chr7 35167020-35169530 F EGN_Mt100125 20111014	XCorr	4.03	4	605.07	2417.26	0.18	30.56	39/126		High	0	1.07e-07
VLVNIEQQSPDIAQGVHGHFTK	A4PU48	UniRef100_A4PU48 S-adenosylmethionine synthase n=4 Tax=Papilionoideae RepID=METK_MEDTR __***__ Medtr7g110310.1| IMGA|Medtr7g110310.1 S-adenosylmethionine synthetase chr7 35167020-35169530 F EGN_Mt100125 20111014	XCorr	4.3	4	605.07	2417.26	0.48	30.09	37/126		High	0	1.2e-09
TQVTIEYYNENGAMVPVR	A4PU48	UniRef100_A4PU48 S-adenosylmethionine synthase n=4 Tax=Papilionoideae RepID=METK_MEDTR __***__ Medtr7g110310.1| IMGA|Medtr7g110310.1 S-adenosylmethionine synthetase chr7 35167020-35169530 F EGN_Mt100125 20111014	XCorr	5.05	2	1042.51	2084.02	2.57	31.92	23/34		High	0	8.34e-09
TQVTIEYYNENGAMVPVR	A4PU48	UniRef100_A4PU48 S-adenosylmethionine synthase n=4 Tax=Papilionoideae RepID=METK_MEDTR __***__ Medtr7g110310.1| IMGA|Medtr7g110310.1 S-adenosylmethionine synthetase chr7 35167020-35169530 F EGN_Mt100125 20111014	XCorr	4.17	2	1042.51	2084.01	1.51	31.75	24/34		High	0	1.36e-09
DDPDFTWEVVKPLK	A4PU48	UniRef100_A4PU48 S-adenosylmethionine synthase n=4 Tax=Papilionoideae RepID=METK_MEDTR __***__ Medtr7g110310.1| IMGA|Medtr7g110310.1 S-adenosylmethionine synthetase chr7 35167020-35169530 F EGN_Mt100125 20111014	XCorr	3.99	2	844.931	1688.85	0.63	36.16	19/26		High	0	6.25e-06
DDPDFTWEVVKPLK	A4PU48	UniRef100_A4PU48 S-adenosylmethionine synthase n=4 Tax=Papilionoideae RepID=METK_MEDTR __***__ Medtr7g110310.1| IMGA|Medtr7g110310.1 S-adenosylmethionine synthetase chr7 35167020-35169530 F EGN_Mt100125 20111014	XCorr	3.15	2	844.93	1688.85	0.06	36.4	16/26		High	0	3.55e-05
DDPDFTWEVVKPLK	A4PU48	UniRef100_A4PU48 S-adenosylmethionine synthase n=4 Tax=Papilionoideae RepID=METK_MEDTR __***__ Medtr7g110310.1| IMGA|Medtr7g110310.1 S-adenosylmethionine synthetase chr7 35167020-35169530 F EGN_Mt100125 20111014	XCorr	3.63	2	844.931	1688.85	1	35.02	18/26		High	0	6.15e-06
RPEEVGAGDQGHMFGYATDETPELMPLTHVLATK	A4PU48	UniRef100_A4PU48 S-adenosylmethionine synthase n=4 Tax=Papilionoideae RepID=METK_MEDTR __***__ Medtr7g110310.1| IMGA|Medtr7g110310.1 S-adenosylmethionine synthetase chr7 35167020-35169530 F EGN_Mt100125 20111014	XCorr	4.89	4	925.197	3697.77	1.29	38.72	44/198		High	0	7.51e-09
RPEEVGAGDQGHMFGYATDETPELMPLTHVLATK	A4PU48	UniRef100_A4PU48 S-adenosylmethionine synthase n=4 Tax=Papilionoideae RepID=METK_MEDTR __***__ Medtr7g110310.1| IMGA|Medtr7g110310.1 S-adenosylmethionine synthetase chr7 35167020-35169530 F EGN_Mt100125 20111014	XCorr	5.01	4	925.197	3697.77	0.9	37.7	42/198		High	0	9.82e-08
RPEEVGAGDQGHMFGYATDETPELMPLTHVLATK	A4PU48	UniRef100_A4PU48 S-adenosylmethionine synthase n=4 Tax=Papilionoideae RepID=METK_MEDTR __***__ Medtr7g110310.1| IMGA|Medtr7g110310.1 S-adenosylmethionine synthetase chr7 35167020-35169530 F EGN_Mt100125 20111014	XCorr	4.86	4	925.198	3697.77	1.76	37.58	44/198		High	0	6.35e-10
TIGFISDDVGLDADK	A4PU48	UniRef100_A4PU48 S-adenosylmethionine synthase n=4 Tax=Papilionoideae RepID=METK_MEDTR __***__ Medtr7g110310.1| IMGA|Medtr7g110310.1 S-adenosylmethionine synthetase chr7 35167020-35169530 F EGN_Mt100125 20111014	XCorr	3.36	2	783.389	1565.77	0.72	35.19	21/28		High	0	1.63e-06
TIGFISDDVGLDADK	A4PU48	UniRef100_A4PU48 S-adenosylmethionine synthase n=4 Tax=Papilionoideae RepID=METK_MEDTR __***__ Medtr7g110310.1| IMGA|Medtr7g110310.1 S-adenosylmethionine synthetase chr7 35167020-35169530 F EGN_Mt100125 20111014	XCorr	3.27	2	783.389	1565.77	0.33	34.77	22/28		High	0	9.35e-08
ENFDFRPGMITINLDLK	A4PU48	UniRef100_A4PU48 S-adenosylmethionine synthase n=4 Tax=Papilionoideae RepID=METK_MEDTR __***__ Medtr7g110310.1| IMGA|Medtr7g110310.1 S-adenosylmethionine synthetase chr7 35167020-35169530 F EGN_Mt100125 20111014	XCorr	3.48	2	1012.02	2023.03	0.4	41.06	16/32		High	0	5.43e-06
SGAYVVR	A4PU48	UniRef100_A4PU48 S-adenosylmethionine synthase n=4 Tax=Papilionoideae RepID=METK_MEDTR __***__ Medtr7g110310.1| IMGA|Medtr7g110310.1 S-adenosylmethionine synthetase chr7 35167020-35169530 F EGN_Mt100125 20111014	XCorr	2.13	2	376.208	751.41	-0.2	19.43	41983		High	0.00339	0.0704
VHTVLISTQHDETVSNDQIAADLK	A4PU48	UniRef100_A4PU48 S-adenosylmethionine synthase n=4 Tax=Papilionoideae RepID=METK_MEDTR __***__ Medtr7g110310.1| IMGA|Medtr7g110310.1 S-adenosylmethionine synthetase chr7 35167020-35169530 F EGN_Mt100125 20111014	XCorr	6.31	3	878.784	2634.34	0.35	28.88	40/92		High	0	8.04e-10
VHTVLISTQHDETVSNDQIAADLK	A4PU48	UniRef100_A4PU48 S-adenosylmethionine synthase n=4 Tax=Papilionoideae RepID=METK_MEDTR __***__ Medtr7g110310.1| IMGA|Medtr7g110310.1 S-adenosylmethionine synthetase chr7 35167020-35169530 F EGN_Mt100125 20111014	XCorr	6.37	3	878.784	2634.34	0.42	29.54	39/92		High	0	5.13e-11
VHTVLISTQHDETVSNDQIAADLK	A4PU48	UniRef100_A4PU48 S-adenosylmethionine synthase n=4 Tax=Papilionoideae RepID=METK_MEDTR __***__ Medtr7g110310.1| IMGA|Medtr7g110310.1 S-adenosylmethionine synthetase chr7 35167020-35169530 F EGN_Mt100125 20111014	XCorr	5.74	3	878.784	2634.34	0.63	30.24	38/92		High	0	6.49e-10
VLVNIEQQSPDIAQGVHGHFTK	A4PU48	UniRef100_A4PU48 S-adenosylmethionine synthase n=4 Tax=Papilionoideae RepID=METK_MEDTR __***__ Medtr7g110310.1| IMGA|Medtr7g110310.1 S-adenosylmethionine synthetase chr7 35167020-35169530 F EGN_Mt100125 20111014	XCorr	4.41	3	806.424	2417.26	-0.37	29.41	32/84		High	0	5.65e-08
VLVNIEQQSPDIAQGVHGHFTK	A4PU48	UniRef100_A4PU48 S-adenosylmethionine synthase n=4 Tax=Papilionoideae RepID=METK_MEDTR __***__ Medtr7g110310.1| IMGA|Medtr7g110310.1 S-adenosylmethionine synthetase chr7 35167020-35169530 F EGN_Mt100125 20111014	XCorr	4.36	4	605.07	2417.26	0.08	30.09	42/126		High	0	3.45e-09
VLVNIEQQSPDIAQGVHGHFTK	A4PU48	UniRef100_A4PU48 S-adenosylmethionine synthase n=4 Tax=Papilionoideae RepID=METK_MEDTR __***__ Medtr7g110310.1| IMGA|Medtr7g110310.1 S-adenosylmethionine synthetase chr7 35167020-35169530 F EGN_Mt100125 20111014	XCorr	4.06	4	605.07	2417.26	-0.02	30.87	40/126		High	0	3.02e-06
DDPDFTWEVVKPLK	A4PU48	UniRef100_A4PU48 S-adenosylmethionine synthase n=4 Tax=Papilionoideae RepID=METK_MEDTR __***__ Medtr7g110310.1| IMGA|Medtr7g110310.1 S-adenosylmethionine synthetase chr7 35167020-35169530 F EGN_Mt100125 20111014	XCorr	3.19	2	844.93	1688.85	-0.02	35.97	17/26		High	0	1.3e-05
DDPDFTWEVVKPLK	A4PU48	UniRef100_A4PU48 S-adenosylmethionine synthase n=4 Tax=Papilionoideae RepID=METK_MEDTR __***__ Medtr7g110310.1| IMGA|Medtr7g110310.1 S-adenosylmethionine synthetase chr7 35167020-35169530 F EGN_Mt100125 20111014	XCorr	3.06	2	844.931	1688.85	0.42	36.04	18/26		High	0	4.8e-06
DDPDFTWEVVKPLK	A4PU48	UniRef100_A4PU48 S-adenosylmethionine synthase n=4 Tax=Papilionoideae RepID=METK_MEDTR __***__ Medtr7g110310.1| IMGA|Medtr7g110310.1 S-adenosylmethionine synthetase chr7 35167020-35169530 F EGN_Mt100125 20111014	XCorr	3.41	2	844.931	1688.85	1.07	36.56	17/26		High	0	7.47e-06
RPEEVGAGDQGHMFGYATDETPELMPLTHVLATK	A4PU48	UniRef100_A4PU48 S-adenosylmethionine synthase n=4 Tax=Papilionoideae RepID=METK_MEDTR __***__ Medtr7g110310.1| IMGA|Medtr7g110310.1 S-adenosylmethionine synthetase chr7 35167020-35169530 F EGN_Mt100125 20111014	XCorr	5.18	4	925.197	3697.77	0.9	37.84	43/198		High	0	5.55e-07
RPEEVGAGDQGHMFGYATDETPELMPLTHVLATK	A4PU48	UniRef100_A4PU48 S-adenosylmethionine synthase n=4 Tax=Papilionoideae RepID=METK_MEDTR __***__ Medtr7g110310.1| IMGA|Medtr7g110310.1 S-adenosylmethionine synthetase chr7 35167020-35169530 F EGN_Mt100125 20111014	XCorr	4.94	4	925.197	3697.76	0.5	38.65	39/198		High	0	3.94e-07
RPEEVGAGDQGHMFGYATDETPELMPLTHVLATK	A4PU48	UniRef100_A4PU48 S-adenosylmethionine synthase n=4 Tax=Papilionoideae RepID=METK_MEDTR __***__ Medtr7g110310.1| IMGA|Medtr7g110310.1 S-adenosylmethionine synthetase chr7 35167020-35169530 F EGN_Mt100125 20111014	XCorr	4.86	4	925.197	3697.77	0.63	39.16	39/198		High	0	9.8e-07
TQVTIEYYNENGAMVPVR	A4PU48	UniRef100_A4PU48 S-adenosylmethionine synthase n=4 Tax=Papilionoideae RepID=METK_MEDTR __***__ Medtr7g110310.1| IMGA|Medtr7g110310.1 S-adenosylmethionine synthetase chr7 35167020-35169530 F EGN_Mt100125 20111014	XCorr	5.38	2	1042.51	2084.01	1.16	31.74	24/34		High	0	4.84e-10
TQVTIEYYNENGAMVPVR	A4PU48	UniRef100_A4PU48 S-adenosylmethionine synthase n=4 Tax=Papilionoideae RepID=METK_MEDTR __***__ Medtr7g110310.1| IMGA|Medtr7g110310.1 S-adenosylmethionine synthetase chr7 35167020-35169530 F EGN_Mt100125 20111014	XCorr	5.09	2	1042.51	2084.02	1.75	32.4	25/34		High	0	2.92e-08
ENFDFRPGMITINLDLK	A4PU48	UniRef100_A4PU48 S-adenosylmethionine synthase n=4 Tax=Papilionoideae RepID=METK_MEDTR __***__ Medtr7g110310.1| IMGA|Medtr7g110310.1 S-adenosylmethionine synthetase chr7 35167020-35169530 F EGN_Mt100125 20111014	XCorr	3.34	2	1012.02	2023.03	0.28	41.77	15/32		High	0	1.87e-05
SGAYVVR	A4PU48	UniRef100_A4PU48 S-adenosylmethionine synthase n=4 Tax=Papilionoideae RepID=METK_MEDTR __***__ Medtr7g110310.1| IMGA|Medtr7g110310.1 S-adenosylmethionine synthetase chr7 35167020-35169530 F EGN_Mt100125 20111014	XCorr	2.01	2	376.208	751.409	-0.36	20.37	41983		High	0.00252	0.0574
SGAYVVR	A4PU48	UniRef100_A4PU48 S-adenosylmethionine synthase n=4 Tax=Papilionoideae RepID=METK_MEDTR __***__ Medtr7g110310.1| IMGA|Medtr7g110310.1 S-adenosylmethionine synthetase chr7 35167020-35169530 F EGN_Mt100125 20111014	XCorr	2.06	2	376.208	751.409	-0.36	19.97	41982		High	0.00137	0.0373
VHTVLISTQHDETVSNDQIAADLK	A4PU48	UniRef100_A4PU48 S-adenosylmethionine synthase n=4 Tax=Papilionoideae RepID=METK_MEDTR __***__ Medtr7g110310.1| IMGA|Medtr7g110310.1 S-adenosylmethionine synthetase chr7 35167020-35169530 F EGN_Mt100125 20111014	XCorr	5.49	3	878.784	2634.34	0.29	30.3	37/92		High	0	1.94e-09
VHTVLISTQHDETVSNDQIAADLK	A4PU48	UniRef100_A4PU48 S-adenosylmethionine synthase n=4 Tax=Papilionoideae RepID=METK_MEDTR __***__ Medtr7g110310.1| IMGA|Medtr7g110310.1 S-adenosylmethionine synthetase chr7 35167020-35169530 F EGN_Mt100125 20111014	XCorr	6.09	3	878.785	2634.34	0.77	30.11	36/92		High	0	1.38e-10
VHTVLISTQHDETVSNDQIAADLK	A4PU48	UniRef100_A4PU48 S-adenosylmethionine synthase n=4 Tax=Papilionoideae RepID=METK_MEDTR __***__ Medtr7g110310.1| IMGA|Medtr7g110310.1 S-adenosylmethionine synthetase chr7 35167020-35169530 F EGN_Mt100125 20111014	XCorr	5.81	3	878.785	2634.34	0.98	28.94	41/92		High	0	6.66e-09
VLVNIEQQSPDIAQGVHGHFTK	A4PU48	UniRef100_A4PU48 S-adenosylmethionine synthase n=4 Tax=Papilionoideae RepID=METK_MEDTR __***__ Medtr7g110310.1| IMGA|Medtr7g110310.1 S-adenosylmethionine synthetase chr7 35167020-35169530 F EGN_Mt100125 20111014	XCorr	4.23	3	806.424	2417.26	0.61	30.84	30/84		High	0	5.2e-07
VLVNIEQQSPDIAQGVHGHFTK	A4PU48	UniRef100_A4PU48 S-adenosylmethionine synthase n=4 Tax=Papilionoideae RepID=METK_MEDTR __***__ Medtr7g110310.1| IMGA|Medtr7g110310.1 S-adenosylmethionine synthetase chr7 35167020-35169530 F EGN_Mt100125 20111014	XCorr	4.47	4	605.07	2417.26	-0.13	30.72	39/126		High	0	9.6e-06
VLVNIEQQSPDIAQGVHGHFTK	A4PU48	UniRef100_A4PU48 S-adenosylmethionine synthase n=4 Tax=Papilionoideae RepID=METK_MEDTR __***__ Medtr7g110310.1| IMGA|Medtr7g110310.1 S-adenosylmethionine synthetase chr7 35167020-35169530 F EGN_Mt100125 20111014	XCorr	3.89	3	806.423	2417.26	-0.9	29.53	32/84		High	0	4.13e-10
TQVTIEYYNENGAMVPVR	A4PU48	UniRef100_A4PU48 S-adenosylmethionine synthase n=4 Tax=Papilionoideae RepID=METK_MEDTR __***__ Medtr7g110310.1| IMGA|Medtr7g110310.1 S-adenosylmethionine synthetase chr7 35167020-35169530 F EGN_Mt100125 20111014	XCorr	4.18	2	1042.51	2084.02	3.74	32.2	20/34		High	0	1.85e-07
TQVTIEYYNENGAMVPVR	A4PU48	UniRef100_A4PU48 S-adenosylmethionine synthase n=4 Tax=Papilionoideae RepID=METK_MEDTR __***__ Medtr7g110310.1| IMGA|Medtr7g110310.1 S-adenosylmethionine synthetase chr7 35167020-35169530 F EGN_Mt100125 20111014	XCorr	4.53	2	1042.51	2084.02	3.62	32.26	23/34		High	0	6.29e-07
DDPDFTWEVVKPLK	A4PU48	UniRef100_A4PU48 S-adenosylmethionine synthase n=4 Tax=Papilionoideae RepID=METK_MEDTR __***__ Medtr7g110310.1| IMGA|Medtr7g110310.1 S-adenosylmethionine synthetase chr7 35167020-35169530 F EGN_Mt100125 20111014	XCorr	3.21	2	844.931	1688.85	0.71	36.4	18/26		High	0	6.19e-05
DDPDFTWEVVKPLK	A4PU48	UniRef100_A4PU48 S-adenosylmethionine synthase n=4 Tax=Papilionoideae RepID=METK_MEDTR __***__ Medtr7g110310.1| IMGA|Medtr7g110310.1 S-adenosylmethionine synthetase chr7 35167020-35169530 F EGN_Mt100125 20111014	XCorr	3.24	2	844.931	1688.85	0.78	36.02	20/26		High	0	9.03e-06
DDPDFTWEVVKPLK	A4PU48	UniRef100_A4PU48 S-adenosylmethionine synthase n=4 Tax=Papilionoideae RepID=METK_MEDTR __***__ Medtr7g110310.1| IMGA|Medtr7g110310.1 S-adenosylmethionine synthetase chr7 35167020-35169530 F EGN_Mt100125 20111014	XCorr	3.36	2	844.931	1688.85	0.49	35.39	18/26		High	0	3.24e-05
RPEEVGAGDQGHMFGYATDETPELMPLTHVLATK	A4PU48	UniRef100_A4PU48 S-adenosylmethionine synthase n=4 Tax=Papilionoideae RepID=METK_MEDTR __***__ Medtr7g110310.1| IMGA|Medtr7g110310.1 S-adenosylmethionine synthetase chr7 35167020-35169530 F EGN_Mt100125 20111014	XCorr	4.99	4	925.196	3697.76	0.11	38.92	40/198		High	0	4.5e-08
RPEEVGAGDQGHMFGYATDETPELMPLTHVLATK	A4PU48	UniRef100_A4PU48 S-adenosylmethionine synthase n=4 Tax=Papilionoideae RepID=METK_MEDTR __***__ Medtr7g110310.1| IMGA|Medtr7g110310.1 S-adenosylmethionine synthetase chr7 35167020-35169530 F EGN_Mt100125 20111014	XCorr	5.92	4	925.197	3697.77	1.1	39.27	46/198		High	0	7.52e-09
RPEEVGAGDQGHMFGYATDETPELMPLTHVLATK	A4PU48	UniRef100_A4PU48 S-adenosylmethionine synthase n=4 Tax=Papilionoideae RepID=METK_MEDTR __***__ Medtr7g110310.1| IMGA|Medtr7g110310.1 S-adenosylmethionine synthetase chr7 35167020-35169530 F EGN_Mt100125 20111014	XCorr	5.2	4	925.197	3697.77	0.83	38.03	44/198		High	0	5.65e-09
ENFDFRPGMITINLDLK	A4PU48	UniRef100_A4PU48 S-adenosylmethionine synthase n=4 Tax=Papilionoideae RepID=METK_MEDTR __***__ Medtr7g110310.1| IMGA|Medtr7g110310.1 S-adenosylmethionine synthetase chr7 35167020-35169530 F EGN_Mt100125 20111014	XCorr	3.36	3	675.016	2023.03	0.69	41.24	25/64		High	0	3.43e-05
RPEEVGAGDQGHmFGYATDETPELMPLTHVLATK	A4PU48	S-adenosylmethionine synthase OS=Medicago truncatula GN=METK PE=3 SV=1 - [METK_MEDTR]|Medtr7g110310.1 S-adenosylmethionine synthetase chr7 35167020-35169530 F EGN_Mt100125 20111014	XCorr	4.71	4	929.202	3713.79	7.79	40.11	49/198	M13(Oxidation)	High	0.00018	0.00299
RPEEVGAGDQGHmFGYATDETPELMPLTHVLATK	A4PU48	S-adenosylmethionine synthase OS=Medicago truncatula GN=METK PE=3 SV=1 - [METK_MEDTR]|Medtr7g110310.1 S-adenosylmethionine synthetase chr7 35167020-35169530 F EGN_Mt100125 20111014	XCorr	4.71	4	929.202	3713.79	7.79	40.11	49/198	M13(Oxidation)	High	0	5.89e-09
RPEEVGAGDQGHmFGYATDETPELMPLTHVLATK	A4PU48	S-adenosylmethionine synthase OS=Medicago truncatula GN=METK PE=3 SV=1 - [METK_MEDTR]|Medtr7g110310.1 S-adenosylmethionine synthetase chr7 35167020-35169530 F EGN_Mt100125 20111014	XCorr	4.71	4	929.202	3713.79	7.79	40.11	49/198	M13(Oxidation)	High	0	5.36e-05
SGAYVVR	A4PU48	UniRef100_A4PU48 S-adenosylmethionine synthase n=4 Tax=Papilionoideae RepID=METK_MEDTR __***__ Medtr7g110310.1| IMGA|Medtr7g110310.1 S-adenosylmethionine synthetase chr7 35167020-35169530 F EGN_Mt100125 20111014	XCorr	2.23	2	376.208	751.409	-0.52	19.3	41982		High	0.000661	0.0193
SGAYVVR	A4PU48	UniRef100_A4PU48 S-adenosylmethionine synthase n=4 Tax=Papilionoideae RepID=METK_MEDTR __***__ Medtr7g110310.1| IMGA|Medtr7g110310.1 S-adenosylmethionine synthetase chr7 35167020-35169530 F EGN_Mt100125 20111014	XCorr	2	2	376.209	751.41	-0.03	19.08	41982		High	0.00806	0.146
SGAYVVR	A4PU48	UniRef100_A4PU48 S-adenosylmethionine synthase n=4 Tax=Papilionoideae RepID=METK_MEDTR __***__ Medtr7g110310.1| IMGA|Medtr7g110310.1 S-adenosylmethionine synthetase chr7 35167020-35169530 F EGN_Mt100125 20111014	XCorr	2.11	2	376.208	751.41	-0.2	20.24	41982		High	0.00829	0.148
VHTVLISTQHDETVSNDQIAADLK	A4PU48	UniRef100_A4PU48 S-adenosylmethionine synthase n=4 Tax=Papilionoideae RepID=METK_MEDTR __***__ Medtr7g110310.1| IMGA|Medtr7g110310.1 S-adenosylmethionine synthetase chr7 35167020-35169530 F EGN_Mt100125 20111014	XCorr	5.8	3	878.785	2634.34	0.77	29.12	40/92		High	0	1.2e-10
VHTVLISTQHDETVSNDQIAADLK	A4PU48	UniRef100_A4PU48 S-adenosylmethionine synthase n=4 Tax=Papilionoideae RepID=METK_MEDTR __***__ Medtr7g110310.1| IMGA|Medtr7g110310.1 S-adenosylmethionine synthetase chr7 35167020-35169530 F EGN_Mt100125 20111014	XCorr	6.26	3	878.785	2634.34	0.98	28.91	36/92		High	0	1.8e-10
VHTVLISTQHDETVSNDQIAADLK	A4PU48	UniRef100_A4PU48 S-adenosylmethionine synthase n=4 Tax=Papilionoideae RepID=METK_MEDTR __***__ Medtr7g110310.1| IMGA|Medtr7g110310.1 S-adenosylmethionine synthetase chr7 35167020-35169530 F EGN_Mt100125 20111014	XCorr	6.05	3	878.784	2634.34	0.56	30.14	36/92		High	0	6.34e-11
VLVNIEQQSPDIAQGVHGHFTK	A4PU48	UniRef100_A4PU48 S-adenosylmethionine synthase n=4 Tax=Papilionoideae RepID=METK_MEDTR __***__ Medtr7g110310.1| IMGA|Medtr7g110310.1 S-adenosylmethionine synthetase chr7 35167020-35169530 F EGN_Mt100125 20111014	XCorr	3.93	3	806.424	2417.26	0.31	30.42	27/84		High	0	6.41e-09
VLVNIEQQSPDIAQGVHGHFTK	A4PU48	UniRef100_A4PU48 S-adenosylmethionine synthase n=4 Tax=Papilionoideae RepID=METK_MEDTR __***__ Medtr7g110310.1| IMGA|Medtr7g110310.1 S-adenosylmethionine synthetase chr7 35167020-35169530 F EGN_Mt100125 20111014	XCorr	4.25	3	806.424	2417.26	-0.07	29.51	33/84		High	0	1.25e-09
VLVNIEQQSPDIAQGVHGHFTK	A4PU48	UniRef100_A4PU48 S-adenosylmethionine synthase n=4 Tax=Papilionoideae RepID=METK_MEDTR __***__ Medtr7g110310.1| IMGA|Medtr7g110310.1 S-adenosylmethionine synthetase chr7 35167020-35169530 F EGN_Mt100125 20111014	XCorr	4.04	3	806.424	2417.26	0.08	31.53	32/84		High	0	2.98e-07
TQVTIEYYNENGAMVPVR	A4PU48	UniRef100_A4PU48 S-adenosylmethionine synthase n=4 Tax=Papilionoideae RepID=METK_MEDTR __***__ Medtr7g110310.1| IMGA|Medtr7g110310.1 S-adenosylmethionine synthetase chr7 35167020-35169530 F EGN_Mt100125 20111014	XCorr	4.94	2	1042.51	2084.01	0.81	32.03	24/34		High	0	4.63e-12
TQVTIEYYNENGAMVPVR	A4PU48	UniRef100_A4PU48 S-adenosylmethionine synthase n=4 Tax=Papilionoideae RepID=METK_MEDTR __***__ Medtr7g110310.1| IMGA|Medtr7g110310.1 S-adenosylmethionine synthetase chr7 35167020-35169530 F EGN_Mt100125 20111014	XCorr	4.68	2	1042.51	2084.01	0.57	33.16	24/34		High	0	2.75e-08
DDPDFTWEVVKPLK	A4PU48	UniRef100_A4PU48 S-adenosylmethionine synthase n=4 Tax=Papilionoideae RepID=METK_MEDTR __***__ Medtr7g110310.1| IMGA|Medtr7g110310.1 S-adenosylmethionine synthetase chr7 35167020-35169530 F EGN_Mt100125 20111014	XCorr	3.61	2	844.93	1688.85	0.35	35.65	20/26		High	0	9.24e-06
DDPDFTWEVVKPLK	A4PU48	UniRef100_A4PU48 S-adenosylmethionine synthase n=4 Tax=Papilionoideae RepID=METK_MEDTR __***__ Medtr7g110310.1| IMGA|Medtr7g110310.1 S-adenosylmethionine synthetase chr7 35167020-35169530 F EGN_Mt100125 20111014	XCorr	3.24	2	844.931	1688.85	0.85	35.21	18/26		High	0	7.93e-05
DDPDFTWEVVKPLK	A4PU48	UniRef100_A4PU48 S-adenosylmethionine synthase n=4 Tax=Papilionoideae RepID=METK_MEDTR __***__ Medtr7g110310.1| IMGA|Medtr7g110310.1 S-adenosylmethionine synthetase chr7 35167020-35169530 F EGN_Mt100125 20111014	XCorr	3.81	2	844.93	1688.85	0.35	36.6	18/26		High	0	1.61e-05
RPEEVGAGDQGHMFGYATDETPELMPLTHVLATK	A4PU48	UniRef100_A4PU48 S-adenosylmethionine synthase n=4 Tax=Papilionoideae RepID=METK_MEDTR __***__ Medtr7g110310.1| IMGA|Medtr7g110310.1 S-adenosylmethionine synthetase chr7 35167020-35169530 F EGN_Mt100125 20111014	XCorr	4.81	4	925.197	3697.77	0.63	39.01	48/198		High	0	4.65e-11
RPEEVGAGDQGHMFGYATDETPELMPLTHVLATK	A4PU48	UniRef100_A4PU48 S-adenosylmethionine synthase n=4 Tax=Papilionoideae RepID=METK_MEDTR __***__ Medtr7g110310.1| IMGA|Medtr7g110310.1 S-adenosylmethionine synthetase chr7 35167020-35169530 F EGN_Mt100125 20111014	XCorr	5.7	4	925.196	3697.76	0.37	37.79	40/198		High	0	5.72e-09
RPEEVGAGDQGHMFGYATDETPELMPLTHVLATK	A4PU48	UniRef100_A4PU48 S-adenosylmethionine synthase n=4 Tax=Papilionoideae RepID=METK_MEDTR __***__ Medtr7g110310.1| IMGA|Medtr7g110310.1 S-adenosylmethionine synthetase chr7 35167020-35169530 F EGN_Mt100125 20111014	XCorr	4.13	4	925.197	3697.77	1.29	39.98	41/198		High	0	2.05e-07
TIGFISDDVGLDADK	A4PU48	UniRef100_A4PU48 S-adenosylmethionine synthase n=4 Tax=Papilionoideae RepID=METK_MEDTR __***__ Medtr7g110310.1| IMGA|Medtr7g110310.1 S-adenosylmethionine synthetase chr7 35167020-35169530 F EGN_Mt100125 20111014	XCorr	2.94	2	783.388	1565.77	0.17	34.89	23/28		High	0	7.35e-08
TAAYGHFGR	A4PU48;contig_64993_1.1;TC176688	UniRef100_G7JQ29 S-adenosylmethionine synthetase n=2 Tax=Medicago truncatula RepID=G7JQ29_MEDTR __***__ Medtr4g123810.1| IMGA|Medtr4g123810.1 S-adenosylmethionine synthetase chr4 42944920-42949016 F EGN_Mt100125 20111014|UniRef100_A4PU48 S-adenosylmethionine synthase n=4 Tax=Papilionoideae RepID=METK_MEDTR __***__ Medtr7g110310.1| IMGA|Medtr7g110310.1 S-adenosylmethionine synthetase chr7 35167020…	XCorr	2.61	2	490.241	979.474	-0.18	21.88	15/16		High	0	0.00126
TAAYGHFGR	A4PU48;contig_64993_1.1;TC176688	UniRef100_G7JQ29 S-adenosylmethionine synthetase n=2 Tax=Medicago truncatula RepID=G7JQ29_MEDTR __***__ Medtr4g123810.1| IMGA|Medtr4g123810.1 S-adenosylmethionine synthetase chr4 42944920-42949016 F EGN_Mt100125 20111014|UniRef100_A4PU48 S-adenosylmethionine synthase n=4 Tax=Papilionoideae RepID=METK_MEDTR __***__ Medtr7g110310.1| IMGA|Medtr7g110310.1 S-adenosylmethionine synthetase chr7 35167020…	XCorr	2.57	2	490.241	979.474	0	21.13	14/16		High	0	0.000478
TAAYGHFGR	A4PU48;contig_64993_1.1;TC176688	UniRef100_G7JQ29 S-adenosylmethionine synthetase n=2 Tax=Medicago truncatula RepID=G7JQ29_MEDTR __***__ Medtr4g123810.1| IMGA|Medtr4g123810.1 S-adenosylmethionine synthetase chr4 42944920-42949016 F EGN_Mt100125 20111014|UniRef100_A4PU48 S-adenosylmethionine synthase n=4 Tax=Papilionoideae RepID=METK_MEDTR __***__ Medtr7g110310.1| IMGA|Medtr7g110310.1 S-adenosylmethionine synthetase chr7 35167020…	XCorr	2.42	2	490.241	979.474	-0.12	21	13/16		High	4.5e-05	0.00442
IIIDTYGGWGAHGGGAFSGKDPTK	A4PU48;contig_64993_1.1;TC176688	UniRef100_G7JQ29 S-adenosylmethionine synthetase n=2 Tax=Medicago truncatula RepID=G7JQ29_MEDTR __***__ Medtr4g123810.1| IMGA|Medtr4g123810.1 S-adenosylmethionine synthetase chr4 42944920-42949016 F EGN_Mt100125 20111014|UniRef100_A4PU48 S-adenosylmethionine synthase n=4 Tax=Papilionoideae RepID=METK_MEDTR __***__ Medtr7g110310.1| IMGA|Medtr7g110310.1 S-adenosylmethionine synthetase chr7 35167020…	XCorr	3.48	3	802.403	2405.19	2.17	32.54	30/92		High	0	4.65e-06
IIIDTYGGWGAHGGGAFSGKDPTK	A4PU48;contig_64993_1.1;TC176688	UniRef100_G7JQ29 S-adenosylmethionine synthetase n=2 Tax=Medicago truncatula RepID=G7JQ29_MEDTR __***__ Medtr4g123810.1| IMGA|Medtr4g123810.1 S-adenosylmethionine synthetase chr4 42944920-42949016 F EGN_Mt100125 20111014|UniRef100_A4PU48 S-adenosylmethionine synthase n=4 Tax=Papilionoideae RepID=METK_MEDTR __***__ Medtr7g110310.1| IMGA|Medtr7g110310.1 S-adenosylmethionine synthetase chr7 35167020…	XCorr	2.18	3	802.401	2405.19	0.26	32.09	27/92		High	0	7.39e-06
IIIDTYGGWGAHGGGAFSGKDPTK	A4PU48;contig_64993_1.1;TC176688	UniRef100_G7JQ29 S-adenosylmethionine synthetase n=2 Tax=Medicago truncatula RepID=G7JQ29_MEDTR __***__ Medtr4g123810.1| IMGA|Medtr4g123810.1 S-adenosylmethionine synthetase chr4 42944920-42949016 F EGN_Mt100125 20111014|UniRef100_A4PU48 S-adenosylmethionine synthase n=4 Tax=Papilionoideae RepID=METK_MEDTR __***__ Medtr7g110310.1| IMGA|Medtr7g110310.1 S-adenosylmethionine synthetase chr7 35167020…	XCorr	3.72	3	802.401	2405.19	0.26	31.33	33/92		High	0	5.52e-10
IIIDTYGGWGAHGGGAFSGK	A4PU48;contig_64993_1.1;TC176688	UniRef100_G7JQ29 S-adenosylmethionine synthetase n=2 Tax=Medicago truncatula RepID=G7JQ29_MEDTR __***__ Medtr4g123810.1| IMGA|Medtr4g123810.1 S-adenosylmethionine synthetase chr4 42944920-42949016 F EGN_Mt100125 20111014|UniRef100_A4PU48 S-adenosylmethionine synthase n=4 Tax=Papilionoideae RepID=METK_MEDTR __***__ Medtr7g110310.1| IMGA|Medtr7g110310.1 S-adenosylmethionine synthetase chr7 35167020…	XCorr	5.86	2	982.488	1963.97	1.77	34.22	25/38		High	0	9.53e-10
IIIDTYGGWGAHGGGAFSGK	A4PU48;contig_64993_1.1;TC176688	UniRef100_G7JQ29 S-adenosylmethionine synthetase n=2 Tax=Medicago truncatula RepID=G7JQ29_MEDTR __***__ Medtr4g123810.1| IMGA|Medtr4g123810.1 S-adenosylmethionine synthetase chr4 42944920-42949016 F EGN_Mt100125 20111014|UniRef100_A4PU48 S-adenosylmethionine synthase n=4 Tax=Papilionoideae RepID=METK_MEDTR __***__ Medtr7g110310.1| IMGA|Medtr7g110310.1 S-adenosylmethionine synthetase chr7 35167020…	XCorr	4.89	2	982.489	1963.97	1.95	33.74	24/38		High	0	2.69e-09
IIIDTYGGWGAHGGGAFSGK	A4PU48;contig_64993_1.1;TC176688	UniRef100_G7JQ29 S-adenosylmethionine synthetase n=2 Tax=Medicago truncatula RepID=G7JQ29_MEDTR __***__ Medtr4g123810.1| IMGA|Medtr4g123810.1 S-adenosylmethionine synthetase chr4 42944920-42949016 F EGN_Mt100125 20111014|UniRef100_A4PU48 S-adenosylmethionine synthase n=4 Tax=Papilionoideae RepID=METK_MEDTR __***__ Medtr7g110310.1| IMGA|Medtr7g110310.1 S-adenosylmethionine synthetase chr7 35167020…	XCorr	5.27	2	982.488	1963.97	1.21	32.96	26/38		High	0	2.73e-08
TIFHLNPSGR	A4PU48;contig_64993_1.1;TC176688;TC181021	UniRef100_G7JQ29 S-adenosylmethionine synthetase n=2 Tax=Medicago truncatula RepID=G7JQ29_MEDTR __***__ Medtr4g123810.1| IMGA|Medtr4g123810.1 S-adenosylmethionine synthetase chr4 42944920-42949016 F EGN_Mt100125 20111014|UniRef100_A4PU48 S-adenosylmethionine synthase n=4 Tax=Papilionoideae RepID=METK_MEDTR __***__ Medtr7g110310.1| IMGA|Medtr7g110310.1 S-adenosylmethionine synthetase chr7 35167020…	XCorr	2.58	2	571.309	1141.61	0.06	28.19	16/18		High	0	0.00051
TIFHLNPSGR	A4PU48;contig_64993_1.1;TC176688;TC181021	UniRef100_G7JQ29 S-adenosylmethionine synthetase n=2 Tax=Medicago truncatula RepID=G7JQ29_MEDTR __***__ Medtr4g123810.1| IMGA|Medtr4g123810.1 S-adenosylmethionine synthetase chr4 42944920-42949016 F EGN_Mt100125 20111014|UniRef100_A4PU48 S-adenosylmethionine synthase n=4 Tax=Papilionoideae RepID=METK_MEDTR __***__ Medtr7g110310.1| IMGA|Medtr7g110310.1 S-adenosylmethionine synthetase chr7 35167020…	XCorr	2.6	2	571.309	1141.61	-0.16	28.36	16/18		High	5.9e-05	0.00121
TIFHLNPSGR	A4PU48;contig_64993_1.1;TC176688;TC181021	UniRef100_G7JQ29 S-adenosylmethionine synthetase n=2 Tax=Medicago truncatula RepID=G7JQ29_MEDTR __***__ Medtr4g123810.1| IMGA|Medtr4g123810.1 S-adenosylmethionine synthetase chr4 42944920-42949016 F EGN_Mt100125 20111014|UniRef100_A4PU48 S-adenosylmethionine synthase n=4 Tax=Papilionoideae RepID=METK_MEDTR __***__ Medtr7g110310.1| IMGA|Medtr7g110310.1 S-adenosylmethionine synthetase chr7 35167020…	XCorr	2.54	2	571.309	1141.61	0.27	26.64	14/18		High	0	0.000655
FVIGGPHGDAGLTGR	A4PU48;contig_64993_1.1;TC176688;TC181021	UniRef100_G7JQ29 S-adenosylmethionine synthetase n=2 Tax=Medicago truncatula RepID=G7JQ29_MEDTR __***__ Medtr4g123810.1| IMGA|Medtr4g123810.1 S-adenosylmethionine synthetase chr4 42944920-42949016 F EGN_Mt100125 20111014|UniRef100_A4PU48 S-adenosylmethionine synthase n=4 Tax=Papilionoideae RepID=METK_MEDTR __***__ Medtr7g110310.1| IMGA|Medtr7g110310.1 S-adenosylmethionine synthetase chr7 35167020…	XCorr	4.6	2	727.381	1453.75	-0.19	28.36	23/28		High	0	1.23e-07
FVIGGPHGDAGLTGR	A4PU48;contig_64993_1.1;TC176688;TC181021	UniRef100_G7JQ29 S-adenosylmethionine synthetase n=2 Tax=Medicago truncatula RepID=G7JQ29_MEDTR __***__ Medtr4g123810.1| IMGA|Medtr4g123810.1 S-adenosylmethionine synthetase chr4 42944920-42949016 F EGN_Mt100125 20111014|UniRef100_A4PU48 S-adenosylmethionine synthase n=4 Tax=Papilionoideae RepID=METK_MEDTR __***__ Medtr7g110310.1| IMGA|Medtr7g110310.1 S-adenosylmethionine synthetase chr7 35167020…	XCorr	4.35	2	727.381	1453.75	-0.02	28.51	23/28		High	0	2.95e-07
FVIGGPHGDAGLTGR	A4PU48;contig_64993_1.1;TC176688;TC181021	UniRef100_G7JQ29 S-adenosylmethionine synthetase n=2 Tax=Medicago truncatula RepID=G7JQ29_MEDTR __***__ Medtr4g123810.1| IMGA|Medtr4g123810.1 S-adenosylmethionine synthetase chr4 42944920-42949016 F EGN_Mt100125 20111014|UniRef100_A4PU48 S-adenosylmethionine synthase n=4 Tax=Papilionoideae RepID=METK_MEDTR __***__ Medtr7g110310.1| IMGA|Medtr7g110310.1 S-adenosylmethionine synthetase chr7 35167020…	XCorr	4.06	2	727.381	1453.76	0.48	27.15	23/28		High	0	4.06e-08
TNMVMVFGEITTK	A4PU48;contig_64993_1.1;TC181021	UniRef100_A4PU48 S-adenosylmethionine synthase n=4 Tax=Papilionoideae RepID=METK_MEDTR __***__ Medtr7g110310.1| IMGA|Medtr7g110310.1 S-adenosylmethionine synthetase chr7 35167020-35169530 F EGN_Mt100125 20111014|UniRef100_G7L3W1 S-adenosylmethionine synthetase n=1 Tax=Medicago truncatula RepID=G7L3W1_MEDTR __***__ Medtr7g102120.1| IMGA|Medtr7g102120.1 S-adenosylmethionine synthetase chr7 32639000…	XCorr	4.92	2	735.871	1470.73	0.84	39.54	21/24		High	0	9.85e-06
TNMVMVFGEITTK	A4PU48;contig_64993_1.1;TC181021	UniRef100_A4PU48 S-adenosylmethionine synthase n=4 Tax=Papilionoideae RepID=METK_MEDTR __***__ Medtr7g110310.1| IMGA|Medtr7g110310.1 S-adenosylmethionine synthetase chr7 35167020-35169530 F EGN_Mt100125 20111014|UniRef100_G7L3W1 S-adenosylmethionine synthetase n=1 Tax=Medicago truncatula RepID=G7L3W1_MEDTR __***__ Medtr7g102120.1| IMGA|Medtr7g102120.1 S-adenosylmethionine synthetase chr7 32639000…	XCorr	5.3	2	735.87	1470.73	0.35	39.73	21/24		High	0	2.79e-06
TNMVMVFGEITTK	A4PU48;contig_64993_1.1;TC181021	UniRef100_A4PU48 S-adenosylmethionine synthase n=4 Tax=Papilionoideae RepID=METK_MEDTR __***__ Medtr7g110310.1| IMGA|Medtr7g110310.1 S-adenosylmethionine synthetase chr7 35167020-35169530 F EGN_Mt100125 20111014|UniRef100_G7L3W1 S-adenosylmethionine synthetase n=1 Tax=Medicago truncatula RepID=G7L3W1_MEDTR __***__ Medtr7g102120.1| IMGA|Medtr7g102120.1 S-adenosylmethionine synthetase chr7 32639000…	XCorr	4.99	2	735.871	1470.73	0.51	38.7	21/24		High	0	1.49e-07
TNMVMVFGEITTK	A4PU48;G7L3W1	UniRef100_A4PU48 S-adenosylmethionine synthase n=4 Tax=Papilionoideae RepID=METK_MEDTR __***__ Medtr7g110310.1| IMGA|Medtr7g110310.1 S-adenosylmethionine synthetase chr7 35167020-35169530 F EGN_Mt100125 20111014|UniRef100_G7L3W1 S-adenosylmethionine synthetase n=1 Tax=Medicago truncatula RepID=G7L3W1_MEDTR __***__ Medtr7g102120.1| IMGA|Medtr7g102120.1 S-adenosylmethionine synthetase chr7 32639000…	XCorr	4.98	2	735.87	1470.73	0.26	39.77	21/24		High	0	2.91e-07
TNMVMVFGEITTK	A4PU48;G7L3W1	UniRef100_A4PU48 S-adenosylmethionine synthase n=4 Tax=Papilionoideae RepID=METK_MEDTR __***__ Medtr7g110310.1| IMGA|Medtr7g110310.1 S-adenosylmethionine synthetase chr7 35167020-35169530 F EGN_Mt100125 20111014|UniRef100_G7L3W1 S-adenosylmethionine synthetase n=1 Tax=Medicago truncatula RepID=G7L3W1_MEDTR __***__ Medtr7g102120.1| IMGA|Medtr7g102120.1 S-adenosylmethionine synthetase chr7 32639000…	XCorr	5.44	2	735.871	1470.73	0.6	38.91	21/24		High	0	3.75e-07
TNMVMVFGEITTK	A4PU48;G7L3W1	UniRef100_A4PU48 S-adenosylmethionine synthase n=4 Tax=Papilionoideae RepID=METK_MEDTR __***__ Medtr7g110310.1| IMGA|Medtr7g110310.1 S-adenosylmethionine synthetase chr7 35167020-35169530 F EGN_Mt100125 20111014|UniRef100_G7L3W1 S-adenosylmethionine synthetase n=1 Tax=Medicago truncatula RepID=G7L3W1_MEDTR __***__ Medtr7g102120.1| IMGA|Medtr7g102120.1 S-adenosylmethionine synthetase chr7 32639000…	XCorr	4.95	2	735.871	1470.73	0.43	38.62	21/24		High	0	1.16e-06
TNMVMVFGEITTK	A4PU48;G7L3W1	UniRef100_A4PU48 S-adenosylmethionine synthase n=4 Tax=Papilionoideae RepID=METK_MEDTR __***__ Medtr7g110310.1| IMGA|Medtr7g110310.1 S-adenosylmethionine synthetase chr7 35167020-35169530 F EGN_Mt100125 20111014|UniRef100_G7L3W1 S-adenosylmethionine synthetase n=1 Tax=Medicago truncatula RepID=G7L3W1_MEDTR __***__ Medtr7g102120.1| IMGA|Medtr7g102120.1 S-adenosylmethionine synthetase chr7 32639000…	XCorr	4.99	2	735.871	1470.73	0.68	38.58	21/24		High	0	3.12e-07
TNMVMVFGEITTK	A4PU48;G7L3W1	UniRef100_A4PU48 S-adenosylmethionine synthase n=4 Tax=Papilionoideae RepID=METK_MEDTR __***__ Medtr7g110310.1| IMGA|Medtr7g110310.1 S-adenosylmethionine synthetase chr7 35167020-35169530 F EGN_Mt100125 20111014|UniRef100_G7L3W1 S-adenosylmethionine synthetase n=1 Tax=Medicago truncatula RepID=G7L3W1_MEDTR __***__ Medtr7g102120.1| IMGA|Medtr7g102120.1 S-adenosylmethionine synthetase chr7 32639000…	XCorr	4.68	2	735.87	1470.73	0.18	39.2	21/24		High	0	3.43e-06
TNMVMVFGEITTK	A4PU48;G7L3W1	UniRef100_A4PU48 S-adenosylmethionine synthase n=4 Tax=Papilionoideae RepID=METK_MEDTR __***__ Medtr7g110310.1| IMGA|Medtr7g110310.1 S-adenosylmethionine synthetase chr7 35167020-35169530 F EGN_Mt100125 20111014|UniRef100_G7L3W1 S-adenosylmethionine synthetase n=1 Tax=Medicago truncatula RepID=G7L3W1_MEDTR __***__ Medtr7g102120.1| IMGA|Medtr7g102120.1 S-adenosylmethionine synthetase chr7 32639000…	XCorr	5.14	2	735.87	1470.73	0.35	39.13	21/24		High	0	2.23e-07
TNMVMVFGEITTK	A4PU48;G7L3W1	UniRef100_A4PU48 S-adenosylmethionine synthase n=4 Tax=Papilionoideae RepID=METK_MEDTR __***__ Medtr7g110310.1| IMGA|Medtr7g110310.1 S-adenosylmethionine synthetase chr7 35167020-35169530 F EGN_Mt100125 20111014|UniRef100_G7L3W1 S-adenosylmethionine synthetase n=1 Tax=Medicago truncatula RepID=G7L3W1_MEDTR __***__ Medtr7g102120.1| IMGA|Medtr7g102120.1 S-adenosylmethionine synthetase chr7 32639000…	XCorr	4.98	2	735.871	1470.73	0.68	38.63	21/24		High	0	1.19e-05
TNMVMVFGEITTK	A4PU48;G7L3W1	UniRef100_A4PU48 S-adenosylmethionine synthase n=4 Tax=Papilionoideae RepID=METK_MEDTR __***__ Medtr7g110310.1| IMGA|Medtr7g110310.1 S-adenosylmethionine synthetase chr7 35167020-35169530 F EGN_Mt100125 20111014|UniRef100_G7L3W1 S-adenosylmethionine synthetase n=1 Tax=Medicago truncatula RepID=G7L3W1_MEDTR __***__ Medtr7g102120.1| IMGA|Medtr7g102120.1 S-adenosylmethionine synthetase chr7 32639000…	XCorr	4.74	2	735.871	1470.73	0.43	38.54	21/24		High	0	1.01e-06
TNMVMVFGEITTK	A4PU48;G7L3W1	UniRef100_A4PU48 S-adenosylmethionine synthase n=4 Tax=Papilionoideae RepID=METK_MEDTR __***__ Medtr7g110310.1| IMGA|Medtr7g110310.1 S-adenosylmethionine synthetase chr7 35167020-35169530 F EGN_Mt100125 20111014|UniRef100_G7L3W1 S-adenosylmethionine synthetase n=1 Tax=Medicago truncatula RepID=G7L3W1_MEDTR __***__ Medtr7g102120.1| IMGA|Medtr7g102120.1 S-adenosylmethionine synthetase chr7 32639000…	XCorr	4.96	2	735.87	1470.73	0.35	39.43	21/24		High	0	1.97e-07
[truncated: 62,555 more rows]

## Sheet: Shoots
Supplemental Table 5ii. Detailed information on protein/peptide ID and quality assessment (Sequest and ProteomeDiscoverer) of shoots
[truncated: 63,169 more rows]
