# Supplementary material for: Drought and Recovery: Independently Regulated Processes Highlighting the Importance of Protein Turnover Dynamics and Translational Regulation in Medicago truncatula
Source: Mol Cell Proteomics. 2016 Mar 21;15(6):1921–37. doi: 10.1074/mcp.M115.049205 (PMC5083093; doi:10.1074/mcp.M115.049205)
Supplement: Supplemental Data [file supp_M115.049205_Supplemental_Table_3_PCA_Loadings_from_ratios_new.xlsx]

## Sheet: root_PCA_loadings
Supplemental Table 3i. PCA loadings of relative quantitative root portein and metabolite data of Supplemental Table 2ii (PCA - Supplemental Figure 2i)
	PC 1	PC 2		PC1 = stress vs recovery
G7J8M7	-0.012628	-0.123378		PC2= time revovery
MEDTR8G099785.1	0.00107853	-0.121067
Medtr4g107500.1	0.00740475	-0.114007
G7K6M0	0.00737301	-0.113708
TC189241	-0.00274537	-0.111174
contig_9470_1.1	0.133453	-0.109312
contig_53818_1.1	-0.0229586	-0.108585
TC179838	-0.00869036	-0.107141
G7K259	0.0281922	-0.105738
G7JBT5	0.000658911	-0.105159
G7L7L3	0.0960075	-0.103112
contig_52211_1.1	0.0122985	-0.0983965
B7FGK8	0.0845359	-0.0949488
contig_55658_2.1	0.0655859	-0.092978
B1NY81	-0.0295491	-0.0916516
G7JTX3	-0.0222762	-0.0871507
TC189543	-0.0367681	-0.0815715
Q7X9B2	-0.00368985	-0.0809329
B7FHJ3	0.0882267	-0.0788388
CU179877_4.3	-0.0011236	-0.0752815
G7JIL4	-0.0163802	-0.0735291
Q5QQ34	-0.0202211	-0.0722525
G7IH64	0.0315786	-0.0720719
B7FH02	-0.00626049	-0.0718023
G7IN02	-0.0410972	-0.0713423
G8A221	-0.0340256	-0.0712807
TC173802	-0.0306489	-0.0711708
TC184105	0.00291563	-0.0708494
G7LIN4	-0.00622663	-0.068503
G7K5A2	-0.0260424	-0.0675858
G7KYM9	-0.00295233	-0.0650281
B7FK36	-0.0357941	-0.0631782
TC200158	-0.0128418	-0.0625724
Q2HUK6	0.0229825	-0.061664
I3T966	-0.0410047	-0.0612748
Medtr1g484940.4	-0.0144642	-0.0606503
G7JTH6	-0.0405697	-0.0603931
TC174916	-0.0191615	-0.0595847
G7KN93	-0.0178145	-0.0587209
TC176831	0.0121922	-0.0579717
G7I3R9	0.00204474	-0.0565276
G7LI99	0.0138868	-0.0563815
TC181082	0.0936933	-0.0559278
TC175158	0.0875825	-0.0550556
Medtr3g078633.1	0.00833811	-0.0541976
Proline	0.0161264	-0.0531116
AA660685	-0.0271315	-0.0525905
TC179303	-0.0389138	-0.0524832
Medtr8g104540.2	0.0737047	-0.0519868
G7ITE1	-0.0123825	-0.0500696
TC174361	-0.0145468	-0.0489145
G7KSB3	0.065458	-0.0489102
TC195752	-0.0183055	-0.0484438
G7K2W1	0.0071869	-0.0482477
G7IAA3	0.0925655	-0.0480435
G7LIZ7	0.0269723	-0.0471859
G7IMW8	-0.0287607	-0.0461956
B7FMG6	0.000894262	-0.0456917
TC191392	-0.025229	-0.0444044
Q7X9B3	-0.0321647	-0.0443061
Medtr8g098370.2	-0.0142551	-0.0441789
G7I7F5	-0.0307732	-0.0437473
TC188257	-0.0208627	-0.0429479
B7FMV7	0.000961565	-0.0419942
G7KER8	0.0277983	-0.0416109
G7JPM8	-0.0536066	-0.0415928
contig_49782_1.1	-0.0150425	-0.0413415
I3T063	0.0200696	-0.0406479
TC185032	-0.0052201	-0.040635
Q2HUA3	-0.0530864	-0.0400924
G7J602	0.0736462	-0.0397783
TC179898	-0.0428436	-0.0392027
G7K8Y3	-0.0254437	-0.0390379
B7FI96	-0.0174866	-0.0388124
I3S3N9	-0.00534594	-0.0380837
I3S9I1	-0.0154054	-0.0377516
G7IQ36	1.13863e-05	-0.0377496
B7FJ59	-0.00393771	-0.0374453
G7KW90	0.0879283	-0.0363722
G7LIY9	0.0316964	-0.0360658
G7L9V7	-0.00753547	-0.0358553
G7ZYF8	0.00611866	-0.0347193
G7IA37	-0.00194138	-0.0339887
Isoleucine	-0.0174012	-0.0338901
TC186313	-0.0445019	-0.0331178
B7FLD1	0.00542573	-0.032736
G7KRJ1	-0.00485866	-0.0321908
contig_55786_1.1	0.0240598	-0.0321249
TC187168	-0.0350306	-0.0319981
B7FGF9	0.0025469	-0.0317373
I3T0U9	-0.0098374	-0.0313298
G7ZYT5	0.012449	-0.031301
TC185099	0.00398379	-0.0312009
G7K4S3	-0.02055	-0.0299885
G7LCN6	-0.0877321	-0.0292712
I3SZ22	0.040813	-0.0272679
contig_103817_1.1	-0.00402297	-0.0271928
TC179184	0.0150507	-0.0245699
contig_94767_1.1	0.0279988	-0.024196
DY617488	0.0145076	-0.0241013
TC183488	-0.00176952	-0.0239667
A8TVQ0	0.00701327	-0.0238364
B7FM31	-0.00402266	-0.0221257
CX529949	0.00189943	-0.0208909
contig_49651_1.1	0.00491029	-0.0202212
B7FL54	0.0318774	-0.0198993
Medtr1g066860.2	0.0255834	-0.0198773
I3SL69	-0.0302667	-0.0194702
contig_168974_1.1	0.0295814	-0.0194014
TC174617	0.00778624	-0.0189542
contig_129786_2.1	0.0606038	-0.0188613
TC177689	0.00169135	-0.0184916
contig_84385_1.1	-0.0424077	-0.017725
B7FIM7	-0.028027	-0.0170297
Q155U2	0.00774378	-0.0162945
G7J648	0.116837	-0.0162402
TC201682	-0.0495615	-0.0161783
TC179315	-0.0143729	-0.0159413
contig_76236_1.1	0.0977236	-0.0158071
EY476909	0.0660907	-0.0152183
B7FLW4	0.149502	-0.0145615
Alanine	0.0106647	-0.014456
B7FHX0	0.146081	-0.0142283
B7FHP4	0.139568	-0.0135939
B7FIL0	0.138115	-0.0134524
TC188215	0.136604	-0.0133052
B7FIV2	0.129852	-0.0126476
TC186023	0.127953	-0.0124626
Medtr7g114970.4	0.126156	-0.0122875
B7FJ67	0.125951	-0.0122676
G7I4V0	0.0218511	-0.0121306
I3T4X3	0.124051	-0.0120825
B7FL82	0.123834	-0.0120614
G7IU25	0.121589	-0.0118427
I3SJD2	0.117169	-0.0114123
TC176746	0.116908	-0.0113868
B7FKU7	-0.0282622	-0.0112761
G7JNS2	0.1139	-0.0110938
G7ILF2	-0.00555627	-0.0110545
G7JHJ7	0.111548	-0.0108647
B7FNA2	0.111243	-0.010835
G7JWR8	0.110936	-0.0108051
GT139806	0.108381	-0.0105563
B7FHA1	0.108381	-0.0105563
I3SJ59	0.104917	-0.0102189
TC181021	0.104553	-0.0101834
AW775786	0.104553	-0.0101834
I3RZ63	-0.017075	-0.00998743
B7FIK7	0.101096	-0.00984676
I3T635	0.101096	-0.00984676
TC177320	0.101096	-0.00984676
TC179584	0.101096	-0.00984676
B7FGS0	0.00257041	-0.00964086
contig_165443_1.1	0.0968352	-0.00943172
BG645804	0.0968352	-0.00943172
B7FM02	0.0968352	-0.00943172
G7ZUV5	0.0968352	-0.00943172
I3T8T9	0.0968352	-0.00943172
G7K7W9	0.0968352	-0.00943172
G7K4T4	0.0968352	-0.00943172
I3T560	0.0968352	-0.00943172
B7FHH7	0.0968352	-0.00943172
TC189254	0.119319	-0.00912815
G7KWW4	0.0146193	-0.0089074
Medtr7g089120.2	0.0894643	-0.0087138
TC176915	0.0881176	-0.00858263
contig_54732_1.1	0.00113623	-0.00706599
G7IQ96	0.00717057	-0.00696946
I3SDG7	0.0697199	-0.0067907
B7FNA0	0.0663511	-0.00646258
G7JK45	0.0188043	-0.00632667
G8A142	0.0616173	-0.0060015
B7FHB9	-0.0166501	-0.00590623
B7FH04	0.0197005	-0.00562923
G7JYQ8	0.0613088	-0.00545362
I3TAF1	0.0155552	-0.00543822
A2Q5A8	-0.000885625	-0.00517362
contig_12147_1.1	0.0478068	-0.00465636
TC199416	0.0478068	-0.00465636
TC177830	0.0441302	-0.00429827
I3T4G8	0.0103933	-0.00422747
G7L8F8	0.0428619	-0.00417474
I3S0L8	0.0428619	-0.00417474
Medtr3g058940.1	0.0408784	-0.00398154
NP725557	0.0401176	-0.00390744
Medtr3g118390.1	0.0741441	-0.00348185
contig_61275_1.1	0.0327215	-0.00318707
I3T0L1	0.0268076	-0.00261105
TC182373	0.0264317	-0.00257444
B7FJA2	0.0156295	-0.00216642
G7KZ94	0.0202871	-0.00197596
TC190744	0.0131154	-0.00127744
B7FJZ4	0.0108379	-0.00105561
NP726112	0.00534555	-0.000678584
G7KRI7	-0.014725	7.88284e-05
TC183243	0.0947665	0.000362307
B7FN18	0.0936613	0.000703318
G7J5I9	0.111337	0.00148812
Medtr4g129790.1	-0.00842214	0.0020569
A4PU48	0.0596501	0.00214716
AL369385	0.0113784	0.00284932
G7JNF5	0.00514803	0.00314455
Ononitol	-0.047877	0.00383999
G7L3W1	0.00452789	0.00418476
TC198486	0.00526208	0.00496857
contig_80401_1.1	0.0274895	0.00516206
contig_69873_1.1	0.00375822	0.00534802
AJ388813	-0.0135829	0.00585178
G7JG54	-0.00978943	0.00596966
CX534757	0.0247655	0.00612699
BF644346	0.02092	0.00638472
TC180239	-0.0438758	0.00651763
Medtr1g063060.4	0.00579579	0.00678247
myo-Inositol	-0.0365299	0.00679599
G7JQL0	0.0174406	0.00680131
G7IM12	-0.0645684	0.00690608
contig_88477_2.1	0.00301059	0.00712192
contig_13001_1.1	0.0195512	0.00726047
B7FIZ2	0.00497096	0.00735212
TC176688	0.00484674	0.00801286
G7KD30	0.00735302	0.00868864
G8A186	0.0201242	0.00879133
G7K3L9	0.00600176	0.0088507
TC179404	0.0455541	0.00897836
TC189852	0.0535613	0.00932082
G7KGI7	-0.00663828	0.00971012
B7FH28	0.0112226	0.0103571
G7L9H3	0.00160458	0.0105872
B7FH57	0.00997787	0.0111772
G7KWC7	0.0780674	0.0113543
B7FIM0	-0.0378175	0.0116322
contig_65787_1.1	0.0209568	0.0117719
B7FHL7	-0.0132679	0.0118759
Medtr4g011720.1	-0.0139471	0.0119204
TC175338	0.0148339	0.0121128
Threonine	0.00353691	0.0130538
G7KXJ9	0.00838749	0.0130943
B7FMX7	-0.00184184	0.0134264
B7FGM0	-0.0263653	0.0135908
B7FLQ1	-0.0299075	0.0137715
G7JTY4	0.00716512	0.0138299
TC188241	0.025192	0.0138839
AL389014	0.00399841	0.0142255
TC187292	0.0123049	0.0143767
G7J5M6	0.0672976	0.0144543
contig_63559_1.1	0.00479084	0.0156126
B7FH81	0.0109008	0.0158411
contig_54142_3.1	0.0177648	0.0161274
TC191760	0.0636333	0.0170698
TC195976	0.0292899	0.0177845
G7IF49	0.0128675	0.0179012
G7J0H7	0.0275559	0.0179967
G7KPN3	0.0070133	0.0184059
DY615525	-0.00640963	0.0198468
A2Q3W4	-0.00219618	0.0201343
G7IP27	-0.0110992	0.020463
contig_81585_1.1	-0.0188568	0.0207484
TC176508	0.0200971	0.0216353
B7FH20	-0.0294131	0.0222257
TC181203	0.0125491	0.0224521
G7L826	-0.0700318	0.0227734
G7JLS7	0.0138943	0.0228441
I3SYR8	0.0582189	0.0234477
TC182277	0.0116509	0.0234497
G7J2L7	0.0483476	0.0238794
Medtr4g011000	0.0184056	0.0239021
Medtr7g085500.3	-0.0116159	0.0247431
A2Q555	0.000808237	0.0248357
G7LIT0	0.00620535	0.0254184
I3T1A2	0.0514814	0.0254542
Medtr3g028590.1	-0.0184073	0.0256104
G7L532	-0.000485846	0.0257946
BQ150421	0.0165916	0.0261048
contig_100372_1.1	-0.00888658	0.026468
contig_99682_1.1	0.14033	0.0266852
B7FKG0	-0.0124833	0.0266973
G7LDG5	0.0261883	0.0267474
B7FMF2	-0.0114833	0.0272699
G7K5Z4	0.0860036	0.02769
B7FMM6	0.0118856	0.0277186
I3S210	-0.0156682	0.0288002
B7FMA7	-0.0213147	0.0296704
G7IBA9	0.00516523	0.0299157
I3SWL8	0.0680117	0.0302824
I3T8S8	-0.0600458	0.030899
G7KBI3	0.0219492	0.0322978
A6XJ26	-0.0078278	0.0323089
Malate	-0.0167752	0.032335
TC179973	-0.0155368	0.0329114
Ribitol	-0.00514939	0.0332455
I3T2S6	0.0114834	0.0334678
G7I4F8	-0.0224479	0.0339456
contig_77237_1.1	0.00966391	0.034372
G7J4Y3	0.000922352	0.0345854
TC178149	-0.0112683	0.0346955
B7FH51	0.0231805	0.0353869
G7INA7	0.00882004	0.0354465
TC180816	0.0101449	0.0356507
Medtr3g102500.1	-0.0092056	0.036035
B7FL97	-0.0267217	0.0362683
G7IKV9	0.0154951	0.036584
TC187797	0.0144294	0.0379908
B7FGM7	0.00479416	0.0380423
G7K2J4	0.0179563	0.0386172
B7FJ60	-0.0296136	0.0391026
Q2HUL4	-0.0168272	0.0412453
TC181255	0.0869066	0.0413829
TC175238	0.0195709	0.042201
B7FM77	0.0102865	0.0424895
B7FFC4	-0.0216846	0.0437642
I3SYK2	0.00276087	0.0439306
G7K283	-0.0753637	0.0441144
G7I2E2	0.0182459	0.044732
Dehydroascorbate	-0.0297286	0.046397
G7KEN6	-0.00367103	0.0472144
I3SP15	-0.00656634	0.0474642
G7IRR6	0.0658748	0.0482224
G7LIV6	-0.0355536	0.0482418
TC175744	0.0208127	0.0493112
TC174151	0.00938046	0.0494125
B7FIJ7	0.0128106	0.0496765
G7IDD7	0.0204604	0.0498419
B7FGP1	-0.0182215	0.050215
B7FKU9	-0.0123241	0.0525271
TC179827	-0.0405263	0.0531413
G7KUS5	-0.011717	0.0537663
TC191014	-0.0644852	0.0540441
G7KNI3	0.0208342	0.0540658
TC175849	0.0206838	0.0544357
G7JHA8	0.0322726	0.0552251
contig_66018_1.1	0.00984618	0.055375
G7I5N4	0.0281929	0.0554962
I3S3K3	-0.0124151	0.0557338
G7KG90	0.0589318	0.057024
TC197164	0.00676978	0.0584768
contig_76704_1.1	0.0229371	0.0590746
Succinate	-0.0211846	0.0604254
Medtr4g056100.1	-0.0157921	0.0625318
I3T714	-0.0299762	0.0630342
BE124733	0.0116012	0.0639923
G7JK09	0.10634	0.0650308
G7ILL5	-0.0443296	0.0661953
Fumarate	-0.00547341	0.0674748
G7IMZ2	0.0197718	0.0675141
G7KPG2	-0.0264041	0.0676767
G7I9M9	-0.0202252	0.0692727
I3T9Y8	-0.0454719	0.0705815
B7FMR8	0.0133388	0.0727561
G7KX25	0.0166466	0.0732726
G7KB73	0.0694206	0.0737653
Q1SKX2	0.00140053	0.0748421
contig_59979_3.1	0.105485	0.0771625
G7IEZ8	0.015733	0.0779803
contig_51074_2.1	-0.0281292	0.0779946
TC181010	-0.0154485	0.0790756
G7LGQ4	0.0942163	0.0792437
Medtr8g099185.1	0.144309	0.0794595
I3SJY8	-0.0189722	0.0825928
Q2HU16	0.0285389	0.0834562
Medtr8g064170.1	-0.0227365	0.0836466
TC176954	-0.0339923	0.0845861
contig_54796_2.1	-0.00638647	0.0847024
TC184373	0.00201597	0.0851637
B7FIX8	0.0130025	0.0859978
Citrate	-0.0125605	0.0873242
contig_60182_1.1	0.0866641	0.0889381
CX549945	0.0121136	0.0916022
G7IQT1	0.0121607	0.0926826
G7L5N4	0.0354981	0.0934165
B7FK08	-0.00987927	0.0937259
G7IKK4	-0.026083	0.0962362
G7ZWL8	-0.0186011	0.0983071
B7FHM1	-0.00867376	0.101342
Fructose	0.00603709	0.102449
B7FGM5	0.00326771	0.106132
G7JNN9	0.100782	0.107505
I3SXG3	0.0218323	0.108705
I3T4U7	0.00893315	0.109116
G7IKU6	0.0136389	0.110896
G7IJR4	0.016754	0.111336
G7JZK0	0.0315329	0.112828
G7JL79	0.018553	0.115293
contig_53972_1.1	0.0191171	0.125244
DY617074	-0.00985076	0.132325
Asparagine	-0.0516657	0.159974
Sucrose	0.0756836	0.244487

## Sheet: shoot_PCA_loadings
Supplemental Table 3ii. PCA loadings of relative quantitative shoot portein and metabolite data of Supplemental Table 2i (PCA - Supplemental Figure 2i)
	PC 1	PC 2		PC1 = stress vs recovery
G7IE85	-0.0171873	0.218713		PC2= TP 48 HAR
contig_82602_1.1	-0.00403974	0.215395
contig_49703_1.1	0.00399952	0.192938
TC177125	-0.0117069	0.170431
G7LGQ4	0.00288722	0.168066
TC173995	-0.0170979	0.157612
TC175140	-0.00494891	0.154451
B7FIV2	-0.0538536	0.150282
contig_84877_2.1	-0.173941	0.142815
I3T531	0.000609799	0.139312
B7FMZ0	0.0714984	0.137602
G7K8J5	0.0559401	0.128282
B7FJB4	-0.0332031	0.126534
G7JWT4	0.0507712	0.126147
G7L6U5	0.00715858	0.124761
G7J8R4	-0.0332559	0.124755
G7IME0	0.0118754	0.122407
Q2HRQ7	-0.0249381	0.119788
G7IET9	-0.000742372	0.119411
G7IM12	0.00423797	0.117037
G7J648	0.0500331	0.116109
TC187865	-0.0431706	0.115003
G7L7H0	0.00311562	0.114958
B7FGZ8	0.133308	0.108288
G7JK09	0.0326865	0.103444
I3SK49	-0.06021	0.101226
G7KVD1	-0.0147404	0.0994336
contig_58024_2.1	-0.00732121	0.09667
G7L3L0	0.149502	0.0930611
G7J0E0	0.0475887	0.089179
I3S0L8	-0.163683	0.0885907
I3T0E1	0.0199084	0.0860106
G7KY52	-0.0339496	0.0846511
G7KBI3	-0.0309887	0.0801628
TC184105	-0.0184714	0.0798957
Medtr8g087310.2	-0.192822	0.0796211
I3SC37	0.0146625	0.0773641
TC189254	0.00467924	0.0754087
BQ150421	-0.00121278	0.0712704
G7JNJ7	-0.0309388	0.0659893
contig_76173_1.1	-0.0145826	0.0653344
G7J4B6	-0.00422538	0.0645382
B7FMF6	0.019658	0.0643965
GT139806	0.036403	0.0631897
contig_72924_1.1	-0.00569066	0.0617434
B7FIE9	0.00595255	0.0617317
G7KIR6	0.00256117	0.0592688
TC183488	-0.00715191	0.0592452
TC179886	-0.00775018	0.0587803
G7I7F2	-0.0115802	0.0581369
G7I3R9	0.0523112	0.0579901
G7JLS7	-0.0130407	0.0565184
TC202256	0.0383504	0.0553435
TC193035	-0.0175389	0.0540831
G7K0L3	-0.162113	0.0539539
TC187716	0.0185401	0.0520817
TC176498	0.0174801	0.0499057
G7LJG8	-0.00657885	0.0498783
Medtr2g094160.2	0.00817332	0.0495773
G7L9V7	0.147237	0.048464
G7KSI7	-0.00422978	0.0484452
B7FGU7	0.0191684	0.0482022
TC195737	0.000544624	0.0477776
G7KG90	-0.0417917	0.0467795
I3S399	0.175699	0.0451255
P59259	0.224904	0.044225
B7FLW4	-0.0100136	0.0442163
G7KKH1	-0.00516047	0.0426504
TC183421	-0.0149843	0.0418298
G7IK38	0.0976095	0.0394942
G7JEX0	0.0923902	0.0379816
B7FLG1	-0.0635694	0.0375837
Malvidine Glc	-0.0429866	0.0362705
transFerulic acid	0.0901102	0.0358783
G7KTV3	0.00872772	0.035624
Apigenine-7-beta-Glucoside	-0.0373538	0.034903
contig_59979_3.1	0.0106543	0.0325997
G7KXJ9	0.00469261	0.0317287
G7IR60	0.139145	0.0316021
TC178942	0.182933	0.0311865
TC200459	0.0609804	0.0309896
G7K4R2	0.042701	0.0301511
I3SSC7	-0.00185228	0.0286769
TC184431	0.0222467	0.0236518
Q1RSH4	-0.0500996	0.0235953
Galactonate	0.0431987	0.0214892
G7IF49	0.0111743	0.0209762
TC202414	-0.153422	0.0207051
I3SJ38	-0.00455821	0.0188075
contig_68573_1.1	0.161399	0.0186372
Glycine	0.0413478	0.0164414
contig_55945_1.1	0.19201	0.013807
TC181900	0.152802	0.0126848
B7FKX3	0.1729	0.0124328
B7FGT0	0.114149	0.0122083
EL563584	0.153431	0.0119817
Ononitol	-0.0111774	0.0115955
G7ZVI4	0.0234918	0.0114989
B7FHR0	0.154118	0.0110822
I3T1A2	0.153646	0.0110483
TC190604	0.148674	0.0106908
contig_60656_1.1	0.148674	0.0106908
G7J7Q6	0.143759	0.0103374
contig_61303_1.1	0.1377	0.00990168
G7K6C4	0.0701884	0.00756386
TC180274	0.103952	0.00747496
G7IN66	0.0977499	0.00702897
G7J3A3	-0.039229	0.00682956
G7JAX6	0.0784491	0.00616706
TC177939	0.0735242	0.00528695
G7INB7	0.0636912	0.00457988
TC185905	0.0625501	0.00449783
I3T560	0.0322199	0.00438327
I3SV80	-0.00485119	0.00360543
I3S5E1	0.0533892	0.00356521
TC175731	0.0442492	0.00318186
I3T635	0.0437556	0.00314636
A2Q5W0	0.047671	0.00303989
TC185391	0.0413219	0.00297136
G7L1X0	0.0383922	0.0027607
G7LHC6	0.021988	0.00259454
contig_162944_1.1	-0.0233441	0.00237914
contig_14889_1.1	0.0318013	0.00228676
TC174161	0.0272998	0.00196306
B7FHX0	0.0264394	0.0019012
contig_86495_1.1	0.0253729	0.0018245
B7FJ67	0.0232663	0.00167302
TC181557	0.0193639	0.00139241
Medtr4g132360.2	0.0186502	0.00134109
Genistein GlcA GlcA	-0.116717	0.00110299
Medtr6g006990.4	0.0125544	0.000902755
B7FH15	0.0117504	0.000844944
G7LD98	0.010934	0.000786237
B7FJZ4	0.010567	0.00075985
EV262290	0.0100607	0.00072344
B7FM02	0.00982534	0.000706517
contig_50092_3.1	-0.0483233	0.000282832
contig_162431_1.1	0.0361615	0.000249815
B7FIF7	0.00535012	-0.000235559
TC199007	-0.00960079	-0.00069037
TC194452	-0.010224	-0.000735182
contig_129786_2.1	-0.0117504	-0.000844944
G7LIZ7	-0.0124974	-0.000898655
G7K8Y3	-0.0180407	-0.00129726
TC191494	-0.0264623	-0.00190284
Fructose	0.0174493	-0.002327
myo-Inositol	-0.0226978	-0.00248468
G7L7L3	-0.0420483	-0.00302359
TC188241	-0.0556415	-0.00400105
TC199344	-0.0558061	-0.00401288
G7IBU1	0.00156668	-0.00486775
B7FJH9	-0.0679813	-0.00488838
I3SJ59	-0.0741836	-0.00533437
G7KYU2	0.0568634	-0.00668159
I3SK73	0.00749252	-0.00775393
G7JH60	-0.00185659	-0.00795968
G7IQ96	0.0246608	-0.00837042
contig_51119_1.1	0.0035098	-0.00935839
B7FGM7	0.0624523	-0.0105994
TC200299	-0.0700472	-0.0109362
B7FGM0	-0.0161164	-0.0114165
G7KGT1	-0.0106374	-0.0150674
contig_99682_1.1	0.00994289	-0.0169099
Pinitol	-0.016731	-0.0181358
G7K8J3	0.0518657	-0.0182735
contig_56245_1.1	-0.000786067	-0.0186466
G8A142	0.0229322	-0.0186657
G7I2E2	-0.00512273	-0.0192196
G7I396	0.000248794	-0.0196001
TC179800	0.033699	-0.0207251
B7FH22	0.0195888	-0.0230348
TC176954	0.00121372	-0.0231641
G7JTD2	-0.000861549	-0.0236147
I3S3K3	-0.147627	-0.0244784
G7I7Q4	0.013586	-0.0252818
B7FGG4	0.0508262	-0.0257835
contig_73272_1.1	0.0522839	-0.0299125
contig_61747_1.1	-0.0416592	-0.0314778
B7FMM0	-0.0091337	-0.0326074
G7IBZ5	0.0128362	-0.0340115
TC175881	0.00741492	-0.0346226
B7FMC4	0.0256327	-0.0352866
G7JJX4	0.00272099	-0.0354584
G7JQL0	0.156466	-0.0366277
contig_15344_1.1	-0.003801	-0.0371038
TC186280	0.00767256	-0.0375871
AJ504080	0.0360022	-0.0392098
G7J4B5	-0.00848361	-0.0406369
Q1SL16	0.100323	-0.0409928
G7L8T3	0.126909	-0.0435278
contig_51503_2.1	0.106732	-0.0449117
AJ388807	-0.0128005	-0.0466976
G7K0I2	-0.00615213	-0.0471997
G7K1Y1	-0.0448423	-0.047323
B7FMJ9	-0.0186036	-0.0483529
G7JB75	-0.033559	-0.0508174
G7LDE7	0.000360381	-0.0519422
B7FN26	0.00990559	-0.0595059
G7L826	0.0128393	-0.0603418
G7JQC9	-0.173216	-0.0686727
contig_52977_1.1	-0.00794653	-0.071402
CX519468	0.0243594	-0.0765759
B7FKG8	0.138083	-0.0769918
B7FGM5	0.0281079	-0.0828917
Medtr4g124910.2	0.104157	-0.0872727
AW584434	-0.00136372	-0.0882284
B7FI72	0.0345175	-0.0983066
G7K8P7	0.0485511	-0.0996039
TC182067	0.0118489	-0.103991
G7JTY4	0.0121853	-0.118938
contig_164013_1.1	-0.0112141	-0.120677
G7JQM6	-0.025791	-0.14421
TC187512	0.0136014	-0.153384
contig_61193_1.1	-0.0115839	-0.181971
B7FJZ6	-0.0223168	-0.191874
